# Supplementary material for: A conserved NR5A1-responsive enhancer regulates SRY in testis-determination
Source: Nat Commun. 2024 Mar 30;15:2796. doi: 10.1038/s41467-024-47162-2 (PMC10981742; doi:10.1038/s41467-024-47162-2)
Supplement: Supplementary file 9 — Supplementary Dataset 6 [file 41467_2024_47162_MOESM9_ESM.xlsx]

## Sheet: file_1
n°	common name	latin name	genome reference	link to genome reference	phylogeny
1	White-tufted-ear_marmoset	Callithrix jacchus	AC221052.5	Callithrix jacchus BAC clone CH259-464H17 from chromosome y, complete sequence	Eutheria	Boreoeutheria	Euarchontoglires	Euarchonta	Primatomorpha	Primates	Haplorrhini	Platyrrhini	Cebidae	Callitrichinae	Callithrix	Callithrix
2	White_faced_capuchin	Cebus capucinus imitator	LVWQ01122856.1	Cebus imitator isolate Cc_AM_T3 Cebus_imitator-1.0-708.32, whole genome shotgun sequence	Eutheria	Boreoeutheria	Euarchontoglires	Euarchonta	Primatomorpha	Primates	Haplorrhini	Platyrrhini	Cebidae	Cebinae	Cebus
3	Green_monkey	Chlorocebus sabaeus	AQIB01153770.1	Chlorocebus sabaeus isolate 1994-021 Contig142.15, whole genome shotgun sequence	Eutheria	Boreoeutheria	Euarchontoglires	Euarchonta	Primatomorpha	Primates	Haplorrhini	Simiiformes	Catarrhini	Cercopithecoidea	Cercopithecidae	Cercopithecinae	Chlorocebus
4	Japanese_macaque	Macaca fuscata	BFBW01057607.1	Macaca fuscata fuscata DNA, contig57607, whole genome shotgun sequence	Eutheria	Boreoeutheria	Euarchontoglires	Euarchonta	Primatomorpha	Primates	Haplorrhini	Simiiformes	Catarrhini	Cercopithecoidea	Cercopithecidae	Cercopithecinae	Macaca
5	Rhesus_monkey	Macaca mulatta	AC217136.4	MACACA MULATTA BAC clone CH250-228N17 from chromosome y, complete sequence	Eutheria	Boreoeutheria	Euarchontoglires	Euarchonta	Primatomorpha	Primates	Haplorrhini	Simiiformes	Catarrhini	Cercopithecoidea	Cercopithecidae	Cercopithecinae	Macaca
6	Olive_baboon	Papio anubis	VSMJ01000022.1	Papio anubis isolate 15944 chromosome Y, whole genome shotgun sequence	Eutheria	Boreoeutheria	Euarchontoglires	Euarchonta	Primatomorpha	Primates	Haplorrhini	Simiiformes	Catarrhini	Cercopithecoidea	Cercopithecidae	Cercopithecinae	Papio
7	Western_lowland_gorilla	Gorilla gorilla gorilla	LQCJ01000042.1	Gorilla gorilla gorilla isolate KB3781 chromosome Y Contig48, whole genome shotgun sequence	Eutheria	Boreoeutheria	Euarchontoglires	Euarchonta	Primatomorpha	Primates	Haplorrhini	Simiiformes	Catarrhini	Hominoidea	Hominidae	Homininae	Gorilla	Gorilla gorilla
8	Human	Homo sapiens	GRCh38.13	Homo sapiens chromosome Y, GRCh38.p13 Primary Assembly	Eutheria	Boreoeutheria	Euarchontoglires	Euarchonta	Primatomorpha	Primates	Haplorrhini	Simiiformes	Catarrhini	Hominoidea	Hominidae	Homininae	Homo
9	Chimpanzee	Pan troglodytes	AC146189.3	Pan troglodytes BAC clone CH251-490L21 from Y, complete sequence	Eutheria	Boreoeutheria	Euarchontoglires	Euarchonta	Primatomorpha	Primates	Haplorrhini	Simiiformes	Catarrhini	Hominoidea	Hominidae	Homininae	Pan
10	Aye-aye	Daubentonia madagascariensis	AGTM011843781.1	Daubentonia madagascariensis isolate Dm6514m contig_1846674, whole genome shotgun sequence	Eutheria	Boreoeutheria	Euarchontoglires	Euarchonta	Primatomorpha	Primates	Strepsirrhini	Chiromyiformes	Daubentoniidae	Daubentonia
11	golden-brown_mouse_lemur	Microcebus ravelobensis	VSMG01259952.1	Microcebus ravelobensis isolate RMR55 scaffold32668, whole genome shotgun sequence	Eutheria	Boreoeutheria	Euarchontoglires	Euarchonta	Primatomorpha	Primates	Strepsirrhini	Lemuriformes	Cheirogaleidae	Microcebus
12	Ring-tailed_lemur	Lemur catta	PVHV01005587.1	Lemur catta isolate BS26 LemCat_scaffold_11167, whole genome shotgun sequence	Eutheria	Boreoeutheria	Euarchontoglires	Euarchonta	Primatomorpha	Primates	Strepsirrhini	Lemuriformes	Lemuridae	Lemur
13	Greater_bamboo_lemur	Prolemur simus	MPIZ01003081.1	Prolemur simus strain KIAN8.4 scaffold3081, whole genome shotgun sequence	Eutheria	Boreoeutheria	Euarchontoglires	Euarchonta	Primatomorpha	Primates	Strepsirrhini	Lemuriformes	Lemuridae	Prolemur
14	Slow_loris	Nycticebus coucang	PVIV010149465.1	Nycticebus coucang isolate BS32 NycCou_scaffold_298806, whole genome shotgun sequence	Eutheria	Boreoeutheria	Euarchontoglires	Euarchonta	Primatomorpha	Primates	Strepsirrhini	Lorisiformes	Lorisidae	Nycticebus
14	Slow_loris	Nycticebus coucang	PVIV010093459.1	Nycticebus coucang isolate BS32 NycCou_scaffold_186833, whole genome shotgun sequence	Eutheria	Boreoeutheria	Euarchontoglires	Euarchonta	Primatomorpha	Primates	Strepsirrhini	Lorisiformes	Lorisidae	Nycticebus
15	Sunda_flying_lemur	Galeopterus variegatus	PVJT020005090.1	Galeopterus variegatus isolate US047 ScGVr9J_5065;HRSCAF=76439, whole genome shotgun sequence	Eutheria	Boreoeutheria	Euarchontoglires	Euarchonta	Primatomorpha	Dermoptera	Cynocephalidae	Galeopterus	Galagidae	Otolemur
15	Sunda_flying_lemur	Galeopterus variegatus	JMZW01243252.1	Galeopterus variegatus G_variegatus-3.0.2-10586.3, whole genome shotgun sequence	Eutheria	Boreoeutheria	Euarchontoglires	Euarchonta	Primatomorpha	Dermoptera	Cynocephalidae	Galeopterus
16	large_tree_shrew	Tupaia tana	RJWV010012028.1	Tupaia tana isolate BS70 TupTan_flattened_line_24042, whole genome shotgun sequence	Eutheria	Boreoeutheria	Euarchontoglires	Euarchonta	Scandentia	Tupaiidae	Tupaia
17	Chinese_tree_shrew	Tupaia chinensis	ALAR01184403.1	Tupaia chinensis contig184403, whole genome shotgun sequence	Eutheria	Boreoeutheria	Euarchontoglires	Euarchonta	Scandentia	Tupaiidae	Tupaia
17	Chinese_tree_shrew	Tupaia chinensis	ALAR01179446.1	Tupaia chinensis contig179446, whole genome shotgun sequence	Eutheria	Boreoeutheria	Euarchontoglires	Euarchonta	Scandentia	Tupaiidae	Tupaia
18	Rabbit	Oryctolagus cuniculus	HM230423.1	Oryctolagus cuniculus clone BAC 828D7 SRY (SRY) genes, complete cds	Eutheria	Boreoeutheria	Euarchontoglires	Glires	Lagomorpha	Leporidae	Oryctolagus
19	Springhare	Pedetes capensis	VMDO01026051.1	Pedetes capensis isolate US022 PedCap__flattened_line_52043, whole genome shotgun sequence	Eutheria	Boreoeutheria	Euarchontoglires	Glires	Rodentia	Anomaluromorpha	Pedetidae	Pedetes
20	American_beaver	Castor canadensis	FVZM01012133.1	Castor canadensis genome assembly, contig: scaffold12133, whole genome shotgun sequence	Eutheria	Boreoeutheria	Euarchontoglires	Glires	Rodentia	Castorimorpha	Castoridae	Castor
21	Damara_mole-rat	Fukomys damarensis	NW_011044543.1	Fukomys damarensis unplaced genomic scaffold, DMR_v1.0 scaffold1661, whole genome shotgun sequence	Eutheria	Boreoeutheria	Euarchontoglires	Glires	Rodentia	Hystricomorpha	Bathyergidae	Fukomys
21	Plains_viscacha_rat	Tympanoctomys barrerae	NDGN011314571.1	Tympanoctomys barrerae isolate AO245 42446759, whole genome shotgun sequence	Eutheria	Boreoeutheria	Euarchontoglires	Glires	Rodentia	Hystricomorpha	Octodontidae	Tympanoctomys
22	Mouse	Mus musculus	AAHY01215909.1	Mus musculus strain 129X1/SvJ chromosome Y CRA_211000022010083, whole genome shotgun sequence	Eutheria	Boreoeutheria	Euarchontoglires	Glires	Rodentia	Myomorpha	Muroidea	Muridae	Murinae	Mus	Mus
23	Black_rat	Rattus rattus	JAAIVD010000015.1	Rattus rattus isolate New Zealand chromosome Y, whole genome shotgun sequence	Eutheria	Boreoeutheria	Euarchontoglires	Glires	Rodentia	Myomorpha	Muroidea	Muridae	Murinae	Rattus
24	Norway_rat	Rattus norvegicus	NC_024475.1	Rattus norvegicus strain mixed chromosome Y, Rnor_6.0	Eutheria	Boreoeutheria	Euarchontoglires	Glires	Rodentia	Myomorpha	Muroidea	Muridae	Murinae	Rattus
25	Okinawa_island_spiny_rat	Tokudaia muenninki	LC066213.1	Tokudaia muenninki DNA, SRY, EIF2S3Y pseudogenes, TSPY, UTY, DDX3Y genes, USP9Y pseudogene	Eutheria	Boreoeutheria	Euarchontoglires	Glires	Rodentia	Myomorpha	Muroidea	Muridae	Murinae	Tokudaia
26	Arctic_ground_squirrel	Urocitellus parryii	NW_020540685.1	Urocitellus parryii isolate AGS 11-09-20 ecotype Arctic tundra unplaced genomic scaffold, ASM342692v1 scaffold_797, whole genome shotgun sequence	Eutheria	Boreoeutheria	Euarchontoglires	Glires	Rodentia	Sciuromorpha	Sciuridae	Xerinae	Marmotini	Urocitellus
27	Eurasian_red_squirrel	Sciurus vulgaris	CACRXJ010000579.1	Sciurus vulgaris genome assembly, contig: HiC_scaffold_646_arrow_ctg1, whole genome shotgun sequence	Eutheria	Boreoeutheria	Euarchontoglires	Glires	Rodentia	Sciuromorpha	Sciuridae	Sciurinae	Sciurini	Sciurus
28	Gunnison's_prairie_dog	Cynomys gunnisoni	WBRW01002175.1	Cynomys gunnisoni isolate LCS2019 Contig2389_pilon, whole genome shotgun sequence	Eutheria	Boreoeutheria	Euarchontoglires	Glires	Rodentia	Sciuromorpha	Sciuridae	Xerinae	Marmotini	Cynomys
29	Alpine_marmot	Marmota marmota marmota	NW_015351231.1	Marmota marmota marmota unplaced genomic scaffold, marMar2.1, whole genome shotgun sequence	Eutheria	Boreoeutheria	Euarchontoglires	Glires	Rodentia	Sciuromorpha	Sciuridae	Xerinae	Marmotini	Marmota	Marmota marmota
30	himalayan_marmot	Marmota himalayana	RAQP01000786.1	Marmota himalayana scaffold786, whole genome shotgun sequence	Eutheria	Boreoeutheria	Euarchontoglires	Glires	Rodentia	Sciuromorpha	Sciuridae	Xerinae	Marmotini	Marmota
31	Pig	Sus scrofa	NPJO01000448.1	Sus scrofa breed Cross-bred isolate 201423004 SScrofa.1703USDA.meta.all.qpjp_scf448, whole genome shotgun sequence	Eutheria	Boreoeutheria	Laurasiatheria	Artiodactyla	Suina	Suidae	Sus
32	Wild_Bactrian_camel	Camelus ferus	VSZR01000016.1	Camelus ferus isolate YT-003-E chromosome 23, whole genome shotgun sequence	Eutheria	Boreoeutheria	Laurasiatheria	Artiodactyla	Tylopoda	Camelidae	Camelus
33	Hippopotamus	Hippopotamus amphibius	NKPW01015839.1	Hippopotamus amphibius isolate HIP001 scaffold15839, whole genome shotgun sequence	Eutheria	Boreoeutheria	Laurasiatheria	Artiodactyla	Whippomorpha	Ancodonta	Hippopotamidae	Hippopotamus
34	Common_minke_whale	Balaenoptera acutorostrata scammoni	ATDI01130183.1	Balaenoptera acutorostrata scammoni scaffold487_contig12, whole genome shotgun sequence	Eutheria	Boreoeutheria	Laurasiatheria	Artiodactyla	Whippomorpha	Cetacea	Balaenopteridae	Balaenoptera	Balaenoptera acutorostrata
35	Gray_whale	Eschrichtius robustus	NTJE010099897.1	Eschrichtius robustus isolate AM-GW-M-EMB-4M-20130531 contig_109712, whole genome shotgun sequence	Eutheria	Boreoeutheria	Laurasiatheria	Artiodactyla	Whippomorpha	Cetacea	Mysticeti	Eschrichtiidae	Eschrichtius
36	Common_bottlenose_dolphin	Tursiops truncatus	JAAOMD010000359.1	Tursiops truncatus isolate mTurTru1 chromosome Y SUPER_Y_unloc_1, whole genome shotgun sequence	Eutheria	Boreoeutheria	Laurasiatheria	Artiodactyla	Whippomorpha	Cetacea	Odontoceti	Delphinidae	Tursiops
37	Beluga_whale	Delphinapterus leucas	WJSI01029148.1	Delphinapterus leucas contig4852_0, whole genome shotgun sequence	Eutheria	Boreoeutheria	Laurasiatheria	Artiodactyla	Whippomorpha	Cetacea	Odontoceti	Monodontidae	Delphinapterus
38	Narwhal	Monodon monoceros	SIHG01003599.1	Monodon monoceros isolate NGI Contig4537_ctg1, whole genome shotgun sequence	Eutheria	Boreoeutheria	Laurasiatheria	Artiodactyla	Whippomorpha	Cetacea	Odontoceti	Monodontidae	Monodon
39	Pronghorn	Antilocapra americana	SRVM01025210.1	Antilocapra americana isolate GAN:MWC17-00274 contig505_32, whole genome shotgun sequence	Eutheria	Boreoeutheria	Laurasiatheria	Artiodactyla	Ruminantia	Pecora	Antilocapridae	Antilocapra
40	Giraffe	Giraffa camelopardalis	SJXV01011786.1	Giraffa camelopardalis isolate GFE-hd scaffold1686, whole genome shotgun sequence	Eutheria	Boreoeutheria	Laurasiatheria	Artiodactyla	Ruminantia	Pecora	Giraffidae	Giraffa
41	Odocoileus_virginianus_texanus	Odocoileus virginianus texanus	MLBE01023327.1	Odocoileus virginianus texanus isolate animal Pink-7 contig_23327, whole genome shotgun sequence	Eutheria	Boreoeutheria	Laurasiatheria	Artiodactyla	Ruminantia	Pecora	Cervidae	Odocoileinae	Odocoileus	Odocoileus virginianus
42	Western_roe_deer	Capreolus capreolus	CCMK010281760.1	Capreolus capreolus genome assembly kmer631, contig DEER_K63_SCAFFOLD281760, whole genome shotgun sequence	Eutheria	Boreoeutheria	Laurasiatheria	Artiodactyla	Ruminantia	Pecora	Cervidae	Odocoileinae
43	Cervus_elaphus_hippelaphus	Cervus elaphus hippelaphus	MKHE01000035.1	Cervus elaphus hippelaphus isolate Hungarian chromosome Y, whole genome shotgun sequence	Eutheria	Boreoeutheria	Laurasiatheria	Artiodactyla	Ruminantia	Pecora	Cervidae	Cervinae	Cervus	Cervus elaphus
44	Chinese_forest_musk_deer	Moschus berezovskii	SGQJ01076988.1	Moschus berezovskii 858077, whole genome shotgun sequence	Eutheria	Boreoeutheria	Laurasiatheria	Artiodactyla	Ruminantia	Pecora	Moschidae	Moschus
45	Cattle	Bos taurus	DAAA02035098	TPA_asm: Bos taurus breed Hereford chromosome 13 7180002008070, whole genome shotgun sequence	Eutheria	Boreoeutheria	Laurasiatheria	Artiodactyla	Ruminantia	Pecora	Bovidae	Bovinae	Bos
46	Domestic_yak	Bos grunniens	VBZB01000031.1	Bos grunniens isolate yakHY00 chromosome Y, whole genome shotgun sequence	Eutheria	Boreoeutheria	Laurasiatheria	Artiodactyla	Ruminantia	Pecora	Bovidae	Bovinae	Bos
47	African_buffalo	Syncerus caffer	SJXX01000276.1	Syncerus caffer isolate ABF-221 scaffold490_len278536_cov81, whole genome shotgun sequence	Eutheria	Boreoeutheria	Laurasiatheria	Artiodactyla	Ruminantia	Pecora	Bovidae	Bovinae	Syncerus
48	Suni	Neotragus moschatus	SJYA01003420.1	Neotragus moschatus isolate SUN-559 tarseq_33290, whole genome shotgun sequence	Eutheria	Boreoeutheria	Laurasiatheria	Artiodactyla	Ruminantia	Pecora	Bovidae	Antilopinae	Neotragus
49	Chiru	Pantholops hodgsonii	AGTT01222820.1	UNVERIFIED_CONTAM: Pantholops hodgsonii Scaffold226_44, whole genome shotgun sequence	Eutheria	Boreoeutheria	Laurasiatheria	Artiodactyla	Ruminantia	Pecora	Bovidae	Antilopinae	Pantholops
50	Hippotragus_niger_niger	Hippotragus niger niger	VHQK01014727.1	Hippotragus niger niger isolate SB2152 Hip_nig_2_phX_scaffold14934, whole genome shotgun sequence	Eutheria	Boreoeutheria	Laurasiatheria	Artiodactyla	Ruminantia	Pecora	Bovidae	Hippotraginae	Hippotragus	Hippotragus niger
51	Barbary_sheep	Ammotragus lervia	NIVO01072498.1	Ammotragus lervia isolate NAZ scaffold22189_len194379_cov35, whole genome shotgun sequence	Eutheria	Boreoeutheria	Laurasiatheria	Artiodactyla	Ruminantia	Pecora	Bovidae	Caprinae	Ammotragus
52	Sheep	Ovis aries	JAAFGP010000028.1	Ovis aries breed Hu sheep isolate Hu2020 chromosome Y, whole genome shotgun sequence	Eutheria	Boreoeutheria	Laurasiatheria	Artiodactyla	Ruminantia	Pecora	Bovidae	Caprinae	Ovis
53	Alpine_ibex	Capra ibex	SJYO01050025.1	Capra ibex isolate IBX-bsy Scaffold26732, whole genome shotgun sequence	Eutheria	Boreoeutheria	Laurasiatheria	Artiodactyla	Ruminantia	Pecora	Bovidae	Caprinae	Capra
54	Wild_goat	Capra aegagrus	JXYW01253328.1	Capra aegagrus isolate BamuBGIKM chrY_3949, whole genome shotgun sequence	Eutheria	Boreoeutheria	Laurasiatheria	Artiodactyla	Ruminantia	Pecora	Bovidae	Caprinae	Capra
55	Dog	Canis canis	SDHF02001457.1	Canis lupus familiaris breed Basenji isolate MU ID 185726 001450F_arrow_pilon, whole genome shotgun sequence	Eutheria	Boreoeutheria	Laurasiatheria	Carnivora	Caniformia;	Canidae	Canis	Canis lupus
56	African_hunting_dog	Lycaon pictus	LPRB01000802.1	Lycaon pictus isolate South Africa Ananku chromosome Y, whole genome shotgun sequence	Eutheria	Boreoeutheria	Laurasiatheria	Carnivora	Caniformia;	Canidae	Lycaon
57	Red_fox	Vulpes vulpes	NBDQ01000430.1	Vulpes vulpes strain TameXAggressive cross scaffold431, whole genome shotgun sequence	Eutheria	Boreoeutheria	Laurasiatheria	Carnivora	Caniformia;	Canidae	Vulpes
58	Domestic_ferret	Mustela furo	JAADYL010001086.1	Mustela putorius furo isolate JIRA1106 tig00004197_pilon_pilon_pilon, whole genome shotgun sequence	Eutheria	Boreoeutheria	Laurasiatheria	Carnivora	Caniformia;	Mustelidae	Mustelinae	Mustela
59	Ermine	Mustela erminea	WNLY01000020.1	Mustela erminea isolate mMusErm1 chromosome Y, whole genome shotgun sequence	Eutheria	Boreoeutheria	Laurasiatheria	Carnivora	Caniformia;	Mustelidae	Mustelinae	Mustela
60	Gray_seal	Halichoerus grypus	JAAXOB010001739.1	Halichoerus grypus isolate 241Hg scf7180000022135, whole genome shotgun sequence	Eutheria	Boreoeutheria	Laurasiatheria	Carnivora	Caniformia;	Phocidae	Halichoerus
61	American_black_bear	Ursus americanus	LZNR01093469.1	Ursus americanus isolate MABB319796 Contig95237, whole genome shotgun sequence	Eutheria	Boreoeutheria	Laurasiatheria	Carnivora	Caniformia;	Ursidae	Ursus
62	Grizzly_bear	Ursus arctos horribilis	QXTK01014797.1	Ursus arctos horribilis isolate GAN/ISIS:MIG12-29695490/34125 contig344_3, whole genome shotgun sequence	Eutheria	Boreoeutheria	Laurasiatheria	Carnivora	Caniformia;	Ursidae	Ursus
63	Polar_bear	Ursus maritimus	AVOR01116976.1	Ursus maritimus isolate Baiyulong contig116978, whole genome shotgun sequence	Eutheria	Boreoeutheria	Laurasiatheria	Carnivora	Caniformia;	Ursidae	Ursus
64	Cheetah	Acinonyx jubatus	QURD01004986.1	Acinonyx jubatus isolate Rico Aci_jub_2_ph2_scaffold43504, whole genome shotgun sequence	Eutheria	Boreoeutheria	Laurasiatheria	Carnivora	Feliformia	Felidae	Acinonychinae	Acinonyx
65	Black-footed_cat	Felis nigripes	PISY01037352.1	Felis nigripes isolate BS47 FelNig_flattened_line_74652, whole genome shotgun sequence	Eutheria	Boreoeutheria	Laurasiatheria	Carnivora	Feliformia	Felidae	Felinae	Felis
66	Cat	Felis domesticus	KP081775	Felis catus chromosome Y genomic sequence	Eutheria	Boreoeutheria	Laurasiatheria	Carnivora	Feliformia	Felidae	Felinae	Felis
67	Amur_leopard_cat	Prionailurus bengalensis euptilurus	SRVM01025210.1	Antilocapra americana isolate GAN:MWC17-00274 contig505_32, whole genome shotgun sequence	Eutheria	Boreoeutheria	Laurasiatheria	Carnivora	Feliformia	Felidae	Felinae	Prionailurus
68	Puma	Puma concolor	QAVW01001530.1	Puma concolor isolate SC36_Marlon scaffold_563, whole genome shotgun sequence	Eutheria	Boreoeutheria	Laurasiatheria	Carnivora	Feliformia	Felidae	Felinae	Puma
69	Jaguar	Panthera onca	PISV01027300.1	Panthera onca isolate BS21 PanOnc_flattened_line_54522, whole genome shotgun sequence	Eutheria	Boreoeutheria	Laurasiatheria	Carnivora	Feliformia	Felidae	Pantherinae	Panthera
70	Parnell's_mustached_bat	Pteronotus parnellii	AWGZ01275798.1	Pteronotus parnellii PP_contig_302125, whole genome shotgun sequence	Eutheria	Boreoeutheria	Laurasiatheria	Chiroptera	Microchiroptera	Mormoopidae	Pteronotus
71	Brandt_s_bat	Myotis brandtii	NW_005357697.1	Myotis brandtii unplaced genomic scaffold, ASM41265v1 scaffold2061, whole genome shotgun sequence	Eutheria	Boreoeutheria	Laurasiatheria	Chiroptera	Microchiroptera	Vespertilionidae	Myotis
72	Myotis_davidii	Myotis davidii	ALWT01000939.1	Myotis davidii contig939, whole genome shotgun sequence	Eutheria	Boreoeutheria	Laurasiatheria	Chiroptera	Microchiroptera	Vespertilionidae	Myotis
73	Natal_long_fingered_bat	Miniopterus natalensis	LDJU01000538.1	Miniopterus natalensis isolate MN2012-01 scaff538, whole genome shotgun sequence	Eutheria	Boreoeutheria	Laurasiatheria	Chiroptera	Microchiroptera
74	Sumatran_Rhinoceros	Dicerorhinus sumatrensis	PEKH010007023.1	Dicerorhinus sumatrensis sumatrensis isolate Ipuh scaffold7023, whole genome shotgun sequence	Eutheria	Boreoeutheria	Laurasiatheria	Perissodactyla	Rhinocerotidae	Dicerorhinus
75	Brazilian_tapir	Tapirus terrestris	PVID01012242.1	Tapirus terrestris isolate BS40 TapTer_scaffold_24464, whole genome shotgun sequence	Eutheria	Boreoeutheria	Laurasiatheria	Perissodactyla	Tapiridae	Tapirus
76	ass_Guanzhong_donkey	Equus asinus	JREZ01001264.1	Equus asinus breed Guanzhong donkey isolate Maral har scaffold1265, whole genome shotgun sequence	Eutheria	Boreoeutheria	Laurasiatheria	Perissodactyla	Equidae	Equus
77	ass_Willy_isolate	Equus asinus asinus	PSZQ01004819.1	Equus asinus asinus isolate Willy ScCGjx6_725, whole genome shotgun sequence	Eutheria	Boreoeutheria	Laurasiatheria	Perissodactyla	Equidae	Equus
78	Horse	Equus caballus	MH341179.1	Equus caballus chromosome Y male-specific region, genomic sequence	Eutheria	Boreoeutheria	Laurasiatheria	Perissodactyla	Equidae	Equus
79	Przewalski's_horse	Equus przewalskii	ATBW01084695.1	Equus przewalskii isolate Burgud contig84588, whole genome shotgun sequence	Eutheria	Boreoeutheria	Laurasiatheria	Perissodactyla	Equidae	Equus
80	Iberian_mole	Talpa occidentalis	RCFO01000018.1	Talpa occidentalis isolate TD23 talOcc4.18, whole genome shotgun sequence	Eutheria	Boreoeutheria	Laurasiatheria	Eulipotyphla	Talpidae	Talpa
81	Brown-throated_sloth	Bradypus variegatus	PVKY010011116.1	Bradypus variegatus isolate BS16 BraVar_scaffold_22215, whole genome shotgun sequence	Eutheria	Xenarthra	Pilosa	Folivora	Bradypodidae	Bradypus
82	Southern two-toed_sloth	Choloepus didactylus	NW_023637621.1	Choloepus didactylus isolate mChoDid1 chromosome X unlocalized genomic scaffold, mChoDid1.pri SUPER_X_unloc1, whole genome shotgun sequence	Eutheria	Xenarthra	Pilosa	Folivora	Megalonychidae	Choloepus
83	Aardvark	Orycteropus afer	RJWU010063043.1	Orycteropus afer isolate BS58 OryAfe_flattened_line_126027, whole genome shotgun sequence	Eutheria	Afrotheria	Tubulidentata	Orycteropodidae	Orycteropus
