# Supplementary material for: A conserved NR5A1-responsive enhancer regulates SRY in testis-determination
Source: Nat Commun. 2024 Mar 30;15:2796. doi: 10.1038/s41467-024-47162-2 (PMC10981742; doi:10.1038/s41467-024-47162-2)
Supplement: Supplementary file 10 — Supplementary Dataset 7 [file 41467_2024_47162_MOESM10_ESM.xlsx]

## Sheet: MatInspector matches
Seq. name	Accession no.	Gene symbol	GeneID	Matrix Family	Detailed Family Information	Matrix	Detailed Matrix Information	Tissue	Opt.	Start position	End position	Anchor position	Strand	Core sim.	Matrix sim.	Mat. sim. - opt.	Sequence
TempSeq_5hQ4Hxsk				V$ABDB	Abdominal-B type homeodomain transcription factors	V$HOXC13.02	Homeobox C13 / Hox-3gamma	Adipose Tissue Bone Marrow Cells Bone and Bones Cartilage Connective Tissue Embryonic Structures Erythrocytes Hematopoietic System Integumentary System Kidney Monocytes Muscle, Skeletal Myeloid Cells Ovary Prostate Skeleton Spinal Cord Urogenital System	0.83	44	60	52	+	1	0.84	0.01	ctgtttccTAAAatggt
TempSeq_5hQ4Hxsk				V$ABDB	Abdominal-B type homeodomain transcription factors	V$HOXD13.01	Homeobox D13 / Hox-4I	Adipose Tissue Bone Marrow Cells Bone and Bones Cartilage Connective Tissue Embryonic Structures Erythrocytes Hematopoietic System Integumentary System Kidney Monocytes Muscle, Skeletal Myeloid Cells Ovary Prostate Skeleton Spinal Cord Urogenital System	0.91	162	178	170	-	1	0.93	0.02	tctctccaTAAAatgaa
TempSeq_5hQ4Hxsk				V$YY1F	Activator/repressor binding to transcription initiation site	V$YY1.02	Yin and Yang 1 repressor sites	Adipose Tissue Antibody-Producing Cells Bone Marrow Cells Connective Tissue Embryonic Structures Germ Cells Hematopoietic System Lymphocytes Neuroglia	0.94	43	65	54	-	1	0.977	0.037	caagaaCCATtttaggaaacagt
TempSeq_5hQ4Hxsk				V$AP4R	AP4 and related proteins	V$AP4.02	Activator protein 4		0.92	66	82	74	-	1	0.933	0.013	gccagcAGCTgtttgac
TempSeq_5hQ4Hxsk				V$AP4R	AP4 and related proteins	V$AP4.02	Activator protein 4		0.92	67	83	75	+	1	0.961	0.041	tcaaacAGCTgctggct
TempSeq_5hQ4Hxsk				V$BCDF	Bicoid-like homeodomain transcription factors	V$CRX.01	Cone-rod homeobox-containing transcription factor / otx-like homeobox gene	Bone and Bones Brain Cardiovascular System Central Nervous System Ear Embryonic Structures Endocrine System Eye Heart Muscle, Skeletal Muscles Myocardium Nervous System Neurons Pineal Gland Pituitary Gland Skeleton	0.94	201	217	209	-	1	0.965	0.025	tcttcTAATcagcttag
TempSeq_5hQ4Hxsk				V$BRN5	Brn-5 POU domain factors	V$BRN5.04	POU class 6 homeobox 1 (POU6F1)	Brain Central Nervous System Eye Nervous System	0.83	198	220	209	+	1	0.896	0.066	tatctaagctgATTAgaagaact
TempSeq_5hQ4Hxsk				V$ZF45	C2H2 zinc finger transcription factors 45	V$ZNF10.01	Zinc finger protein 10, KOX1	ubiquitous	0.79	66	82	74	+	0.806	0.824	0.034	gtcaaACAGctgctggc
TempSeq_5hQ4Hxsk				V$ZF45	C2H2 zinc finger transcription factors 45	V$ZNF134.01	Zinc finger protein 134 (pHZ-15)	ubiquitous	0.75	198	214	206	-	1	0.796	0.046	tctaaTCAGcttagata
TempSeq_5hQ4Hxsk				V$ZF91	C2H2 zinc finger transcription factors 91	V$ZFP91.01	RING-type E3 ubiquitin transferase, zinc finger protein 91	ubiquitous	0.79	27	43	35	+	1	0.874	0.084	tgaggtatctTTAAaaa
TempSeq_5hQ4Hxsk				V$CART	Cart-1 (cartilage homeoprotein 1)	V$MIXL1.01	Mix1 homeobox-like 1	Adrenal Glands Bone and Bones Brain Cardiovascular System Cartilage Central Nervous System Connective Tissue Digestive System Ear Embryonic Structures Endocrine System Eye Heart Islets of Langerhans Muscle, Skeletal Myeloid Cells Myocardium Nervous System Neuroglia Neurons Nose Pancreas Phagocytes Pituitary Gland Respiratory System Skeleton Spinal Cord Testis	0.82	197	217	207	-	1	0.824	0.004	tcttcTAATcagcttagatac
TempSeq_5hQ4Hxsk				V$CASZ	Castor zinc finger	V$CASZ1.01	Castor zinc finger 1	Prostate	0.95	68	80	74	-	1	1	0.05	cagcAGCTgtttg
TempSeq_5hQ4Hxsk				V$MYBL	Cellular and viral myb-like transcriptional regulators	V$MYBL1.01	V-myb avian myeloblastosis viral oncogene homolog-like 1 (AMYB)	Antibody-Producing Cells Blood Cells Bone Marrow Cells Embryonic Structures Erythrocytes Granulocytes Hematopoietic System Immune System Leukocytes Lymphocytes Monocytes Muscle, Smooth Myeloid Cells Testis Thymus Gland Urogenital System	0.81	32	52	42	+	0.781	0.835	0.025	tatctttaaaaACTGtttcct
TempSeq_5hQ4Hxsk				V$MYBL	Cellular and viral myb-like transcriptional regulators	V$MYBL1.01	V-myb avian myeloblastosis viral oncogene homolog-like 1 (AMYB)	Antibody-Producing Cells Blood Cells Bone Marrow Cells Embryonic Structures Erythrocytes Granulocytes Hematopoietic System Immune System Leukocytes Lymphocytes Monocytes Muscle, Smooth Myeloid Cells Testis Thymus Gland Urogenital System	0.81	38	58	48	-	0.782	0.831	0.021	cattttaggaaACAGttttta
TempSeq_5hQ4Hxsk				V$CTIP	COUP-TF-interacting proteins	V$BCL11A.01	B-cell CLL/lymphoma 11A (COUP-TF-interacting protein 1, CTIP1)	Antibody-Producing Cells Bone Marrow Cells Erythrocytes Hematopoietic System	0.87	59	71	65	-	1	0.897	0.027	ttTGACcaagaac
TempSeq_5hQ4Hxsk				V$DUXF	Double homeobox factors	V$DUX4.01	Double homeobox protein 4	Muscle, Skeletal Muscles	0.75	205	219	212	+	1	0.752	0.002	gctGATTagaagaac
TempSeq_5hQ4Hxsk				V$ESRR	Estrogen-related receptors	V$ESRRA.03	Estrogen-related receptor alpha	Adipose Tissue Bone and Bones Connective Tissue Embryonic Structures Germ Cells Heart Leydig Cells Muscle, Skeletal Muscles Myocardium Skeleton	0.91	153	175	164	-	1	0.954	0.044	ctccataaaatgAAGGtcacttt
TempSeq_5hQ4Hxsk				V$EVI1	EVI1-myleoid transforming protein	V$EVI1.02	Ecotropic viral integration site 1 encoded factor, amino-terminal zinc finger domain	Adipose Tissue Antibody-Producing Cells Bone Marrow Cells Connective Tissue Erythrocytes Granulocytes Hematopoietic System	0.83	141	157	149	+	1	0.859	0.029	tggaaAAGAtcaaaagt
TempSeq_5hQ4Hxsk				V$FEZF	Fez family zinc finger proteins	V$FEZF1.02	Fez family zinc finger protein 1	Brain	0.86	142	156	149	+	0.816	0.925	0.065	ggaaaaGATCaaaag
TempSeq_5hQ4Hxsk				V$FKHD	Fork head domain factors	V$FOXA1.01	Forkhead box protein A1, hepatocyte nuclear factor 3-alpha (HNF-3-alpha)	Adipose Tissue Antibody-Producing Cells Antigen-Presenting Cells Blood Cells Bone and Bones Brain Breast Cardiovascular System Cartilage Central Nervous System Connective Tissue Digestive System Ear Embryonic Structures Endocrine System Eye Germ Cells Heart Immune System Integumentary System Islets of Langerhans Kidney Leukocytes Leydig Cells Liver Lung Lymphocytes Muscle, Skeletal Muscles Myocar…	0.92	40	56	48	-	1	0.954	0.034	ttttaggaAACAgtttt
TempSeq_5hQ4Hxsk				V$GATA	GATA binding factors	V$GATA3.02	GATA-binding factor 3	Adrenal Glands Antigen-Presenting Cells Blood Cells Blood Platelets Bone Marrow Cells Bone and Bones Breast Cardiovascular System Connective Tissue Ear Embryonic Structures Endocrine System Erythrocytes Germ Cells Granulocytes Heart Hematopoietic System Immune System Integumentary System Leukocytes Leydig Cells Lung Lymphocytes Monocytes Muscle, Smooth Muscles Myeloid Cells Myocardium Nose Ovary …	0.91	144	156	150	+	1	0.967	0.057	aaaAGATcaaaag
TempSeq_5hQ4Hxsk				V$GATA	GATA binding factors	V$GATA5.01	GATA-binding protein 5	Adrenal Glands Antigen-Presenting Cells Blood Cells Blood Platelets Bone Marrow Cells Bone and Bones Breast Cardiovascular System Connective Tissue Ear Embryonic Structures Endocrine System Erythrocytes Germ Cells Granulocytes Heart Hematopoietic System Immune System Integumentary System Leukocytes Leydig Cells Lung Lymphocytes Monocytes Muscle, Smooth Muscles Myeloid Cells Myocardium Nose Ovary …	0.83	204	216	210	+	0.762	0.859	0.029	agctGATTagaag
TempSeq_5hQ4Hxsk				V$GCNR	Germ cell nuclear receptors	V$RTR.02	Retinoid receptor-related testis-associated receptor (GCNF/RTR), DR0 sites	Bone and Bones Embryonic Structures Endocrine System Germ Cells Ovary Testis Urogenital System	0.89	148	166	157	-	1	0.908	0.018	atgAAGGtcacttttgatc
TempSeq_5hQ4Hxsk				V$GRHL	Grainyhead-like transcription factors	V$GRHL3.01	Grainyhead-like 3 (sister-of-mammalian grainyhead - SOM)	Embryonic Structures Integumentary System	0.82	38	50	44	-	0.767	0.845	0.025	gaaacaGTTTtta
TempSeq_5hQ4Hxsk				V$GRHL	Grainyhead-like transcription factors	V$GRHL2.01	Grainyhead-like 2 (BOM, TFCP2L3)	Embryonic Structures Integumentary System	0.86	39	51	45	+	0.802	0.873	0.013	aaAAACtgtttcc
TempSeq_5hQ4Hxsk				V$HNF1	Hepatic Nuclear Factor 1	V$HNF1.04	Hepatocyte nuclear factor 1 alpha (Tcf-1)	Digestive System Embryonic Structures Endocrine System Islets of Langerhans Kidney Liver Pancreas Urogenital System	0.84	96	114	105	+	1	0.866	0.026	aggagtgtaGTTAgccttg
TempSeq_5hQ4Hxsk				V$HBOX	Homeobox transcription factors	V$GSH2.01	Homeodomain transcription factor Gsh-2	Bone and Bones Brain Cardiovascular System Central Nervous System Digestive System Ear Embryonic Structures Eye Islets of Langerhans Muscle, Skeletal Muscle, Smooth Muscles Nervous System Neurons Pancreas Skeleton Spinal Cord	0.95	200	218	209	-	1	0.95	0	ttcttcTAATcagcttaga
TempSeq_5hQ4Hxsk				V$HBOX	Homeobox transcription factors	V$EVX1.01	Even-skipped homeobox 1	Bone and Bones Brain Cardiovascular System Central Nervous System Digestive System Ear Embryonic Structures Eye Islets of Langerhans Muscle, Skeletal Muscle, Smooth Muscles Nervous System Neurons Pancreas Skeleton Spinal Cord	0.84	201	219	210	+	1	0.858	0.018	ctaagctgATTAgaagaac
TempSeq_5hQ4Hxsk				V$HOMF	Homeodomain transcription factors	V$HHEX.02	Hematopoietically expressed homeobox	Bone Marrow Cells Bone and Bones Brain Cardiovascular System Cartilage Central Nervous System Connective Tissue Digestive System Ear Embryonic Structures Endocrine System Erythrocytes Eye Germ Cells Heart Hematopoietic System Immune System Islets of Langerhans Liver Muscle, Skeletal Muscle, Smooth Muscles Myocardium Nervous System Neurons Ovary Pancreas Skeleton Spinal Cord Testis Thyroid Gland U…	0.94	43	61	52	-	1	0.959	0.019	aaccattttaggaAACAgt
TempSeq_5hQ4Hxsk				V$ETSF	Human and murine ETS1 factors	V$ERG.02	v-ets erythroblastosis virus E26 oncogene homolog	Antibody-Producing Cells Antigen-Presenting Cells Blood Cells Blood Platelets Bone Marrow Cells Brain Breast Cardiovascular System Cartilage Central Nervous System Digestive System Embryonic Structures Endocrine System Erythrocytes Germ Cells Granulocytes Hematopoietic System Immune System Integumentary System Kidney Leukocytes Lung Lymphocytes Monocytes Muscle, Skeletal Muscle, Smooth Muscles My…	0.93	115	135	125	+	1	0.937	0.007	gacaaaaaGGAActgaaggaa
TempSeq_5hQ4Hxsk				V$HMTB	Human muscle-specific Mt binding site	V$MTBF.01	Muscle-specific Mt binding site		0.9	29	37	33	+	0.885	0.902	0.002	aggtATCTt
TempSeq_5hQ4Hxsk				V$IRFF	Interferon regulatory factors	V$ISRE.01	Interferon-stimulated response element	Antibody-Producing Cells Antigen-Presenting Cells Blood Cells Bone Marrow Cells Embryonic Structures Granulocytes Hematopoietic System Immune System Integumentary System Leukocytes Lung Lymphocytes Monocytes Myeloid Cells Neuroglia Phagocytes Respiratory System Skeleton	0.81	109	133	121	+	0.75	0.826	0.016	gccttggacaaaaaGGAActgaagg
TempSeq_5hQ4Hxsk				V$IRFF	Interferon regulatory factors	V$ISRE.01	Interferon-stimulated response element	Antibody-Producing Cells Antigen-Presenting Cells Blood Cells Bone Marrow Cells Embryonic Structures Granulocytes Hematopoietic System Immune System Integumentary System Leukocytes Lung Lymphocytes Monocytes Myeloid Cells Neuroglia Phagocytes Respiratory System Skeleton	0.81	214	238	226	+	0.75	0.822	0.012	aagaactaaaaagaGAAGctcatac
TempSeq_5hQ4Hxsk				V$IRXF	Iroquois homeobox transcription factors	V$IRX5.01	Iroquois homeobox 5	Cardiovascular System Central Nervous System Connective Tissue Embryonic Structures Heart Muscles Myocardium Ovary Skeleton	0.86	186	198	192	-	1	0.972	0.112	actaCATGttata
TempSeq_5hQ4Hxsk				V$IRXF	Iroquois homeobox transcription factors	V$IRX5.01	Iroquois homeobox 5	Cardiovascular System Central Nervous System Connective Tissue Embryonic Structures Heart Muscles Myocardium Ovary Skeleton	0.86	187	199	193	+	1	0.968	0.108	ataaCATGtagta
TempSeq_5hQ4Hxsk				V$LEFF	LEF1/TCF	V$TCF7L1.01	HMG box transcription factor Tcf7l1 (TCF3)	Adipose Tissue Blood Cells Bone Marrow Cells Bone and Bones Breast Cartilage Connective Tissue Digestive System Embryonic Structures Endocrine System Hematopoietic System Immune System Integumentary System Islets of Langerhans Leukocytes Lymphocytes Pancreas Skeleton Thymus Gland	0.86	144	160	152	+	1	0.903	0.043	aaaagatCAAAagtgac
TempSeq_5hQ4Hxsk				V$LHXF	Lim homeodomain factors	V$LHX6.02	LIM homeobox 6	Adipose Tissue Bone and Bones Brain Cardiovascular System Central Nervous System Digestive System Ear Embryonic Structures Endocrine System Eye Germ Cells Heart Integumentary System Islets of Langerhans Kidney Leydig Cells Muscles Myocardium Nervous System Neurons Nose Ovary Pancreas Pituitary Gland Skeleton Spinal Cord Testis Urogenital System	0.95	198	220	209	+	1	0.996	0.046	tatctaagcTGATtagaagaact
TempSeq_5hQ4Hxsk				V$LHXF	Lim homeodomain factors	V$LHX8.01	LIM homeobox 8	Adipose Tissue Bone and Bones Brain Cardiovascular System Central Nervous System Digestive System Ear Embryonic Structures Endocrine System Eye Germ Cells Heart Integumentary System Islets of Langerhans Kidney Leydig Cells Muscles Myocardium Nervous System Neurons Nose Ovary Pancreas Pituitary Gland Skeleton Spinal Cord Testis Urogenital System	0.81	199	221	210	-	0.802	0.876	0.066	tagttcttctAATCagcttagat
TempSeq_5hQ4Hxsk				V$AP1R	MAF and AP1 related factors	V$MARE.03	Binding sites for heterodimers with small Maf-proteins	Antibody-Producing Cells Blood Cells Blood Platelets Bone Marrow Cells Brain Central Nervous System Connective Tissue Digestive System Ear Embryonic Structures Endocrine System Erythrocytes Eye Heart Hematopoietic System Immune System Integumentary System Islets of Langerhans Kidney Leukocytes Liver Lung Lymphocytes Monocytes Myeloid Cells Myocardium Nervous System Neuroglia Neurons Pancreas Phag…	0.82	71	95	83	+	1	0.874	0.054	acagctGCTGgctcactagacaaag
TempSeq_5hQ4Hxsk				V$MEF2	MEF2, myocyte-specific enhancer binding factor	V$MEF2.01	Myocyte-specific enhancer factor 2	Cardiovascular System Embryonic Structures Heart Muscle, Skeletal Muscles Myocardium Neurons	0.77	25	47	36	-	1	0.791	0.021	acagttttTAAAgatacctcatg
TempSeq_5hQ4Hxsk				V$MYOD	Myoblast determining factors	V$MYOGENIN.03	Myogenic bHLH protein myogenin (myf4)	Adipose Tissue Antibody-Producing Cells Antigen-Presenting Cells Blood Cells Bone Marrow Cells Bone and Bones Cardiovascular System Embryonic Structures Endocrine System Germ Cells Heart Hematopoietic System Immune System Kidney Leukocytes Lymphocytes Muscle, Skeletal Muscles Ovary Testis Thymus Gland Urogenital System	0.9	66	82	74	+	1	0.987	0.087	gtcaaaCAGCtgctggc
TempSeq_5hQ4Hxsk				V$MYOD	Myoblast determining factors	V$MYOD.02	Myogenic regulatory factor MyoD (myf3)	Adipose Tissue Antibody-Producing Cells Antigen-Presenting Cells Blood Cells Bone Marrow Cells Bone and Bones Cardiovascular System Embryonic Structures Endocrine System Germ Cells Heart Hematopoietic System Immune System Kidney Leukocytes Lymphocytes Muscle, Skeletal Muscles Ovary Testis Thymus Gland Urogenital System	0.92	67	83	75	-	1	0.986	0.066	agccagCAGCtgtttga
TempSeq_5hQ4Hxsk				V$MYOD	Myoblast determining factors	V$MYF5.01	Myf5 myogenic bHLH protein	Adipose Tissue Antibody-Producing Cells Antigen-Presenting Cells Blood Cells Bone Marrow Cells Bone and Bones Cardiovascular System Embryonic Structures Endocrine System Germ Cells Heart Hematopoietic System Immune System Kidney Leukocytes Lymphocytes Muscle, Skeletal Muscles Ovary Testis Thymus Gland Urogenital System	0.9	70	86	78	-	1	0.932	0.032	gtgagcCAGCagctgtt
TempSeq_5hQ4Hxsk				V$MYT1	MYT1 C2HC zinc finger protein	V$MYT1.01	MyT1 zinc finger transcription factor involved in primary neurogenesis	Brain Central Nervous System Nervous System Neuroglia Neurons	0.75	151	163	157	+	1	0.775	0.025	caaAAGTgacctt
TempSeq_5hQ4Hxsk				V$MYT1	MYT1 C2HC zinc finger protein	V$MYT1.01	MyT1 zinc finger transcription factor involved in primary neurogenesis	Brain Central Nervous System Nervous System Neuroglia Neurons	0.75	154	166	160	-	0.75	0.799	0.049	atgAAGGtcactt
TempSeq_5hQ4Hxsk				V$NEUR	NeuroD, Beta2, HLH domain	V$ASCL1.01	Achaete-scute family bHLH transcription factor 1	Adrenal Glands Antibody-Producing Cells Antigen-Presenting Cells Blood Cells Bone Marrow Cells Brain Central Nervous System Digestive System Ear Embryonic Structures Endocrine System Eye Germ Cells Hematopoietic System Immune System Islets of Langerhans Leukocytes Lymphocytes Nervous System Neuroglia Neurons Nose Pancreas Respiratory System Spinal Cord Thymus Gland	0.97	68	82	75	+	1	0.993	0.023	caaacaGCTGctggc
TempSeq_5hQ4Hxsk				V$NBRE	NGFI-B response elements, nur subfamily of nuclear receptors	V$NBRE.01	Monomers of the nur subfamily of nuclear receptors (nur77, nurr1, nor-1)	Adrenal Glands Brain Cardiovascular System Central Nervous System Embryonic Structures Endocrine System Leydig Cells Lymphocytes Muscle, Skeletal Muscle, Smooth Muscles Nervous System Neuroglia Neurons Ovary Pituitary Gland Testis Thymus Gland Urogenital System	0.86	153	167	160	-	1	0.93	0.07	aatgAAGGtcacttt
TempSeq_5hQ4Hxsk				V$NKXH	NKX homeodomain factors	V$NKX29.01	NK2 homeobox 9, NKX2H	Antibody-Producing Cells Bone and Bones Brain Cardiovascular System Cartilage Central Nervous System Connective Tissue Digestive System Embryonic Structures Endocrine System Heart Islets of Langerhans Lung Muscles Myocardium Nervous System Neuroglia Neurons Pancreas Pituitary Gland Prostate Respiratory System Skeleton Spinal Cord Thyroid Gland Urogenital System	0.81	208	226	217	+	0.777	0.825	0.015	gattagaaGAACtaaaaag
TempSeq_5hQ4Hxsk				V$NFKB	Nuclear factor kappa B/c-rel	V$CREL.01	c-Rel	Antibody-Producing Cells Antigen-Presenting Cells Blood Cells Bone Marrow Cells Bone and Bones Brain Cardiovascular System Cartilage Granulocytes Hematopoietic System Hemocytes Immune System Leukocytes Lung Lymphocytes Monocytes Muscle, Smooth Myeloid Cells Neuroglia Phagocytes Respiratory System Skeleton Thymus Gland	0.91	129	143	136	-	1	0.922	0.012	ccagggtcTTCCttc
TempSeq_5hQ4Hxsk				V$NFAT	Nuclear factor of activated T-cells	V$NFAT.01	Nuclear factor of activated T-cells	Antibody-Producing Cells Blood Cells Bone Marrow Cells Bone and Bones Cardiovascular System Cartilage Connective Tissue Eye Germ Cells Heart Hematopoietic System Immune System Kidney Leukocytes Lymphocytes Monocytes Muscle, Smooth Muscles Myeloid Cells Myocardium Neurons Phagocytes Skeleton Thymus Gland Urogenital System	0.95	39	57	48	-	1	0.962	0.012	attttaGGAAacagttttt
TempSeq_5hQ4Hxsk				V$NFAT	Nuclear factor of activated T-cells	V$NFAT5.02	Nuclear factor of activated T-cells 5	Antibody-Producing Cells Blood Cells Bone Marrow Cells Bone and Bones Cardiovascular System Cartilage Connective Tissue Eye Germ Cells Heart Hematopoietic System Immune System Kidney Leukocytes Lymphocytes Monocytes Muscle, Smooth Muscles Myeloid Cells Myocardium Neurons Phagocytes Skeleton Thymus Gland Urogenital System	0.87	138	156	147	+	1	0.891	0.021	ccctGGAAaagatcaaaag
TempSeq_5hQ4Hxsk				V$NR2F	Nuclear receptor subfamily 2 factors	V$PNR.01	Photoreceptor-specific nuclear receptor subfamily 2, group E, member 3 (Nr2e3), DR1 sites	Adrenal Glands Brain Breast Central Nervous System Digestive System Embryonic Structures Endocrine System Eye Islets of Langerhans Leydig Cells Liver Nervous System Neurons Pancreas Testis Urogenital System	0.79	141	165	153	+	1	0.889	0.099	tggaaaagaTCAAaagtgaccttca
TempSeq_5hQ4Hxsk				V$OCT1	Octamer binding protein	V$OCT2.02	Octamer-binding transcription factor-2, POU class 2 homeobox 2 (POU2F2)	Antibody-Producing Cells Blood Cells Brain Central Nervous System Immune System Integumentary System Leukocytes Lymphocytes Nervous System Neurons Nose Respiratory System	0.89	235	249	242	-	1	0.909	0.019	ctgaTGCAcaagtat
TempSeq_5hQ4Hxsk				V$P53F	p53 tumor suppressor	V$TP63.02	Tumor protein p63	ubiquitous	0.86	175	199	187	-	1	0.903	0.043	tactacatgttatagCTTGtttctc
TempSeq_5hQ4Hxsk				V$P53F	p53 tumor suppressor	V$TP63.02	Tumor protein p63	ubiquitous	0.86	176	200	188	+	0.995	0.904	0.044	agaaacaagctataaCATGtagtat
TempSeq_5hQ4Hxsk				V$HOXF	Paralog hox genes 1-8 from the four hox clusters A, B, C, D	V$HOXB3.01	Homeobox B3 / Hox 2-gamma	Adipose Tissue Antibody-Producing Cells Blastomeres Bone Marrow Cells Bone and Bones Brain Breast Cartilage Central Nervous System Connective Tissue Ear Embryonic Structures Erythrocytes Germ Cells Granulocytes Hematopoietic System Integumentary System Kidney Lung Myeloid Cells Nervous System Neurons Ovary Parathyroid Glands Prostate Respiratory System Skeleton Spinal Cord Testis Thymus Gland Uro…	0.84	199	217	208	-	1	0.84	0	tcttcTAATcagcttagat
TempSeq_5hQ4Hxsk				V$HOXF	Paralog hox genes 1-8 from the four hox clusters A, B, C, D	V$HOXB3.01	Homeobox B3 / Hox 2-gamma	Adipose Tissue Antibody-Producing Cells Blastomeres Bone Marrow Cells Bone and Bones Brain Breast Cartilage Central Nervous System Connective Tissue Ear Embryonic Structures Erythrocytes Germ Cells Granulocytes Hematopoietic System Integumentary System Kidney Lung Myeloid Cells Nervous System Neurons Ovary Parathyroid Glands Prostate Respiratory System Skeleton Spinal Cord Testis Thymus Gland Uro…	0.84	202	220	211	+	0.795	0.868	0.028	taagcTGATtagaagaact
TempSeq_5hQ4Hxsk				V$PAX2	PAX-2 binding sites	V$PAX2.01	Zebrafish PAX2 paired domain protein	Ear Embryonic Structures Eye Kidney Nervous System Spinal Cord Urogenital System	0.78	52	74	63	+	1	0.828	0.048	taaaatggttcttggtcAAACag
TempSeq_5hQ4Hxsk				V$PTTG	Pituitary tumor-transforming gene	V$PTTG1.01	PTTG1 regulator of sister chromatid separation, securin	Bone Marrow Cells Lymphocytes Testis Thyroid Gland	0.78	188	202	195	-	0.752	0.799	0.019	agatactACATgtta
TempSeq_5hQ4Hxsk				V$BCL6	POZ domain zinc finger expressed in B-Cells	V$BCL6.04	B-cell CLL/lymphoma 6, member B (BCL6B)	Antibody-Producing Cells Blood Cells Germ Cells Immune System Leukocytes Lymphocytes Testis Urogenital System	0.88	45	61	53	+	1	0.887	0.007	tgtTTCCtaaaatggtt
TempSeq_5hQ4Hxsk				V$CDC5	Schizosaccharomyces pombe cdc5-related protein	V$CDC5L.01	Cell division cycle 5 like	ubiquitous	0.83	6	20	13	+	1	0.863	0.033	gggtacAACAgaatg
TempSeq_5hQ4Hxsk				V$SRFF	Serum response element binding factor	V$SRF.04	Serum response factor	Cardiovascular System Embryonic Structures Heart Muscle, Skeletal Muscle, Smooth Muscles Myocardium	0.86	45	63	54	-	0.754	0.881	0.021	agaaccattTTAGgaaaca
TempSeq_5hQ4Hxsk				V$STAT	Signal transducer and activator of transcription	V$STAT.01	Signal transducers and activators of transcription	Antibody-Producing Cells Antigen-Presenting Cells Blood Cells Bone Marrow Cells Breast Digestive System Erythrocytes Granulocytes Heart Hematopoietic System Immune System Leukocytes Liver Lung Lymphocytes Monocytes Myeloid Cells Myocardium Neuroglia Phagocytes Respiratory System Thymus Gland	0.87	42	60	51	-	1	0.892	0.022	accattttaGGAAacagtt
TempSeq_5hQ4Hxsk				V$STAT	Signal transducer and activator of transcription	V$STAT3.02	Signal transducer and activator of transcription 3	Antibody-Producing Cells Antigen-Presenting Cells Blood Cells Bone Marrow Cells Breast Digestive System Erythrocytes Granulocytes Heart Hematopoietic System Immune System Leukocytes Liver Lung Lymphocytes Monocytes Myeloid Cells Myocardium Neuroglia Phagocytes Respiratory System Thymus Gland	0.94	131	149	140	-	1	0.95	0.01	tcttTTCCagggtcttcct
TempSeq_5hQ4Hxsk				V$SIXF	Sine oculis (SIX) homeodomain factors	V$SIX1.01	Sine oculis homeobox homolog 1	Brain Central Nervous System Ear Embryonic Structures Eye Kidney Muscle, Skeletal Muscles Nervous System Neurons Nose Parathyroid Glands Pituitary Gland Urogenital System	0.84	25	39	32	+	1	0.858	0.018	catgaggTATCttta
TempSeq_5hQ4Hxsk				V$SNAP	snRNA-activating protein complex	V$PSE.02	Proximal sequence element (PSE) of RNA polymerase III-transcribed genes		0.75	159	177	168	-	0.893	0.825	0.075	ctctcCATAaaatgaaggt
TempSeq_5hQ4Hxsk				V$SORY	SOX/SRY-sex/testis determining and related HMG box factors	V$SOX9.03	SRY (sex determining region Y)-box 9 homodimer	Adipose Tissue Antibody-Producing Cells Blastomeres Blood Cells Bone Marrow Cells Bone and Bones Brain Cardiovascular System Cartilage Central Nervous System Connective Tissue Digestive System Ear Embryonic Structures Endocrine System Erythrocytes Eye Gallbladder Germ Cells Hematopoietic System Immune System Integumentary System Islets of Langerhans Leukocytes Leydig Cells Liver Lymphocytes Muscl…	0.77	8	30	19	+	1	0.775	0.005	gtACAAcagaatgcttccatgag
TempSeq_5hQ4Hxsk				V$SORY	SOX/SRY-sex/testis determining and related HMG box factors	V$SOX6.01	SRY (sex determining region Y)-box 6	Adipose Tissue Antibody-Producing Cells Blastomeres Blood Cells Bone Marrow Cells Bone and Bones Brain Cardiovascular System Cartilage Central Nervous System Connective Tissue Digestive System Ear Embryonic Structures Endocrine System Erythrocytes Eye Gallbladder Germ Cells Hematopoietic System Immune System Integumentary System Islets of Langerhans Leukocytes Leydig Cells Liver Lymphocytes Muscl…	0.97	85	107	96	+	1	0.991	0.021	actagACAAagaggagtgtagtt
TempSeq_5hQ4Hxsk				V$SORY	SOX/SRY-sex/testis determining and related HMG box factors	V$SOX3.01	SRY-box containing gene 3	Adipose Tissue Antibody-Producing Cells Blastomeres Blood Cells Bone Marrow Cells Bone and Bones Brain Cardiovascular System Cartilage Central Nervous System Connective Tissue Digestive System Ear Embryonic Structures Endocrine System Erythrocytes Eye Gallbladder Germ Cells Hematopoietic System Immune System Integumentary System Islets of Langerhans Leukocytes Leydig Cells Liver Lymphocytes Muscl…	0.94	113	135	124	+	0.824	0.941	0.001	tggacaAAAAggaactgaaggaa
TempSeq_5hQ4Hxsk				V$RUSH	SWI/SNF related nucleophosphoproteins with a RING finger DNA binding motif	V$SMARCA3.02	SWI/SNF related, matrix associated, actin dependent regulator of chromatin, subfamily a, member 3		0.98	233	243	238	+	1	0.993	0.013	tcatACTTgtg
TempSeq_5hQ4Hxsk				V$HAND	Twist subfamily of class B bHLH transcription factors	V$TAL1ALPHAE47.01	Tal-1alpha/E47 heterodimer	Adipose Tissue Antibody-Producing Cells Antigen-Presenting Cells Blood Cells Bone Marrow Cells Bone and Bones Brain Breast Cardiovascular System Cartilage Central Nervous System Connective Tissue Embryonic Structures Erythrocytes Germ Cells Heart Hematopoietic System Immune System Integumentary System Leukocytes Lymphocytes Muscle, Skeletal Muscles Myocardium Nervous System Neurons Skeleton Thymu…	0.87	65	85	75	+	0.79	0.873	0.003	ggtcaaaCAGCtgctggctca
TempSeq_5hQ4Hxsk				V$ZFHX	Two-handed zinc finger homeodomain transcription factors	V$AREB6.04	AREB6 (Atp1a1 regulatory element binding factor 6)	Breast Embryonic Structures Eye Kidney	0.98	41	53	47	+	1	0.991	0.011	aaactGTTTccta
TempSeq_5hQ4Hxsk				V$RORA	v-ERB and RAR-related orphan receptor alpha	V$RORA1.01	RAR-related orphan receptor alpha1	Adipose Tissue Antigen-Presenting Cells Blood Cells Brain Central Nervous System Connective Tissue Digestive System Endocrine System Eye Immune System Leukocytes Liver Lymphocytes Muscle, Skeletal Muscles Nervous System Neurons Pineal Gland Thymus Gland	0.93	146	170	158	-	1	0.983	0.053	taaaatgaaGGTCacttttgatctt
TempSeq_5hQ4Hxsk				V$CDXF	Vertebrate caudal related homeodomain protein	V$CDX1.01	Intestine specific homeodomain factor CDX-1	Blastomeres Bone Marrow Cells Digestive System Embryonic Structures Germ Cells Hematopoietic System Pancreas	0.94	44	62	53	-	1	0.962	0.022	gaaccatTTTAggaaacag
TempSeq_5hQ4Hxsk				V$CDXF	Vertebrate caudal related homeodomain protein	V$CDX2.03	Caudal type homeobox transcription factor 2	Blastomeres Bone Marrow Cells Digestive System Embryonic Structures Germ Cells Hematopoietic System Pancreas	0.91	160	178	169	+	1	0.957	0.047	ccttcattTTATggagaga
TempSeq_5hQ4Hxsk				V$SF1F	Vertebrate steroidogenic factor	V$SF1.01	SF1 steroidogenic factor 1	Adrenal Glands Brain Digestive System Embryonic Structures Endocrine System Germ Cells Leydig Cells Liver Luteal Cells Ovary Pituitary Gland Urogenital System	0.95	104	118	111	-	1	0.967	0.017	tgtcCAAGgctaact
TempSeq_5hQ4Hxsk				O$VTBP	Vertebrate TATA binding protein factor	O$VTATA.02	Mammalian C-type LTR TATA box		0.89	33	49	41	+	1	0.913	0.023	atcttTAAAaactgttt
TempSeq_5hQ4Hxsk				O$VTBP	Vertebrate TATA binding protein factor	O$VTATA.02	Mammalian C-type LTR TATA box		0.89	159	175	167	-	1	0.946	0.056	ctccaTAAAatgaaggt
TempSeq_5hQ4Hxsk				O$VTBP	Vertebrate TATA binding protein factor	O$ATATA.01	Avian C-type LTR TATA box		0.78	195	211	203	+	1	0.906	0.126	tagtatcTAAGctgatt
TempSeq_5hQ4Hxsk				V$XBBF	X-box binding factors	V$RFX4.02	Regulatory factor X, 4 (secondary DNA binding preference)	Antibody-Producing Cells Blood Cells Brain Central Nervous System Digestive System Endocrine System Germ Cells Immune System Islets of Langerhans Leukocytes Lymphocytes Nervous System Pancreas Testis Urogenital System	0.88	194	212	203	-	0.924	0.955	0.075	taatcagcttaGATActac
