# Supplementary material for: A conserved NR5A1-responsive enhancer regulates SRY in testis-determination
Source: Nat Commun. 2024 Mar 30;15:2796. doi: 10.1038/s41467-024-47162-2 (PMC10981742; doi:10.1038/s41467-024-47162-2)
Supplement: Supplementary file 20 — Supplementary Dataset 17 [file 41467_2024_47162_MOESM20_ESM.xlsx]

## Sheet: AMH
AMH
iPS12-M1_36h00-Wt_vs_Mut
Sample_Reference	Sample_Name	Name	Name_wo_Experiment	genotype	qPCR	Experiment	Differentiation_stage	Normalizer	Calibrator	Cт1_Normalizer	Cт2_Normalizer	Cт2-Cт1_Normalizer	µCt_Normalizer	Target	Cт1_Target	Cт2_Target	Cт2-Cт1_Target	µCт_Target	dCт	dCт_NA	ddCт	two_exp_minus_ddCт	to_1
22-59	iPS12_45_M1_36_P_1	iPS12_45_M1_36_P	45_FLYB_36_P2	WT	73_85	iPS12	M1_36h00	RPL19	WT	21.9759	21.786	0.189917	21.8809	AMH	35.66	40	4.34004	37.83	15.949	NA	NA	NA	NA	µ(∆Ct_M1_36h00)	12.0803
22-60	iPS12_45_M1_36_P_2	iPS12_45_M1_36_P	45_FLYB_36_P2	WT	73_85	iPS12	M1_36h00	RPL19	WT	21.391	21.3919	0.000835419	21.3915	AMH	34.6635	31.7311	2.93245	33.1973	11.8059	11.8059	-0.274486	1.20956	1.02519	µ(2^-∆∆Ct_M1_36h00)	1.17984
22-61	iPS12_45_M1_36_P_3	iPS12_45_M1_36_P	45_FLYB_36_P2	WT	73_85	iPS12	M1_36h00	RPL19	WT	21.7306	21.7866	0.0559864	21.7586	AMH	33.8614	34.8529	0.991512	34.3572	12.5986	12.5986	0.518224	0.698231	0.591802
22-62	iPS12_45_M1_36_P_4	iPS12_45_M1_36_P	45_FLYB_36_P2	WT	73_85	iPS12	M1_36h00	RPL19	WT	21.6483	21.1567	0.491608	21.4025	AMH	33.4597	33.7498	0.290115	33.6047	12.2022	12.2022	0.121866	0.918998	0.778918
22-63	iPS12_45_M1_36_P_5	iPS12_45_M1_36_P	45_FLYB_36_P2	WT	73_85	iPS12	M1_36h00	RPL19	WT	21.4839	21.3617	0.122208	21.4228	AMH	34.4351	34.5649	0.129829	34.5	13.0773	13.0773	0.996914	0.501071	0.424694	µ =	1
22-64	iPS12_45_M1_36_P_6	iPS12_45_M1_36_P	45_FLYB_36_P2	WT	73_85	iPS12	M1_36h00	RPL19	WT	21.7863	21.7284	0.0578499	21.7574	AMH	32.9851	31.9653	1.01973	32.4752	10.7178	10.7178	-1.36252	2.57134	2.17939
22-65	iPS12_82_M1_36_P_1	iPS12_82_M1_36_P	82_FLYB_36_P2	Mut	73_85	iPS12	M1_36h00	RPL19		21.8002	21.6568	0.143398	21.7285	AMH	32.108	33.1849	1.07691	32.6465	10.918	10.918	-1.16236	2.23824	1.89707
22-66	iPS12_82_M1_36_P_2	iPS12_82_M1_36_P	82_FLYB_36_P2	Mut	73_85	iPS12	M1_36h00	RPL19		21.6893	21.5629	0.126431	21.6261	AMH	33.1096	35.7088	2.59922	34.4092	12.783	12.783	0.702703	0.61442	0.520765
22-67	iPS12_82_M1_36_P_3	iPS12_82_M1_36_P	82_FLYB_36_P2	Mut	73_85	iPS12	M1_36h00	RPL19		21.4225	21.6414	0.218943	21.5319	AMH	40	40	0	40	18.4681	18.4681	6.38773	0.0119427	0.0101223
22-68	iPS12_82_M1_36_P_4	iPS12_82_M1_36_P	82_FLYB_36_P2	Mut	73_85	iPS12	M1_36h00	RPL19		21.7024	21.6425	0.0598888	21.6725	AMH	40	35.5602	4.4398	37.7801	16.1076	16.1076	4.02729	0.0613289	0.0519807	µ =	1.1303
22-69	iPS12_82_M1_36_P_5	iPS12_82_M1_36_P	82_FLYB_36_P2	Mut	73_85	iPS12	M1_36h00	RPL19		21.4287	21.4141	0.0146427	21.4214	AMH	32.5318	32.9081	0.376305	32.72	11.2985	11.2985	-0.781793	1.71927	1.4572
22-70	iPS12_82_M1_36_P_6	iPS12_82_M1_36_P	82_FLYB_36_P2	Mut	73_85	iPS12	M1_36h00	RPL19		21.5603	21.56	0.000272751	21.5602	AMH	31.6757	32.1116	0.435839	31.8937	10.3335	10.3335	-1.74684	3.35622	2.84464
iPS12-M2_06h00-Wt_vs_Mut
Sample_Reference	Sample_Name	Name	Name_wo_Experiment	genotype	qPCR	Experiment	Differentiation_stage	Normalizer	Calibrator	Cт1_Normalizer	Cт2_Normalizer	Cт2-Cт1_Normalizer	µCt_Normalizer	Target	Cт1_Target	Cт2_Target	Cт2-Cт1_Target	µCт_Target	dCт	dCт_NA	ddCт	two_exp_minus_ddCт	to_1
22-71	iPS12_45_M2_06_P_1	iPS12_45_M2_06_P	45_M2_06_P2	WT	74_85	iPS12	M2_06h00	RPL19	WT	20.4649	20.2979	0.167002	20.3814	AMH	32.9831	33.1618	0.178661	33.0725	12.6911	12.6911	-0.915899	1.88674	1.4875	µ(∆Ct_M1_36h00)	13.607
22-72	iPS12_45_M2_06_P_2	iPS12_45_M2_06_P	45_M2_06_P2	WT	74_85	iPS12	M2_06h00	RPL19	WT	19.9106	19.7956	0.115086	19.8531	AMH	35.8837	33.4239	2.45979	34.6538	14.8007	14.8007	1.19373	0.437172	0.344664	µ(2^-∆∆Ct_M1_36h00)	1.2684
22-73	iPS12_45_M2_06_P_3	iPS12_45_M2_06_P	45_M2_06_P2	WT	74_85	iPS12	M2_06h00	RPL19	WT	20.2708	20.2651	0.00568199	20.2679	AMH	33.5544	31.6831	1.87131	32.6188	12.3508	12.3508	-1.25613	2.38855	1.88312
22-74	iPS12_45_M2_06_P_4	iPS12_45_M2_06_P	45_M2_06_P2	WT	74_85	iPS12	M2_06h00	RPL19	WT	19.7324	19.3455	0.38694	19.5389	AMH	32.933	35.8657	2.93271	34.3993	14.8604	14.8604	1.2534	0.419458	0.330699
22-75	iPS12_45_M2_06_P_5	iPS12_45_M2_06_P	45_M2_06_P2	WT	74_85	iPS12	M2_06h00	RPL19	WT	20.1742	20.1056	0.0686512	20.1399	AMH	33.3711	33.5724	0.201302	33.4718	13.3319	13.3319	-0.275093	1.21007	0.954015	µ =	1
22-76	iPS12_45_M2_06_P_6	iPS12_45_M2_06_P	45_M2_06_P2	WT	74_85	iPS12	M2_06h00	RPL19	WT	36.332	36.9679	0.635872	36.6499	AMH	40	40	0	40	3.35006	NA	NA	NA	NA
22-77	iPS12_82_M2_06_P_1	iPS12_82_M2_06_P	82_M2_06_P2	Mut	74_85	iPS12	M2_06h00	RPL19		22.8068	22.8213	0.0144482	22.814	AMH	40	40	0	40	17.186	17.186	3.57899	0.0836793	0.0659724
22-78	iPS12_82_M2_06_P_2	iPS12_82_M2_06_P	82_M2_06_P2	Mut	74_85	iPS12	M2_06h00	RPL19		20.2079	20.1375	0.0704002	20.1727	AMH	33.541	35.5572	2.01625	34.5491	14.3764	14.3764	0.769389	0.586666	0.462524
22-79	iPS12_82_M2_06_P_3	iPS12_82_M2_06_P	82_M2_06_P2	Mut	74_85	iPS12	M2_06h00	RPL19		19.3691	19.5758	0.206673	19.4725	AMH	36.4207	33.9302	2.49049	35.1754	15.703	15.703	2.09599	0.233907	0.184412
22-80	iPS12_82_M2_06_P_4	iPS12_82_M2_06_P	82_M2_06_P2	Mut	74_85	iPS12	M2_06h00	RPL19		19.8863	19.8121	0.0742588	19.8492	AMH	35.5674	34.2224	1.34501	34.8949	15.0457	15.0457	1.43872	0.368894	0.290834	µ =	0.266987
22-81	iPS12_82_M2_06_P_5	iPS12_82_M2_06_P	82_M2_06_P2	Mut	74_85	iPS12	M2_06h00	RPL19		19.4562	19.4852	0.0290012	19.4707	AMH	33.9159	40	6.08409	36.958	17.4872	17.4872	3.88025	0.0679092	0.0535393
22-82	iPS12_82_M2_06_P_6	iPS12_82_M2_06_P	82_M2_06_P2	Mut	74_85	iPS12	M2_06h00	RPL19		19.9662	19.8992	0.0670872	19.9327	AMH	34.6931	33.4535	1.23955	34.0733	14.1406	14.1406	0.533617	0.69082	0.54464
iPS12-M2_12h00-Wt_vs_Mut
Sample_Reference	Sample_Name	Name	Name_wo_Experiment	genotype	qPCR	Experiment	Differentiation_stage	Normalizer	Calibrator	Cт1_Normalizer	Cт2_Normalizer	Cт2-Cт1_Normalizer	µCt_Normalizer	Target	Cт1_Target	Cт2_Target	Cт2-Cт1_Target	µCт_Target	dCт	dCт_NA	ddCт	two_exp_minus_ddCт	to_1
22-83	iPS12_45_M2_12_P_1	iPS12_45_M2_12_P	45_M2_12_P_P2	WT	70_85	iPS12	M2_12h00	RPL19	WT	24.0005	20.0947	3.9058	20.0947	AMH	40	40	0	40	19.9053	19.9053	2.0872	0.235336	0.131943	µ(∆Ct_M1_36h00)	17.8181
22-84	iPS12_45_M2_12_P_2	iPS12_45_M2_12_P	45_M2_12_P_P2	WT	70_85	iPS12	M2_12h00	RPL19	WT	18.0512	18.0263	0.0249786	18.0387	AMH	35.4501	35.7757	0.325539	35.6129	17.5742	17.5742	-0.243898	1.18419	0.663923	µ(2^-∆∆Ct_M1_36h00)	1.78362
22-85	iPS12_45_M2_12_P_3	iPS12_45_M2_12_P	45_M2_12_P_P2	WT	70_85	iPS12	M2_12h00	RPL19	WT	17.5466	17.4156	0.130968	17.4811	AMH	32.909	34.6457	1.73668	33.7774	16.2963	16.2963	-1.5218	2.87149	1.60992
22-86	iPS12_45_M2_12_P_4	iPS12_45_M2_12_P	45_M2_12_P_P2	WT	70_85	iPS12	M2_12h00	RPL19	WT	17.3671	17.1474	0.219713	17.2572	AMH	35.9877	40	4.0123	37.9938	20.7366	20.7366	2.91859	0.132257	0.0741506
22-87	iPS12_45_M2_12_P_5	iPS12_45_M2_12_P	45_M2_12_P_P2	WT	70_85	iPS12	M2_12h00	RPL19	WT	17.6484	17.6124	0.0359669	17.6304	AMH	34.4771	33.7738	0.703373	34.1255	16.495	16.495	-1.32301	2.50188	1.4027	µ =	1
22-88	iPS12_45_M2_12_P_6	iPS12_45_M2_12_P	45_M2_12_P_P2	WT	70_85	iPS12	M2_12h00	RPL19	WT	17.8994	17.9305	0.0310364	17.915	AMH	33.9101	33.7217	0.188381	33.8159	15.901	15.901	-1.91708	3.77658	2.11737
22-89	iPS12_82_M2_12_P_1	iPS12_82_M2_12_P	82_M2_12_P_P2	Mut	70_85	iPS12	M2_12h00	RPL19		18.3343	18.3734	0.039011	18.3539	AMH	34.8634	34.2026	0.660851	34.533	16.1791	16.1791	-1.63893	3.11434	1.74608
22-90	iPS12_82_M2_12_P_2	iPS12_82_M2_12_P	82_M2_12_P_P2	Mut	70_85	iPS12	M2_12h00	RPL19		17.7994	17.7275	0.0718307	17.7634	AMH	35.1483	33.4972	1.65112	34.3227	16.5593	16.5593	-1.25877	2.39292	1.34161
22-91	iPS12_82_M2_12_P_3	iPS12_82_M2_12_P	82_M2_12_P_P2	Mut	70_85	iPS12	M2_12h00	RPL19		18.3555	18.4344	0.0789471	18.395	AMH	40	40	0	40	21.605	21.605	3.78697	0.0724448	0.0406167
22-92	iPS12_82_M2_12_P_4	iPS12_82_M2_12_P	82_M2_12_P_P2	Mut	70_85	iPS12	M2_12h00	RPL19		17.9708	17.9905	0.0196457	17.9807	AMH	33.7245	33.2516	0.472885	33.488	15.5074	15.5074	-2.31068	4.96118	2.78152	µ =	1.06041
22-93	iPS12_82_M2_12_P_5	iPS12_82_M2_12_P	82_M2_12_P_P2	Mut	70_85	iPS12	M2_12h00	RPL19		17.4162	17.3759	0.0403023	17.396	AMH	35.6195	35.6819	0.0623398	35.6507	18.2547	18.2547	0.436604	0.738872	0.414254
22-94	iPS12_82_M2_12_P_6	iPS12_82_M2_12_P	82_M2_12_P_P2	Mut	70_85	iPS12	M2_12h00	RPL19		18.3466	18.2798	0.0668278	18.3132	AMH	40	40	0	40	21.6868	21.6868	3.86875	0.0684528	0.0383785
iPS12-M2_24h00-Wt_vs_Mut
Sample_Reference	Sample_Name	Name	Name_wo_Experiment	genotype	qPCR	Experiment	Differentiation_stage	Normalizer	Calibrator	Cт1_Normalizer	Cт2_Normalizer	Cт2-Cт1_Normalizer	µCt_Normalizer	Target	Cт1_Target	Cт2_Target	Cт2-Cт1_Target	µCт_Target	dCт	dCт_NA	ddCт	two_exp_minus_ddCт	to_1
22-95	iPS12_45_M2_24_P_1	iPS12_45_M2_24_P	45_M2_24	WT	71_85	iPS12	M2_24h00	RPL19	WT	18.3549	19.9703	1.61539	18.3549	AMH	32.7541	33.1206	0.366455	32.9373	14.5824	14.5824	-3.39203	10.4979	3.29169	µ(∆Ct_M1_36h00)	17.9745
22-96	iPS12_45_M2_24_P_2	iPS12_45_M2_24_P	45_M2_24	WT	71_85	iPS12	M2_24h00	RPL19	WT	17.5319	17.6252	0.0933189	17.5785	AMH	33.6864	35.1436	1.45724	34.415	16.8365	16.8365	-1.13796	2.2007	0.690043	µ(2^-∆∆Ct_M1_36h00)	3.18922
22-97	iPS12_45_M2_24_P_3	iPS12_45_M2_24_P	45_M2_24	WT	71_85	iPS12	M2_24h00	RPL19	WT	17.4521	17.4687	0.0165825	17.4604	AMH	33.1779	32.9966	0.181324	33.0873	15.6269	15.6269	-2.34758	5.08968	1.5959
22-98	iPS12_45_M2_24_P_4	iPS12_45_M2_24_P	45_M2_24	WT	71_85	iPS12	M2_24h00	RPL19	WT	17.6557	17.2905	0.365227	17.4731	AMH	34.6194	35.8058	1.18634	35.2126	17.7395	17.7395	-0.234959	1.17687	0.369016
22-99	iPS12_45_M2_24_P_5	iPS12_45_M2_24_P	45_M2_24	WT	71_85	iPS12	M2_24h00	RPL19	WT	18.589	18.4642	0.124802	18.5266	AMH	40	40	0	40	21.4734	21.4734	3.49891	0.0884553	0.0277357	µ =	1
22-100	iPS12_45_M2_24_P_6	iPS12_45_M2_24_P	45_M2_24	WT	71_85	iPS12	M2_24h00	RPL19	WT	18.4576	18.3662	0.0913486	18.4119	AMH	40	40	0	40	21.5881	21.5881	3.61362	0.0816944	0.0256158
22-101	iPS12_82_M2_24_P_1	iPS12_82_M2_24_P	82_M2_24	Mut	71_85	iPS12	M2_24h00	RPL19		17.253	17.2618	0.00877762	17.2574	AMH	36.1658	34.9107	1.25511	35.5383	18.2808	18.2808	0.306388	0.808664	0.253562
22-102	iPS12_82_M2_24_P_2	iPS12_82_M2_24_P	82_M2_24	Mut	71_85	iPS12	M2_24h00	RPL19		17.7784	17.6322	0.146122	17.7053	AMH	37.0881	34.1835	2.90464	35.6358	17.9305	17.9305	-0.0439633	1.03094	0.323258
22-103	iPS12_82_M2_24_P_3	iPS12_82_M2_24_P	82_M2_24	Mut	71_85	iPS12	M2_24h00	RPL19		16.8815	17.0222	0.140673	16.9519	AMH	35.9446	33.7444	2.2002	34.8445	17.8926	17.8926	-0.0818404	1.05837	0.331858
22-104	iPS12_82_M2_24_P_4	iPS12_82_M2_24_P	82_M2_24	Mut	71_85	iPS12	M2_24h00	RPL19		17.1639	17.1269	0.0370617	17.1454	AMH	33.118	34.2996	1.18157	33.7088	16.5634	16.5634	-1.41106	2.65933	0.83385	µ =	0.368393
22-105	iPS12_82_M2_24_P_5	iPS12_82_M2_24_P	82_M2_24	Mut	71_85	iPS12	M2_24h00	RPL19		17.5916	17.437	0.154617	17.5143	AMH	34.2913	40	5.70874	37.1456	19.6313	19.6313	1.65688	0.317125	0.0994364
22-106	iPS12_82_M2_24_P_6	iPS12_82_M2_24_P	82_M2_24	Mut	71_85	iPS12	M2_24h00	RPL19		17.6808	17.6156	0.0651684	17.6482	AMH	40	40	0	40	22.3518	NA	NA	NA	NA
iPS12-M2_48h00-Wt_vs_Mut
Sample_Reference	Sample_Name	Name	Name_wo_Experiment	genotype	qPCR	Experiment	Differentiation_stage	Normalizer	Calibrator	Cт1_Normalizer	Cт2_Normalizer	Cт2-Cт1_Normalizer	µCt_Normalizer	Target	Cт1_Target	Cт2_Target	Cт2-Cт1_Target	µCт_Target	dCт	dCт_NA	ddCт	two_exp_minus_ddCт	to_1
22-107	iPS12_45_M2_48_P_1	iPS12_45_M2_48_P	45_M2_48	WT	72_86	iPS12	M2_48h00	RPL19	WT	20.9744	21.0083	0.0339184	20.9913	AMH	35.6493	34.4677	1.18165	35.0585	14.0672	14.0672	-3.63081	12.3875	4.30245	µ(∆Ct_M1_36h00)	17.698
22-108	iPS12_45_M2_48_P_2	iPS12_45_M2_48_P	45_M2_48	WT	72_86	iPS12	M2_48h00	RPL19	WT	20.828	20.6848	0.143202	20.7564	AMH	40	40	0	40	19.2436	19.2436	1.54563	0.342545	0.118974	µ(2^-∆∆Ct_M1_36h00)	2.87917
22-109	iPS12_45_M2_48_P_3	iPS12_45_M2_48_P	45_M2_48	WT	72_86	iPS12	M2_48h00	RPL19	WT	20.3048	20.4465	0.141693	20.3757	AMH	36.2373	36.4887	0.251419	36.363	15.9873	15.9873	-1.71069	3.27318	1.13685
22-110	iPS12_45_M2_48_P_4	iPS12_45_M2_48_P	45_M2_48	WT	72_86	iPS12	M2_48h00	RPL19	WT	21.3765	21.4359	0.0593758	21.4062	AMH	19.5378	40	20.4622	40	18.5938	18.5938	0.895801	0.537449	0.186668
22-111	iPS12_45_M2_48_P_5	iPS12_45_M2_48_P	45_M2_48	WT	72_86	iPS12	M2_48h00	RPL19	WT	20.7631	20.7104	0.0526638	20.7368	AMH	40	40	0	40	19.2632	19.2632	1.56524	0.337922	0.117368	µ =	1
22-112	iPS12_45_M2_48_P_6	iPS12_45_M2_48_P	45_M2_48	WT	72_86	iPS12	M2_48h00	RPL19	WT	20.9695	20.9649	0.00461769	20.9672	AMH	40	40	0	40	19.0328	19.0328	1.33483	0.396438	0.137692
22-113	iPS12_82_M2_48_P_1	iPS12_82_M2_48_P	82_M2_48	Mut	72_86	iPS12	M2_48h00	RPL19		21.436	21.2326	0.203444	21.3343	AMH	36.3928	34.9578	1.43503	35.6753	14.341	14.341	-3.35703	10.2463	3.55876
22-114	iPS12_82_M2_48_P_2	iPS12_82_M2_48_P	82_M2_48	Mut	72_86	iPS12	M2_48h00	RPL19		20.5975	20.5802	0.0173359	20.5888	AMH	36.5644	35.4658	1.09858	36.0151	15.4263	15.4263	-2.27174	4.82904	1.67723
22-115	iPS12_82_M2_48_P_3	iPS12_82_M2_48_P	82_M2_48	Mut	72_86	iPS12	M2_48h00	RPL19		20.7576	20.6681	0.0895538	20.7129	AMH	40	40	0	40	19.2871	19.2871	1.58914	0.332369	0.115439
22-116	iPS12_82_M2_48_P_4	iPS12_82_M2_48_P	82_M2_48	Mut	72_86	iPS12	M2_48h00	RPL19		20.9048	20.3754	0.529427	20.9048	AMH	40	6.21641	33.7836	40	19.0952	19.0952	1.39715	0.379679	0.131871	µ =	1.19854
22-117	iPS12_82_M2_48_P_5	iPS12_82_M2_48_P	82_M2_48	Mut	72_86	iPS12	M2_48h00	RPL19		20.5236	20.5178	0.00585365	20.5207	AMH	40	35.3325	4.66752	37.6662	17.1455	17.1455	-0.552486	1.46661	0.509387
22-118	iPS12_82_M2_48_P_6	iPS12_82_M2_48_P	82_M2_48	Mut	72_86	iPS12	M2_48h00	RPL19		40	40	0	40	AMH	7.15904	40	32.841	40	NA	NA	NA	NA	NA
iPS19-iPS-Wt_vs_Mut
Sample_Reference	Sample_Name	Name	Name_wo_Experiment	genotype	qPCR	Experiment	Differentiation_stage	Normalizer	Calibrator	Cт1_Normalizer	Cт2_Normalizer	Cт2-Cт1_Normalizer	µCt_Normalizer	Target	Cт1_Target	Cт2_Target	Cт2-Cт1_Target	µCт_Target	dCт	dCт_NA	ddCт	two_exp_minus_ddCт	to_1
23-157	iPS19_45_iPS_P1	iPS19_45_iPS	45_iPS	WT	106	iPS19	iPS	RPL19	WT	20.9786	20.7934	0.18527	20.886	AMH	36.5917	36.4033	0.188435	36.4975	15.6115	15.6115	0.158404	0.896016	0.714591	µ(∆Ct_M1_36h00)	15.4531
23-158	iPS19_45_iPS_P2	iPS19_45_iPS	45_iPS	WT	106	iPS19	iPS	RPL19	WT	20.7055	20.6677	0.0378	20.6866	AMH	37.0639	34.615	2.44885	35.8395	15.1529	15.1529	-0.300246	1.23135	0.982031	µ(2^-∆∆Ct_M1_36h00)	1.25389
23-159	iPS19_45_iPS_P3	iPS19_45_iPS	45_iPS	WT	106	iPS19	iPS	RPL19	WT	20.7061	20.6481	0.05798	20.6771	AMH	36.142	40	3.858	38.071	17.3939	17.3939	1.94077	0.260477	0.207736
23-160	iPS19_45_iPS_P4	iPS19_45_iPS	45_iPS	WT	106	iPS19	iPS	RPL19	WT	20.5022	19.6018	0.90043	20.5022	AMH	35.1159	36.3027	1.18674	35.7093	15.2071	15.2071	-0.246022	1.18593	0.945805
23-161	iPS19_45_iPS_P5	iPS19_45_iPS	45_iPS	WT	106	iPS19	iPS	RPL19	WT	20.8655	20.7544	0.11111	20.8099	AMH	34.6987	34.9793	0.280594	34.839	14.0291	14.0291	-1.42407	2.68342	2.14008
23-162	iPS19_45_iPS_P6	iPS19_45_iPS	45_iPS	WT	106	iPS19	iPS	RPL19	WT	20.7455	20.6961	0.0494	20.7208	AMH	35.3162	33.6737	1.64256	34.495	13.7742	13.7742	-1.67895	3.20195	2.55362
23-169	iPS19_45_iPS_P1	iPS19_45_iPS	45_iPS	WT	107	iPS19	iPS	RPL19	WT	21.0793	21.1746	0.0952892	21.127	AMH	36.7396	35.6089	1.13071	36.1743	15.0473	15.0473	-0.405839	1.32486	1.0566
23-170	iPS19_45_iPS_P2	iPS19_45_iPS	45_iPS	WT	107	iPS19	iPS	RPL19	WT	20.6605	20.5603	0.100142	20.6104	AMH	40	40	0	40	19.3896	NA	NA	NA	NA
23-171	iPS19_45_iPS_P3	iPS19_45_iPS	45_iPS	WT	107	iPS19	iPS	RPL19	WT	20.4506	20.4266	0.0239906	20.4386	AMH	34.9546	36.8681	1.91352	35.9113	15.4727	15.4727	0.0196018	0.986505	0.786758
23-172	iPS19_45_iPS_P4	iPS19_45_iPS	45_iPS	WT	107	iPS19	iPS	RPL19	WT	21.1211	20.6019	0.519173	20.8615	AMH	36.2341	37.0843	0.850254	36.6592	15.7977	15.7977	0.344572	0.787542	0.628081
23-173	iPS19_45_iPS_P5	iPS19_45_iPS	45_iPS	WT	107	iPS19	iPS	RPL19	WT	20.5604	20.4066	0.153858	20.4835	AMH	36.1785	36.1995	0.0210075	36.189	15.7055	15.7055	0.252375	0.839513	0.669529
23-174	iPS19_45_iPS_P6	iPS19_45_iPS	45_iPS	WT	107	iPS19	iPS	RPL19	WT	20.9848	20.9575	0.0272636	20.9712	AMH	40	35.5274	4.47259	37.7637	16.7925	16.7925	1.3394	0.395184	0.315167	µ =	1
23-163	iPS19_82_iPS_P1	iPS19_82_iPS	82_iPS	Mut	106	iPS19	iPS	RPL19		20.8273	20.8263	0.00096	20.8268	AMH	32.6986	32.4646	0.234001	32.5816	11.7548	11.7548	-3.69837	12.9814	10.3529
23-164	iPS19_82_iPS_P2	iPS19_82_iPS	82_iPS	Mut	106	iPS19	iPS	RPL19		20.789	20.7045	0.08451	20.7468	AMH	33.6019	32.3449	1.25697	32.9734	12.2266	12.2266	-3.22649	9.35989	7.4647
23-165	iPS19_82_iPS_P3	iPS19_82_iPS	82_iPS	Mut	106	iPS19	iPS	RPL19		20.5213	20.7277	0.20641	20.6245	AMH	33.1509	33.162	0.0111122	33.1565	12.5319	12.5319	-2.92119	7.57471	6.04099
23-166	iPS19_82_iPS_P4	iPS19_82_iPS	82_iPS	Mut	106	iPS19	iPS	RPL19		20.8894	20.8585	0.03085	20.8739	AMH	33.499	33.2544	0.244637	33.3767	12.5028	12.5028	-2.95033	7.72925	6.16423
23-167	iPS19_82_iPS_P5	iPS19_82_iPS	82_iPS	Mut	106	iPS19	iPS	RPL19		20.3788	20.6982	0.31942	20.5385	AMH	32.191	33.4767	1.28568	32.8339	12.2954	12.2954	-3.15775	8.92439	7.11739
23-168	iPS19_82_iPS_P6	iPS19_82_iPS	82_iPS	Mut	106	iPS19	iPS	RPL19		20.9423	20.9107	0.03159	20.9265	AMH	32.8465	31.9757	0.870712	32.4111	11.4846	11.4846	-3.96849	15.6543	12.4846
23-175	iPS19_82_iPS_P1	iPS19_82_iPS	82_iPS	Mut	107	iPS19	iPS	RPL19		20.972	20.9047	0.0672054	20.9383	AMH	33.7019	32.3864	1.31558	33.0442	12.1058	12.1058	-3.34732	10.1776	8.11681
23-176	iPS19_82_iPS_P2	iPS19_82_iPS	82_iPS	Mut	107	iPS19	iPS	RPL19		20.7626	20.7321	0.0305347	20.7473	AMH	40	36.3735	3.62654	38.1867	17.4394	NA	NA	NA	NA
23-177	iPS19_82_iPS_P3	iPS19_82_iPS	82_iPS	Mut	107	iPS19	iPS	RPL19		20.5898	20.5492	0.0406399	20.5695	AMH	33.2999	31.9475	1.35237	32.6237	12.0542	12.0542	-3.39891	10.5481	8.4123
23-178	iPS19_82_iPS_P4	iPS19_82_iPS	82_iPS	Mut	107	iPS19	iPS	RPL19		20.7042	20.6038	0.100441	20.654	AMH	32.6072	32.3999	0.207291	32.5035	11.8495	11.8495	-3.6036	12.156	9.69468
23-179	iPS19_82_iPS_P5	iPS19_82_iPS	82_iPS	Mut	107	iPS19	iPS	RPL19		20.7642	20.4561	0.308119	20.6102	AMH	32.9179	33.3027	0.38483	33.1103	12.5002	12.5002	-2.95297	7.7434	6.17552
23-180	iPS19_82_iPS_P6	iPS19_82_iPS	82_iPS	Mut	107	iPS19	iPS	RPL19		20.6954	20.5959	0.0994473	20.6457	AMH	32.5418	33.5429	1.00106	33.0423	12.3967	12.3967	-3.05645	8.31925	6.63477	µ =	8.05991
iPS26-M1_36h00-Wt_vs_Mut
Sample_Reference	Sample_Name	Name	Name_wo_Experiment	genotype	qPCR	Experiment	Differentiation_stage	Normalizer	Calibrator	Cт1_Normalizer	Cт2_Normalizer	Cт2-Cт1_Normalizer	µCt_Normalizer	Target	Cт1_Target	Cт2_Target	Cт2-Cт1_Target	µCт_Target	dCт	dCт_NA	ddCт	two_exp_minus_ddCт	to_1
23-181	iPS26_-80_M1-36h_45-1	iPS26_M1-36h_45-1	iPS26_45_M1-36	WT	145_146	iPS26a	M1-36h00	RPL19	WT	18.6368	18.323	0.313797	18.4799	AMH	37.0756	34.3768	2.69878	35.7262	17.2463	17.2463	0.519023	0.697844	0.528887	µ(∆Ct_M1-36h00)	16.7273
23-182	iPS26_-80_M1-36h_45-2	iPS26_M1-36h_45-2	iPS26_45_M1-36	WT	145_146	iPS26a	M1-36h00	RPL19	WT	18.7543	18.6807	0.0736446	18.7175	AMH	35.1973	34.7708	0.426552	34.9841	16.2666	16.2666	-0.460699	1.37621	1.04301	µ(2^-∆∆Ct_M1-36h00)	1.31946
23-183	iPS26_-80_M1-36h_45-3	iPS26_M1-36h_45-3	iPS26_45_M1-36	WT	145_146	iPS26a	M1-36h00	RPL19	WT	18.4846	18.5684	0.0837784	18.5265	AMH	35.3655	40	4.63447	37.6828	19.1562	19.1562	2.42897	0.185699	0.140738
23-184	iPS26_-80_M1-36h_45-4	iPS26_M1-36h_45-4	iPS26_45_M1-36	WT	145_146	iPS26a	M1-36h00	RPL19	WT	18.896	18.5128	0.383163	18.7044	AMH	33.3851	35.5583	2.17318	34.4717	15.7673	15.7673	-0.95997	1.94527	1.47429
23-185	iPS26_-80_M1-36h_45-5	iPS26_M1-36h_45-5	iPS26_45_M1-36	WT	145_146	iPS26a	M1-36h00	RPL19	WT	18.3809	17.8276	0.553278	18.3809	AMH	33.6806	33.7728	0.0921898	33.7267	15.3458	15.3458	-1.38148	2.60536	1.97457		1
23-186	iPS26_-80_M1-36h_45-6	iPS26_M1-36h_45-6	iPS26_45_M1-36	WT	145_146	iPS26a	M1-36h00	RPL19	WT	18.3322	18.4098	0.0775375	18.371	AMH	35.1969	34.708	0.488857	34.9525	16.5814	16.5814	-0.145837	1.10637	0.838505
23-187	iPS26_LN_M1-36h_45-1	iPS26_M1-36h_45-1	iPS26_45_M1-36	WT	147_148	iPS26b	M1-36h00	RPL19	WT	17.9989	17.7745	0.224449	17.8867	AMH	33.4342	33.7048	0.270607	33.5695	15.6828	15.6828	-0.0971963	1.06969	0.987135	µ(∆Ct_M1-36h00)	15.78
23-188	iPS26_LN_M1-36h_45-2	iPS26_M1-36h_45-2	iPS26_45_M1-36	WT	147_148	iPS26b	M1-36h00	RPL19	WT	18.021	18.0091	0.0118847	18.015	AMH	32.8096	33.3623	0.552681	33.086	15.0709	15.0709	-0.70904	1.63472	1.50855	µ(2^-∆∆Ct_M1-36h00)	1.08363
23-189	iPS26_LN_M1-36h_45-3	iPS26_M1-36h_45-3	iPS26_45_M1-36	WT	147_148	iPS26b	M1-36h00	RPL19	WT	17.4222	17.5304	0.108183	17.4763	AMH	33.4203	34.0474	0.62714	33.7338	16.2575	16.2575	0.477533	0.718205	0.662775
23-190	iPS26_LN_M1-36h_45-4	iPS26_M1-36h_45-4	iPS26_45_M1-36	WT	147_148	iPS26b	M1-36h00	RPL19	WT	18.1511	17.7746	0.376465	17.9628	AMH	33.1237	33.1295	0.00577927	33.1266	15.1637	15.1637	-0.616249	1.53288	1.41458
23-191	iPS26_LN_M1-36h_45-5	iPS26_M1-36h_45-5	iPS26_45_M1-36	WT	147_148	iPS26b	M1-36h00	RPL19	WT	18.1178	17.627	0.490772	17.8724	AMH	34.3784	32.7774	1.60093	33.5779	15.7055	15.7055	-0.0745083	1.053	0.971733	µ =	1
23-192	iPS26_LN_M1-36h_45-6	iPS26_M1-36h_82-6	iPS26_45_M1-36	WT	147_148	iPS26b	M1-36h00	RPL19	WT	17.4552	17.5289	0.0737267	17.492	AMH	33.8702	34.7127	0.842487	34.2915	16.7994	16.7994	1.01946	0.493301	0.455228
23-193	iPS26_-80_M1-36h_82-1	iPS26_M1-36h_82-1	iPS26_82_M1-36	Mut	145_146	iPS26a	M1-36h00	RPL19		18.6846	18.6456	0.0389366	18.6651	AMH	35.8934	32.8307	3.06267	34.362	15.6969	15.6969	-1.03036	2.04253	1.54801
23-194	iPS26_-80_M1-36h_82-2	iPS26_M1-36h_82-2	iPS26_82_M1-36	Mut	145_146	iPS26a	M1-36h00	RPL19		18.3259	18.5352	0.209303	18.4305	AMH	33.3095	33.1376	0.171921	33.2235	14.793	14.793	-1.93425	3.82178	2.89648
23-195	iPS26_-80_M1-36h_82-3	iPS26_M1-36h_82-3	iPS26_82_M1-36	Mut	145_146	iPS26a	M1-36h00	RPL19		18.2725	18.5905	0.318005	18.4315	AMH	32.2687	31.7897	0.478996	32.0292	13.5977	13.5977	-3.12957	8.75174	6.63282
23-196	iPS26_-80_M1-36h_82-4	iPS26_M1-36h_82-4	iPS26_82_M1-36	Mut	145_146	iPS26a	M1-36h00	RPL19		18.5761	18.6583	0.0821381	18.6172	AMH	33.1622	32.8247	0.337463	32.9934	14.3762	14.3762	-2.35105	5.10196	3.86671
23-197	iPS26_-80_M1-36h_82-5	iPS26_M1-36h_82-5	iPS26_82_M1-36	Mut	145_146	iPS26a	M1-36h00	RPL19		18.572	18.5878	0.0157738	18.5799	AMH	33.5831	33.5751	0.00803757	33.5791	14.9992	14.9992	-1.72809	3.3129	2.5108	µ =	3.39538
23-198	iPS26_-80_M1-36h_82-6	iPS26_M1-36h_82-6	iPS26_82_M1-36	Mut	145_146	iPS26a	M1-36h00	RPL19		18.0593	18.3136	0.254307	18.1865	AMH	32.741	33.1972	0.456223	32.9691	14.7826	14.7826	-1.94465	3.84944	2.91744
23-199	iPS26_LN_M1-36h_82-1	iPS26_M1-36h_82-1	iPS26_82_M1-36	Mut	147_148	iPS26b	M1-36h00	RPL19		17.6807	17.7061	0.0253372	17.6934	AMH	32.7064	34.7368	2.03034	33.7216	16.0282	16.0282	0.248242	0.841922	0.776943
23-200	iPS26_LN_M1-36h_82-2	iPS26_M1-36h_82-2	iPS26_82_M1-36	Mut	147_148	iPS26b	M1-36h00	RPL19		17.4646	17.753	0.288412	17.6088	AMH	33.7606	32.9491	0.811493	33.3549	15.7461	15.7461	-0.0338809	1.02376	0.94475
23-201	iPS26_LN_M1-36h_82-3	iPS26_M1-36h_82-3	iPS26_82_M1-36	Mut	147_148	iPS26b	M1-36h00	RPL19		17.8324	18.174	0.341583	18.0032	AMH	33.2929	33.6508	0.35796	33.4718	15.4686	15.4686	-0.31138	1.24089	1.14512
23-202	iPS26_LN_M1-36h_82-4	iPS26_M1-36h_82-4	iPS26_82_M1-36	Mut	147_148	iPS26b	M1-36h00	RPL19		17.7004	17.7543	0.0538883	17.7273	AMH	35.4148	34.2971	1.11763	34.8559	17.1286	17.1286	1.34863	0.392665	0.36236
23-203	iPS26_LN_M1-36h_82-5	iPS26_M1-36h_82-5	iPS26_82_M1-36	Mut	147_148	iPS26b	M1-36h00	RPL19		17.8005	17.8092	0.0086956	17.8048	AMH	33.3133	33.4071	0.0938301	33.3602	15.5554	15.5554	-0.224589	1.16844	1.07827	µ =	0.837039
23-204	iPS26_LN_M1-36h_82-6	iPS26_M1-36h_82-6	iPS26_82_M1-36	Mut	147_148	iPS26b	M1-36h00	RPL19		17.8991	18.0746	0.175581	17.9868	AMH	33.3522	34.9185	1.56638	34.1354	16.1485	16.1485	0.36853	0.774572	0.714791
iPS26-M2_06h00-Wt_vs_Mut
Sample_Reference	Sample_Name	Name	Name_wo_Experiment	genotype	qPCR	Experiment	Differentiation_stage	Normalizer	Calibrator	Cт1_Normalizer	Cт2_Normalizer	Cт2-Cт1_Normalizer	µCt_Normalizer	Target	Cт1_Target	Cт2_Target	Cт2-Cт1_Target	µCт_Target	dCт	dCт_NA	ddCт	two_exp_minus_ddCт	to_1
23-205	iPS26_-80_M2-06h_45-1	iPS26_M2-06h_45-1	iPS26_45_M2-06	WT	145_146	iPS26a	M2-06h00	RPL19	WT	18.5853	18.3475	0.237776	18.4664	AMH	40	40	0	40	21.5336	21.5336	2.61111	0.163673	0.0409935	µ(∆Ct_M2-06h00)	18.9225
23-206	iPS26_-80_M2-06h_45-2	iPS26_M2-06h_45-2	iPS26_45_M2-06	WT	145_146	iPS26a	M2-06h00	RPL19	WT	18.1784	18.4291	0.250694	18.3037	AMH	33.5604	33.9026	0.342243	33.7315	15.4278	15.4278	-3.49471	11.2723	2.82325	µ(2^-∆∆Ct_M2-06h00)	3.99266
23-207	iPS26_-80_M2-06h_45-3	iPS26_M2-06h_45-3	iPS26_45_M2-06	WT	145_146	iPS26a	M2-06h00	RPL19	WT	18.2895	18.3174	0.0278454	18.3035	AMH	40	36.2191	3.78093	38.1095	19.8061	19.8061	0.883598	0.542014	0.135753
23-208	iPS26_LN_M2-06h_45-1	iPS26_M2-06h_45-1	iPS26_45_M2-06	WT	147_148	iPS26b	M2-06h00	RPL19	WT	18.0951	17.9367	0.158352	18.0159	AMH	34.7956	36.5897	1.79404	35.6927	17.6768	17.6768	1.06077	0.479377	0.399594
23-209	iPS26_LN_M2-06h_45-2	iPS26_M2-06h_45-2	iPS26_45_M2-06	WT	147_148	iPS26b	M2-06h00	RPL19	WT	17.6592	17.9759	0.31671	17.8175	AMH	32.5517	34.1083	1.55662	33.33	15.5125	15.5125	-1.10355	2.14883	1.79119	µ(∆Ct_M2-06h00)	16.616
23-210	iPS26_LN_M2-06h_45-3	iPS26_M2-06h_45-3	iPS26_45_M2-06	WT	147_148	iPS26b	M2-06h00	RPL19	WT	17.4439	17.5073	0.0634594	17.4756	AMH	34.5184	33.7505	0.767891	34.1344	16.6588	16.6588	0.0427828	0.970781	0.809212	µ(2^-∆∆Ct_M2-06h00)	1.19966
23-211	iPS26_-80_M2-06h_82-1	iPS26_M2-06h_82-1	iPS26_82_M2-06	Mut	145_146	iPS26a	M2-06h00	RPL19		18.1475	18.3296	0.182104	18.2385	AMH	33.343	34.4853	1.14228	33.9142	15.6756	15.6756	-3.24684	9.49284	2.37757
23-212	iPS26_-80_M2-06h_82-2	iPS26_M2-06h_82-2	iPS26_82_M2-06	Mut	145_146	iPS26a	M2-06h00	RPL19		18.2915	18.2967	0.00519562	18.2941	AMH	34.6185	33.8763	0.74221	34.2474	15.9533	15.9533	-2.96913	7.83066	1.96127
23-213	iPS26_-80_M2-06h_82-3	iPS26_M2-06h_82-3	iPS26_82_M2-06	Mut	145_146	iPS26a	M2-06h00	RPL19		18.1758	18.355	0.179241	18.2654	AMH	33.8072	34.4668	0.659641	34.137	15.8716	15.8716	-3.05092	8.2874	2.07566	µ =	2.13817
23-214	iPS26_LN_M2-06h_82-1	iPS26_M2-06h_82-1	iPS26_82_M2-06	Mut	147_148	iPS26b	M2-06h00	RPL19		17.6313	17.8831	0.25182	17.7572	AMH	33.2852	35.4439	2.1587	34.3646	16.6074	16.6074	-0.00863838	1.00601	0.838575
23-215	iPS26_LN_M2-06h_82-2	iPS26_M2-06h_82-2	iPS26_82_M2-06	Mut	147_148	iPS26b	M2-06h00	RPL19		17.5425	17.5536	0.0110931	17.548	AMH	34.592	34.9453	0.35331	34.7686	17.2206	17.2206	0.604567	0.657669	0.548212
23-216	iPS26_LN_M2-06h_82-3	iPS26_M2-06h_82-3	iPS26_82_M2-06	Mut	147_148	iPS26b	M2-06h00	RPL19		17.8572	18.1498	0.292583	18.0035	AMH	33.8097	34.3446	0.534897	34.0772	16.0737	16.0737	-0.542339	1.45633	1.21395	µ =	0.866913
iPS26-M2_12h00-Wt_vs_Mut
Sample_Reference	Sample_Name	Name	Name_wo_Experiment	genotype	qPCR	Experiment	Differentiation_stage	Normalizer	Calibrator	Cт1_Normalizer	Cт2_Normalizer	Cт2-Cт1_Normalizer	µCt_Normalizer	Target	Cт1_Target	Cт2_Target	Cт2-Cт1_Target	µCт_Target	dCт	dCт_NA	ddCт	two_exp_minus_ddCт	to_1
23-217	iPS26_-80_M2-12h_45-1	iPS26_M2-12h_45-1	iPS26_45_M2-12	WT	145_146	iPS26a	M2-12h00	RPL19	WT	18.5923	18.5204	0.0719643	18.5564	AMH	34.2664	35.1487	0.882366	34.7076	16.1512	16.1512	-1.1391	2.20243	1.63629	µ(∆Ct_M2-06h00)	17.2903
23-218	iPS26_-80_M2-12h_45-2	iPS26_M2-12h_45-2	iPS26_45_M2-12	WT	145_146	iPS26a	M2-12h00	RPL19	WT	18.321	18.1329	0.188087	18.2269	AMH	40	34.5602	5.43979	37.2801	19.0532	19.0532	1.76285	0.294665	0.21892	µ(2^-∆∆Ct_M2-06h00)	1.34599
23-219	iPS26_-80_M2-12h_45-3	iPS26_M2-12h_45-3	iPS26_45_M2-12	WT	145_146	iPS26a	M2-12h00	RPL19	WT	18.0954	18.2488	0.153366	18.1721	AMH	35.2632	34.4141	0.849129	34.8386	16.6665	16.6665	-0.623755	1.54088	1.14479
23-220	iPS26_LN_M2-12h_45-1	iPS26_M2-12h_45-1	iPS26_45_M2-12	WT	147_148	iPS26b	M2-12h00	RPL19	WT	17.5869	17.5976	0.0106754	17.5923	AMH	33.8363	33.9252	0.0889168	33.8808	16.2885	16.2885	0.447726	0.733197	0.652447
23-221	iPS26_LN_M2-12h_45-2	iPS26_M2-12h_45-2	iPS26_45_M2-12	WT	147_148	iPS26b	M2-12h00	RPL19	WT	17.8042	17.7481	0.056118	17.7762	AMH	33.17	32.1633	1.00664	32.6667	14.8905	14.8905	-0.950274	1.93224	1.71943	µ(∆Ct_M2-06h00)	15.8408
23-222	iPS26_LN_M2-12h_45-3	iPS26_M2-12h_45-3	iPS26_45_M2-12	WT	147_148	iPS26b	M2-12h00	RPL19	WT	17.499	17.7008	0.201864	17.5999	AMH	33.4355	34.451	1.01552	33.9432	16.3433	16.3433	0.502547	0.705859	0.62812	µ(2^-∆∆Ct_M2-06h00)	1.12377
23-223	iPS26_-80_M2-12h_82-1	iPS26_M2-12h_82-1	iPS26_82_M2-12	Mut	145_146	iPS26a	M2-12h00	RPL19		18.5072	18.5775	0.0702839	18.5423	AMH	31.3123	31.2389	0.0733757	31.2756	12.7333	12.7333	-4.55703	23.5397	17.4888
23-224	iPS26_-80_M2-12h_82-2	iPS26_M2-12h_82-2	iPS26_82_M2-12	Mut	145_146	iPS26a	M2-12h00	RPL19		18.6261	17.799	0.82704	18.2126	AMH	31.3313	30.7408	0.590546	31.036	12.8235	12.8235	-4.46684	22.1132	16.4289
23-225	iPS26_-80_M2-12h_82-3	iPS26_M2-12h_82-3	iPS26_82_M2-12	Mut	145_146	iPS26a	M2-12h00	RPL19		18.6002	18.7195	0.119236	18.6598	AMH	30.9824	31.0074	0.0250492	30.9949	12.3351	12.3351	-4.95524	31.0223	23.0479	µ =	18.9885
23-226	iPS26_LN_M2-12h_82-1	iPS26_M2-12h_82-1	iPS26_82_M2-12	Mut	147_148	iPS26b	M2-12h00	RPL19		17.47	17.5144	0.0444031	17.4922	AMH	32.2957	31.7023	0.59338	31.999	14.5068	14.5068	-1.33395	2.52092	2.24328
23-227	iPS26_LN_M2-12h_82-2	iPS26_M2-12h_82-2	iPS26_82_M2-12	Mut	147_148	iPS26b	M2-12h00	RPL19		17.728	17.0768	0.651194	17.4024	AMH	31.8093	31.5513	0.258034	31.6803	14.2779	14.2779	-1.56284	2.95434	2.62897
23-228	iPS26_LN_M2-12h_82-3	iPS26_M2-12h_82-3	iPS26_82_M2-12	Mut	147_148	iPS26b	M2-12h00	RPL19		18.1401	18.2189	0.0787582	18.1795	AMH	33.661	32.2517	1.4093	32.9563	14.7768	14.7768	-1.06395	2.09065	1.8604	µ =	2.24421
iPS26_M2_36h00-Wt_vs_Mut
Sample_Reference	Sample_Name	Name	Name_wo_Experiment	genotype	qPCR	Experiment	Differentiation_stage	Normalizer	Calibrator	Cт1_Normalizer	Cт2_Normalizer	Cт2-Cт1_Normalizer	µCt_Normalizer	Target	Cт1_Target	Cт2_Target	Cт2-Cт1_Target	µCт_Target	dCт	dCт_NA	ddCт	two_exp_minus_ddCт	to_1
23-229	iPS26_-80_M2-36h_45-1	iPS26_M2-36h_45-1	iPS26_45_M2-36	WT	145_146	iPS26a	M2-36h00	RPL19	WT	18.6777	18.403	0.2747	18.5404	AMH	35.6215	35.7008	0.0793343	35.6612	17.1208	17.1208	1.14337	0.4527	0.390088	µ(∆Ct_M2-06h00)	15.9774
23-230	iPS26_-80_M2-36h_45-2	iPS26_M2-36h_45-2	iPS26_45_M2-36	WT	145_146	iPS26a	M2-36h00	RPL19	WT	18.4824	18.2766	0.205795	18.3795	AMH	34.6642	33.467	1.19722	34.0656	15.6861	15.6861	-0.29132	1.22376	1.0545	µ(2^-∆∆Ct_M2-06h00)	1.16051
23-231	iPS26_-80_M2-36h_45-3	iPS26_M2-36h_45-3	iPS26_45_M2-36	WT	145_146	iPS26a	M2-36h00	RPL19	WT	18.445	18.5168	0.0718136	18.4809	AMH	33.7116	33.5011	0.210529	33.6063	15.1254	15.1254	-0.852053	1.80507	1.55541
23-232	iPS26_LN_M2-36h_45-1	iPS26_M2-36h_45-1	iPS26_45_M2-36	WT	147_148	iPS26b	M2-36h00	RPL19	WT	17.9716	17.6463	0.325245	17.809	AMH	32.8528	33.2159	0.363132	33.0344	15.2254	15.2254	-0.0886014	1.06334	0.999746
23-233	iPS26_LN_M2-36h_45-2	iPS26_M2-36h_45-2	iPS26_45_M2-36	WT	147_148	iPS26b	M2-36h00	RPL19	WT	18.0181	17.873	0.145126	17.9455	AMH	32.825	32.5224	0.302666	32.6737	14.7282	14.7282	-0.58584	1.50091	1.41115	µ(∆Ct_M2-06h00)	15.314
23-234	iPS26_LN_M2-36h_45-3	iPS26_M2-36h_45-3	iPS26_45_M2-36	WT	147_148	iPS26b	M2-36h00	RPL19	WT	17.6404	17.7699	0.129559	17.7052	AMH	33.7289	33.6583	0.0705757	33.6936	15.9884	15.9884	0.674441	0.626575	0.589103	µ(2^-∆∆Ct_M2-06h00)	1.06361
23-235	iPS26_-80_M2-36h_82-1	iPS26_M2-36h_82-1	iPS26_82_M2-36	Mut	145_146	iPS26a	M2-36h00	RPL19		18.87	18.6543	0.215708	18.7621	AMH	32.778	34.2598	1.48182	33.5189	14.7568	14.7568	-1.22063	2.33049	2.00816
23-236	iPS26_-80_M2-36h_82-2	iPS26_M2-36h_82-2	iPS26_82_M2-36	Mut	145_146	iPS26a	M2-36h00	RPL19		18.4991	18.6183	0.119213	18.5587	AMH	32.3342	32.2883	0.0459061	32.3113	13.7526	13.7526	-2.22489	4.67477	4.0282
23-237	iPS26_-80_M2-36h_82-3	iPS26_M2-36h_82-3	iPS26_82_M2-36	Mut	145_146	iPS26a	M2-36h00	RPL19		18.4156	18.6032	0.187641	18.5094	AMH	32.1406	32.7669	0.626293	32.4538	13.9444	13.9444	-2.03307	4.09276	3.52669	µ =	3.18769
23-238	iPS26_LN_M2-36h_82-1	iPS26_M2-36h_82-1	iPS26_82_M2-36	Mut	147_148	iPS26b	M2-36h00	RPL19		17.8991	17.7128	0.186279	17.806	AMH	32.7409	31.7001	1.04076	32.2205	14.4146	14.4146	-0.899423	1.86532	1.75377
23-239	iPS26_LN_M2-36h_82-2	iPS26_M2-36h_82-2	iPS26_82_M2-36	Mut	147_148	iPS26b	M2-36h00	RPL19		17.8538	17.9728	0.118969	17.9133	AMH	31.7746	33.2748	1.50019	32.5247	14.6114	14.6114	-0.702595	1.62743	1.5301
23-240	iPS26_LN_M2-36h_82-3	iPS26_M2-36h_82-3	iPS26_82_M2-36	Mut	147_148	iPS26b	M2-36h00	RPL19		18.0367	18.1639	0.127253	18.1003	AMH	32.7242	32.3244	0.399811	32.5243	14.424	14.424	-0.889948	1.85311	1.74229	µ =	1.67538
iPS26-M2_48h00-Wt_vs_Mut
Sample_Reference	Sample_Name	Name	Name_wo_Experiment	genotype	qPCR	Experiment	Differentiation_stage	Normalizer	Calibrator	Cт1_Normalizer	Cт2_Normalizer	Cт2-Cт1_Normalizer	µCt_Normalizer	Target	Cт1_Target	Cт2_Target	Cт2-Cт1_Target	µCт_Target	dCт	dCт_NA	ddCт	two_exp_minus_ddCт	to_1
23-241	iPS26_-80_M2-48h_45-1	iPS26_M2-48h_45-1	iPS26_45_M2-48	WT	145_146	iPS26a	M2-48h00	RPL19	WT	18.509	18.3686	0.140413	18.4388	AMH	34.7112	40	5.28883	37.3556	18.9168	18.9168	-0.720871	1.64818	1.18847	µ(∆Ct_M2-06h00)	19.6377
23-242	iPS26_-80_M2-48h_45-2	iPS26_M2-48h_45-2	iPS26_45_M2-48	WT	145_146	iPS26a	M2-48h00	RPL19	WT	18.7101	18.6307	0.079361	18.6704	AMH	40	34.2871	5.71291	37.1435	18.4732	18.4732	-1.1645	2.24156	1.61635	µ(2^-∆∆Ct_M2-06h00)	1.3868
23-243	iPS26_-80_M2-48h_45-3	iPS26_M2-48h_45-3	iPS26_45_M2-48	WT	145_146	iPS26a	M2-48h00	RPL19	WT	18.4857	18.4682	0.0175457	18.477	AMH	40	40	0	40	21.523	21.523	1.88537	0.270674	0.195178
23-244	iPS26_LN_M2-48h_45-1	iPS26_M2-48h_45-1	iPS26_45_M2-48	WT	147_148	iPS26b	M2-48h00	RPL19	WT	17.9778	17.8421	0.135706	17.9099	AMH	34.4987	34.4253	0.0733719	34.462	16.5521	16.5521	-0.454035	1.36987	1.29303
23-245	iPS26_LN_M2-48h_45-2	iPS26_M2-48h_45-2	iPS26_45_M2-48	WT	147_148	iPS26b	M2-48h00	RPL19	WT	18.1305	18.0271	0.103397	18.0788	AMH	34.4896	35.1538	0.664211	34.8217	16.7429	16.7429	-0.263206	1.20014	1.13283	µ(∆Ct_M2-06h00)	17.0061
23-246	iPS26_LN_M2-48h_45-3	iPS26_M2-48h_45-3	iPS26_45_M2-48	WT	147_148	iPS26b	M2-48h00	RPL19	WT	17.8593	17.9261	0.0667458	17.8927	AMH	35.034	36.198	1.16399	35.616	17.7233	17.7233	0.71724	0.60826	0.574143	µ(2^-∆∆Ct_M2-06h00)	1.05942
23-247	iPS26_-80_M2-48h_82-1	iPS26_M2-48h_82-1	iPS26_82_M2-48	Mut	145_146	iPS26a	M2-48h00	RPL19		18.7762	18.9412	0.164974	18.8587	AMH	33.6315	33.376	0.255573	33.5038	14.6451	14.6451	-4.99257	31.8355	22.9561
23-248	iPS26_-80_M2-48h_82-2	iPS26_M2-48h_82-2	iPS26_82_M2-48	Mut	145_146	iPS26a	M2-48h00	RPL19		18.6578	18.6069	0.0509262	18.6324	AMH	33.9284	35.2643	1.33597	34.5963	15.964	15.964	-3.67368	12.7611	9.20181
23-249	iPS26_-80_M2-48h_82-3	iPS26_M2-48h_82-3	iPS26_82_M2-48	Mut	145_146	iPS26a	M2-48h00	RPL19		18.6208	18.788	0.167265	18.7044	AMH	35.1255	33.9914	1.13414	34.5584	15.854	15.854	-3.78362	13.7716	9.93046	µ =	14.0294
23-250	iPS26_LN_M2-48h_82-1	iPS26_M2-48h_82-1	iPS26_82_M2-48	Mut	147_148	iPS26b	M2-48h00	RPL19		17.6785	17.8625	0.183966	17.7705	AMH	35.7269	36.4519	0.725006	36.0894	18.3189	18.3189	1.31284	0.402527	0.37995
23-251	iPS26_LN_M2-48h_82-2	iPS26_M2-48h_82-2	iPS26_82_M2-48	Mut	147_148	iPS26b	M2-48h00	RPL19		18.0574	18.047	0.0103359	18.0522	AMH	40	35.7526	4.24741	37.8763	19.8241	19.8241	2.81798	0.141809	0.133855
23-252	iPS26_LN_M2-48h_82-3	iPS26_M2-48h_82-3	iPS26_82_M2-48	Mut	147_148	iPS26b	M2-48h00	RPL19		18.2451	18.3686	0.123465	18.3068	AMH	35.2633	34.1237	1.13958	34.6935	16.3867	16.3867	-0.6194	1.53624	1.45007	µ =	0.654624
iPS26-M3_24h00-Wt_vs_Mut
Sample_Reference	Sample_Name	Name	Name_wo_Experiment	genotype	qPCR	Experiment	Differentiation_stage	Normalizer	Calibrator	Cт1_Normalizer	Cт2_Normalizer	Cт2-Cт1_Normalizer	µCt_Normalizer	Target	Cт1_Target	Cт2_Target	Cт2-Cт1_Target	µCт_Target	dCт	dCт_NA	ddCт	two_exp_minus_ddCт	to_1
23-253	iPS26_-80_M3-24h_45-1	iPS26_M3-24h_45-1	iPS26_45_M3-24	WT	145_146	iPS26a	M3-24h00	RPL19	WT	18.6129	18.3904	0.222481	18.5017	AMH	40	40	0	40	21.4983	21.4983	0.134496	0.910988	0.907766	µ(∆Ct_M2-06h00)	21.3639
23-254	iPS26_-80_M3-24h_45-2	iPS26_M3-24h_45-2	iPS26_45_M3-24	WT	145_146	iPS26a	M3-24h00	RPL19	WT	18.6449	18.5787	0.0661869	18.6118	AMH	40	40	0	40	21.3882	21.3882	0.0243759	0.983246	0.979768	µ(2^-∆∆Ct_M2-06h00)	1.00355
23-255	iPS26_-80_M3-24h_45-3	iPS26_M3-24h_45-3	iPS26_45_M3-24	WT	145_146	iPS26a	M3-24h00	RPL19	WT	18.8144	18.7756	0.0388374	18.795	AMH	40	40	0	40	21.205	21.205	-0.158872	1.11641	1.11247
23-256	iPS26_LN_M3-24h_45-1	iPS26_M3-24h_45-1	iPS26_45_M3-24	WT	147_148	iPS26b	M3-24h00	RPL19	WT	17.992	17.8676	0.12434	17.9298	AMH	34.6963	40	5.30368	37.3482	19.4184	19.4184	-0.225064	1.16883	1.15747
23-257	iPS26_LN_M3-24h_45-2	iPS26_M3-24h_45-2	iPS26_45_M3-24	WT	147_148	iPS26b	M3-24h00	RPL19	WT	18.0085	17.9705	0.038063	17.9895	AMH	40	35.8009	4.19905	37.9005	19.911	19.911	0.267556	0.830726	0.822651	µ(∆Ct_M2-06h00)	19.6434
23-258	iPS26_LN_M3-24h_45-3	iPS26_M3-24h_45-3	iPS26_45_M3-24	WT	147_148	iPS26b	M3-24h00	RPL19	WT	17.8517	17.8499	0.00175667	17.8508	AMH	34.9034	40	5.09658	37.4517	19.6009	19.6009	-0.0424919	1.02989	1.01988	µ(2^-∆∆Ct_M2-06h00)	1.00982
23-259	iPS26_-80_M3-24h_82-1	iPS26_M3-24h_82-1	iPS26_82_M3-24	Mut	145_146	iPS26a	M3-24h00	RPL19		19.1122	19.1077	0.00443459	19.1099	AMH	40	40	0	40	20.8901	20.8901	-0.473787	1.38875	1.38384
23-260	iPS26_-80_M3-24h_82-2	iPS26_M3-24h_82-2	iPS26_82_M3-24	Mut	145_146	iPS26a	M3-24h00	RPL19		19.7913	18.928	0.863281	19.3596	AMH	36.8983	35.529	1.3693	36.2137	16.8541	16.8541	-4.5098	22.7816	22.7011
23-261	iPS26_-80_M3-24h_82-3	iPS26_M3-24h_82-3	iPS26_82_M3-24	Mut	145_146	iPS26a	M3-24h00	RPL19		19.0556	19.2136	0.15806	19.1346	AMH	35.5038	34.9749	0.528896	35.2394	16.1047	16.1047	-5.2591	38.2955	38.1601	µ =	20.7483
23-262	iPS26_LN_M3-24h_82-1	iPS26_M3-24h_82-1	iPS26_82_M3-24	Mut	147_148	iPS26b	M3-24h00	RPL19		17.9517	17.9609	0.00919533	17.9563	AMH	40	36.4059	3.59405	38.203	20.2467	20.2467	0.603254	0.658267	0.651869
23-263	iPS26_LN_M3-24h_82-2	iPS26_M3-24h_82-2	iPS26_82_M3-24	Mut	147_148	iPS26b	M3-24h00	RPL19		18.9693	18.1363	0.832935	18.5528	AMH	37.0664	40	2.93357	38.5332	19.9804	19.9804	0.336991	0.791691	0.783995
23-264	iPS26_LN_M3-24h_82-3	iPS26_M3-24h_82-3	iPS26_82_M3-24	Mut	147_148	iPS26b	M3-24h00	RPL19		18.4092	18.616	0.206802	18.5126	AMH	35.2055	36.315	1.10948	35.7603	17.2477	17.2477	-2.39572	5.26241	5.21126	µ =	2.21571
iPS26-M3_48h00-Wt_vs_Mut
Sample_Reference	Sample_Name	Name	Name_wo_Experiment	genotype	qPCR	Experiment	Differentiation_stage	Normalizer	Calibrator	Cт1_Normalizer	Cт2_Normalizer	Cт2-Cт1_Normalizer	µCt_Normalizer	Target	Cт1_Target	Cт2_Target	Cт2-Cт1_Target	µCт_Target	dCт	dCт_NA	ddCт	two_exp_minus_ddCт	to_1
23-265	iPS26_-80_M3-48h_45-1	iPS26_M3-48h_45-1	iPS26_45_M3-48	WT	145_146	iPS26a	M3-48h00	RPL19	WT	19.0577	18.8548	0.202915	18.9562	AMH	40	40	0	40	21.0438	21.0438	-0.0672913	1.04775	1.0449	µ(∆Ct_M2-06h00)	21.111
23-266	iPS26_-80_M3-48h_45-2	iPS26_M3-48h_45-2	iPS26_45_M3-48	WT	145_146	iPS26a	M3-48h00	RPL19	WT	18.9689	18.9775	0.00865364	18.9732	AMH	40	40	0	40	21.0268	21.0268	-0.0842543	1.06014	1.05726	µ(2^-∆∆Ct_M2-06h00)	1.00272
23-267	iPS26_-80_M3-48h_45-3	iPS26_M3-48h_45-3	iPS26_45_M3-48	WT	145_146	iPS26a	M3-48h00	RPL19	WT	18.7884	18.6864	0.102079	18.7374	AMH	40	40	0	40	21.2626	21.2626	0.151546	0.900285	0.89784
23-268	iPS26_LN_M3-48h_45-1	iPS26_M3-48h_45-1	iPS26_45_M3-48	WT	147_148	iPS26b	M3-48h00	RPL19	WT	18.5692	18.3704	0.198763	18.4698	AMH	36.8672	36.4065	0.460747	36.6369	18.1671	18.1671	-1.11163	2.16089	1.38852
23-269	iPS26_LN_M3-48h_45-2	iPS26_M3-48h_45-2	iPS26_45_M3-48	WT	147_148	iPS26b	M3-48h00	RPL19	WT	18.3908	18.4161	0.0252876	18.4035	AMH	40	40	0	40	21.5965	21.5965	2.31784	0.200568	0.128879	µ(∆Ct_M2-06h00)	19.2787
23-270	iPS26_LN_M3-48h_45-3	iPS26_M3-48h_45-3	iPS26_45_M3-48	WT	147_148	iPS26b	M3-48h00	RPL19	WT	18.2568	18.2384	0.0183201	18.2476	AMH	36.3452	36.2949	0.0502968	36.3201	18.0725	18.0725	-1.20621	2.30731	1.4826	µ(2^-∆∆Ct_M2-06h00)	1.55626
23-271	iPS26_-80_M3-48h_82-1	iPS26_M3-48h_82-1	iPS26_82_M3-48	Mut	145_146	iPS26a	M3-48h00	RPL19		18.9236	18.9704	0.0467834	18.947	AMH	34.8931	36.6116	1.71851	35.7523	16.8053	16.8053	-4.30573	19.7768	19.723
23-272	iPS26_-80_M3-48h_82-2	iPS26_M3-48h_82-2	iPS26_82_M3-48	Mut	145_146	iPS26a	M3-48h00	RPL19		19.1046	19.0729	0.0317211	19.0888	AMH	34.3256	34.7246	0.399014	34.5251	15.4364	15.4364	-5.67468	51.0798	50.941
23-273	iPS26_-80_M3-48h_82-3	iPS26_M3-48h_82-3	iPS26_82_M3-48	Mut	145_146	iPS26a	M3-48h00	RPL19		19.1103	19.4384	0.328114	19.2744	AMH	35.3037	34.8358	0.467861	35.0697	15.7954	15.7954	-5.31567	39.8269	39.7187	µ =	36.7942
23-274	iPS26_LN_M3-48h_82-1	iPS26_M3-48h_82-1	iPS26_82_M3-48	Mut	147_148	iPS26b	M3-48h00	RPL19		18.0096	18.1376	0.128056	18.0736	AMH	33.9404	36.2666	2.32615	35.1035	17.0299	17.0299	-2.24879	4.75285	3.05403
23-275	iPS26_LN_M3-48h_82-2	iPS26_M3-48h_82-2	iPS26_82_M3-48	Mut	147_148	iPS26b	M3-48h00	RPL19		18.3393	18.3436	0.00429726	18.3414	AMH	36.5497	35.6418	0.907974	36.0958	17.7543	17.7543	-1.52435	2.87658	1.8484
23-276	iPS26_LN_M3-48h_82-3	iPS26_M3-48h_82-3	iPS26_82_M3-48	Mut	147_148	iPS26b	M3-48h00	RPL19		18.7476	18.9846	0.236958	18.8661	AMH	34.7249	35.3533	0.628399	35.0391	16.1731	16.1731	-3.10563	8.60773	5.53106	µ =	3.47783
