# Supplementary material for: A conserved NR5A1-responsive enhancer regulates SRY in testis-determination
Source: Nat Commun. 2024 Mar 30;15:2796. doi: 10.1038/s41467-024-47162-2 (PMC10981742; doi:10.1038/s41467-024-47162-2)
Supplement: Supplementary file 28 — Supplementary Dataset 25 [file 41467_2024_47162_MOESM28_ESM.xlsx]

## Sheet: SOX9-∆CT
Sample_Reference	Sample_Name	Name	Name_wo_Experiment	storage	genotype	qPCR	Experiment	Time	Normalizer	Calibrator	Cт1_Normalizer	Cт2_Normalizer	Cт2-Cт1_Normalizer	µCt_Normalizer	Target	Cт1_Target	Cт2_Target	Cт2-Cт1_Target	µCт_Target	dCт	dCt_NA			Sample_Reference	genotype	dCt_NA	Experiment	Time
21-85	iPS07-45-M1-1	iPS07_45_M1_36	45_M1_36		WT	35	iPS07	M1_36h00	RPL19	WT	17.9637	18.0017	0.0380478	17.9827	SOX9	26.1901	26.2121	0.022049	26.2011	8.21837	8.21837			21-85	WT	8.21837	iPS07	M1_36h00
21-86	iPS07-45-M1-2	iPS07_45_M1_36	45_M1_36		WT	35	iPS07	M1_36h00	RPL19	WT	18.3297	18.4149	0.0851955	18.3723	SOX9	25.8118	25.8108	0.00109291	25.8113	7.43897	7.43897			21-86	WT	7.43897	iPS07	M1_36h00
21-92	iPS07-82-M1-1	iPS07_82_M1_36	82_M1_36		Mut	35	iPS07	M1_36h00	RPL19		18.26	18.307	0.0470123	18.2835	SOX9	25.9955	25.9288	0.0666313	25.9621	7.67865	7.67865			21-92	Mut	7.67865	iPS07	M1_36h00
21-93	iPS07-82-M1-2	iPS07_82_M1_36	82_M1_36		Mut	35	iPS07	M1_36h00	RPL19		18.922	18.8549	0.0671387	18.8885	SOX9	27.1835	27.2404	0.0569611	27.2119	8.32348	8.32348			21-93	Mut	8.32348	iPS07	M1_36h00
21-94	iPS07-82-M1-3	iPS07_82_M1_36	82_M1_36		Mut	35	iPS07	M1_36h00	RPL19		18.0655	18.096	0.030468	18.0808	SOX9	26.0401	25.9576	0.0824966	25.9989	7.91808	7.91808			21-94	Mut	7.91808	iPS07	M1_36h00
21-95	iPS07-82-M1-4	iPS07_82_M1_36	82_M1_36		Mut	35	iPS07	M1_36h00	RPL19		18.4889	18.5088	0.0199184	18.4988	SOX9	25.7825	25.8649	0.082386	25.8237	7.32491	7.32491			21-95	Mut	7.32491	iPS07	M1_36h00
21-96	iPS07-82-M1-5	iPS07_82_M1_36	82_M1_36		Mut	35	iPS07	M1_36h00	RPL19		18.4031	18.3883	0.0147724	18.3957	SOX9	25.8611	25.8724	0.0113297	25.8667	7.47102	7.47102			21-96	Mut	7.47102	iPS07	M1_36h00
21-121	iPS09-45-FLYB-19	iPS09-45-M1_36h00	45-M1_36h00		WT	38_40	iPS09	M1_36h00	RPL19	M1_36h00_WT	21.9782	21.9165	0.061655	21.9473	SOX9	29.0844	29.1213	0.0369091	29.1028	7.15549	7.15549			21-121	WT	7.15549	iPS09	M1_36h00
21-122	iPS09-45-FLYB-20	iPS09-45-M1_36h00	45-M1_36h00		WT	38_40	iPS09	M1_36h00	RPL19	M1_36h00_WT	20.2591	21.4134	1.15421	21.4134	SOX9	28.1834	28.2243	0.0408897	28.2038	6.79047	6.79047			21-122	WT	6.79047	iPS09	M1_36h00
21-123	iPS09-45-FLYB-3	iPS09-45-M1_36h00	45-M1_36h00		WT	38_40	iPS09	M1_36h00	RPL19	M1_36h00_WT	20.13	21.2351	1.10513	21.2351	SOX9	28.1984	28.3053	0.106922	28.2518	7.01672	7.01672			21-123	WT	7.01672	iPS09	M1_36h00
21-124	iPS09-45-FLYB-4	iPS09-45-M1_36h00	45-M1_36h00		WT	38_40	iPS09	M1_36h00	RPL19	M1_36h00_WT	21.3189	21.337	0.0180721	21.3279	SOX9	28.1724	28.2654	0.0930233	28.2189	6.89093	6.89093			21-124	WT	6.89093	iPS09	M1_36h00
21-125	iPS09-45-FLYB-9	iPS09-45-M1_36h00	45-M1_36h00		WT	38_40	iPS09	M1_36h00	RPL19	M1_36h00_WT	19.9843	21.4558	1.47147	21.4558	SOX9	28.5431	28.6267	0.0835896	28.5849	7.12908	7.12908			21-125	WT	7.12908	iPS09	M1_36h00
21-126	iPS09-82-FLYB-1	iPS09-82-M1_36h00	82-M1_36h00		Mut	38_40	iPS09	M1_36h00	RPL19		21.5238	21.5002	0.0235882	21.512	SOX9	28.051	27.9906	0.0604572	28.0208	6.50883	6.50883			21-126	Mut	6.50883	iPS09	M1_36h00
21-127	iPS09-82-FLYB-11	iPS09-82-M1_36h00	82-M1_36h00		Mut	38_40	iPS09	M1_36h00	RPL19		21.3517	21.4418	0.0900593	21.3967	SOX9	27.7485	27.8319	0.0834904	27.7902	6.39347	6.39347			21-127	Mut	6.39347	iPS09	M1_36h00
21-128	iPS09-82-FLYB-13	iPS09-82-M1_36h00	82-M1_36h00		Mut	38_40	iPS09	M1_36h00	RPL19		21.2964	21.3433	0.0469818	21.3199	SOX9	27.5491	27.5375	0.0115986	27.5433	6.2234	6.2234			21-128	Mut	6.2234	iPS09	M1_36h00
21-129	iPS09-82-FLYB-14	iPS09-82-M1_36h00	82-M1_36h00		Mut	38_40	iPS09	M1_36h00	RPL19		21.4204	21.3658	0.0545406	21.3931	S0X9	27.8375	27.3799	0.457575	27.6087	6.21559	6.21559			21-129	Mut	6.21559	iPS09	M1_36h00
21-130	iPS09-82-FLYB-9	iPS09-82-M1_36h00	82-M1_36h00		Mut	38_40	iPS09	M1_36h00	RPL19		21.449	21.3674	0.0815468	21.4082	SOX9	27.5462	27.5454	0.000808716	27.5458	6.13757	6.13757			21-130	Mut	6.13757	iPS09	M1_36h00
22-59	iPS12_45_M1_36_P_1	iPS12_45_M1_36_P	45_FLYB_36_P2		WT	127	iPS12	M1_36h00	RPL19	WT	21.713	21.6242	0.0887756	21.6686	SOX9	28.9655	28.8056	0.159889	28.8855	7.21695	7.21695			22-59	WT	7.21695	iPS12	M1_36h00
22-60	iPS12_45_M1_36_P_2	iPS12_45_M1_36_P	45_FLYB_36_P2		WT	127	iPS12	M1_36h00	RPL19	WT	21.352	21.3172	0.0347805	21.3346	SOX9	28.7706	28.7194	0.0511608	28.745	7.41043	7.41043			22-60	WT	7.41043	iPS12	M1_36h00
22-61	iPS12_45_M1_36_P_3	iPS12_45_M1_36_P	45_FLYB_36_P2		WT	127	iPS12	M1_36h00	RPL19	WT	23.1833	23.1528	0.0304775	23.168	SOX9	30.4725	30.3396	0.132948	30.4061	7.23803	7.23803			22-61	WT	7.23803	iPS12	M1_36h00
22-62	iPS12_45_M1_36_P_4	iPS12_45_M1_36_P	45_FLYB_36_P2		WT	127	iPS12	M1_36h00	RPL19	WT	22.2498	22.0177	0.232094	22.1337	SOX9	29.2424	29.0864	0.156025	29.1644	7.03068	7.03068			22-62	WT	7.03068	iPS12	M1_36h00
22-63	iPS12_45_M1_36_P_5	iPS12_45_M1_36_P	45_FLYB_36_P2		WT	127	iPS12	M1_36h00	RPL19	WT	22.3925	22.4744	0.0818729	22.4334	SOX9	29.8469	29.6381	0.208803	29.7425	7.30908	7.30908			22-63	WT	7.30908	iPS12	M1_36h00
22-64	iPS12_45_M1_36_P_6	iPS12_45_M1_36_P	45_FLYB_36_P2		WT	127	iPS12	M1_36h00	RPL19	WT	21.3946	21.2396	0.155006	21.3171	SOX9	28.8823	29.1976	0.315287	29.0399	7.72277	NA			22-64	WT	NA	iPS12	M1_36h00
22-65	iPS12_82_M1_36_P_1	iPS12_82_M1_36_P	82_FLYB_36_P2		Mut	127	iPS12	M1_36h00	RPL19		21.529	21.2772	0.251823	21.4031	SOX9	27.784	27.3156	0.468391	27.5498	6.14667	6.14667			22-65	Mut	6.14667	iPS12	M1_36h00
22-66	iPS12_82_M1_36_P_2	iPS12_82_M1_36_P	82_FLYB_36_P2		Mut	127	iPS12	M1_36h00	RPL19		21.4032	21.16	0.243275	21.2816	SOX9	27.4515	27.4433	0.00823021	27.4474	6.16578	6.16578			22-66	Mut	6.16578	iPS12	M1_36h00
22-67	iPS12_82_M1_36_P_3	iPS12_82_M1_36_P	82_FLYB_36_P2		Mut	127	iPS12	M1_36h00	RPL19		21.222	21.3161	0.0941505	21.2691	SOX9	27.4737	27.422	0.0517235	27.4478	6.17877	6.17877			22-67	Mut	6.17877	iPS12	M1_36h00
22-68	iPS12_82_M1_36_P_4	iPS12_82_M1_36_P	82_FLYB_36_P2		Mut	127	iPS12	M1_36h00	RPL19		21.2266	21.3872	0.160511	21.3069	SOX9	27.5271	27.538	0.0108662	27.5325	6.22565	6.22565			22-68	Mut	6.22565	iPS12	M1_36h00
22-69	iPS12_82_M1_36_P_5	iPS12_82_M1_36_P	82_FLYB_36_P2		Mut	127	iPS12	M1_36h00	RPL19		20.7143	20.6805	0.0338173	20.6974	SOX9	27.402	27.3711	0.0308323	27.3865	6.68913	NA			22-69	Mut	NA	iPS12	M1_36h00
22-70	iPS12_82_M1_36_P_6	iPS12_82_M1_36_P	82_FLYB_36_P2		Mut	127	iPS12	M1_36h00	RPL19		20.7863	20.9882	0.20192	20.8872	SOX9	27.2803	27.0498	0.230507	27.165	6.27779	6.27779			22-70	Mut	6.27779	iPS12	M1_36h00
23-181	iPS26_-80_M1-36h_45-1	iPS26_M1-36h_45-1	iPS26_45_M1-36	-80°C	WT	132_136	iPS26a	M1_36h00	RPL19	WT	22.1506	21.9138	0.236734	22.0322	SOX9	29.9534	29.7227	0.230686	29.8381	7.80589	7.80589			23-181	WT	7.80589	iPS26a	M1_36h00
23-182	iPS26_-80_M1-36h_45-2	iPS26_M1-36h_45-2	iPS26_45_M1-36	-80°C	WT	132_136	iPS26a	M1_36h00	RPL19	WT	21.6718	21.6109	0.0608578	21.6413	SOX9	29.815	29.8853	0.0702801	29.8501	8.20879	8.20879			23-182	WT	8.20879	iPS26a	M1_36h00
23-183	iPS26_-80_M1-36h_45-3	iPS26_M1-36h_45-3	iPS26_45_M1-36	-80°C	WT	132_136	iPS26a	M1_36h00	RPL19	WT	21.6009	21.6869	0.0859852	21.6439	SOX9	29.985	29.8442	0.140835	29.9146	8.27064	8.27064			23-183	WT	8.27064	iPS26a	M1_36h00
23-184	iPS26_-80_M1-36h_45-4	iPS26_M1-36h_45-4	iPS26_45_M1-36	-80°C	WT	132_136	iPS26a	M1_36h00	RPL19	WT	22.2463	21.9636	0.282764	22.105	SOX9	30.1866	29.8356	0.350945	30.0111	7.90614	7.90614			23-184	WT	7.90614	iPS26a	M1_36h00
23-185	iPS26_-80_M1-36h_45-5	iPS26_M1-36h_45-5	iPS26_45_M1-36	-80°C	WT	132_136	iPS26a	M1_36h00	RPL19	WT	21.39	20.828	0.562038	21.39	SOX9	29.9289	29.4705	0.458387	29.6997	8.30967	8.30967			23-185	WT	8.30967	iPS26a	M1_36h00
23-186	iPS26_-80_M1-36h_45-6	iPS26_M1-36h_45-6	iPS26_45_M1-36	-80°C	WT	132_136	iPS26a	M1_36h00	RPL19	WT	21.6977	21.8452	0.147469	21.7715	SOX9	30.0179	30.1881	0.170267	30.103	8.33152	8.33152			23-186	WT	8.33152	iPS26a	M1_36h00
23-187	iPS26_LN_M1-36h_45-1	iPS26_M1-36h_45-1	iPS26_45_M1-36	LN	WT	133_137	iPS26b	M1_36h00	RPL19	WT	22.1378	21.8259	0.31192	21.9819	SOX9	30.6806	30.6028	0.0778179	30.6417	8.6598	8.6598			23-187	WT	8.6598	iPS26b	M1_36h00
23-188	iPS26_LN_M1-36h_45-2	iPS26_M1-36h_45-2	iPS26_45_M1-36	LN	WT	133_137	iPS26b	M1_36h00	RPL19	WT	21.143	21.0929	0.050127	21.1179	SOX9	30.5226	30.4432	0.0794239	30.4829	9.36496	9.36496			23-188	WT	9.36496	iPS26b	M1_36h00
23-189	iPS26_LN_M1-36h_45-3	iPS26_M1-36h_45-3	iPS26_45_M1-36	LN	WT	133_137	iPS26b	M1_36h00	RPL19	WT	21.8226	21.8768	0.0541916	21.8497	SOX9	30.3362	30.4203	0.0841465	30.3783	8.52853	8.52853			23-189	WT	8.52853	iPS26b	M1_36h00
23-190	iPS26_LN_M1-36h_45-4	iPS26_M1-36h_45-4	iPS26_45_M1-36	LN	WT	133_137	iPS26b	M1_36h00	RPL19	WT	21.752	21.3209	0.431122	21.5365	SOX9	30.5062	30.1316	0.374578	30.3189	8.7824	8.7824			23-190	WT	8.7824	iPS26b	M1_36h00
23-191	iPS26_LN_M1-36h_45-5	iPS26_M1-36h_45-5	iPS26_45_M1-36	LN	WT	133_137	iPS26b	M1_36h00	RPL19	WT	21.1383	20.6537	0.484684	20.896	SOX9	30.786	30.2047	0.581306	30.4954	9.59937	9.59937			23-191	WT	9.59937	iPS26b	M1_36h00
23-192	iPS26_LN_M1-36h_45-6	iPS26_M1-36h_45-6	iPS26_45_M1-36	LN	WT	133_137	iPS26b	M1_36h00	RPL19	WT	21.8845	21.973	0.0885201	21.9288	SOX9	30.2434	30.2208	0.0225792	30.2321	8.30333	8.30333			23-192	WT	8.30333	iPS26b	M1_36h00
23-193	iPS26_-80_M1-36h_82-1	iPS26_M1-36h_45-1	iPS26_82_M1-36	-80°C	Mut	132_136	iPS26a	M1_36h00	RPL19		21.952	21.9649	0.0129089	21.9585	SOX9	30.6713	30.5495	0.121826	30.6104	8.65191	8.65191			23-193	Mut	8.65191	iPS26a	M1_36h00
23-194	iPS26_-80_M1-36h_82-2	iPS26_M1-36h_45-2	iPS26_82_M1-36	-80°C	Mut	132_136	iPS26a	M1_36h00	RPL19		21.6651	21.8755	0.2104	21.7703	SOX9	30.1265	30.1674	0.0408306	30.147	8.37666	8.37666			23-194	Mut	8.37666	iPS26a	M1_36h00
23-195	iPS26_-80_M1-36h_82-3	iPS26_M1-36h_45-3	iPS26_82_M1-36	-80°C	Mut	132_136	iPS26a	M1_36h00	RPL19		22.0178	22.3387	0.320883	22.1782	SOX9	30.3446	30.7854	0.440878	30.565	8.38676	8.38676			23-195	Mut	8.38676	iPS26a	M1_36h00
23-196	iPS26_-80_M1-36h_82-4	iPS26_M1-36h_45-4	iPS26_82_M1-36	-80°C	Mut	132_136	iPS26a	M1_36h00	RPL19		21.9363	21.8919	0.0444279	21.9141	SOX9	30.4093	30.4545	0.0452385	30.4319	8.5178	8.5178			23-196	Mut	8.5178	iPS26a	M1_36h00
23-197	iPS26_-80_M1-36h_82-5	iPS26_M1-36h_45-5	iPS26_82_M1-36	-80°C	Mut	132_136	iPS26a	M1_36h00	RPL19		22.0288	21.9769	0.0518856	22.0029	SOX9	30.7216	30.6621	0.0595779	30.6918	8.68896	8.68896			23-197	Mut	8.68896	iPS26a	M1_36h00
23-198	iPS26_-80_M1-36h_82-6	iPS26_M1-36h_45-6	iPS26_82_M1-36	-80°C	Mut	132_136	iPS26a	M1_36h00	RPL19		21.9668	22.1363	0.169472	22.0515	SOX9	30.4125	30.6763	0.263781	30.5444	8.49287	8.49287			23-198	Mut	8.49287	iPS26a	M1_36h00
23-199	iPS26_LN_M1-36h_82-1	iPS26_M1-36h_45-1	iPS26_82_M1-36	LN	Mut	133_137	iPS26b	M1_36h00	RPL19		22.0381	22.0619	0.023798	22.05	SOX9	29.9981	29.9937	0.00437355	29.9959	7.9459	7.9459			23-199	Mut	7.9459	iPS26b	M1_36h00
23-200	iPS26_LN_M1-36h_82-2	iPS26_M1-36h_45-2	iPS26_82_M1-36	LN	Mut	133_137	iPS26b	M1_36h00	RPL19		21.5431	21.7657	0.222605	21.6544	SOX9	29.8141	29.9864	0.172359	29.9002	8.24582	8.24582			23-200	Mut	8.24582	iPS26b	M1_36h00
23-201	iPS26_LN_M1-36h_82-3	iPS26_M1-36h_45-3	iPS26_82_M1-36	LN	Mut	133_137	iPS26b	M1_36h00	RPL19		21.9183	22.319	0.400694	22.1186	SOX9	29.9917	30.5318	0.54014	30.2617	8.14312	8.14312			23-201	Mut	8.14312	iPS26b	M1_36h00
23-202	iPS26_LN_M1-36h_82-4	iPS26_M1-36h_45-4	iPS26_82_M1-36	LN	Mut	133_137	iPS26b	M1_36h00	RPL19		22.0211	21.9774	0.0436764	21.9993	SOX9	30.2176	30.1161	0.101568	30.1669	8.16758	8.16758			23-202	Mut	8.16758	iPS26b	M1_36h00
23-203	iPS26_LN_M1-36h_82-5	iPS26_M1-36h_45-5	iPS26_82_M1-36	LN	Mut	133_137	iPS26b	M1_36h00	RPL19		21.8602	21.8852	0.0249271	21.8727	SOX9	30.1503	29.9704	0.179955	30.0603	8.18763	8.18763			23-203	Mut	8.18763	iPS26b	M1_36h00
23-204	iPS26_LN_M1-36h_82-6	iPS26_M1-36h_45-6	iPS26_82_M1-36	LN	Mut	133_137	iPS26b	M1_36h00	RPL19		21.5664	21.7395	0.173138	21.653	SOX9	30.1367	30.4046	0.267859	30.2707	8.61772	8.61772			23-204	Mut	8.61772	iPS26b	M1_36h00
22-71	iPS12_45_M2_06_P_1	iPS12_45_M2_06_P	45_M2_06_P2		WT	66	iPS12	M2_06h00	RPL19	WT	20.3128	20.1984	0.114342	20.2556	SOX9	28.9059	28.9001	0.00579453	28.903	8.64738	8.64738			22-71	WT	8.64738	iPS12	M2_06h00
22-72	iPS12_45_M2_06_P_2	iPS12_45_M2_06_P	45_M2_06_P2		WT	66	iPS12	M2_06h00	RPL19	WT	19.5403	19.6187	0.0783825	19.5795	SOX9	28.938	29.0457	0.107704	28.9918	9.41234	9.41234			22-72	WT	9.41234	iPS12	M2_06h00
22-73	iPS12_45_M2_06_P_3	iPS12_45_M2_06_P	45_M2_06_P2		WT	66	iPS12	M2_06h00	RPL19	WT	19.8889	19.8291	0.0598507	19.859	SOX9	28.9346	28.9761	0.041563	28.9554	9.09635	9.09635			22-73	WT	9.09635	iPS12	M2_06h00
22-74	iPS12_45_M2_06_P_4	iPS12_45_M2_06_P	45_M2_06_P2		WT	66	iPS12	M2_06h00	RPL19	WT	19.3304	19.0647	0.265726	19.1976	SOX9	29.0811	29.2554	0.174309	29.1683	9.97073	9.97073			22-74	WT	9.97073	iPS12	M2_06h00
22-75	iPS12_45_M2_06_P_5	iPS12_45_M2_06_P	45_M2_06_P2		WT	66	iPS12	M2_06h00	RPL19	WT	20.0119	19.9702	0.0416183	19.9911	SOX9	29.8924	29.9668	0.0743504	29.9296	9.93856	9.93856			22-75	WT	9.93856	iPS12	M2_06h00
22-76	iPS12_45_M2_06_P_6	iPS12_45_M2_06_P	45_M2_06_P2		WT	66	iPS12	M2_06h00	RPL19	WT	36.4057	36.9718	0.566036	36.6887	SOX9	40	40	0	40	NA	NA			22-76	WT	NA	iPS12	M2_06h00
22-77	iPS12_82_M2_06_P_1	iPS12_82_M2_06_P	82_M2_06_P2		Mut	66	iPS12	M2_06h00	RPL19		22.7126	22.648	0.0645943	22.6803	SOX9	35.3967	35.6106	0.213913	35.5036	NA	NA			22-77	Mut	NA	iPS12	M2_06h00
22-78	iPS12_82_M2_06_P_2	iPS12_82_M2_06_P	82_M2_06_P2		Mut	66	iPS12	M2_06h00	RPL19		19.9416	19.7333	0.208345	19.8374	SOX9	27.9867	28.0574	0.0706959	28.0221	8.18461	8.18461			22-78	Mut	8.18461	iPS12	M2_06h00
22-79	iPS12_82_M2_06_P_3	iPS12_82_M2_06_P	82_M2_06_P2		Mut	66	iPS12	M2_06h00	RPL19		19.3086	19.3976	0.0890121	19.3531	SOX9	28.3529	28.5506	0.197695	28.4517	9.09864	9.09864			22-79	Mut	9.09864	iPS12	M2_06h00
22-80	iPS12_82_M2_06_P_4	iPS12_82_M2_06_P	82_M2_06_P2		Mut	66	iPS12	M2_06h00	RPL19		19.5963	19.4054	0.19092	19.5009	SOX9	29.0723	29.0024	0.0698891	29.0374	9.53648	9.53648			22-80	Mut	9.53648	iPS12	M2_06h00
22-81	iPS12_82_M2_06_P_5	iPS12_82_M2_06_P	82_M2_06_P2		Mut	66	iPS12	M2_06h00	RPL19		19.3319	19.1189	0.212921	19.2254	SOX9	29.0341	29.2603	0.226158	29.1472	9.92179	9.92179			22-81	Mut	9.92179	iPS12	M2_06h00
22-82	iPS12_82_M2_06_P_6	iPS12_82_M2_06_P	82_M2_06_P2		Mut	66	iPS12	M2_06h00	RPL19		19.7555	19.6479	0.107574	19.7017	SOX9	29.1129	28.9248	0.188078	29.0189	9.3172	9.3172			22-82	Mut	9.3172	iPS12	M2_06h00
23-205	iPS26_-80_M2-06h_45-1	iPS26_M2-06h_45-1	iPS26_45_M2-06	-80°C	WT	132_136	iPS26a	M2-06h00	RPL19	WT	22.0583	21.8556	0.202723	21.9569	SOX9	30.927	30.8025	0.12455	30.8647	8.90781	8.90781			23-205	WT	8.90781	iPS26a	M2-06h00
23-206	iPS26_-80_M2-06h_45-2	iPS26_M2-06h_45-2	iPS26_45_M2-06	-80°C	WT	132_136	iPS26a	M2-06h00	RPL19	WT	21.6376	21.9661	0.328436	21.8019	SOX9	30.7011	31.0693	0.368151	30.8852	9.08336	9.08336			23-206	WT	9.08336	iPS26a	M2-06h00
23-207	iPS26_-80_M2-06h_45-3	iPS26_M2-06h_45-3	iPS26_45_M2-06	-80°C	WT	132_136	iPS26a	M2-06h00	RPL19	WT	21.3224	21.5498	0.227375	21.4361	SOX9	30.9753	30.7602	0.215118	30.8677	9.43165	9.43165			23-207	WT	9.43165	iPS26a	M2-06h00
23-208	iPS26_LN_M2-06h_45-1	iPS26_M2-06h_45-1	iPS26_45_M2-06	LN	WT	133_137	iPS26b	M2-06h00	RPL19	WT	21.8062	21.5274	0.278742	21.6668	SOX9	31.2178	31.3006	0.0828075	31.2592	9.59241	9.59241			23-208	WT	9.59241	iPS26b	M2-06h00
23-209	iPS26_LN_M2-06h_45-2	iPS26_M2-06h_45-2	iPS26_45_M2-06	LN	WT	133_137	iPS26b	M2-06h00	RPL19	WT	20.8327	21.0994	0.266697	20.966	SOX9	30.7888	31.2094	0.420557	30.9991	10.0331	10.0331			23-209	WT	10.0331	iPS26b	M2-06h00
23-210	iPS26_LN_M2-06h_45-3	iPS26_M2-06h_45-3	iPS26_45_M2-06	LN	WT	133_137	iPS26b	M2-06h00	RPL19	WT	21.6433	21.6794	0.0361328	21.6614	SOX9	31.2293	31.2034	0.0258217	31.2164	9.555	9.555			23-210	WT	9.555	iPS26b	M2-06h00
23-211	iPS26_-80_M2-06h_82-1	iPS26_M2-06h_45-1	iPS26_82_M2-06	-80°C	Mut	132_136	iPS26a	M2-06h00	RPL19		21.7351	21.8763	0.141167	21.8057	SOX9	30.9303	31.1083	0.178053	31.0193	9.21355	9.21355			23-211	Mut	9.21355	iPS26a	M2-06h00
23-212	iPS26_-80_M2-06h_82-2	iPS26_M2-06h_45-2	iPS26_82_M2-06	-80°C	Mut	132_136	iPS26a	M2-06h00	RPL19		21.9238	21.9236	0.000202179	21.9237	SOX9	31.1071	30.9214	0.185663	31.0143	9.09054	9.09054			23-212	Mut	9.09054	iPS26a	M2-06h00
23-213	iPS26_-80_M2-06h_82-3	iPS26_M2-06h_45-3	iPS26_82_M2-06	-80°C	Mut	132_136	iPS26a	M2-06h00	RPL19		21.6212	21.866	0.244787	21.7436	SOX9	30.8938	31.0608	0.166929	30.9773	9.23372	9.23372			23-213	Mut	9.23372	iPS26a	M2-06h00
23-214	iPS26_LN_M2-06h_82-1	iPS26_M2-06h_45-1	iPS26_82_M2-06	LN	Mut	133_137	iPS26b	M2-06h00	RPL19		21.9402	22.1551	0.214872	22.0477	SOX9	30.8191	31.0239	0.204807	30.9215	8.87387	8.87387			23-214	Mut	8.87387	iPS26b	M2-06h00
23-215	iPS26_LN_M2-06h_82-2	iPS26_M2-06h_45-2	iPS26_82_M2-06	LN	Mut	133_137	iPS26b	M2-06h00	RPL19		21.7433	21.7457	0.00234222	21.7445	SOX9	31.0701	30.9834	0.0866909	31.0268	9.28228	9.28228			23-215	Mut	9.28228	iPS26b	M2-06h00
23-216	iPS26_LN_M2-06h_82-3	iPS26_M2-06h_45-3	iPS26_82_M2-06	LN	Mut	133_137	iPS26b	M2-06h00	RPL19		21.5302	21.7639	0.233728	21.6471	SOX9	31.3329	31.4556	0.122686	31.3942	9.74716	9.74716			23-216	Mut	9.74716	iPS26b	M2-06h00
22-83	iPS12_45_M2_12_P_1	iPS12_45_M2_12_P	45_M2_12_P_P2		WT	67	iPS12	M2_12h00	RPL19	WT	21.9622	21.7881	0.174023	21.8751	SOX9	35.504	35.257	0.246983	35.3805	NA	NA			22-83	WT	NA	iPS12	M2_12h00
22-84	iPS12_45_M2_12_P_2	iPS12_45_M2_12_P	45_M2_12_P_P2		WT	67	iPS12	M2_12h00	RPL19	WT	20.0026	19.8796	0.12295	19.9411	SOX9	28.8559	29.0672	0.211296	28.9615	9.02042	9.02042			22-84	WT	9.02042	iPS12	M2_12h00
22-85	iPS12_45_M2_12_P_3	iPS12_45_M2_12_P	45_M2_12_P_P2		WT	67	iPS12	M2_12h00	RPL19	WT	19.443	19.4542	0.0111618	19.4486	SOX9	27.9838	28.0086	0.0248337	27.9962	8.5476	NA			22-85	WT	NA	iPS12	M2_12h00
22-86	iPS12_45_M2_12_P_4	iPS12_45_M2_12_P	45_M2_12_P_P2		WT	67	iPS12	M2_12h00	RPL19	WT	19.4485	19.037	0.411455	19.2428	SOX9	29.9689	30.2571	0.288143	30.113	10.8702	NA			22-86	WT	NA	iPS12	M2_12h00
22-87	iPS12_45_M2_12_P_5	iPS12_45_M2_12_P	45_M2_12_P_P2		WT	67	iPS12	M2_12h00	RPL19	WT	19.5822	19.5796	0.00261688	19.5809	SOX9	28.7666	28.5634	0.203123	28.665	9.08413	9.08413			22-87	WT	9.08413	iPS12	M2_12h00
22-88	iPS12_45_M2_12_P_6	iPS12_45_M2_12_P	45_M2_12_P_P2		WT	67	iPS12	M2_12h00	RPL19	WT	19.7091	19.963	0.253838	19.836	SOX9	28.773	28.7365	0.0364437	28.7548	8.91872	8.91872			22-88	WT	8.91872	iPS12	M2_12h00
22-89	iPS12_82_M2_12_P_1	iPS12_82_M2_12_P	82_M2_12_P_P2		Mut	67	iPS12	M2_12h00	RPL19		20.1145	20.1604	0.0459614	20.1374	SOX9	28.7448	28.546	0.198864	28.6454	8.50796	8.50796			22-89	Mut	8.50796	iPS12	M2_12h00
22-90	iPS12_82_M2_12_P_2	iPS12_82_M2_12_P	82_M2_12_P_P2		Mut	67	iPS12	M2_12h00	RPL19		19.6584	19.6781	0.0197124	19.6682	SOX9	27.6961	27.7099	0.0138073	27.703	8.03479	8.03479			22-90	Mut	8.03479	iPS12	M2_12h00
22-91	iPS12_82_M2_12_P_3	iPS12_82_M2_12_P	82_M2_12_P_P2		Mut	67	iPS12	M2_12h00	RPL19		20.3793	20.4341	0.0547848	20.4067	SOX9	31.0637	31.3309	0.267157	31.1973	10.7906	10.7906			22-91	Mut	10.7906	iPS12	M2_12h00
22-92	iPS12_82_M2_12_P_4	iPS12_82_M2_12_P	82_M2_12_P_P2		Mut	67	iPS12	M2_12h00	RPL19		19.967	19.8266	0.140352	19.8968	SOX9	28.3287	28.2444	0.0843449	28.2866	8.38979	8.38979			22-92	Mut	8.38979	iPS12	M2_12h00
22-93	iPS12_82_M2_12_P_5	iPS12_82_M2_12_P	82_M2_12_P_P2		Mut	67	iPS12	M2_12h00	RPL19		19.2405	19.2711	0.0305481	19.2558	SOX9	28.9802	28.9754	0.00477791	28.9778	9.72199	9.72199			22-93	Mut	9.72199	iPS12	M2_12h00
22-94	iPS12_82_M2_12_P_6	iPS12_82_M2_12_P	82_M2_12_P_P2		Mut	67	iPS12	M2_12h00	RPL19		20.2736	20.1092	0.164354	20.1914	SOX9	30.2683	30.3212	0.0529156	30.2947	10.1033	10.1033			22-94	Mut	10.1033	iPS12	M2_12h00
23-217	iPS26_-80_M2-12h_45-1	iPS26_M2-12h_45-1	iPS26_45_M2-12	-80°C	WT	132_136	iPS26a	M2-12h00	RPL19	WT	22.1855	22.1327	0.0527859	22.1591	SOX9	30.9087	30.8316	0.0770569	30.8702	8.71111	8.71111			23-217	WT	8.71111	iPS26a	M2-12h00
23-218	iPS26_-80_M2-12h_45-2	iPS26_M2-12h_45-2	iPS26_45_M2-12	-80°C	WT	132_136	iPS26a	M2-12h00	RPL19	WT	21.4212	21.2395	0.181751	21.3304	SOX9	30.3758	30.2903	0.0854321	30.3331	9.00268	9.00268			23-218	WT	9.00268	iPS26a	M2-12h00
23-219	iPS26_-80_M2-12h_45-3	iPS26_M2-12h_45-3	iPS26_45_M2-12	-80°C	WT	132_136	iPS26a	M2-12h00	RPL19	WT	21.2315	21.6656	0.434038	21.4486	SOX9	30.6626	30.9115	0.248911	30.7871	9.33851	9.33851			23-219	WT	9.33851	iPS26a	M2-12h00
23-220	iPS26_LN_M2-12h_45-1	iPS26_M2-12h_45-1	iPS26_45_M2-12	LN	WT	133_137	iPS26b	M2-12h00	RPL19	WT	21.7162	21.5821	0.134115	21.6492	SOX9	31.327	31.1734	0.153584	31.2502	9.60103	9.60103			23-220	WT	9.60103	iPS26b	M2-12h00
23-221	iPS26_LN_M2-12h_45-2	iPS26_M2-12h_45-2	iPS26_45_M2-12	LN	WT	133_137	iPS26b	M2-12h00	RPL19	WT	20.9743	20.8057	0.168621	20.89	SOX9	31.2068	30.8868	0.320042	31.0468	10.1568	10.1568			23-221	WT	10.1568	iPS26b	M2-12h00
23-222	iPS26_LN_M2-12h_45-3	iPS26_M2-12h_45-3	iPS26_45_M2-12	LN	WT	133_137	iPS26b	M2-12h00	RPL19	WT	21.5882	21.6962	0.107985	21.6422	SOX9	31.2225	31.383	0.160566	31.3027	9.66059	9.66059			23-222	WT	9.66059	iPS26b	M2-12h00
23-223	iPS26_-80_M2-12h_82-1	iPS26_M2-12h_45-1	iPS26_82_M2-12	-80°C	Mut	132_136	iPS26a	M2-12h00	RPL19		21.9877	22.0837	0.0959759	22.0357	SOX9	30.9101	30.8805	0.029604	30.8953	8.85958	8.85958			23-223	Mut	8.85958	iPS26a	M2-12h00
23-224	iPS26_-80_M2-12h_82-2	iPS26_M2-12h_45-2	iPS26_82_M2-12	-80°C	Mut	132_136	iPS26a	M2-12h00	RPL19		22.0696	21.2521	0.817579	21.6608	SOX9	30.9623	30.0565	0.905756	30.5094	8.84859	8.84859			23-224	Mut	8.84859	iPS26a	M2-12h00
23-225	iPS26_-80_M2-12h_82-3	iPS26_M2-12h_45-3	iPS26_82_M2-12	-80°C	Mut	132_136	iPS26a	M2-12h00	RPL19		22.2908	22.3388	0.0480442	22.3148	SOX9	31.0733	31.1541	0.0807762	31.1137	8.79887	8.79887			23-225	Mut	8.79887	iPS26a	M2-12h00
23-226	iPS26_LN_M2-12h_82-1	iPS26_M2-12h_45-1	iPS26_82_M2-12	LN	Mut	133_137	iPS26b	M2-12h00	RPL19		21.8099	21.8006	0.00932503	21.8052	SOX9	30.7835	30.8113	0.0278015	30.7974	8.99213	8.99213			23-226	Mut	8.99213	iPS26b	M2-12h00
23-227	iPS26_LN_M2-12h_82-2	iPS26_M2-12h_45-2	iPS26_82_M2-12	LN	Mut	133_137	iPS26b	M2-12h00	RPL19		21.8254	20.8702	0.955177	21.3478	SOX9	30.8501	30.0154	0.834631	30.4327	9.08496	9.08496			23-227	Mut	9.08496	iPS26b	M2-12h00
23-228	iPS26_LN_M2-12h_82-3	iPS26_M2-12h_45-3	iPS26_82_M2-12	LN	Mut	133_137	iPS26b	M2-12h00	RPL19		21.4252	21.6076	0.18239	21.5164	SOX9	31.4625	31.44	0.0225201	31.4512	9.93484	9.93484			23-228	Mut	9.93484	iPS26b	M2-12h00
21-131	iPS09-45-IM3_24h-1	iPS09-45-M2_24h00	45-M2_24h00		WT	38_40	iPS09	M2_24h00	RPL19	M2_24h00	21.4688	21.4557	0.0130901	21.4623	SOX9	28.4133	28.6559	0.242516	28.5346	7.07232	7.07232			21-131	WT	7.07232	iPS09	M2_24h00
21-132	iPS09-45-IM3_24h-12	iPS09-45-M2_24h00	45-M2_24h00		WT	38_40	iPS09	M2_24h00	RPL19	M2_24h00	21.5061	21.7406	0.234549	21.6234	SOX9	27.781	27.763	0.0180588	27.772	6.14862	6.14862			21-132	WT	6.14862	iPS09	M2_24h00
21-133	iPS09-45-IM3_24h-15	iPS09-45-M2_24h00	45-M2_24h00		WT	38_40	iPS09	M2_24h00	RPL19	M2_24h00	20.9546	21.0114	0.056776	20.983	SOX9	27.8183	27.8443	0.0259933	27.8443	6.86123	6.86123			21-133	WT	6.86123	iPS09	M2_24h00
21-134	iPS09-45-IM3_24h-18	iPS09-45-M2_24h00	45-M2_24h00		WT	38_40	iPS09	M2_24h00	RPL19	M2_24h00	21.4118	21.4335	0.0217285	21.4227	SOX9	27.3365	27.3111	0.0254707	27.3111	5.88837	5.88837			21-134	WT	5.88837	iPS09	M2_24h00
21-135	iPS09-45-IM3_24h-7	iPS09-45-M2_24h00	45-M2_24h00		WT	38_40	iPS09	M2_24h00	RPL19	M2_24h00	21.6615	21.662	0.000448227	21.6617	SOX9	27.44	27.507	0.0669689	27.4735	5.81175	5.81175			21-135	WT	5.81175	iPS09	M2_24h00
21-136	iPS09-82-IM3_24h-10	iPS09-82-M2_24h00	82-M2_24h00		Mut	38_40	iPS09	M2_24h00	RPL19		37	37	0	21.4	SOX9	27.2206	27.3333	0.112667	27.277	5.87698	5.87698			21-136	Mut	5.87698	iPS09	M2_24h00
21-137	iPS09-82-IM3_24h-15	iPS09-82-M2_24h00	82-M2_24h00		Mut	38_40	iPS09	M2_24h00	RPL19		21.3742	21.5016	0.127468	21.4379	SOX9	27.4737	27.4873	0.0135899	27.4805	6.04264	6.04264			21-137	Mut	6.04264	iPS09	M2_24h00
21-138	iPS09-82-IM3_24h-5	iPS09-82-M2_24h00	82-M2_24h00		Mut	38_40	iPS09	M2_24h00	RPL19		21.3229	21.4295	0.106577	21.3762	SOX9	27.2467	27.2502	0.00348663	27.2485	5.87228	5.87228			21-138	Mut	5.87228	iPS09	M2_24h00
21-139	iPS09-82-IM3_24h-6	iPS09-82-M2_24h00	82-M2_24h00		Mut	38_40	iPS09	M2_24h00	RPL19		21.3667	21.6177	0.251036	21.4922	S0X9	27.3654	27.3939	0.0284405	27.3797	5.88749	5.88749			21-139	Mut	5.88749	iPS09	M2_24h00
21-140	iPS09-82-IM3_24h-8	iPS09-82-M2_24h00	82-M2_24h00		Mut	38_40	iPS09	M2_24h00	RPL19		21.3693	21.4261	0.0568066	21.3977	SOX9	27.5257	27.4225	0.103168	27.4741	6.07636	6.07636			21-140	Mut	6.07636	iPS09	M2_24h00
22-95	iPS12_45_M2_24_P_1	iPS12_45_M2_24_P	45_M2_24_P_P2		WT	67	iPS12	M2_24h00	RPL19	WT	20.5241	20.346	0.178112	20.435	SOX9	26.8485	26.7238	0.124701	26.7861	6.35108	6.35108			22-95	WT	6.35108	iPS12	M2_24h00
22-96	iPS12_45_M2_24_P_2	iPS12_45_M2_24_P	45_M2_24_P_P2		WT	67	iPS12	M2_24h00	RPL19	WT	19.9742	20.0341	0.0599003	20.0041	SOX9	27.2666	27.3821	0.11554	27.3243	7.32021	7.32021			22-96	WT	7.32021	iPS12	M2_24h00
22-97	iPS12_45_M2_24_P_3	iPS12_45_M2_24_P	45_M2_24_P_P2		WT	67	iPS12	M2_24h00	RPL19	WT	20.0167	19.9792	0.0375443	19.998	SOX9	26.3814	26.4533	0.0718479	26.4173	6.41939	6.41939			22-97	WT	6.41939	iPS12	M2_24h00
22-98	iPS12_45_M2_24_P_4	iPS12_45_M2_24_P	45_M2_24_P_P2		WT	67	iPS12	M2_24h00	RPL19	WT	20.242	19.6585	0.583448	20.242	SOX9	26.9211	26.9784	0.0573692	26.9497	6.7078	6.7078			22-98	WT	6.7078	iPS12	M2_24h00
22-99	iPS12_45_M2_24_P_5	iPS12_45_M2_24_P	45_M2_24_P_P2		WT	67	iPS12	M2_24h00	RPL19	WT	20.9595	20.8719	0.0876141	20.9157	SOX9	27.5936	27.5065	0.0871086	27.5501	6.63436	6.63436			22-99	WT	6.63436	iPS12	M2_24h00
22-100	iPS12_45_M2_24_P_6	iPS12_45_M2_24_P	45_M2_24_P_P2		WT	67	iPS12	M2_24h00	RPL19	WT	20.6981	20.6254	0.072691	20.6617	SOX9	31.3723	31.4327	0.0604229	31.4025	10.7408	NA			22-100	WT	NA	iPS12	M2_24h00
22-101	iPS12_82_M2_24_P_1	iPS12_82_M2_24_P	82_M2_24_P_P2		Mut	67	iPS12	M2_24h00	RPL19		19.5348	19.5659	0.0311165	19.5503	SOX9	27.851	27.7213	0.129654	27.7862	8.23585	8.23585			22-101	Mut	8.23585	iPS12	M2_24h00
22-102	iPS12_82_M2_24_P_2	iPS12_82_M2_24_P	82_M2_24_P_P2		Mut	67	iPS12	M2_24h00	RPL19		20.0731	20.0684	0.00464249	20.0708	SOX9	27.8587	27.9456	0.0869026	27.9021	7.83137	7.83137			22-102	Mut	7.83137	iPS12	M2_24h00
22-103	iPS12_82_M2_24_P_3	iPS12_82_M2_24_P	82_M2_24_P_P2		Mut	67	iPS12	M2_24h00	RPL19		19.2869	19.3843	0.0973206	19.3356	SOX9	26.7298	26.8815	0.151737	26.8056	7.47004	7.47004			22-103	Mut	7.47004	iPS12	M2_24h00
22-104	iPS12_82_M2_24_P_4	iPS12_82_M2_24_P	82_M2_24_P_P2		Mut	67	iPS12	M2_24h00	RPL19		19.4866	19.4955	0.00895119	19.4911	SOX9	27.7199	27.5012	0.218742	27.6106	8.1195	8.1195			22-104	Mut	8.1195	iPS12	M2_24h00
22-105	iPS12_82_M2_24_P_5	iPS12_82_M2_24_P	82_M2_24_P_P2		Mut	67	iPS12	M2_24h00	RPL19		19.9863	19.8857	0.100658	19.936	SOX9	27.4473	27.4677	0.0204296	27.4575	7.52148	7.52148			22-105	Mut	7.52148	iPS12	M2_24h00
22-106	iPS12_82_M2_24_P_6	iPS12_82_M2_24_P	82_M2_24_P_P2		Mut	67	iPS12	M2_24h00	RPL19		20.027	19.9868	0.0402565	20.0069	SOX9	29.564	29.8187	0.254742	29.6913	9.68446	NA			22-106	Mut	NA	iPS12	M2_24h00
23-229	iPS26_-80_M2-36h_45-1	iPS26_M2-36h_45-1	iPS26_45_M2-36	-80°C	WT	132_136	iPS26a	M2-36h00	RPL19	WT	22.1659	21.9729	0.193083	22.0694	SOX9	29.9583	29.7865	0.171808	29.8724	7.80297	7.80297			23-229	WT	7.80297	iPS26a	M2-36h00
23-230	iPS26_-80_M2-36h_45-2	iPS26_M2-36h_45-2	iPS26_45_M2-36	-80°C	WT	132_136	iPS26a	M2-36h00	RPL19	WT	21.7282	21.5049	0.223223	21.6165	SOX9	29.9186	29.7252	0.193405	29.8219	8.20531	8.20531			23-230	WT	8.20531	iPS26a	M2-36h00
23-231	iPS26_-80_M2-36h_45-3	iPS26_M2-36h_45-3	iPS26_45_M2-36	-80°C	WT	132_136	iPS26a	M2-36h00	RPL19	WT	22.3662	22.3955	0.0292988	22.3808	SOX9	30.0006	30.0734	0.072834	30.037	7.65619	7.65619			23-231	WT	7.65619	iPS26a	M2-36h00
23-232	iPS26_LN_M2-36h_45-1	iPS26_M2-36h_45-1	iPS26_45_M2-36	LN	WT	133_137	iPS26b	M2-36h00	RPL19	WT	21.9283	21.6059	0.322332	21.7671	SOX9	30.2822	30.0574	0.224833	30.1698	8.40271	8.40271			23-232	WT	8.40271	iPS26b	M2-36h00
23-233	iPS26_LN_M2-36h_45-2	iPS26_M2-36h_45-2	iPS26_45_M2-36	LN	WT	133_137	iPS26b	M2-36h00	RPL19	WT	22.2371	21.988	0.249054	22.1125	SOX9	30.9687	30.8472	0.121454	30.908	8.79542	8.79542			23-233	WT	8.79542	iPS26b	M2-36h00
23-234	iPS26_LN_M2-36h_45-3	iPS26_M2-36h_45-3	iPS26_45_M2-36	LN	WT	133_137	iPS26b	M2-36h00	RPL19	WT	21.7865	21.9545	0.167984	21.8705	SOX9	30.2198	30.2783	0.0585327	30.249	8.3785	8.3785			23-234	WT	8.3785	iPS26b	M2-36h00
23-235	iPS26_-80_M2-36h_82-1	iPS26_M2-36h_45-1	iPS26_82_M2-36	-80°C	Mut	132_136	iPS26a	M2-36h00	RPL19		22.24	22.2	0.04	22.22	SOX9	28.8998	28.705	0.194719	28.8024	6.5824	6.5824			23-235	Mut	6.5824	iPS26a	M2-36h00
23-236	iPS26_-80_M2-36h_82-2	iPS26_M2-36h_45-2	iPS26_82_M2-36	-80°C	Mut	132_136	iPS26a	M2-36h00	RPL19		21.84	21.97	0.13	21.905	SOX9	28.6238	28.6813	0.0575466	28.6525	6.74753	6.74753			23-236	Mut	6.74753	iPS26a	M2-36h00
23-237	iPS26_-80_M2-36h_82-3	iPS26_M2-36h_45-3	iPS26_82_M2-36	-80°C	Mut	132_136	iPS26a	M2-36h00	RPL19		21.98	22.17	0.19	22.075	SOX9	28.5702	28.642	0.0717506	28.6061	6.5311	6.5311			23-237	Mut	6.5311	iPS26a	M2-36h00
23-238	iPS26_LN_M2-36h_82-1	iPS26_M2-36h_45-1	iPS26_82_M2-36	LN	Mut	133_137	iPS26b	M2-36h00	RPL19		21.9203	21.7402	0.180029	21.8302	SOX9	29.6729	29.4944	0.178505	29.5837	7.75342	7.75342			23-238	Mut	7.75342	iPS26b	M2-36h00
23-239	iPS26_LN_M2-36h_82-2	iPS26_M2-36h_45-2	iPS26_82_M2-36	LN	Mut	133_137	iPS26b	M2-36h00	RPL19		21.9751	22.057	0.0818882	22.016	SOX9	29.6524	29.8275	0.175058	29.74	7.72396	7.72396			23-239	Mut	7.72396	iPS26b	M2-36h00
23-240	iPS26_LN_M2-36h_82-3	iPS26_M2-36h_45-3	iPS26_82_M2-36	LN	Mut	133_137	iPS26b	M2-36h00	RPL19		21.7636	21.931	0.16737	21.8473	SOX9	29.9378	30.1573	0.219557	30.0475	8.20026	8.20026			23-240	Mut	8.20026	iPS26b	M2-36h00
22-107	iPS12_45_M2_48_P_1	iPS12_45_M2_48_P	45_M2_48		WT	69	iPS12	M2_48h00	RPL19	WT	21.5935	21.5126	0.0809383	21.553	SOX9	26.9594	26.9807	0.0212975	26.97	5.41696	NA			22-107	WT	NA	iPS12	M2_48h00
22-108	iPS12_45_M2_48_P_2	iPS12_45_M2_48_P	45_M2_48		WT	69	iPS12	M2_48h00	RPL19	WT	20.5767	20.7079	0.13118	20.6423	SOX9	27.4472	27.5337	0.0865135	27.4904	6.84818	6.84818			22-108	WT	6.84818	iPS12	M2_48h00
22-109	iPS12_45_M2_48_P_3	iPS12_45_M2_48_P	45_M2_48		WT	69	iPS12	M2_48h00	RPL19	WT	20.7487	20.6975	0.0512447	20.7231	SOX9	27.7495	27.7066	0.042942	27.728	7.00496	7.00496			22-109	WT	7.00496	iPS12	M2_48h00
22-110	iPS12_45_M2_48_P_4	iPS12_45_M2_48_P	45_M2_48		WT	69	iPS12	M2_48h00	RPL19	WT	20.8497	20.3861	0.463654	20.8497	SOX9	27.5431	27.5704	0.0273399	27.5568	6.70702	6.70702			22-110	WT	6.70702	iPS12	M2_48h00
22-111	iPS12_45_M2_48_P_5	iPS12_45_M2_48_P	45_M2_48		WT	69	iPS12	M2_48h00	RPL19	WT	20.6225	20.5835	0.0390282	20.603	SOX9	27.5759	27.5002	0.0757294	27.5381	6.93508	6.93508			22-111	WT	6.93508	iPS12	M2_48h00
22-112	iPS12_45_M2_48_P_6	iPS12_45_M2_48_P	45_M2_48		WT	69	iPS12	M2_48h00	RPL19	WT	40	40	0	40	SOX9	40	40	0	40	NA	NA			22-112	WT	NA	iPS12	M2_48h00
22-113	iPS12_82_M2_48_P_1	iPS12_82_M2_48_P	82_M2_48		Mut	69	iPS12	M2_48h00	RPL19		21.0833	21.1415	0.0582085	21.1124	SOX9	27.4265	27.1079	0.318676	27.2672	6.15483	6.15483			22-113	Mut	6.15483	iPS12	M2_48h00
22-114	iPS12_82_M2_48_P_2	iPS12_82_M2_48_P	82_M2_48		Mut	69	iPS12	M2_48h00	RPL19		20.7993	20.7017	0.0976315	20.7505	SOX9	27.3787	27.2509	0.12784	27.3148	6.56426	6.56426			22-114	Mut	6.56426	iPS12	M2_48h00
22-115	iPS12_82_M2_48_P_3	iPS12_82_M2_48_P	82_M2_48		Mut	69	iPS12	M2_48h00	RPL19		20.3949	20.4677	0.0727863	20.4313	SOX9	27.4307	27.4447	0.0139866	27.4377	7.0064	7.0064			22-115	Mut	7.0064	iPS12	M2_48h00
22-116	iPS12_82_M2_48_P_4	iPS12_82_M2_48_P	82_M2_48		Mut	69	iPS12	M2_48h00	RPL19		21.5344	21.4421	0.0923462	21.4882	SOX9	27.7445	27.6105	0.133957	27.6775	6.18925	6.18925			22-116	Mut	6.18925	iPS12	M2_48h00
22-117	iPS12_82_M2_48_P_5	iPS12_82_M2_48_P	82_M2_48		Mut	69	iPS12	M2_48h00	RPL19		20.9721	20.8388	0.133249	20.9054	SOX9	27.7126	27.7107	0.00183678	27.7117	6.80622	6.80622			22-117	Mut	6.80622	iPS12	M2_48h00
22-118	iPS12_82_M2_48_P_6	iPS12_82_M2_48_P	82_M2_48		Mut	69	iPS12	M2_48h00	RPL19		21.1335	21.0747	0.0587597	21.1041	SOX9	28.2113	28.1728	0.0385494	28.1921	7.08798	7.08798			22-118	Mut	7.08798	iPS12	M2_48h00
23-241	iPS26_-80_M2-48h_45-1	iPS26_M2-48h_45-1	iPS26_45_M2-48	-80°C	WT	132_136	iPS26a	M2-48h00	RPL19	WT	21.7887	21.7963	0.00750542	21.7925	SOX9	28.4643	28.4912	0.026926	28.4777	6.68524	6.68524			23-241	WT	6.68524	iPS26a	M2-48h00
23-242	iPS26_-80_M2-48h_45-2	iPS26_M2-48h_45-2	iPS26_45_M2-48	-80°C	WT	132_136	iPS26a	M2-48h00	RPL19	WT	21.9345	21.821	0.113565	21.8777	SOX9	29.1551	29.1383	0.0168457	29.1467	7.26894	7.26894			23-242	WT	7.26894	iPS26a	M2-48h00
23-243	iPS26_-80_M2-48h_45-3	iPS26_M2-48h_45-3	iPS26_45_M2-48	-80°C	WT	132_136	iPS26a	M2-48h00	RPL19	WT	21.4392	21.5667	0.127485	21.503	SOX9	28.6471	28.6092	0.0378895	28.6281	7.12516	7.12516			23-243	WT	7.12516	iPS26a	M2-48h00
23-244	iPS26_LN_M2-48h_45-1	iPS26_M2-48h_45-1	iPS26_45_M2-48	LN	WT	133_137	iPS26b	M2-48h00	RPL19	WT	21.8974	21.9041	0.00671768	21.9007	SOX9	29.5649	29.5489	0.0160866	29.5569	7.65619	7.65619			23-244	WT	7.65619	iPS26b	M2-48h00
23-245	iPS26_LN_M2-48h_45-2	iPS26_M2-48h_45-2	iPS26_45_M2-48	LN	WT	133_137	iPS26b	M2-48h00	RPL19	WT	21.4404	21.296	0.144409	21.3682	SOX9	29.6247	29.5857	0.0390148	29.6052	8.23702	8.23702			23-245	WT	8.23702	iPS26b	M2-48h00
23-246	iPS26_LN_M2-48h_45-3	iPS26_M2-48h_45-3	iPS26_45_M2-48	LN	WT	133_137	iPS26b	M2-48h00	RPL19	WT	21.8301	21.9131	0.0830173	21.8716	SOX9	29.4055	29.3562	0.049263	29.3808	7.50925	7.50925			23-246	WT	7.50925	iPS26b	M2-48h00
23-247	iPS26_-80_M2-48h_82-1	iPS26_M2-48h_45-1	iPS26_82_M2-48	-80°C	Mut	132_136	iPS26a	M2-48h00	RPL19		21.67	21.79	0.12	21.73	SOX9	28.6634	28.8015	0.138174	28.7324	7.00244	7.00244			23-247	Mut	7.00244	iPS26a	M2-48h00
23-248	iPS26_-80_M2-48h_82-2	iPS26_M2-48h_45-2	iPS26_82_M2-48	-80°C	Mut	132_136	iPS26a	M2-48h00	RPL19		22.09	22.05	0.04	22.07	SOX9	28.4374	28.4997	0.062294	28.4685	6.39852	6.39852			23-248	Mut	6.39852	iPS26a	M2-48h00
23-249	iPS26_-80_M2-48h_82-3	iPS26_M2-48h_45-3	iPS26_82_M2-48	-80°C	Mut	132_136	iPS26a	M2-48h00	RPL19		22	22.12	0.12	22.06	SOX9	28.8407	28.944	0.10331	28.8923	6.83231	6.83231			23-249	Mut	6.83231	iPS26a	M2-48h00
23-250	iPS26_LN_M2-48h_82-1	iPS26_M2-48h_45-1	iPS26_82_M2-48	LN	Mut	133_137	iPS26b	M2-48h00	RPL19		21.8864	22.0808	0.194393	21.9836	SOX9	28.7855	28.9373	0.1518	28.8614	6.87781	6.87781			23-250	Mut	6.87781	iPS26b	M2-48h00
23-251	iPS26_LN_M2-48h_82-2	iPS26_M2-48h_45-2	iPS26_82_M2-48	LN	Mut	133_137	iPS26b	M2-48h00	RPL19		22.2648	22.1806	0.0841351	22.2227	SOX9	29.2943	29.3861	0.0917816	29.3402	7.11748	7.11748			23-251	Mut	7.11748	iPS26b	M2-48h00
23-252	iPS26_LN_M2-48h_82-3	iPS26_M2-48h_45-3	iPS26_82_M2-48	LN	Mut	133_137	iPS26b	M2-48h00	RPL19		22.2231	22.3774	0.154253	22.3002	SOX9	29.1548	29.3451	0.190241	29.2499	6.94972	6.94972			23-252	Mut	6.94972	iPS26b	M2-48h00
23-253	iPS26_-80_M3-24h_45-1	iPS26_M3-24h_45-1	iPS26_45_M3-24	-80°C	WT	132_136	iPS26a	M3-24h00	RPL19	WT	21.9756	21.9834	0.00775146	21.9795	SOX9	27.9858	28.001	0.0152893	27.9934	6.01391	6.01391			23-253	WT	6.01391	iPS26a	M3-24h00
23-254	iPS26_-80_M3-24h_45-2	iPS26_M3-24h_45-2	iPS26_45_M3-24	-80°C	WT	132_136	iPS26a	M3-24h00	RPL19	WT	21.5695	21.4514	0.118135	21.5104	SOX9	27.8479	27.6719	0.175909	27.7599	6.24947	6.24947			23-254	WT	6.24947	iPS26a	M3-24h00
23-255	iPS26_-80_M3-24h_45-3	iPS26_M3-24h_45-3	iPS26_45_M3-24	-80°C	WT	132_136	iPS26a	M3-24h00	RPL19	WT	21.725	21.8282	0.103142	21.7766	SOX9	28.1219	28.1094	0.0124321	28.1157	6.33905	6.33905			23-255	WT	6.33905	iPS26a	M3-24h00
23-256	iPS26_LN_M3-24h_45-1	iPS26_M3-24h_45-1	iPS26_45_M3-24	LN	WT	133_137	iPS26b	M3-24h00	RPL19	WT	21.9023	21.7673	0.134974	21.8348	SOX9	28.8133	28.6597	0.153587	28.7365	6.90173	6.90173			23-256	WT	6.90173	iPS26b	M3-24h00
23-257	iPS26_LN_M3-24h_45-2	iPS26_M3-24h_45-2	iPS26_45_M3-24	LN	WT	133_137	iPS26b	M3-24h00	RPL19	WT	21.2649	21.2038	0.0611515	21.2344	SOX9	28.762	28.6986	0.0633183	28.7303	7.49594	7.49594			23-257	WT	7.49594	iPS26b	M3-24h00
23-258	iPS26_LN_M3-24h_45-3	iPS26_M3-24h_45-3	iPS26_45_M3-24	LN	WT	133_137	iPS26b	M3-24h00	RPL19	WT	21.816	21.8104	0.00560188	21.8132	SOX9	28.6078	28.6378	0.0299606	28.6228	6.80965	6.80965			23-258	WT	6.80965	iPS26b	M3-24h00
23-259	iPS26_-80_M3-24h_82-1	iPS26_M3-24h_45-1	iPS26_82_M3-24	-80°C	Mut	132_136	iPS26a	M3-24h00	RPL19		22.3846	22.4397	0.0551319	22.4121	SOX9	28.3837	28.3804	0.00322533	28.3821	5.96994	5.96994			23-259	Mut	5.96994	iPS26a	M3-24h00
23-260	iPS26_-80_M3-24h_82-2	iPS26_M3-24h_45-2	iPS26_82_M3-24	-80°C	Mut	132_136	iPS26a	M3-24h00	RPL19		22.8248	22.1137	0.711088	22.4693	SOX9	28.9812	28.2271	0.754156	28.6042	6.13491	6.13491			23-260	Mut	6.13491	iPS26a	M3-24h00
23-261	iPS26_-80_M3-24h_82-3	iPS26_M3-24h_45-3	iPS26_82_M3-24	-80°C	Mut	132_136	iPS26a	M3-24h00	RPL19		22.4618	22.5361	0.0743084	22.4989	SOX9	28.4049	28.5268	0.121923	28.4658	5.96693	5.96693			23-261	Mut	5.96693	iPS26a	M3-24h00
23-262	iPS26_LN_M3-24h_82-1	iPS26_M3-24h_45-1	iPS26_82_M3-24	LN	Mut	133_137	iPS26b	M3-24h00	RPL19		22.1544	22.1737	0.0192852	22.1641	SOX9	27.7875	27.8146	0.0270863	27.8011	5.63702	5.63702			23-262	Mut	5.63702	iPS26b	M3-24h00
23-263	iPS26_LN_M3-24h_82-2	iPS26_M3-24h_45-2	iPS26_82_M3-24	LN	Mut	133_137	iPS26b	M3-24h00	RPL19		22.9749	22.1638	0.811039	22.5693	SOX9	28.8556	27.9599	0.895658	28.4078	5.83842	5.83842			23-263	Mut	5.83842	iPS26b	M3-24h00
23-264	iPS26_LN_M3-24h_82-3	iPS26_M3-24h_45-3	iPS26_82_M3-24	LN	Mut	133_137	iPS26b	M3-24h00	RPL19		21.9225	22.0818	0.159264	22.0022	SOX9	28.2534	28.4068	0.15341	28.3301	6.32791	6.32791			23-264	Mut	6.32791	iPS26b	M3-24h00
21-146	iPS09-45-M3_48-10	iPS09-45-M3_48h00	45-M3_48h00		WT	39_40	iPS09	M3_48h00	RPL19	WT	20.7091	20.8261	0.117033	20.7676	SOX9	26.0816	25.9715	0.110107	26.0265	5.25895	5.25895			21-146	WT	5.25895	iPS09	M3_48h00
21-147	iPS09-45-M3_48-11	iPS09-45-M3_48h00	45-M3_48h00		WT	39_40	iPS09	M3_48h00	RPL19	WT	21.0465	21.0468	0.000318527	21.0466	SOX9	26.5211	26.3923	0.128801	26.4567	5.41009	5.41009			21-147	WT	5.41009	iPS09	M3_48h00
21-148	iPS09-45-M3_48-16	iPS09-45-M3_48h00	45-M3_48h00		WT	39_40	iPS09	M3_48h00	RPL19	WT	21.3707	21.2668	0.103933	21.3187	SOX9	26.5222	26.5227	0.000576019	26.5225	5.20371	5.20371			21-148	WT	5.20371	iPS09	M3_48h00
21-149	iPS09-45-M3_48-13	iPS09-45-M3_48h00	45-M3_48h00		WT	39_40	iPS09	M3_48h00	RPL19	WT	21.1735	21.217	0.0434818	21.1953	SOX9	26.9633	26.9515	0.0118389	26.9574	5.76215	5.76215			21-149	WT	5.76215	iPS09	M3_48h00
21-150	iPS09-45-M3_48-17	iPS09-45-M3_48h00	45-M3_48h00		WT	39_40	iPS09	M3_48h00	RPL19	WT	21.0581	21.0905	0.0323906	21.0743	SOX9	27.4778	27.6165	0.138731	27.5472	6.47287	6.47287			21-150	WT	6.47287	iPS09	M3_48h00
21-151	iPS09-82-M3_48-7	iPS09-82-M3_48h00	82-M3_48h00		Mut	39_40	iPS09	M3_48h00	RPL19		20.8614	20.7477	0.113779	20.8046	SOX9	26.3466	26.3428	0.0038166	26.3447	5.54016	5.54016			21-151	Mut	5.54016	iPS09	M3_48h00
21-152	iPS09-82-M3_48-12	iPS09-82-M3_48h00	82-M3_48h00		Mut	39_40	iPS09	M3_48h00	RPL19		20.7603	20.8353	0.0749931	20.7978	SOX9	25.984	25.9894	0.00542068	25.9867	5.1889	5.1889			21-152	Mut	5.1889	iPS09	M3_48h00
21-153	iPS09-82-M3_48-2	iPS09-82-M3_48h00	82-M3_48h00		Mut	39_40	iPS09	M3_48h00	RPL19		21.0263	21.405	0.378708	21.2156	SOX9	26.4983	26.3726	0.125654	26.4354	5.21981	5.21981			21-153	Mut	5.21981	iPS09	M3_48h00
21-154	iPS09-82-M3_48-3	iPS09-82-M3_48h00	82-M3_48h00		Mut	39_40	iPS09	M3_48h00	RPL19		20.601	20.6702	0.0692215	20.6356	S0X9	25.4927	25.5474	0.0546761	25.52	4.88444	4.88444			21-154	Mut	4.88444	iPS09	M3_48h00
21-155	iPS09-82-M3_48-4	iPS09-82-M3_48h00	82-M3_48h00		Mut	39_40	iPS09	M3_48h00	RPL19		20.984	21.0093	0.0252781	20.9966	SOX9	25.3347	25.3386	0.00392723	25.3366	4.33998	NA			21-155	Mut	NA	iPS09	M3_48h00
23-265	iPS26_-80_M3-48h_45-1	iPS26_M3-48h_45-1	iPS26_45_M3-48	-80°C	WT	132_136	iPS26a	M3-48h00	RPL19	WT	22.6852	22.5261	0.159143	22.6056	SOX9	27.9789	27.9588	0.0200748	27.9688	5.36318	5.36318			23-265	WT	5.36318	iPS26a	M3-48h00
23-266	iPS26_-80_M3-48h_45-2	iPS26_M3-48h_45-2	iPS26_45_M3-48	-80°C	WT	132_136	iPS26a	M3-48h00	RPL19	WT	21.954	21.9778	0.0238056	21.9659	SOX9	27.9853	27.9384	0.0468712	27.9619	5.99602	5.99602			23-266	WT	5.99602	iPS26a	M3-48h00
23-267	iPS26_-80_M3-48h_45-3	iPS26_M3-48h_45-3	iPS26_45_M3-48	-80°C	WT	132_136	iPS26a	M3-48h00	RPL19	WT	22.1019	22.1693	0.0674572	22.1356	SOX9	28.051	28.0925	0.0415115	28.0718	5.93618	5.93618			23-267	WT	5.93618	iPS26a	M3-48h00
23-268	iPS26_LN_M3-48h_45-1	iPS26_M3-48h_45-1	iPS26_45_M3-48	LN	WT	133_137	iPS26b	M3-48h00	RPL19	WT	22.7372	22.6426	0.0945892	22.6899	SOX9	28.6334	28.6268	0.00662423	28.6301	5.94022	5.94022			23-268	WT	5.94022	iPS26b	M3-48h00
23-269	iPS26_LN_M3-48h_45-2	iPS26_M3-48h_45-2	iPS26_45_M3-48	LN	WT	133_137	iPS26b	M3-48h00	RPL19	WT	21.6566	21.5997	0.0569458	21.6281	SOX9	28.1935	28.2073	0.0138321	28.2004	6.57229	6.57229			23-269	WT	6.57229	iPS26b	M3-48h00
23-270	iPS26_LN_M3-48h_45-3	iPS26_M3-48h_45-3	iPS26_45_M3-48	LN	WT	133_137	iPS26b	M3-48h00	RPL19	WT	22.3822	22.4462	0.0639954	22.4142	SOX9	28.7283	28.7023	0.0260582	28.7153	6.30113	6.30113			23-270	WT	6.30113	iPS26b	M3-48h00
23-271	iPS26_-80_M3-48h_82-1	iPS26_M3-48h_45-1	iPS26_82_M3-48	-80°C	Mut	132_136	iPS26a	M3-48h00	RPL19		22.4381	22.4375	0.000608444	22.4378	SOX9	28.4716	28.5524	0.0808582	28.512	6.07418	6.07418			23-271	Mut	6.07418	iPS26a	M3-48h00
23-272	iPS26_-80_M3-48h_82-2	iPS26_M3-48h_45-2	iPS26_82_M3-48	-80°C	Mut	132_136	iPS26a	M3-48h00	RPL19		22.3151	22.2728	0.042326	22.294	SOX9	28.4407	28.4463	0.00555801	28.4435	6.14956	6.14956			23-272	Mut	6.14956	iPS26a	M3-48h00
23-273	iPS26_-80_M3-48h_82-3	iPS26_M3-48h_45-3	iPS26_82_M3-48	-80°C	Mut	132_136	iPS26a	M3-48h00	RPL19		22.1581	22.4262	0.268114	22.2922	SOX9	28.7275	28.8287	0.101233	28.7781	6.48594	6.48594			23-273	Mut	6.48594	iPS26a	M3-48h00
23-274	iPS26_LN_M3-48h_82-1	iPS26_M3-48h_45-1	iPS26_82_M3-48	LN	Mut	133_137	iPS26b	M3-48h00	RPL19		22.5833	22.6321	0.0487595	22.6077	SOX9	28.2426	28.2891	0.0464687	28.2658	5.65811	5.65811			23-274	Mut	5.65811	iPS26b	M3-48h00
23-275	iPS26_LN_M3-48h_82-2	iPS26_M3-48h_45-2	iPS26_82_M3-48	LN	Mut	133_137	iPS26b	M3-48h00	RPL19		22.5982	22.5697	0.0285187	22.584	SOX9	28.4711	28.4193	0.0517693	28.4452	5.86119	5.86119			23-275	Mut	5.86119	iPS26b	M3-48h00
23-276	iPS26_LN_M3-48h_82-3	iPS26_M3-48h_45-3	iPS26_82_M3-48	LN	Mut	133_137	iPS26b	M3-48h00	RPL19		22.6196	22.8949	0.275347	22.7573	SOX9	28.7216	28.9953	0.273726	28.8585	6.1012	6.1012			23-276	Mut	6.1012	iPS26b	M3-48h00
21-107	iPS07-45-iPS-1	iPS07-45-iPS	45-iPS		WT	39_40	iPS07	iPS	RPL19	WT	21.275	21.3086	0.0335445	21.2918	SOX9	30.2511	30.2931	0.0419922	30.2721	8.98029	8.98029			21-107	WT	8.98029	iPS07	iPS
21-108	iPS07-45-iPS-2	iPS07-45-iPS	45-iPS		WT	39_40	iPS07	iPS	RPL19	WT	20.7555	20.8806	0.125107	20.8181	SOX9	32.9358	33.2067	0.270916	33.0712	12.2531	12.2531			21-108	WT	12.2531	iPS07	iPS
21-109	iPS07-45-iPS-3	iPS07-45-iPS	45-iPS		WT	39_40	iPS07	iPS	RPL19	WT	20.4602	20.5358	0.0756283	20.498	SOX9	31.6995	31.8208	0.121277	31.7601	11.2621	11.2621			21-109	WT	11.2621	iPS07	iPS
21-110	iPS07-45-iPS-4	iPS07-45-iPS	45-iPS		WT	39_40	iPS07	iPS	RPL19	WT	20.6162	20.7245	0.108324	20.6704	SOX9	26.565	26.6398	0.0747795	26.6024	5.93199	5.93199			21-110	WT	5.93199	iPS07	iPS
21-111	iPS07-45-iPS-5	iPS07-45-iPS	45-iPS		WT	39_40	iPS07	iPS	RPL19	WT	20.9959	21.0012	0.00530624	20.9985	SOX9	28.6187	28.7596	0.140881	28.6892	7.69065	7.69065			21-111	WT	7.69065	iPS07	iPS
21-112	iPS07-45-iPS-6	iPS07-45-iPS	45-iPS		WT	39_40	iPS07	iPS	RPL19	WT	21.1771	21.2476	0.0704956	21.2124	SOX9	27.9768	28.0438	0.0670071	28.0103	6.79791	6.79791			21-112	WT	6.79791	iPS07	iPS
21-113	iPS07-45-iPS-7	iPS07-45-iPS	45-iPS		WT	39_40	iPS07	iPS	RPL19	WT	20.9474	20.9365	0.0109119	20.9419	SOX9	27.4757	27.5762	0.1005	27.5259	6.58401	6.58401			21-113	WT	6.58401	iPS07	iPS
21-115	iPS09-82-iPS-1	iPS09-82-iPS	82-iPS		Mut	38	iPS09	iPS	RPL19		21.6096	21.6834	0.0737572	21.6465	SOX9	29.474	29.6278	0.153809	29.5509	7.90436	7.90436			21-115	Mut	7.90436	iPS09	iPS
21-116	iPS09-82-iPS-2	iPS09-82-iPS	82-iPS		Mut	38	iPS09	iPS	RPL19		21.6495	21.5081	0.141426	21.5788	SOX9	29.1858	29.3496	0.163813	29.2677	7.68888	7.68888			21-116	Mut	7.68888	iPS09	iPS
21-117	iPS09-82-iPS-3	iPS09-82-iPS	82-iPS		Mut	38	iPS09	iPS	RPL19		21.6453	21.7374	0.0920677	21.6913	SOX9	29.1429	29.2837	0.140736	29.2133	7.52196	7.52196			21-117	Mut	7.52196	iPS09	iPS
21-118	iPS09-82-iPS-4	iPS09-82-iPS	82-iPS		Mut	38	iPS09	iPS	RPL19		21.9685	22.1116	0.143131	22.04	SOX9	29.0872	29.1265	0.0392666	29.1069	7.06684	7.06684			21-118	Mut	7.06684	iPS09	iPS
21-119	iPS09-82-iPS-5	iPS09-82-iPS	82-iPS		Mut	39	iPS09	iPS	RPL19		21.1214	21.1648	0.0434265	21.1431	SOX9	29.5104	29.5891	0.0787373	29.5498	8.4067	8.4067			21-119	Mut	8.4067	iPS09	iPS
21-120	iPS09-82-iPS-6	iPS09-82-iPS	82-iPS		Mut	39	iPS09	iPS	RPL19		21.5475	21.8105	0.263004	21.679	SOX9	29.7559	29.8172	0.0613689	29.7865	8.1075	8.1075			21-120	Mut	8.1075	iPS09	iPS
23-157	iPS19_45_iPS_P1	iPS19_45_iPS	45_iPS		WT	106	iPS19	iPS	RPL19	WT	20.9786	20.7934	0.18527	20.886	SOX9	29.6835	29.545	0.13849	29.6143	8.72828	NA			23-157	WT	NA	iPS19	iPS
23-158	iPS19_45_iPS_P2	iPS19_45_iPS	45_iPS		WT	106	iPS19	iPS	RPL19	WT	20.7055	20.6677	0.0378	20.6866	SOX9	28.4808	28.6519	0.17111	28.5663	7.87977	7.87977			23-158	WT	7.87977	iPS19	iPS
23-159	iPS19_45_iPS_P3	iPS19_45_iPS	45_iPS		WT	106	iPS19	iPS	RPL19	WT	20.7061	20.6481	0.05798	20.6771	SOX9	28.5271	28.6686	0.14154	28.5978	7.92073	7.92073			23-159	WT	7.92073	iPS19	iPS
23-160	iPS19_45_iPS_P4	iPS19_45_iPS	45_iPS		WT	106	iPS19	iPS	RPL19	WT	20.5022	19.6018	0.90043	20.5022	SOX9	28.2497	28.3457	0.09595	28.2977	7.79554	7.79554			23-160	WT	7.79554	iPS19	iPS
23-161	iPS19_45_iPS_P5	iPS19_45_iPS	45_iPS		WT	106	iPS19	iPS	RPL19	WT	20.8655	20.7544	0.11111	20.8099	SOX9	28.4244	28.4041	0.02035	28.4142	7.60431	7.60431			23-161	WT	7.60431	iPS19	iPS
23-162	iPS19_45_iPS_P6	iPS19_45_iPS	45_iPS		WT	106	iPS19	iPS	RPL19	WT	20.7455	20.6961	0.0494	20.7208	SOX9	28.4534	28.2916	0.16173	28.3725	7.6517	7.6517			23-162	WT	7.6517	iPS19	iPS
23-169	iPS19_45_iPS_P1	iPS19_45_iPS	45_iPS		WT	107	iPS19	iPS	RPL19	WT	21.0793	21.1746	0.0952892	21.127	SOX9	28.2246	28.2781	0.0534344	28.2514	7.12437	7.12437			23-169	WT	7.12437	iPS19	iPS
23-170	iPS19_45_iPS_P2	iPS19_45_iPS	45_iPS		WT	107	iPS19	iPS	RPL19	WT	20.6605	20.5603	0.100142	20.6104	SOX9	28.8901	29.1163	0.226198	29.0032	8.39283	8.39283			23-170	WT	8.39283	iPS19	iPS
23-171	iPS19_45_iPS_P3	iPS19_45_iPS	45_iPS		WT	107	iPS19	iPS	RPL19	WT	20.4506	20.4266	0.0239906	20.4386	SOX9	28.2551	28.3778	0.122641	28.3164	7.87783	7.87783			23-171	WT	7.87783	iPS19	iPS
23-172	iPS19_45_iPS_P4	iPS19_45_iPS	45_iPS		WT	107	iPS19	iPS	RPL19	WT	21.1211	20.6019	0.519173	20.8615	SOX9	29.8496	29.9775	0.127897	29.9136	9.05207	NA			23-172	WT	NA	iPS19	iPS
23-173	iPS19_45_iPS_P5	iPS19_45_iPS	45_iPS		WT	107	iPS19	iPS	RPL19	WT	20.5604	20.4066	0.153858	20.4835	SOX9	28.4127	28.3901	0.0225372	28.4014	7.91789	7.91789			23-173	WT	7.91789	iPS19	iPS
23-174	iPS19_45_iPS_P6	iPS19_45_iPS	45_iPS		WT	107	iPS19	iPS	RPL19	WT	20.9848	20.9575	0.0272636	20.9712	SOX9	28.118	28.325	0.207045	28.2215	7.25031	7.25031			23-174	WT	7.25031	iPS19	iPS
23-163	iPS19_82_iPS_P1	iPS19_82_iPS	82_iPS		Mut	106	iPS19	iPS	RPL19		20.8273	20.8263	0.00096	20.8268	SOX9	28.6359	28.416	0.2199	28.5259	7.6991	7.6991			23-163	Mut	7.6991	iPS19	iPS
23-164	iPS19_82_iPS_P2	iPS19_82_iPS	82_iPS		Mut	106	iPS19	iPS	RPL19		20.789	20.7045	0.08451	20.7468	SOX9	28.5526	28.5575	0.00492	28.5551	7.80829	7.80829			23-164	Mut	7.80829	iPS19	iPS
23-165	iPS19_82_iPS_P3	iPS19_82_iPS	82_iPS		Mut	106	iPS19	iPS	RPL19		20.5213	20.7277	0.20641	20.6245	SOX9	28.8184	29.08	0.26158	28.9492	8.32465	8.32465			23-165	Mut	8.32465	iPS19	iPS
23-166	iPS19_82_iPS_P4	iPS19_82_iPS	82_iPS		Mut	106	iPS19	iPS	RPL19		20.8894	20.8585	0.03085	20.8739	SOX9	28.7377	28.9877	0.24999	28.8627	7.9888	7.9888			23-166	Mut	7.9888	iPS19	iPS
23-167	iPS19_82_iPS_P5	iPS19_82_iPS	82_iPS		Mut	106	iPS19	iPS	RPL19		20.3788	20.6982	0.31942	20.5385	SOX9	28.8466	28.8036	0.04307	28.8251	8.2866	8.2866			23-167	Mut	8.2866	iPS19	iPS
23-168	iPS19_82_iPS_P6	iPS19_82_iPS	82_iPS		Mut	106	iPS19	iPS	RPL19		20.9423	20.9107	0.03159	20.9265	SOX9	28.9584	28.8996	0.05875	28.929	8.00254	8.00254			23-168	Mut	8.00254	iPS19	iPS
23-175	iPS19_82_iPS_P1	iPS19_82_iPS	82_iPS		Mut	107	iPS19	iPS	RPL19		20.972	20.9047	0.0672054	20.9383	SOX9	28.8839	28.5663	0.317617	28.7251	7.78671	7.78671			23-175	Mut	7.78671	iPS19	iPS
23-176	iPS19_82_iPS_P2	iPS19_82_iPS	82_iPS		Mut	107	iPS19	iPS	RPL19		20.7626	20.7321	0.0305347	20.7473	SOX9	30.0044	29.9747	0.0296497	29.9895	9.24223	NA			23-176	Mut	NA	iPS19	iPS
23-177	iPS19_82_iPS_P3	iPS19_82_iPS	82_iPS		Mut	107	iPS19	iPS	RPL19		20.5898	20.5492	0.0406399	20.5695	SOX9	28.5149	28.6166	0.101707	28.5658	7.99627	7.99627			23-177	Mut	7.99627	iPS19	iPS
23-178	iPS19_82_iPS_P4	iPS19_82_iPS	82_iPS		Mut	107	iPS19	iPS	RPL19		20.7042	20.6038	0.100441	20.654	SOX9	28.9209	28.7373	0.183609	28.8291	8.17513	8.17513			23-178	Mut	8.17513	iPS19	iPS
23-179	iPS19_82_iPS_P5	iPS19_82_iPS	82_iPS		Mut	107	iPS19	iPS	RPL19		20.7642	20.4561	0.308119	20.6102	SOX9	28.9377	28.9823	0.0445766	28.96	8.34988	8.34988			23-179	Mut	8.34988	iPS19	iPS
23-180	iPS19_82_iPS_P6	iPS19_82_iPS	82_iPS		Mut	107	iPS19	iPS	RPL19		20.6954	20.5959	0.0994473	20.6457	SOX9	29.5081	29.2763	0.231848	29.3922	8.74655	8.74655			23-180	Mut	8.74655	iPS19	iPS
