# Supplementary material for: A conserved NR5A1-responsive enhancer regulates SRY in testis-determination
Source: Nat Commun. 2024 Mar 30;15:2796. doi: 10.1038/s41467-024-47162-2 (PMC10981742; doi:10.1038/s41467-024-47162-2)
Supplement: Supplementary file 29 — Supplementary Dataset 26 [file 41467_2024_47162_MOESM29_ESM.xlsx]

## Sheet: WNT4-∆CT
Sample_Reference	Sample_Name	Name	Name_wo_Experiment	storage	genotype	qPCR	Experiment	Time	Normalizer	Calibrator	Cт1_Normalizer	Cт2_Normalizer	Cт2-Cт1_Normalizer	µCt_Normalizer	Target	Cт1_Target	Cт2_Target	Cт2-Cт1_Target	µCт_Target	dCт	dCт_NA		Sample_Reference	genotype	dCт_NA	Experiment	Time
21-121	iPS09-45-M1_36-19	iPS09-45-M1_36	45-M1_36		WT	79	iPS09	M1_36h00	RPL19	WT	22.5821	22.5094	0.0726719	22.5458	WNT4	33.4234	33.606	0.182655	33.5147	10.9689	10.9689		21-121	WT	10.9689	iPS09	M1_36h00
21-122	iPS09-45-M1_36-9	iPS09-45-M1_36	45-M1_36		WT	79	iPS09	M1_36h00	RPL19	WT	21.85	21.9011	0.0511551	21.8755	WNT4	32.5755	32.824	0.248451	32.6997	10.8242	10.8242		21-122	WT	10.8242	iPS09	M1_36h00
21-123	iPS09-45-M1_36-20	iPS09-45-M1_36	45-M1_36		WT	79	iPS09	M1_36h00	RPL19	WT	21.9782	21.8902	0.0880604	21.9342	WNT4	32.3117	32.7519	0.440147	32.5318	10.5976	10.5976		21-123	WT	10.5976	iPS09	M1_36h00
21-124	iPS09-45-M1_36-3	iPS09-45-M1_36	45-M1_36		WT	79	iPS09	M1_36h00	RPL19	WT	21.7164	21.2823	0.434109	21.4993	WNT4	32.4343	32.6738	0.239414	32.554	11.0547	11.0547		21-124	WT	11.0547	iPS09	M1_36h00
21-125	iPS09-45-M1_36-4	iPS09-45-M1_36	45-M1_36		WT	79	iPS09	M1_36h00	RPL19	WT	21.7887	21.6838	0.104889	21.7363	WNT4	32.4507	32.6281	0.17741	32.5394	10.8032	10.8032		21-125	WT	10.8032	iPS09	M1_36h00
21-126	iPS09-82-M1_36-1	iPS09-82-M1_36	82-M1_36		Mut	79	iPS09	M1_36h00	RPL19		21.9332	21.9178	0.015358	21.9255	WNT4	33.0567	33.3314	0.274689	33.1941	11.2686	11.2686		21-126	Mut	11.2686	iPS09	M1_36h00
21-127	iPS09-82-M1_36-11	iPS09-82-M1_36	82-M1_36		Mut	79	iPS09	M1_36h00	RPL19		21.8768	21.777	0.0998306	21.8269	WNT4	32.8391	32.6604	0.178642	32.6604	10.8336	10.8336		21-127	Mut	10.8336	iPS09	M1_36h00
21-128	iPS09-82-M1_36-13	iPS09-82-M1_36	82-M1_36		Mut	79	iPS09	M1_36h00	RPL19		21.9029	21.7977	0.105202	21.8503	WNT4	33.2528	33.3233	0.0704803	33.288	11.4377	11.4377		21-128	Mut	11.4377	iPS09	M1_36h00
21-129	iPS09-82-M1_36-14	iPS09-82-M1_36	82-M1_36		Mut	79	iPS09	M1_36h00	RPL19		21.8045	21.8917	0.0872459	21.8481	WNT4	33.1057	33.3865	0.280811	33.2461	11.398	11.398		21-129	Mut	11.398	iPS09	M1_36h00
21-130	iPS09-82-M1_36-9	iPS09-82-M1_36	82-M1_36		Mut	79	iPS09	M1_36h00	RPL19		21.9115	21.9248	0.0132408	21.9182	WNT4	32.8143	33.0005	0.186226	32.8143	10.8961	10.8961		21-130	Mut	10.8961	iPS09	M1_36h00
22-59	iPS12_45_M1_36_P_1	iPS12_45_M1_36_P	45_FLYB_36_P2		WT	73	iPS12	M1_36h00	RPL19	WT	21.9759	21.786	0.189917	21.8809	WNT4	35.1385	35.5727	0.434219	35.3556	13.4746	13.4746		22-59	WT	13.4746	iPS12	M1_36h00
22-60	iPS12_45_M1_36_P_2	iPS12_45_M1_36_P	45_FLYB_36_P2		WT	73	iPS12	M1_36h00	RPL19	WT	21.391	21.3919	0.000835419	21.3915	WNT4	34.1442	34.3483	0.204048	34.2462	12.8548	12.8548		22-60	WT	12.8548	iPS12	M1_36h00
22-61	iPS12_45_M1_36_P_3	iPS12_45_M1_36_P	45_FLYB_36_P2		WT	73	iPS12	M1_36h00	RPL19	WT	21.7306	21.7866	0.0559864	21.7586	WNT4	35.0231	35.3016	0.278519	35.1623	13.4037	13.4037		22-61	WT	13.4037	iPS12	M1_36h00
22-62	iPS12_45_M1_36_P_4	iPS12_45_M1_36_P	45_FLYB_36_P2		WT	73	iPS12	M1_36h00	RPL19	WT	21.6483	21.1567	0.491608	21.4025	WNT4	34.4245	34.8941	0.469593	34.6593	13.2567	13.2567		22-62	WT	13.2567	iPS12	M1_36h00
22-63	iPS12_45_M1_36_P_5	iPS12_45_M1_36_P	45_FLYB_36_P2		WT	73	iPS12	M1_36h00	RPL19	WT	21.4839	21.3617	0.122208	21.4228	WNT4	35.2631	35.0614	0.201717	35.1622	13.7395	13.7395		22-63	WT	13.7395	iPS12	M1_36h00
22-64	iPS12_45_M1_36_P_6	iPS12_45_M1_36_P	45_FLYB_36_P2		WT	73	iPS12	M1_36h00	RPL19	WT	21.7863	21.7284	0.0578499	21.7574	WNT4	34.6659	34.8473	0.181473	34.7566	12.9992	12.9992		22-64	WT	12.9992	iPS12	M1_36h00
22-65	iPS12_82_M1_36_P_1	iPS12_82_M1_36_P	82_FLYB_36_P2		Mut	73	iPS12	M1_36h00	RPL19		21.8002	21.6568	0.143398	21.7285	WNT4	35.0906	35.343	0.252422	35.2168	13.4883	13.4883		22-65	Mut	13.4883	iPS12	M1_36h00
22-66	iPS12_82_M1_36_P_2	iPS12_82_M1_36_P	82_FLYB_36_P2		Mut	73	iPS12	M1_36h00	RPL19		21.6893	21.5629	0.126431	21.6261	WNT4	34.8169	34.995	0.178005	34.906	13.2798	13.2798		22-66	Mut	13.2798	iPS12	M1_36h00
22-67	iPS12_82_M1_36_P_3	iPS12_82_M1_36_P	82_FLYB_36_P2		Mut	73	iPS12	M1_36h00	RPL19		21.4225	21.6414	0.218943	21.5319	WNT4	36.2842	36.6349	0.350727	36.4595	14.9276	NA		22-67	Mut	NA	iPS12	M1_36h00
22-68	iPS12_82_M1_36_P_4	iPS12_82_M1_36_P	82_FLYB_36_P2		Mut	73	iPS12	M1_36h00	RPL19		21.7024	21.6425	0.0598888	21.6725	WNT4	35.9601	35.3064	0.653744	35.6333	13.9608	13.9608		22-68	Mut	13.9608	iPS12	M1_36h00
22-69	iPS12_82_M1_36_P_5	iPS12_82_M1_36_P	82_FLYB_36_P2		Mut	73	iPS12	M1_36h00	RPL19		21.4287	21.4141	0.0146427	21.4214	WNT4	34.7623	34.9387	0.176456	34.8505	13.4291	13.4291		22-69	Mut	13.4291	iPS12	M1_36h00
22-70	iPS12_82_M1_36_P_6	iPS12_82_M1_36_P	82_FLYB_36_P2		Mut	73	iPS12	M1_36h00	RPL19		21.5603	21.56	0.000272751	21.5602	WNT4	34.7676	35.3849	0.617249	35.0762	13.5161	13.5161		22-70	Mut	13.5161	iPS12	M1_36h00
23-181	iPS26_-80_M1-36h_45-1	iPS26_M1-36h_45-1	iPS26_45_M1-36	-80°C	WT	132_138	iPS26a	M1-36h00	RPL19	WT	22.1506	21.9138	0.236734	22.0322	WNT4	35.0237	34.9795	0.0441895	35.0016	12.9694	12.9694		23-181	WT	12.9694	iPS26a	M1-36h00
23-182	iPS26_-80_M1-36h_45-2	iPS26_M1-36h_45-2	iPS26_45_M1-36	-80°C	WT	132_138	iPS26a	M1-36h00	RPL19	WT	21.6718	21.6109	0.0608578	21.6413	WNT4	35.8766	36.9872	1.11062	36.4319	14.7905	14.7905		23-182	WT	14.7905	iPS26a	M1-36h00
23-183	iPS26_-80_M1-36h_45-3	iPS26_M1-36h_45-3	iPS26_45_M1-36	-80°C	WT	132_138	iPS26a	M1-36h00	RPL19	WT	21.6009	21.6869	0.0859852	21.6439	WNT4	35.3293	35.0237	0.305679	35.1765	13.5326	13.5326		23-183	WT	13.5326	iPS26a	M1-36h00
23-184	iPS26_-80_M1-36h_45-4	iPS26_M1-36h_45-4	iPS26_45_M1-36	-80°C	WT	132_138	iPS26a	M1-36h00	RPL19	WT	22.2463	21.9636	0.282764	22.105	WNT4	35.333	34.1819	1.15113	34.7574	12.6525	12.6525		23-184	WT	12.6525	iPS26a	M1-36h00
23-185	iPS26_-80_M1-36h_45-5	iPS26_M1-36h_45-5	iPS26_45_M1-36	-80°C	WT	132_138	iPS26a	M1-36h00	RPL19	WT	21.39	20.828	0.562038	21.39	WNT4	34.8407	35.5365	0.695793	35.1886	13.7986	13.7986		23-185	WT	13.7986	iPS26a	M1-36h00
23-186	iPS26_-80_M1-36h_45-6	iPS26_M1-36h_45-6	iPS26_45_M1-36	-80°C	WT	132_138	iPS26a	M1-36h00	RPL19	WT	21.6977	21.8452	0.147469	21.7715	WNT4	35.2113	35.8766	0.66531	35.5439	13.7724	13.7724		23-186	WT	13.7724	iPS26a	M1-36h00
23-187	iPS26_LN_M1-36h_45-1	iPS26_M1-36h_45-1	iPS26_45_M1-36	LN	WT	133_139	iPS26b	M1-36h00	RPL19	WT	22.1378	21.8259	0.31192	21.9819	WNT4	35.4638	35.6525	0.188648	35.5582	13.5763	13.5763		23-187	WT	13.5763	iPS26b	M1-36h00
23-188	iPS26_LN_M1-36h_45-2	iPS26_M1-36h_45-2	iPS26_45_M1-36	LN	WT	133_139	iPS26b	M1-36h00	RPL19	WT	21.143	21.0929	0.050127	21.1179	WNT4	34.9905	34.7621	0.228355	34.8763	13.7583	13.7583		23-188	WT	13.7583	iPS26b	M1-36h00
23-189	iPS26_LN_M1-36h_45-3	iPS26_M1-36h_45-3	iPS26_45_M1-36	LN	WT	133_139	iPS26b	M1-36h00	RPL19	WT	21.8226	21.8768	0.0541916	21.8497	WNT4	35.2628	36.6945	1.43168	35.9787	14.1289	14.1289		23-189	WT	14.1289	iPS26b	M1-36h00
23-190	iPS26_LN_M1-36h_45-4	iPS26_M1-36h_45-4	iPS26_45_M1-36	LN	WT	133_139	iPS26b	M1-36h00	RPL19	WT	21.752	21.3209	0.431122	21.5365	WNT4	35.101	35.4857	0.38475	35.2934	13.7569	13.7569		23-190	WT	13.7569	iPS26b	M1-36h00
23-191	iPS26_LN_M1-36h_45-5	iPS26_M1-36h_45-5	iPS26_45_M1-36	LN	WT	133_139	iPS26b	M1-36h00	RPL19	WT	21.1383	20.6537	0.484684	20.896	WNT4	35.8565	35.9857	0.129189	35.9211	15.0251	15.0251		23-191	WT	15.0251	iPS26b	M1-36h00
23-192	iPS26_LN_M1-36h_45-6	iPS26_M1-36h_45-6	iPS26_45_M1-36	LN	WT	133_139	iPS26b	M1-36h00	RPL19	WT	21.8845	21.973	0.0885201	21.9288	WNT4	34.46	34.4932	0.0331421	34.4766	12.5478	12.5478		23-192	WT	12.5478	iPS26b	M1-36h00
23-193	iPS26_-80_M1-36h_82-1	iPS26_M1-36h_45-1	iPS26_82_M1-36	-80°C	Mut	132_138	iPS26a	M1-36h00	RPL19		21.952	21.9649	0.0129089	21.9585	WNT4	36.2023	35.6108	0.591511	35.9065	13.9481	13.9481		23-193	Mut	13.9481	iPS26a	M1-36h00
23-194	iPS26_-80_M1-36h_82-2	iPS26_M1-36h_45-2	iPS26_82_M1-36	-80°C	Mut	132_138	iPS26a	M1-36h00	RPL19		21.6651	21.8755	0.2104	21.7703	WNT4	35.5365	35.3293	0.207176	35.4329	13.6626	13.6626		23-194	Mut	13.6626	iPS26a	M1-36h00
23-195	iPS26_-80_M1-36h_82-3	iPS26_M1-36h_45-3	iPS26_82_M1-36	-80°C	Mut	132_138	iPS26a	M1-36h00	RPL19		22.0178	22.3387	0.320883	22.1782	WNT4	35.6708	35.2113	0.459518	35.441	13.2628	13.2628		23-195	Mut	13.2628	iPS26a	M1-36h00
23-196	iPS26_-80_M1-36h_82-4	iPS26_M1-36h_45-4	iPS26_82_M1-36	-80°C	Mut	132_138	iPS26a	M1-36h00	RPL19		21.9363	21.8919	0.0444279	21.9141	WNT4	34.9795	35.6708	0.691315	35.3251	13.411	13.411		23-196	Mut	13.411	iPS26a	M1-36h00
23-197	iPS26_-80_M1-36h_82-5	iPS26_M1-36h_45-5	iPS26_82_M1-36	-80°C	Mut	132_138	iPS26a	M1-36h00	RPL19		22.0288	21.9769	0.0518856	22.0029	WNT4	36.9872	36.2023	0.784908	36.5947	14.5919	14.5919		23-197	Mut	14.5919	iPS26a	M1-36h00
23-198	iPS26_-80_M1-36h_82-6	iPS26_M1-36h_45-6	iPS26_82_M1-36	-80°C	Mut	132_138	iPS26a	M1-36h00	RPL19		21.9668	22.1363	0.169472	22.0515	WNT4	35.6108	35.1871	0.423676	35.3989	13.3474	13.3474		23-198	Mut	13.3474	iPS26a	M1-36h00
23-199	iPS26_LN_M1-36h_82-1	iPS26_M1-36h_45-1	iPS26_82_M1-36	LN	Mut	133_139	iPS26b	M1-36h00	RPL19		22.0381	22.0619	0.023798	22.05	WNT4	35.8999	36.6661	0.766228	36.283	14.233	14.233		23-199	Mut	14.233	iPS26b	M1-36h00
23-200	iPS26_LN_M1-36h_82-2	iPS26_M1-36h_45-2	iPS26_82_M1-36	LN	Mut	133_139	iPS26b	M1-36h00	RPL19		21.5431	21.7657	0.222605	21.6544	WNT4	35.0744	35.067	0.0074234	35.0707	13.4163	13.4163		23-200	Mut	13.4163	iPS26b	M1-36h00
23-201	iPS26_LN_M1-36h_82-3	iPS26_M1-36h_45-3	iPS26_82_M1-36	LN	Mut	133_139	iPS26b	M1-36h00	RPL19		21.9183	22.319	0.400694	22.1186	WNT4	36.9711	34.7367	2.23439	35.8539	13.7353	13.7353		23-201	Mut	13.7353	iPS26b	M1-36h00
23-202	iPS26_LN_M1-36h_82-4	iPS26_M1-36h_45-4	iPS26_82_M1-36	LN	Mut	133_139	iPS26b	M1-36h00	RPL19		22.0211	21.9774	0.0436764	21.9993	WNT4	35.0219	35.2359	0.213966	35.1289	13.1296	13.1296		23-202	Mut	13.1296	iPS26b	M1-36h00
23-203	iPS26_LN_M1-36h_82-5	iPS26_M1-36h_45-5	iPS26_82_M1-36	LN	Mut	133_139	iPS26b	M1-36h00	RPL19		21.8602	21.8852	0.0249271	21.8727	WNT4	35.5737	35.1698	0.403896	35.3717	13.499	13.499		23-203	Mut	13.499	iPS26b	M1-36h00
23-204	iPS26_LN_M1-36h_82-6	iPS26_M1-36h_45-6	iPS26_82_M1-36	LN	Mut	133_139	iPS26b	M1-36h00	RPL19		21.5664	21.7395	0.173138	21.653	WNT4	35.4532	35.5084	0.0552559	35.4808	13.8278	13.8278		23-204	Mut	13.8278	iPS26b	M1-36h00
22-71	iPS12_45_M2_06_P_1	iPS12_45_M2_06_P	45_M2_06_P2		WT	74	iPS12	M2_06h00	RPL19	WT	20.46	20.3	0.17	20.38	WNT4	30.39	30.53	0.14	30.46	10.08	10.08		22-71	WT	10.08	iPS12	M2_06h00
22-72	iPS12_45_M2_06_P_2	iPS12_45_M2_06_P	45_M2_06_P2		WT	74	iPS12	M2_06h00	RPL19	WT	19.91	19.8	0.12	19.85	WNT4	30.05	29.99	0.06	30.02	10.17	10.17		22-72	WT	10.17	iPS12	M2_06h00
22-73	iPS12_45_M2_06_P_3	iPS12_45_M2_06_P	45_M2_06_P2		WT	74	iPS12	M2_06h00	RPL19	WT	20.27	20.27	0.01	20.27	WNT4	30.54	30.36	0.18	30.45	10.18	10.18		22-73	WT	10.18	iPS12	M2_06h00
22-74	iPS12_45_M2_06_P_4	iPS12_45_M2_06_P	45_M2_06_P2		WT	74	iPS12	M2_06h00	RPL19	WT	19.73	19.35	0.39	19.54	WNT4	30.01	29.99	0.02	30	10.46	10.46		22-74	WT	10.46	iPS12	M2_06h00
22-75	iPS12_45_M2_06_P_5	iPS12_45_M2_06_P	45_M2_06_P2		WT	74	iPS12	M2_06h00	RPL19	WT	20.17	20.11	0.07	20.14	WNT4	30.94	31.03	0.1	30.99	10.85	10.85		22-75	WT	10.85	iPS12	M2_06h00
22-76	iPS12_45_M2_06_P_6	iPS12_45_M2_06_P	45_M2_06_P2		WT	74	iPS12	M2_06h00	RPL19	WT	36.33	36.97	0.64	36.65	WNT4	40	40	0	40	NA	NA		22-76	WT	NA	iPS12	M2_06h00
22-77	iPS12_82_M2_06_P_1	iPS12_82_M2_06_P	82_M2_06_P2		Mut	74	iPS12	M2_06h00	RPL19		22.81	22.82	0.01	22.81	WNT4	37	36.01	0.99	36.5	NA	NA		22-77	Mut	NA	iPS12	M2_06h00
22-78	iPS12_82_M2_06_P_2	iPS12_82_M2_06_P	82_M2_06_P2		Mut	74	iPS12	M2_06h00	RPL19		20.21	20.14	0.07	20.17	WNT4	29.94	30.07	0.12	30	9.83	NA		22-78	Mut	NA	iPS12	M2_06h00
22-79	iPS12_82_M2_06_P_3	iPS12_82_M2_06_P	82_M2_06_P2		Mut	74	iPS12	M2_06h00	RPL19		19.37	19.58	0.21	19.47	WNT4	30.13	31.29	1.16	30.71	11.24	11.24		22-79	Mut	11.24	iPS12	M2_06h00
22-80	iPS12_82_M2_06_P_4	iPS12_82_M2_06_P	82_M2_06_P2		Mut	74	iPS12	M2_06h00	RPL19		19.89	19.81	0.07	19.85	WNT4	30.57	30.94	0.38	30.75	10.9	10.9		22-80	Mut	10.9	iPS12	M2_06h00
22-81	iPS12_82_M2_06_P_5	iPS12_82_M2_06_P	82_M2_06_P2		Mut	74	iPS12	M2_06h00	RPL19		19.46	19.49	0.03	19.47	WNT4	31.13	31.1	0.02	31.12	11.65	11.65		22-81	Mut	11.65	iPS12	M2_06h00
22-82	iPS12_82_M2_06_P_6	iPS12_82_M2_06_P	82_M2_06_P2		Mut	74	iPS12	M2_06h00	RPL19		19.97	19.9	0.07	19.93	WNT4	31.01	31.05	0.04	31.03	11.1	11.1		22-82	Mut	11.1	iPS12	M2_06h00
23-205	iPS26_-80_M2-06h_45-1	iPS26_M2-06h_45-1	iPS26_45_M2-06	-80°C	WT	132_138	iPS26a	M2-06h00	RPL19	WT	22.0583	21.8556	0.202723	21.9569	WNT4	32.9831	33.0399	0.0567932	33.0115	11.0546	11.0546		23-205	WT	11.0546	iPS26a	M2-06h00
23-206	iPS26_-80_M2-06h_45-2	iPS26_M2-06h_45-2	iPS26_45_M2-06	-80°C	WT	132_138	iPS26a	M2-06h00	RPL19	WT	21.6376	21.9661	0.328436	21.8019	WNT4	33.1951	34.0344	0.839233	33.6148	11.8129	11.8129		23-206	WT	11.8129	iPS26a	M2-06h00
23-207	iPS26_-80_M2-06h_45-3	iPS26_M2-06h_45-3	iPS26_45_M2-06	-80°C	WT	132_138	iPS26a	M2-06h00	RPL19	WT	21.3224	21.5498	0.227375	21.4361	WNT4	33.0399	33.1951	0.15522	33.1175	11.6815	11.6815		23-207	WT	11.6815	iPS26a	M2-06h00
23-208	iPS26_LN_M2-06h_45-1	iPS26_M2-06h_45-1	iPS26_45_M2-06	LN	WT	133_139	iPS26b	M2-06h00	RPL19	WT	21.8062	21.5274	0.278742	21.6668	WNT4	33.686	33.4929	0.193039	33.5895	11.9226	11.9226		23-208	WT	11.9226	iPS26b	M2-06h00
23-209	iPS26_LN_M2-06h_45-2	iPS26_M2-06h_45-2	iPS26_45_M2-06	LN	WT	133_139	iPS26b	M2-06h00	RPL19	WT	20.8327	21.0994	0.266697	20.966	WNT4	32.7154	33.4675	0.752056	33.0914	12.1254	12.1254		23-209	WT	12.1254	iPS26b	M2-06h00
23-210	iPS26_LN_M2-06h_45-3	iPS26_M2-06h_45-3	iPS26_45_M2-06	LN	WT	133_139	iPS26b	M2-06h00	RPL19	WT	21.6433	21.6794	0.0361328	21.6614	WNT4	33.2631	33.2957	0.0326157	33.2794	11.618	11.618		23-210	WT	11.618	iPS26b	M2-06h00
23-211	iPS26_-80_M2-06h_82-1	iPS26_M2-06h_45-1	iPS26_82_M2-06	-80°C	Mut	132_138	iPS26a	M2-06h00	RPL19		21.7351	21.8763	0.141167	21.8057	WNT4	33.7558	33.833	0.0772057	33.7944	11.9887	11.9887		23-211	Mut	11.9887	iPS26a	M2-06h00
23-212	iPS26_-80_M2-06h_82-2	iPS26_M2-06h_45-2	iPS26_82_M2-06	-80°C	Mut	132_138	iPS26a	M2-06h00	RPL19		21.9238	21.9236	0.000202179	21.9237	WNT4	34.1819	34.8407	0.658855	34.5113	12.5876	12.5876		23-212	Mut	12.5876	iPS26a	M2-06h00
23-213	iPS26_-80_M2-06h_82-3	iPS26_M2-06h_45-3	iPS26_82_M2-06	-80°C	Mut	132_138	iPS26a	M2-06h00	RPL19		21.6212	21.866	0.244787	21.7436	WNT4	33.833	35.333	1.50001	34.583	12.8394	12.8394		23-213	Mut	12.8394	iPS26a	M2-06h00
23-214	iPS26_LN_M2-06h_82-1	iPS26_M2-06h_45-1	iPS26_82_M2-06	LN	Mut	133_139	iPS26b	M2-06h00	RPL19		21.9402	22.1551	0.214872	22.0477	WNT4	33.1719	32.8729	0.29892	33.0224	10.9747	10.9747		23-214	Mut	10.9747	iPS26b	M2-06h00
23-215	iPS26_LN_M2-06h_82-2	iPS26_M2-06h_45-2	iPS26_82_M2-06	LN	Mut	133_139	iPS26b	M2-06h00	RPL19		21.7433	21.7457	0.00234222	21.7445	WNT4	32.7995	32.9118	0.112293	32.8556	11.1111	11.1111		23-215	Mut	11.1111	iPS26b	M2-06h00
23-216	iPS26_LN_M2-06h_82-3	iPS26_M2-06h_45-3	iPS26_82_M2-06	LN	Mut	133_139	iPS26b	M2-06h00	RPL19		21.5302	21.7639	0.233728	21.6471	WNT4	33.1918	33.422	0.230179	33.3069	11.6598	11.6598		23-216	Mut	11.6598	iPS26b	M2-06h00
22-83	iPS12_45_M2_12_P_1	iPS12_45_M2_12_P	45_M2_12_P_P2		WT	70	iPS12	M2_12h00	RPL19	WT	24.0005	20.0947	3.9058	20.0947	WNT4	35.965	35.4719	0.493023	35.7184	15.6237	NA		22-83	WT	NA	iPS12	M2_12h00
22-84	iPS12_45_M2_12_P_2	iPS12_45_M2_12_P	45_M2_12_P_P2		WT	70	iPS12	M2_12h00	RPL19	WT	18.0512	18.0263	0.0249786	18.0387	WNT4	30.9506	30.9859	0.0352631	30.9682	12.9295	12.9295		22-84	WT	12.9295	iPS12	M2_12h00
22-85	iPS12_45_M2_12_P_3	iPS12_45_M2_12_P	45_M2_12_P_P2		WT	70	iPS12	M2_12h00	RPL19	WT	17.5466	17.4156	0.130968	17.4811	WNT4	29.9426	29.826	0.11661	29.8843	12.4032	12.4032		22-85	WT	12.4032	iPS12	M2_12h00
22-86	iPS12_45_M2_12_P_4	iPS12_45_M2_12_P	45_M2_12_P_P2		WT	70	iPS12	M2_12h00	RPL19	WT	17.3671	17.1474	0.219713	17.2572	WNT4	30.9704	31.179	0.208588	31.0747	13.8175	13.8175		22-86	WT	13.8175	iPS12	M2_12h00
22-87	iPS12_45_M2_12_P_5	iPS12_45_M2_12_P	45_M2_12_P_P2		WT	70	iPS12	M2_12h00	RPL19	WT	17.6484	17.6124	0.0359669	17.6304	WNT4	30.2294	30.2314	0.0019455	30.2304	12.6	12.6		22-87	WT	12.6	iPS12	M2_12h00
22-88	iPS12_45_M2_12_P_6	iPS12_45_M2_12_P	45_M2_12_P_P2		WT	70	iPS12	M2_12h00	RPL19	WT	17.8994	17.9305	0.0310364	17.915	WNT4	30.8634	30.8896	0.0261898	30.8765	12.9615	12.9615		22-88	WT	12.9615	iPS12	M2_12h00
22-89	iPS12_82_M2_12_P_1	iPS12_82_M2_12_P	82_M2_12_P_P2		Mut	70	iPS12	M2_12h00	RPL19		18.3343	18.3734	0.039011	18.3539	WNT4	31.9239	31.4227	0.501242	31.6733	13.3194	13.3194		22-89	Mut	13.3194	iPS12	M2_12h00
22-90	iPS12_82_M2_12_P_2	iPS12_82_M2_12_P	82_M2_12_P_P2		Mut	70	iPS12	M2_12h00	RPL19		17.7994	17.7275	0.0718307	17.7634	WNT4	30.6326	30.4507	0.181932	30.5417	12.7782	12.7782		22-90	Mut	12.7782	iPS12	M2_12h00
22-91	iPS12_82_M2_12_P_3	iPS12_82_M2_12_P	82_M2_12_P_P2		Mut	70	iPS12	M2_12h00	RPL19		18.3555	18.4344	0.0789471	18.395	WNT4	33.7354	33.6628	0.0725822	33.6991	15.3041	15.3041		22-91	Mut	15.3041	iPS12	M2_12h00
22-92	iPS12_82_M2_12_P_4	iPS12_82_M2_12_P	82_M2_12_P_P2		Mut	70	iPS12	M2_12h00	RPL19		17.9708	17.9905	0.0196457	17.9807	WNT4	31.4202	31.4357	0.0155563	31.4279	13.4473	13.4473		22-92	Mut	13.4473	iPS12	M2_12h00
22-93	iPS12_82_M2_12_P_5	iPS12_82_M2_12_P	82_M2_12_P_P2		Mut	70	iPS12	M2_12h00	RPL19		17.4162	17.3759	0.0403023	17.396	WNT4	31.0483	31.2221	0.173731	31.1352	13.7392	13.7392		22-93	Mut	13.7392	iPS12	M2_12h00
22-94	iPS12_82_M2_12_P_6	iPS12_82_M2_12_P	82_M2_12_P_P2		Mut	70	iPS12	M2_12h00	RPL19		18.3466	18.2798	0.0668278	18.3132	WNT4	33.1435	33.2033	0.0597916	33.1734	14.8602	14.8602		22-94	Mut	14.8602	iPS12	M2_12h00
23-217	iPS26_-80_M2-12h_45-1	iPS26_M2-12h_45-1	iPS26_45_M2-12	-80°C	WT	132_138	iPS26a	M2-12h00	RPL19	WT	22.19	22.13	0.05	22.16	WNT4	34.0804	33.94	0.14	34.01	11.85	11.85		23-217	WT	11.85	iPS26a	M2-12h00
23-218	iPS26_-80_M2-12h_45-2	iPS26_M2-12h_45-2	iPS26_45_M2-12	-80°C	WT	132_138	iPS26a	M2-12h00	RPL19	WT	21.42	21.24	0.18	21.33	WNT4	33.4741	32.9831	0.49	33.23	11.9	11.9		23-218	WT	11.9	iPS26a	M2-12h00
23-219	iPS26_-80_M2-12h_45-3	iPS26_M2-12h_45-3	iPS26_45_M2-12	-80°C	WT	132_138	iPS26a	M2-12h00	RPL19	WT	21.23	21.67	0.43	21.45	WNT4	33.2119	34.0804	0.87	33.65	12.2	12.2		23-219	WT	12.2	iPS26a	M2-12h00
23-220	iPS26_LN_M2-12h_45-1	iPS26_M2-12h_45-1	iPS26_45_M2-12	LN	WT	133_139	iPS26b	M2-12h00	RPL19	WT	21.72	21.58	0.13	21.65	WNT4	33.8435	33.9373	0.09	33.89	12.24	12.24		23-220	WT	12.24	iPS26b	M2-12h00
23-221	iPS26_LN_M2-12h_45-2	iPS26_M2-12h_45-2	iPS26_45_M2-12	LN	WT	133_139	iPS26b	M2-12h00	RPL19	WT	20.97	20.81	0.17	20.89	WNT4	33.7509	32.9662	0.78	33.36	12.47	12.47		23-221	WT	12.47	iPS26b	M2-12h00
23-222	iPS26_LN_M2-12h_45-3	iPS26_M2-12h_45-3	iPS26_45_M2-12	LN	WT	133_139	iPS26b	M2-12h00	RPL19	WT	21.59	21.7	0.11	21.64	WNT4	33.7022	33.4272	0.27	33.56	11.92	11.92		23-222	WT	11.92	iPS26b	M2-12h00
23-223	iPS26_-80_M2-12h_82-1	iPS26_M2-12h_45-1	iPS26_82_M2-12	-80°C	Mut	132_138	iPS26a	M2-12h00	RPL19		21.99	22.08	0.1	22.04	WNT4	34.0344	33.2119	0.82	33.62	11.59	11.59		23-223	Mut	11.59	iPS26a	M2-12h00
23-224	iPS26_-80_M2-12h_82-2	iPS26_M2-12h_45-2	iPS26_82_M2-12	-80°C	Mut	132_138	iPS26a	M2-12h00	RPL19		22.07	21.25	0.82	21.66	WNT4	33.867	32.7699	1.1	33.32	11.66	11.66		23-224	Mut	11.66	iPS26a	M2-12h00
23-225	iPS26_-80_M2-12h_82-3	iPS26_M2-12h_45-3	iPS26_82_M2-12	-80°C	Mut	132_138	iPS26a	M2-12h00	RPL19		22.29	22.34	0.05	22.31	WNT4	33.94	33.7558	0.18	33.85	11.53	11.53		23-225	Mut	11.53	iPS26a	M2-12h00
23-226	iPS26_LN_M2-12h_82-1	iPS26_M2-12h_45-1	iPS26_82_M2-12	LN	Mut	133_139	iPS26b	M2-12h00	RPL19		21.81	21.8	0.01	21.81	WNT4	32.8249	32.9715	0.15	32.9	11.09	11.09		23-226	Mut	11.09	iPS26b	M2-12h00
23-227	iPS26_LN_M2-12h_82-2	iPS26_M2-12h_45-2	iPS26_82_M2-12	LN	Mut	133_139	iPS26b	M2-12h00	RPL19		21.83	20.87	0.96	21.35	WNT4	33.2675	32.459	0.81	32.86	11.52	11.52		23-227	Mut	11.52	iPS26b	M2-12h00
23-228	iPS26_LN_M2-12h_82-3	iPS26_M2-12h_45-3	iPS26_82_M2-12	LN	Mut	133_139	iPS26b	M2-12h00	RPL19		21.43	21.61	0.18	21.52	WNT4	33.4802	34.1471	0.67	33.81	12.3	12.3		23-228	Mut	12.3	iPS26b	M2-12h00
21-131	iPS09-45-M2_24h-1	iPS09-45-M2_24	45-M2_24		WT	80	iPS09	M2_24h00	RPL19	WT	21.9622	21.8143	0.147959	21.8882	WNT4	30.5261	30.5239	0.00224876	30.525	8.63677	8.63677		21-131	WT	8.63677	iPS09	M2_24h00
21-132	iPS09-45-M2_24h-7	iPS09-45-M2_24	45-M2_24		WT	80	iPS09	M2_24h00	RPL19	WT	21.7794	21.8007	0.0212307	21.79	WNT4	30.5963	30.7293	0.132992	30.6628	8.87274	8.87274		21-132	WT	8.87274	iPS09	M2_24h00
21-133	iPS09-45-M2_24h-12	iPS09-45-M2_24	45-M2_24		WT	80	iPS09	M2_24h00	RPL19	WT	21.7814	21.8131	0.0317135	21.7972	WNT4	30.3601	30.5213	0.161274	30.4407	8.64345	8.64345		21-133	WT	8.64345	iPS09	M2_24h00
21-134	iPS09-45-M2_24h-15	iPS09-45-M2_24	45-M2_24		WT	80	iPS09	M2_24h00	RPL19	WT	21.2314	20.9403	0.291014	21.0859	WNT4	29.9768	30.1247	0.147886	30.0508	8.9649	8.9649		21-134	WT	8.9649	iPS09	M2_24h00
21-135	iPS09-45-M2_24h-18	iPS09-45-M2_24	45-M2_24		WT	80	iPS09	M2_24h00	RPL19	WT	21.5422	21.4918	0.0504036	21.517	WNT4	30.4738	30.4335	0.0403061	30.4537	8.93667	8.93667		21-135	WT	8.93667	iPS09	M2_24h00
21-136	iPS09-82-M2_24h-5	iPS09-82-M2_24	82-M2_24		Mut	80	iPS09	M2_24h00	RPL19		21.6156	21.5817	0.0338593	21.5987	WNT4	30.7983	30.7655	0.0328369	30.7819	9.18324	9.18324		21-136	Mut	9.18324	iPS09	M2_24h00
21-137	iPS09-82-M2_24h-6	iPS09-82-M2_24	82-M2_24		Mut	80	iPS09	M2_24h00	RPL19		21.5361	21.6	0.063942	21.5681	WNT4	30.7925	30.6365	0.15596	30.7145	9.14644	9.14644		21-137	Mut	9.14644	iPS09	M2_24h00
21-138	iPS09-82-M2_24h-8	iPS09-82-M2_24	82-M2_24		Mut	80	iPS09	M2_24h00	RPL19		21.5878	21.5333	0.0544758	21.5605	WNT4	30.7677	30.9751	0.207382	30.8714	9.31085	9.31085		21-138	Mut	9.31085	iPS09	M2_24h00
21-139	iPS09-82-M2_24h-10	iPS09-82-M2_24	82-M2_24		Mut	80	iPS09	M2_24h00	RPL19		21.5109	21.6325	0.121571	21.5717	WNT4	30.7245	30.9218	0.197279	30.8231	9.2514	9.2514		21-139	Mut	9.2514	iPS09	M2_24h00
21-140	iPS09-82-M2_24h-15	iPS09-82-M2_24	82-M2_24		Mut	80	iPS09	M2_24h00	RPL19		21.7172	21.7453	0.0281448	21.7312	WNT4	30.609	30.6944	0.0853844	30.6517	8.92044	NA		21-140	Mut	NA	iPS09	M2_24h00
22-95	iPS12_45_M2_24_P_1	iPS12_45_M2_24_P	45_M2_24		WT	71	iPS12	M2_24h00	RPL19	WT	18.3549	19.9703	1.61539	18.3549	WNT4	26.9595	40	13.0405	26.9595	8.60462	8.60462		22-95	WT	8.60462	iPS12	M2_24h00
22-96	iPS12_45_M2_24_P_2	iPS12_45_M2_24_P	45_M2_24		WT	71	iPS12	M2_24h00	RPL19	WT	17.5319	17.6252	0.0933189	17.5785	WNT4	27.2846	27.2042	0.080431	27.2444	9.6659	9.6659		22-96	WT	9.6659	iPS12	M2_24h00
22-97	iPS12_45_M2_24_P_3	iPS12_45_M2_24_P	45_M2_24		WT	71	iPS12	M2_24h00	RPL19	WT	17.4521	17.4687	0.0165825	17.4604	WNT4	26.5339	26.5532	0.0193005	26.5435	9.08313	9.08313		22-97	WT	9.08313	iPS12	M2_24h00
22-98	iPS12_45_M2_24_P_4	iPS12_45_M2_24_P	45_M2_24		WT	71	iPS12	M2_24h00	RPL19	WT	17.6557	17.2905	0.365227	17.4731	WNT4	26.8647	26.9215	0.0568504	26.8931	9.42003	9.42003		22-98	WT	9.42003	iPS12	M2_24h00
22-99	iPS12_45_M2_24_P_5	iPS12_45_M2_24_P	45_M2_24		WT	71	iPS12	M2_24h00	RPL19	WT	18.589	18.4642	0.124802	18.5266	WNT4	28.0068	27.7202	0.286575	27.8635	9.33687	9.33687		22-99	WT	9.33687	iPS12	M2_24h00
22-100	iPS12_45_M2_24_P_6	iPS12_45_M2_24_P	45_M2_24		WT	71	iPS12	M2_24h00	RPL19	WT	18.4576	18.3662	0.0913486	18.4119	WNT4	30.3213	30.351	0.029665	30.3362	11.9243	NA		22-100	WT	NA	iPS12	M2_24h00
22-101	iPS12_82_M2_24_P_1	iPS12_82_M2_24_P	82_M2_24		Mut	71	iPS12	M2_24h00	RPL19		17.253	17.2618	0.00877762	17.2574	WNT4	27.1048	26.8658	0.239048	26.9853	9.72788	9.72788		22-101	Mut	9.72788	iPS12	M2_24h00
22-102	iPS12_82_M2_24_P_2	iPS12_82_M2_24_P	82_M2_24		Mut	71	iPS12	M2_24h00	RPL19		17.7784	17.6322	0.146122	17.7053	WNT4	27.2202	27.4645	0.244301	27.3423	9.63703	9.63703		22-102	Mut	9.63703	iPS12	M2_24h00
22-103	iPS12_82_M2_24_P_3	iPS12_82_M2_24_P	82_M2_24		Mut	71	iPS12	M2_24h00	RPL19		16.8815	17.0222	0.140673	16.9519	WNT4	26.4772	26.5684	0.0912609	26.5228	9.57094	9.57094		22-103	Mut	9.57094	iPS12	M2_24h00
22-104	iPS12_82_M2_24_P_4	iPS12_82_M2_24_P	82_M2_24		Mut	71	iPS12	M2_24h00	RPL19		17.1639	17.1269	0.0370617	17.1454	WNT4	26.0859	25.9547	0.131168	26.0203	8.87488	8.87488		22-104	Mut	8.87488	iPS12	M2_24h00
22-105	iPS12_82_M2_24_P_5	iPS12_82_M2_24_P	82_M2_24		Mut	71	iPS12	M2_24h00	RPL19		17.5916	17.437	0.154617	17.5143	WNT4	26.764	26.5422	0.221813	26.6531	9.13879	9.13879		22-105	Mut	9.13879	iPS12	M2_24h00
22-106	iPS12_82_M2_24_P_6	iPS12_82_M2_24_P	82_M2_24		Mut	71	iPS12	M2_24h00	RPL19		17.6808	17.6156	0.0651684	17.6482	WNT4	28.0942	27.8183	0.275858	27.9562	10.308	10.308		22-106	Mut	10.308	iPS12	M2_24h00
23-229	iPS26_-80_M2-36h_45-1	iPS26_M2-36h_45-1	iPS26_45_M2-36	-80°C	WT	132_138	iPS26a	M2-36h00	RPL19	WT	22.1659	21.9729	0.193083	22.0694	WNT4	32.0044	32.8377	0.833374	32.421	10.3516	10.3516		23-229	WT	10.3516	iPS26a	M2-36h00
23-230	iPS26_-80_M2-36h_45-2	iPS26_M2-36h_45-2	iPS26_45_M2-36	-80°C	WT	132_138	iPS26a	M2-36h00	RPL19	WT	21.7282	21.5049	0.223223	21.6165	WNT4	31.7976	31.3628	0.434801	31.5802	9.96363	9.96363		23-230	WT	9.96363	iPS26a	M2-36h00
23-231	iPS26_-80_M2-36h_45-3	iPS26_M2-36h_45-3	iPS26_45_M2-36	-80°C	WT	132_138	iPS26a	M2-36h00	RPL19	WT	22.3662	22.3955	0.0292988	22.3808	WNT4	31.8594	31.9906	0.131119	31.925	9.54419	9.54419		23-231	WT	9.54419	iPS26a	M2-36h00
23-232	iPS26_LN_M2-36h_45-1	iPS26_M2-36h_45-1	iPS26_45_M2-36	LN	WT	133_139	iPS26b	M2-36h00	RPL19	WT	21.9283	21.6059	0.322332	21.7671	WNT4	30.9624	31.0461	0.0837326	31.0042	9.23713	9.23713		23-232	WT	9.23713	iPS26b	M2-36h00
23-233	iPS26_LN_M2-36h_45-2	iPS26_M2-36h_45-2	iPS26_45_M2-36	LN	WT	133_139	iPS26b	M2-36h00	RPL19	WT	22.2371	21.988	0.249054	22.1125	WNT4	31.6391	31.5154	0.12372	31.5772	9.46468	9.46468		23-233	WT	9.46468	iPS26b	M2-36h00
23-234	iPS26_LN_M2-36h_45-3	iPS26_M2-36h_45-3	iPS26_45_M2-36	LN	WT	133_139	iPS26b	M2-36h00	RPL19	WT	21.7865	21.9545	0.167984	21.8705	WNT4	31.0343	31.0651	0.030798	31.0497	9.17912	9.17912		23-234	WT	9.17912	iPS26b	M2-36h00
23-235	iPS26_-80_M2-36h_82-1	iPS26_M2-36h_45-1	iPS26_82_M2-36	-80°C	Mut	132_138	iPS26a	M2-36h00	RPL19		22.24	22.2	0.04	22.22	WNT4	30.6035	30.3095	0.294006	30.4565	8.23653	8.23653		23-235	Mut	8.23653	iPS26a	M2-36h00
23-236	iPS26_-80_M2-36h_82-2	iPS26_M2-36h_45-2	iPS26_82_M2-36	-80°C	Mut	132_138	iPS26a	M2-36h00	RPL19		21.84	21.97	0.13	21.905	WNT4	30.4841	30.4195	0.0646076	30.4518	8.54675	8.54675		23-236	Mut	8.54675	iPS26a	M2-36h00
23-237	iPS26_-80_M2-36h_82-3	iPS26_M2-36h_45-3	iPS26_82_M2-36	-80°C	Mut	132_138	iPS26a	M2-36h00	RPL19		21.98	22.17	0.19	22.075	WNT4	30.3095	30.4995	0.189981	30.4045	8.32952	8.32952		23-237	Mut	8.32952	iPS26a	M2-36h00
23-238	iPS26_LN_M2-36h_82-1	iPS26_M2-36h_45-1	iPS26_82_M2-36	LN	Mut	133_139	iPS26b	M2-36h00	RPL19		21.9203	21.7402	0.180029	21.8302	WNT4	31.1021	31.0732	0.0289249	31.0877	9.25742	9.25742		23-238	Mut	9.25742	iPS26b	M2-36h00
23-239	iPS26_LN_M2-36h_82-2	iPS26_M2-36h_45-2	iPS26_82_M2-36	LN	Mut	133_139	iPS26b	M2-36h00	RPL19		21.9751	22.057	0.0818882	22.016	WNT4	31.0894	31.1988	0.109373	31.1441	9.12808	9.12808		23-239	Mut	9.12808	iPS26b	M2-36h00
23-240	iPS26_LN_M2-36h_82-3	iPS26_M2-36h_45-3	iPS26_82_M2-36	LN	Mut	133_139	iPS26b	M2-36h00	RPL19		21.7636	21.931	0.16737	21.8473	WNT4	31.4148	31.3553	0.059515	31.385	9.53776	9.53776		23-240	Mut	9.53776	iPS26b	M2-36h00
22-107	iPS12_45_M2_48_P_1	iPS12_45_M2_48_P	45_M2_48		WT	72	iPS12	M2_48h00	RPL19	WT	20.9744	21.0083	0.0339184	20.9913	WNT4	30.5999	30.5506	0.0492706	30.5752	9.58393	9.58393		22-107	WT	9.58393	iPS12	M2_48h00
22-108	iPS12_45_M2_48_P_2	iPS12_45_M2_48_P	45_M2_48		WT	72	iPS12	M2_48h00	RPL19	WT	20.828	20.6848	0.143202	20.7564	WNT4	29.6267	29.5653	0.0614414	29.596	8.83962	8.83962		22-108	WT	8.83962	iPS12	M2_48h00
22-109	iPS12_45_M2_48_P_3	iPS12_45_M2_48_P	45_M2_48		WT	72	iPS12	M2_48h00	RPL19	WT	20.3048	20.4465	0.141693	20.3757	WNT4	29.7732	29.633	0.140198	29.7031	9.3274	9.3274		22-109	WT	9.3274	iPS12	M2_48h00
22-110	iPS12_45_M2_48_P_4	iPS12_45_M2_48_P	45_M2_48		WT	72	iPS12	M2_48h00	RPL19	WT	21.3765	21.4359	0.0593758	21.4062	WNT4	29.6505	29.8714	0.220932	29.7609	8.35473	8.35473		22-110	WT	8.35473	iPS12	M2_48h00
22-111	iPS12_45_M2_48_P_5	iPS12_45_M2_48_P	45_M2_48		WT	72	iPS12	M2_48h00	RPL19	WT	20.7631	20.7104	0.0526638	20.7368	WNT4	29.5913	29.5557	0.0355835	29.5735	8.83675	8.83675		22-111	WT	8.83675	iPS12	M2_48h00
22-112	iPS12_45_M2_48_P_6	iPS12_45_M2_48_P	45_M2_48		WT	72	iPS12	M2_48h00	RPL19	WT	20.9695	20.9649	0.00461769	20.9672	WNT4	40	40	0	40	NA	NA		22-112	WT	NA	iPS12	M2_48h00
22-113	iPS12_82_M2_48_P_1	iPS12_82_M2_48_P	82_M2_48		Mut	72	iPS12	M2_48h00	RPL19		21.436	21.2326	0.203444	21.3343	WNT4	30.2535	30.0896	0.163879	30.1715	8.83724	8.83724		22-113	Mut	8.83724	iPS12	M2_48h00
22-114	iPS12_82_M2_48_P_2	iPS12_82_M2_48_P	82_M2_48		Mut	72	iPS12	M2_48h00	RPL19		20.5975	20.5802	0.0173359	20.5888	WNT4	29.9751	29.9813	0.00622177	29.9782	9.38935	9.38935		22-114	Mut	9.38935	iPS12	M2_48h00
22-115	iPS12_82_M2_48_P_3	iPS12_82_M2_48_P	82_M2_48		Mut	72	iPS12	M2_48h00	RPL19		20.7576	20.6681	0.0895538	20.7129	WNT4	29.9981	30.1975	0.199392	30.0978	9.38491	9.38491		22-115	Mut	9.38491	iPS12	M2_48h00
22-116	iPS12_82_M2_48_P_4	iPS12_82_M2_48_P	82_M2_48		Mut	72	iPS12	M2_48h00	RPL19		20.9048	20.3754	0.529427	20.9048	WNT4	30.9618	30.9853	0.0234299	30.9736	10.0687	10.0687		22-116	Mut	10.0687	iPS12	M2_48h00
22-117	iPS12_82_M2_48_P_5	iPS12_82_M2_48_P	82_M2_48		Mut	72	iPS12	M2_48h00	RPL19		20.5236	20.5178	0.00585365	20.5207	WNT4	30.4424	30.4282	0.0141563	30.4353	9.9146	9.9146		22-117	Mut	9.9146	iPS12	M2_48h00
22-118	iPS12_82_M2_48_P_6	iPS12_82_M2_48_P	82_M2_48		Mut	72	iPS12	M2_48h00	RPL19		40	40	0	40	WNT4	30.9766	30.7691	0.207497	30.8728	NA	NA		22-118	Mut	NA	iPS12	M2_48h00
23-241	iPS26_-80_M2-48h_45-1	iPS26_M2-48h_45-1	iPS26_45_M2-48	-80°C	WT	132_138	iPS26a	M2-48h00	RPL19	WT	21.7887	21.7963	0.00750542	21.7925	WNT4	31.487	31.4415	0.0454731	31.4642	9.67172	9.67172		23-241	WT	9.67172	iPS26a	M2-48h00
23-242	iPS26_-80_M2-48h_45-2	iPS26_M2-48h_45-2	iPS26_45_M2-48	-80°C	WT	132_138	iPS26a	M2-48h00	RPL19	WT	21.9345	21.821	0.113565	21.8777	WNT4	31.6712	31.935	0.263763	31.8031	9.92535	9.92535		23-242	WT	9.92535	iPS26a	M2-48h00
23-243	iPS26_-80_M2-48h_45-3	iPS26_M2-48h_45-3	iPS26_45_M2-48	-80°C	WT	132_138	iPS26a	M2-48h00	RPL19	WT	21.4392	21.5667	0.127485	21.503	WNT4	31.188	31.0473	0.140753	31.1176	9.61466	9.61466		23-243	WT	9.61466	iPS26a	M2-48h00
23-244	iPS26_LN_M2-48h_45-1	iPS26_M2-48h_45-1	iPS26_45_M2-48	LN	WT	133_139	iPS26b	M2-48h00	RPL19	WT	21.8974	21.9041	0.00671768	21.9007	WNT4	30.4765	30.6174	0.140886	30.5469	8.64623	8.64623		23-244	WT	8.64623	iPS26b	M2-48h00
23-245	iPS26_LN_M2-48h_45-2	iPS26_M2-48h_45-2	iPS26_45_M2-48	LN	WT	133_139	iPS26b	M2-48h00	RPL19	WT	21.4404	21.296	0.144409	21.3682	WNT4	30.1829	30.0046	0.178255	30.0937	8.72555	8.72555		23-245	WT	8.72555	iPS26b	M2-48h00
23-246	iPS26_LN_M2-48h_45-3	iPS26_M2-48h_45-3	iPS26_45_M2-48	LN	WT	133_139	iPS26b	M2-48h00	RPL19	WT	21.8301	21.9131	0.0830173	21.8716	WNT4	30.2252	30.2503	0.0251694	30.2377	8.36616	8.36616		23-246	WT	8.36616	iPS26b	M2-48h00
23-247	iPS26_-80_M2-48h_82-1	iPS26_M2-48h_45-1	iPS26_82_M2-48	-80°C	Mut	132_138	iPS26a	M2-48h00	RPL19		21.67	21.79	0.12	21.73	WNT4	30.4995	30.6484	0.148859	30.5739	8.84394	8.84394		23-247	Mut	8.84394	iPS26a	M2-48h00
23-248	iPS26_-80_M2-48h_82-2	iPS26_M2-48h_45-2	iPS26_82_M2-48	-80°C	Mut	132_138	iPS26a	M2-48h00	RPL19		22.09	22.05	0.04	22.07	WNT4	30.4195	30.6035	0.184086	30.5115	8.44149	8.44149		23-248	Mut	8.44149	iPS26a	M2-48h00
23-249	iPS26_-80_M2-48h_82-3	iPS26_M2-48h_45-3	iPS26_82_M2-48	-80°C	Mut	132_138	iPS26a	M2-48h00	RPL19		22	22.12	0.12	22.06	WNT4	30.6484	31.188	0.539652	30.9182	8.8582	8.8582		23-249	Mut	8.8582	iPS26a	M2-48h00
23-250	iPS26_LN_M2-48h_82-1	iPS26_M2-48h_45-1	iPS26_82_M2-48	LN	Mut	133_139	iPS26b	M2-48h00	RPL19		21.8864	22.0808	0.194393	21.9836	WNT4	30.9394	31.3079	0.368532	31.1237	9.14003	9.14003		23-250	Mut	9.14003	iPS26b	M2-48h00
23-251	iPS26_LN_M2-48h_82-2	iPS26_M2-48h_45-2	iPS26_82_M2-48	LN	Mut	133_139	iPS26b	M2-48h00	RPL19		22.2648	22.1806	0.0841351	22.2227	WNT4	31.0553	31.3381	0.28281	31.1967	8.97402	8.97402		23-251	Mut	8.97402	iPS26b	M2-48h00
23-252	iPS26_LN_M2-48h_82-3	iPS26_M2-48h_45-3	iPS26_82_M2-48	LN	Mut	133_139	iPS26b	M2-48h00	RPL19		22.2231	22.3774	0.154253	22.3002	WNT4	31.3622	31.3644	0.00220871	31.3633	9.06306	9.06306		23-252	Mut	9.06306	iPS26b	M2-48h00
23-253	iPS26_-80_M3-24h_45-1	iPS26_M3-24h_45-1	iPS26_45_M3-24	-80°C	WT	132_138	iPS26a	M3-24h00	RPL19	WT	21.9756	21.9834	0.00775146	21.9795	WNT4	31.3628	31.487	0.124182	31.4249	9.44538	9.44538		23-253	WT	9.44538	iPS26a	M3-24h00
23-254	iPS26_-80_M3-24h_45-2	iPS26_M3-24h_45-2	iPS26_45_M3-24	-80°C	WT	132_138	iPS26a	M3-24h00	RPL19	WT	21.5695	21.4514	0.118135	21.5104	WNT4	31.0473	31.0997	0.0524216	31.0735	9.56305	9.56305		23-254	WT	9.56305	iPS26a	M3-24h00
23-255	iPS26_-80_M3-24h_45-3	iPS26_M3-24h_45-3	iPS26_45_M3-24	-80°C	WT	132_138	iPS26a	M3-24h00	RPL19	WT	21.725	21.8282	0.103142	21.7766	WNT4	31.0997	31.7976	0.697886	31.4486	9.67204	9.67204		23-255	WT	9.67204	iPS26a	M3-24h00
23-256	iPS26_LN_M3-24h_45-1	iPS26_M3-24h_45-1	iPS26_45_M3-24	LN	WT	133_139	iPS26b	M3-24h00	RPL19	WT	21.9023	21.7673	0.134974	21.8348	WNT4	30.83	30.8839	0.0538807	30.857	9.02218	9.02218		23-256	WT	9.02218	iPS26b	M3-24h00
23-257	iPS26_LN_M3-24h_45-2	iPS26_M3-24h_45-2	iPS26_45_M3-24	LN	WT	133_139	iPS26b	M3-24h00	RPL19	WT	21.2649	21.2038	0.0611515	21.2344	WNT4	30.7405	30.7397	0.000843048	30.7401	9.50575	9.50575		23-257	WT	9.50575	iPS26b	M3-24h00
23-258	iPS26_LN_M3-24h_45-3	iPS26_M3-24h_45-3	iPS26_45_M3-24	LN	WT	133_139	iPS26b	M3-24h00	RPL19	WT	21.816	21.8104	0.00560188	21.8132	WNT4	30.8398	31.0767	0.236853	30.9582	9.14506	9.14506		23-258	WT	9.14506	iPS26b	M3-24h00
23-259	iPS26_-80_M3-24h_82-1	iPS26_M3-24h_82-1	iPS26_82_M3-24	-80°C	Mut	132_138	iPS26a	M3-24h00	RPL19		22.3846	22.4397	0.0551319	22.4121	WNT4	32.1147	31.8594	0.255297	31.9871	9.57498	9.57498		23-259	Mut	9.57498	iPS26a	M3-24h00
23-260	iPS26_-80_M3-24h_82-2	iPS26_M3-24h_82-2	iPS26_82_M3-24	-80°C	Mut	132_138	iPS26a	M3-24h00	RPL19		22.8248	22.1137	0.711088	22.4693	WNT4	32.8377	32.1147	0.72298	32.4762	10.007	10.007		23-260	Mut	10.007	iPS26a	M3-24h00
23-261	iPS26_-80_M3-24h_82-3	iPS26_M3-24h_82-3	iPS26_82_M3-24	-80°C	Mut	132_138	iPS26a	M3-24h00	RPL19		22.4618	22.5361	0.0743084	22.4989	WNT4	31.9975	32.3918	0.394312	32.1946	9.69573	9.69573		23-261	Mut	9.69573	iPS26a	M3-24h00
23-262	iPS26_LN_M3-24h_82-1	iPS26_M3-24h_82-1	iPS26_82_M3-24	LN	Mut	133_139	iPS26b	M3-24h00	RPL19		22.1544	22.1737	0.0192852	22.1641	WNT4	31.5027	31.4232	0.0794582	31.463	9.29891	9.29891		23-262	Mut	9.29891	iPS26b	M3-24h00
23-263	iPS26_LN_M3-24h_82-2	iPS26_M3-24h_82-2	iPS26_82_M3-24	LN	Mut	133_139	iPS26b	M3-24h00	RPL19		22.9749	22.1638	0.811039	22.5693	WNT4	32.2308	31.508	0.722807	31.8694	9.30008	9.30008		23-263	Mut	9.30008	iPS26b	M3-24h00
23-264	iPS26_LN_M3-24h_82-3	iPS26_M3-24h_82-3	iPS26_82_M3-24	LN	Mut	133_139	iPS26b	M3-24h00	RPL19		21.9225	22.0818	0.159264	22.0022	WNT4	31.8526	31.8022	0.050457	31.8274	9.82524	9.82524		23-264	Mut	9.82524	iPS26b	M3-24h00
23-265	iPS26_-80_M3-48h_45-1	iPS26_M3-48h_45-1	iPS26_45_M3-48	-80°C	WT	132_138	iPS26a	M3-48h00	RPL19	WT	22.6852	22.5261	0.159143	22.6056	WNT4	31.935	32.0044	0.0693722	31.9697	9.36402	9.36402		23-265	WT	9.36402	iPS26a	M3-48h00
23-266	iPS26_-80_M3-48h_45-2	iPS26_M3-48h_45-2	iPS26_45_M3-48	-80°C	WT	132_138	iPS26a	M3-48h00	RPL19	WT	21.954	21.9778	0.0238056	21.9659	WNT4	31.637	31.6712	0.0342064	31.6541	9.68826	9.68826		23-266	WT	9.68826	iPS26a	M3-48h00
23-267	iPS26_-80_M3-48h_45-3	iPS26_M3-48h_45-3	iPS26_45_M3-48	-80°C	WT	132_138	iPS26a	M3-48h00	RPL19	WT	22.1019	22.1693	0.0674572	22.1356	WNT4	31.4415	31.637	0.195526	31.5392	9.40367	9.40367		23-267	WT	9.40367	iPS26a	M3-48h00
23-268	iPS26_LN_M3-48h_45-1	iPS26_M3-48h_45-1	iPS26_45_M3-48	LN	WT	133_139	iPS26b	M3-48h00	RPL19	WT	22.7372	22.6426	0.0945892	22.6899	WNT4	31.9083	32.1021	0.193737	32.0052	9.31528	9.31528		23-268	WT	9.31528	iPS26b	M3-48h00
23-269	iPS26_LN_M3-48h_45-2	iPS26_M3-48h_45-2	iPS26_45_M3-48	LN	WT	133_139	iPS26b	M3-48h00	RPL19	WT	21.6566	21.5997	0.0569458	21.6281	WNT4	31.2431	31.2047	0.0384178	31.2239	9.59575	9.59575		23-269	WT	9.59575	iPS26b	M3-48h00
23-270	iPS26_LN_M3-48h_45-3	iPS26_M3-48h_45-3	iPS26_45_M3-48	LN	WT	133_139	iPS26b	M3-48h00	RPL19	WT	22.3822	22.4462	0.0639954	22.4142	WNT4	31.9905	32.0122	0.0217056	32.0014	9.5872	9.5872		23-270	WT	9.5872	iPS26b	M3-48h00
23-271	iPS26_-80_M3-48h_82-1	iPS26_M3-48h_82-1	iPS26_82_M3-48	-80°C	Mut	132_138	iPS26a	M3-48h00	RPL19		22.4381	22.4375	0.000608444	22.4378	WNT4	31.9906	31.9975	0.00691986	31.994	9.55621	9.55621		23-271	Mut	9.55621	iPS26a	M3-48h00
23-272	iPS26_-80_M3-48h_82-2	iPS26_M3-48h_82-2	iPS26_82_M3-48	-80°C	Mut	132_138	iPS26a	M3-48h00	RPL19		22.3151	22.2728	0.042326	22.294	WNT4	32.3918	33.867	1.47523	33.1294	10.8355	10.8355		23-272	Mut	10.8355	iPS26a	M3-48h00
23-273	iPS26_-80_M3-48h_82-3	iPS26_M3-48h_82-3	iPS26_82_M3-48	-80°C	Mut	132_138	iPS26a	M3-48h00	RPL19		22.1581	22.4262	0.268114	22.2922	WNT4	32.7699	33.4741	0.704163	33.122	10.8299	10.8299		23-273	Mut	10.8299	iPS26a	M3-48h00
23-274	iPS26_LN_M3-48h_82-1	iPS26_M3-48h_82-1	iPS26_82_M3-48	LN	Mut	133_139	iPS26b	M3-48h00	RPL19		22.5833	22.6321	0.0487595	22.6077	WNT4	31.74	31.8532	0.113205	31.7966	9.18892	9.18892		23-274	Mut	9.18892	iPS26b	M3-48h00
23-275	iPS26_LN_M3-48h_82-2	iPS26_M3-48h_82-2	iPS26_82_M3-48	LN	Mut	133_139	iPS26b	M3-48h00	RPL19		22.5982	22.5697	0.0285187	22.584	WNT4	32.2514	31.9919	0.25952	32.1217	9.53768	9.53768		23-275	Mut	9.53768	iPS26b	M3-48h00
23-276	iPS26_LN_M3-48h_82-3	iPS26_M3-48h_82-3	iPS26_82_M3-48	LN	Mut	133_139	iPS26b	M3-48h00	RPL19		22.6196	22.8949	0.275347	22.7573	WNT4	32.1927	32.1882	0.00459671	32.1905	9.43319	9.43319		23-276	Mut	9.43319	iPS26b	M3-48h00
21-146	iPS09-45-M3_48-19	iPS09-45-M3_48	45-M3_48		WT	81	iPS09	M3_48h00	RPL19	WT	17.1451	16.8107	0.334337	16.9779	WNT4	31.2574	31.2961	0.0387516	31.2767	14.2988	14.2988		21-146	WT	14.2988	iPS09	M3_48h00
21-147	iPS09-45-M3_48-9	iPS09-45-M3_48	45-M3_48		WT	81	iPS09	M3_48h00	RPL19	WT	17.1098	16.7858	0.324003	16.9478	WNT4	31.5295	31.6903	0.160877	31.6099	14.6621	14.6621		21-147	WT	14.6621	iPS09	M3_48h00
21-148	iPS09-45-M3_48-20	iPS09-45-M3_48	45-M3_48		WT	81	iPS09	M3_48h00	RPL19	WT	17.2669	17.2004	0.0664196	17.2337	WNT4	31.8409	32.1442	0.303297	31.9926	14.7589	14.7589		21-148	WT	14.7589	iPS09	M3_48h00
21-149	iPS09-45-M3_48-3	iPS09-45-M3_48	45-M3_48		WT	81	iPS09	M3_48h00	RPL19	WT	16.9039	16.7466	0.157324	16.8252	WNT4	32.5349	32.3635	0.171375	32.4492	15.624	15.624		21-149	WT	15.624	iPS09	M3_48h00
21-150	iPS09-45-M3_48-4	iPS09-45-M3_48	45-M3_48		WT	81	iPS09	M3_48h00	RPL19	WT	16.8161	16.7299	0.086195	16.773	WNT4	32.5241	32.7641	0.239975	32.6441	15.8711	15.8711		21-150	WT	15.8711	iPS09	M3_48h00
21-151	iPS09-82-M3_48-1	iPS09-82-M3_48	82-M3_48		Mut	81	iPS09	M3_48h00	RPL19		16.7334	7.5659	9.16747	16.7334	WNT4	31.4009	31.3491	0.0517406	31.375	14.6416	14.6416		21-151	Mut	14.6416	iPS09	M3_48h00
21-152	iPS09-82-M3_48-11	iPS09-82-M3_48	82-M3_48		Mut	81	iPS09	M3_48h00	RPL19		16.5764	16.414	0.162392	16.4952	WNT4	30.8086	30.7103	0.098259	30.7103	14.2151	14.2151		21-152	Mut	14.2151	iPS09	M3_48h00
21-153	iPS09-82-M3_48-13	iPS09-82-M3_48	82-M3_48		Mut	81	iPS09	M3_48h00	RPL19		17.0459	16.8281	0.217789	16.937	WNT4	31.5458	31.5271	0.0187511	31.5365	14.5994	14.5994		21-153	Mut	14.5994	iPS09	M3_48h00
21-154	iPS09-82-M3_48-14	iPS09-82-M3_48	82-M3_48		Mut	81	iPS09	M3_48h00	RPL19		16.5959	16.3738	0.222101	16.4849	WNT4	30.8122	30.9705	0.158289	30.8913	14.4065	14.4065		21-154	Mut	14.4065	iPS09	M3_48h00
21-155	iPS09-82-M3_48-9	iPS09-82-M3_48	82-M3_48		Mut	81	iPS09	M3_48h00	RPL19		16.5894	16.4918	0.0975628	16.5406	WNT4	30.8573	30.7448	0.112473	30.8573	14.3167	14.3167		21-155	Mut	14.3167	iPS09	M3_48h00
23-157	iPS19_45_iPS_P1	iPS19_45_iPS	45_iPS		WT	106_115	iPS19	iPS	RPL19	WT	20.9786	20.7934	0.18527	20.886	WNT4	33.9833	33.9657	0.0175896	33.9745	13.0885	13.0885		23-157	WT	13.0885	iPS19	iPS
23-158	iPS19_45_iPS_P2	iPS19_45_iPS	45_iPS		WT	106_115	iPS19	iPS	RPL19	WT	20.7055	20.6677	0.0378	20.6866	WNT4	31.6071	31.403	0.204058	31.5051	10.8185	10.8185		23-158	WT	10.8185	iPS19	iPS
23-159	iPS19_45_iPS_P3	iPS19_45_iPS	45_iPS		WT	106_115	iPS19	iPS	RPL19	WT	20.7061	20.6481	0.05798	20.6771	WNT4	32.0992	32.332	0.232731	32.2156	11.5385	11.5385		23-159	WT	11.5385	iPS19	iPS
23-160	iPS19_45_iPS_P4	iPS19_45_iPS	45_iPS		WT	106_115	iPS19	iPS	RPL19	WT	20.5022	19.6018	0.90043	20.5022	WNT4	32.6195	32.6098	0.0097084	32.6146	12.1124	12.1124		23-160	WT	12.1124	iPS19	iPS
23-161	iPS19_45_iPS_P5	iPS19_45_iPS	45_iPS		WT	106_115	iPS19	iPS	RPL19	WT	20.8655	20.7544	0.11111	20.8099	WNT4	32.2794	32.2136	0.0657234	32.2465	11.4366	11.4366		23-161	WT	11.4366	iPS19	iPS
23-162	iPS19_45_iPS_P6	iPS19_45_iPS	45_iPS		WT	106_115	iPS19	iPS	RPL19	WT	20.7455	20.6961	0.0494	20.7208	WNT4	32.0877	32.1107	0.0230751	32.0992	11.3784	11.3784		23-162	WT	11.3784	iPS19	iPS
23-169	iPS19_45_iPS_P1	iPS19_45_iPS	45_iPS		WT	107_116	iPS19	iPS	RPL19	WT	21.0793	21.1746	0.0952892	21.127	WNT4	32.0749	32.1249	0.0499802	32.0999	10.9729	10.9729		23-169	WT	10.9729	iPS19	iPS
23-170	iPS19_45_iPS_P2	iPS19_45_iPS	45_iPS		WT	107_116	iPS19	iPS	RPL19	WT	20.6605	20.5603	0.100142	20.6104	WNT4	32.5326	33.0027	0.470093	32.7676	12.1572	12.1572		23-170	WT	12.1572	iPS19	iPS
23-171	iPS19_45_iPS_P3	iPS19_45_iPS	45_iPS		WT	107_116	iPS19	iPS	RPL19	WT	20.4506	20.4266	0.0239906	20.4386	WNT4	32.3097	31.5061	0.80356	31.9079	11.4693	11.4693		23-171	WT	11.4693	iPS19	iPS
23-172	iPS19_45_iPS_P4	iPS19_45_iPS	45_iPS		WT	107_116	iPS19	iPS	RPL19	WT	21.1211	20.6019	0.519173	20.8615	WNT4	34.6725	34.3637	0.308807	34.5181	13.6566	13.6566		23-172	WT	13.6566	iPS19	iPS
23-173	iPS19_45_iPS_P5	iPS19_45_iPS	45_iPS		WT	107_116	iPS19	iPS	RPL19	WT	20.5604	20.4066	0.153858	20.4835	WNT4	33.5152	33.1766	0.338589	33.3459	12.8624	12.8624		23-173	WT	12.8624	iPS19	iPS
23-174	iPS19_45_iPS_P6	iPS19_45_iPS	45_iPS		WT	107_116	iPS19	iPS	RPL19	WT	20.9848	20.9575	0.0272636	20.9712	WNT4	32.3079	32.0124	0.295536	32.1602	11.189	11.189		23-174	WT	11.189	iPS19	iPS
23-163	iPS19_82_iPS_P1	iPS19_82_iPS	82_iPS		Mut	106_115	iPS19	iPS	RPL19		20.8273	20.8263	0.00096	20.8268	WNT4	33.0756	33.3606	0.285015	33.2181	12.3913	12.3913		23-163	Mut	12.3913	iPS19	iPS
23-164	iPS19_82_iPS_P2	iPS19_82_iPS	82_iPS		Mut	106_115	iPS19	iPS	RPL19		20.789	20.7045	0.08451	20.7468	WNT4	33.4603	33.5534	0.0930862	33.5068	12.76	12.76		23-164	Mut	12.76	iPS19	iPS
23-165	iPS19_82_iPS_P3	iPS19_82_iPS	82_iPS		Mut	106_115	iPS19	iPS	RPL19		20.5213	20.7277	0.20641	20.6245	WNT4	33.3778	33.1834	0.194431	33.2806	12.6561	12.6561		23-165	Mut	12.6561	iPS19	iPS
23-166	iPS19_82_iPS_P4	iPS19_82_iPS	82_iPS		Mut	106_115	iPS19	iPS	RPL19		20.8894	20.8585	0.03085	20.8739	WNT4	33.3526	32.5267	0.825851	32.9397	12.0657	12.0657		23-166	Mut	12.0657	iPS19	iPS
23-167	iPS19_82_iPS_P5	iPS19_82_iPS	82_iPS		Mut	106_115	iPS19	iPS	RPL19		20.3788	20.6982	0.31942	20.5385	WNT4	33.1881	33.4993	0.311203	33.3437	12.8052	12.8052		23-167	Mut	12.8052	iPS19	iPS
23-168	iPS19_82_iPS_P6	iPS19_82_iPS	82_iPS		Mut	106_115	iPS19	iPS	RPL19		20.9423	20.9107	0.03159	20.9265	WNT4	33.4032	33.6572	0.253983	33.5302	12.6037	12.6037		23-168	Mut	12.6037	iPS19	iPS
23-175	iPS19_82_iPS_P1	iPS19_82_iPS	82_iPS		Mut	107_116	iPS19	iPS	RPL19		20.972	20.9047	0.0672054	20.9383	WNT4	33.5219	33.27	0.251812	33.3959	12.4576	12.4576		23-175	Mut	12.4576	iPS19	iPS
23-176	iPS19_82_iPS_P2	iPS19_82_iPS	82_iPS		Mut	107_116	iPS19	iPS	RPL19		20.7626	20.7321	0.0305347	20.7473	WNT4	34.8516	34.5579	0.29364	34.7047	13.9574	13.9574		23-176	Mut	13.9574	iPS19	iPS
23-177	iPS19_82_iPS_P3	iPS19_82_iPS	82_iPS		Mut	107_116	iPS19	iPS	RPL19		20.5898	20.5492	0.0406399	20.5695	WNT4	33.7644	33.8213	0.0569229	33.7929	13.2234	13.2234		23-177	Mut	13.2234	iPS19	iPS
23-178	iPS19_82_iPS_P4	iPS19_82_iPS	82_iPS		Mut	107_116	iPS19	iPS	RPL19		20.7042	20.6038	0.100441	20.654	WNT4	33.9809	34.6478	0.66692	34.3144	13.6604	13.6604		23-178	Mut	13.6604	iPS19	iPS
23-179	iPS19_82_iPS_P5	iPS19_82_iPS	82_iPS		Mut	107_116	iPS19	iPS	RPL19		20.7642	20.4561	0.308119	20.6102	WNT4	34.3493	34.504	0.154694	34.4266	13.8165	13.8165		23-179	Mut	13.8165	iPS19	iPS
23-180	iPS19_82_iPS_P6	iPS19_82_iPS	82_iPS		Mut	107_116	iPS19	iPS	RPL19		20.6954	20.5959	0.0994473	20.6457	WNT4	34.9109	34.6166	0.294376	34.7638	14.1181	14.1181		23-180	Mut	14.1181	iPS19	iPS
