# Supplementary material for: A conserved NR5A1-responsive enhancer regulates SRY in testis-determination
Source: Nat Commun. 2024 Mar 30;15:2796. doi: 10.1038/s41467-024-47162-2 (PMC10981742; doi:10.1038/s41467-024-47162-2)
Supplement: Supplementary file 30 — Supplementary Dataset 27 [file 41467_2024_47162_MOESM30_ESM.xlsx]

## Sheet: NR5A1-∆CT
Sample_Reference	Sample_Name	Name	Name_wo_Experiment	storage	genotype	qPCR	Experiment	Time	Normalizer	Calibrator	Cт1_Normalizer	Cт2_Normalizer	Cт2-Cт1_Normalizer	µCt_Normalizer	Target	Cт1_Target	Cт2_Target	Cт2-Cт1_Target	µCт_Target	dCт	dCt_NA			Sample_Reference	genotype	dCt_NA	Experiment	Time
23-181	iPS26_-80_M1-36h_45-1	iPS26_M1-36h_45-1	iPS26_45_M1-36	-80°C	WT	145_146	iPS26a	M1-36h00	RPL19	WT	18.6368	18.323	0.313797	18.4799	NR5A1	34.5847	34.2456	0.339054	34.4151	15.9352	15.9352			23-181	WT	15.9352	iPS26a	M1-36h00
23-182	iPS26_-80_M1-36h_45-2	iPS26_M1-36h_45-2	iPS26_45_M1-36	-80°C	WT	145_146	iPS26a	M1-36h00	RPL19	WT	18.7543	18.6807	0.0736446	18.7175	NR5A1	34.4851	34.3362	0.14896	34.4107	15.6932	15.6932			23-182	WT	15.6932	iPS26a	M1-36h00
23-183	iPS26_-80_M1-36h_45-3	iPS26_M1-36h_45-3	iPS26_45_M1-36	-80°C	WT	145_146	iPS26a	M1-36h00	RPL19	WT	18.4846	18.5684	0.0837784	18.5265	NR5A1	34.342	35.0497	0.707691	34.6958	16.1693	16.1693			23-183	WT	16.1693	iPS26a	M1-36h00
23-184	iPS26_-80_M1-36h_45-4	iPS26_M1-36h_45-4	iPS26_45_M1-36	-80°C	WT	145_146	iPS26a	M1-36h00	RPL19	WT	18.896	18.5128	0.383163	18.7044	NR5A1	35.3918	34.5745	0.817245	34.9832	16.2787	16.2787			23-184	WT	16.2787	iPS26a	M1-36h00
23-185	iPS26_-80_M1-36h_45-5	iPS26_M1-36h_45-5	iPS26_45_M1-36	-80°C	WT	145_146	iPS26a	M1-36h00	RPL19	WT	18.3809	17.8276	0.553278	18.3809	NR5A1	34.703	33.4238	1.2792	34.0634	15.6825	15.6825			23-185	WT	15.6825	iPS26a	M1-36h00
23-186	iPS26_-80_M1-36h_45-6	iPS26_M1-36h_45-6	iPS26_45_M1-36	-80°C	WT	145_146	iPS26a	M1-36h00	RPL19	WT	18.3322	18.4098	0.0775375	18.371	NR5A1	34.0812	35.3074	1.22618	34.6943	16.3232	16.3232			23-186	WT	16.3232	iPS26a	M1-36h00
23-187	iPS26_LN_M1-36h_45-1	iPS26_M1-36h_45-1	iPS26_45_M1-36	LN	WT	147_148	iPS26b	M1-36h00	RPL19	WT	17.9989	17.7745	0.224449	17.8867	NR5A1	34.7385	34.7731	0.0346642	34.7558	16.8691	16.8691			23-187	WT	16.8691	iPS26b	M1-36h00
23-188	iPS26_LN_M1-36h_45-2	iPS26_M1-36h_45-2	iPS26_45_M1-36	LN	WT	147_148	iPS26b	M1-36h00	RPL19	WT	18.021	18.0091	0.0118847	18.015	NR5A1	35.1974	34.3993	0.798069	34.7984	16.7833	16.7833			23-188	WT	16.7833	iPS26b	M1-36h00
23-189	iPS26_LN_M1-36h_45-3	iPS26_M1-36h_45-3	iPS26_45_M1-36	LN	WT	147_148	iPS26b	M1-36h00	RPL19	WT	17.4222	17.5304	0.108183	17.4763	NR5A1	34.8764	35.4659	0.589535	35.1712	17.6949	17.6949			23-189	WT	17.6949	iPS26b	M1-36h00
23-190	iPS26_LN_M1-36h_45-4	iPS26_M1-36h_45-4	iPS26_45_M1-36	LN	WT	147_148	iPS26b	M1-36h00	RPL19	WT	18.1511	17.7746	0.376465	17.9628	NR5A1	34.8123	34.954	0.141621	34.8831	16.9203	16.9203			23-190	WT	16.9203	iPS26b	M1-36h00
23-191	iPS26_LN_M1-36h_45-5	iPS26_M1-36h_45-5	iPS26_45_M1-36	LN	WT	147_148	iPS26b	M1-36h00	RPL19	WT	18.1178	17.627	0.490772	17.8724	NR5A1	34.5819	34.3895	0.192375	34.4857	16.6133	16.6133			23-191	WT	16.6133	iPS26b	M1-36h00
23-192	iPS26_LN_M1-36h_45-6	iPS26_M1-36h_45-6	iPS26_45_M1-36	LN	WT	147_148	iPS26b	M1-36h00	RPL19	WT	17.4552	17.5289	0.0737267	17.492	NR5A1	34.1159	34.0449	0.0709648	34.0804	16.5884	16.5884			23-192	WT	16.5884	iPS26b	M1-36h00
23-193	iPS26_-80_M1-36h_82-1	iPS26_M1-36h_45-1	iPS26_82_M1-36	-80°C	Mut	145_146	iPS26a	M1-36h00	RPL19		18.6846	18.6456	0.0389366	18.6651	NR5A1	35.787	35.8487	0.0616951	35.8179	17.1528	17.1528			23-193	Mut	17.1528	iPS26a	M1-36h00
23-194	iPS26_-80_M1-36h_82-2	iPS26_M1-36h_45-2	iPS26_82_M1-36	-80°C	Mut	145_146	iPS26a	M1-36h00	RPL19		18.3259	18.5352	0.209303	18.4305	NR5A1	34.6807	34.7157	0.0350075	34.6982	16.2677	16.2677			23-194	Mut	16.2677	iPS26a	M1-36h00
23-195	iPS26_-80_M1-36h_82-3	iPS26_M1-36h_45-3	iPS26_82_M1-36	-80°C	Mut	145_146	iPS26a	M1-36h00	RPL19		18.2725	18.5905	0.318005	18.4315	NR5A1	35.154	35.3996	0.245663	35.2768	16.8453	16.8453			23-195	Mut	16.8453	iPS26a	M1-36h00
23-196	iPS26_-80_M1-36h_82-4	iPS26_M1-36h_45-4	iPS26_82_M1-36	-80°C	Mut	145_146	iPS26a	M1-36h00	RPL19		18.5761	18.6583	0.0821381	18.6172	NR5A1	35.3982	34.8301	0.568073	35.1142	16.497	16.497			23-196	Mut	16.497	iPS26a	M1-36h00
23-197	iPS26_-80_M1-36h_82-5	iPS26_M1-36h_45-5	iPS26_82_M1-36	-80°C	Mut	145_146	iPS26a	M1-36h00	RPL19		18.572	18.5878	0.0157738	18.5799	NR5A1	35.1787	35.1841	0.00541687	35.1814	16.6015	16.6015			23-197	Mut	16.6015	iPS26a	M1-36h00
23-198	iPS26_-80_M1-36h_82-6	iPS26_M1-36h_45-6	iPS26_82_M1-36	-80°C	Mut	145_146	iPS26a	M1-36h00	RPL19		18.0593	18.3136	0.254307	18.1865	NR5A1	34.7998	34.7596	0.0402451	34.7797	16.5932	16.5932			23-198	Mut	16.5932	iPS26a	M1-36h00
23-199	iPS26_LN_M1-36h_82-1	iPS26_M1-36h_45-1	iPS26_82_M1-36	LN	Mut	147_148	iPS26b	M1-36h00	RPL19		17.6807	17.7061	0.0253372	17.6934	NR5A1	35.1903	34.7543	0.436008	34.9723	17.2789	17.2789			23-199	Mut	17.2789	iPS26b	M1-36h00
23-200	iPS26_LN_M1-36h_82-2	iPS26_M1-36h_45-2	iPS26_82_M1-36	LN	Mut	147_148	iPS26b	M1-36h00	RPL19		17.4646	17.753	0.288412	17.6088	NR5A1	34.4704	34.3666	0.103794	34.4185	16.8098	16.8098			23-200	Mut	16.8098	iPS26b	M1-36h00
23-201	iPS26_LN_M1-36h_82-3	iPS26_M1-36h_45-3	iPS26_82_M1-36	LN	Mut	147_148	iPS26b	M1-36h00	RPL19		17.8324	18.174	0.341583	18.0032	NR5A1	35.7963	34.3964	1.39991	35.0963	17.0931	17.0931			23-201	Mut	17.0931	iPS26b	M1-36h00
23-202	iPS26_LN_M1-36h_82-4	iPS26_M1-36h_45-4	iPS26_82_M1-36	LN	Mut	147_148	iPS26b	M1-36h00	RPL19		17.7004	17.7543	0.0538883	17.7273	NR5A1	35.2763	35.7916	0.515347	35.534	17.8067	17.8067			23-202	Mut	17.8067	iPS26b	M1-36h00
23-203	iPS26_LN_M1-36h_82-5	iPS26_M1-36h_45-5	iPS26_82_M1-36	LN	Mut	147_148	iPS26b	M1-36h00	RPL19		17.8005	17.8092	0.0086956	17.8048	NR5A1	34.9817	34.7648	0.216892	34.8732	17.0684	17.0684			23-203	Mut	17.0684	iPS26b	M1-36h00
23-204	iPS26_LN_M1-36h_82-6	iPS26_M1-36h_45-6	iPS26_82_M1-36	LN	Mut	147_148	iPS26b	M1-36h00	RPL19		17.8991	18.0746	0.175581	17.9868	NR5A1	34.6853	35.397	0.711712	35.0411	17.0543	17.0543			23-204	Mut	17.0543	iPS26b	M1-36h00
21-85	iPS07-45-M1-1	iPS07_45_M1_36	45_M1_36		WT	35	iPS07	M1_36h00	RPL19	WT	17.9637	18.0017	0.0380478	17.9827	NR5A1	32.8227	32.9026	0.0798683	32.8627	14.8799	14.8799			21-85	WT	14.8799	iPS07	M1_36h00
21-86	iPS07-45-M1-2	iPS07_45_M1_36	45_M1_36		WT	35	iPS07	M1_36h00	RPL19	WT	18.3297	18.4149	0.0851955	18.3723	NR5A1	32.1889	31.845	0.343971	32.0169	13.6446	13.6446			21-86	WT	13.6446	iPS07	M1_36h00
21-92	iPS07-82-M1-1	iPS07_82_M1_36	82_M1_36		Mut	35	iPS07	M1_36h00	RPL19		18.26	18.307	0.0470123	18.2835	NR5A1	32.471	33.0148	0.543819	32.7429	14.4594	14.4594			21-92	Mut	14.4594	iPS07	M1_36h00
21-93	iPS07-82-M1-2	iPS07_82_M1_36	82_M1_36		Mut	35	iPS07	M1_36h00	RPL19		18.922	18.8549	0.0671387	18.8885	NR5A1	33.1487	34.8257	1.67699	33.9872	15.0987	NA			21-93	Mut	NA	iPS07	M1_36h00
21-94	iPS07-82-M1-3	iPS07_82_M1_36	82_M1_36		Mut	35	iPS07	M1_36h00	RPL19		18.0655	18.096	0.030468	18.0808	NR5A1	32.5404	32.5436	0.00325012	32.542	14.4612	14.4612			21-94	Mut	14.4612	iPS07	M1_36h00
21-95	iPS07-82-M1-4	iPS07_82_M1_36	82_M1_36		Mut	35	iPS07	M1_36h00	RPL19		18.4889	18.5088	0.0199184	18.4988	NR5A1	31.3464	33.282	1.93558	32.3142	13.8154	NA			21-95	Mut	NA	iPS07	M1_36h00
21-96	iPS07-82-M1-5	iPS07_82_M1_36	82_M1_36		Mut	35	iPS07	M1_36h00	RPL19		18.4031	18.3883	0.0147724	18.3957	NR5A1	32.5909	32.8763	0.285343	32.7336	14.3379	14.3379			21-96	Mut	14.3379	iPS07	M1_36h00
21-121	iPS09-45-M1_36-19	iPS09-45-M1_36	45-M1_36		WT	79	iPS09	M1_36h00	RPL19	WT	22.5821	22.5094	0.0726719	22.5458	NR5A1	37.0036	36.6893	0.314278	36.8465	14.3007	NA			21-121	WT	NA	iPS09	M1_36h00
21-122	iPS09-45-M1_36-9	iPS09-45-M1_36	45-M1_36		WT	79	iPS09	M1_36h00	RPL19	WT	21.85	21.9011	0.0511551	21.8755	NR5A1	36.0923	35.9537	0.138618	36.023	14.1475	14.1475			21-122	WT	14.1475	iPS09	M1_36h00
21-123	iPS09-45-M1_36-20	iPS09-45-M1_36	45-M1_36		WT	79	iPS09	M1_36h00	RPL19	WT	21.9782	21.8902	0.0880604	21.9342	NR5A1	35.2497	35.2921	0.04245	35.2709	13.3367	NA			21-123	WT	NA	iPS09	M1_36h00
21-124	iPS09-45-M1_36-3	iPS09-45-M1_36	45-M1_36		WT	79	iPS09	M1_36h00	RPL19	WT	21.7164	21.2823	0.434109	21.4993	NR5A1	35.6731	35.5998	0.0733452	35.6364	14.1371	14.1371			21-124	WT	14.1371	iPS09	M1_36h00
21-125	iPS09-45-M1_36-4	iPS09-45-M1_36	45-M1_36		WT	79	iPS09	M1_36h00	RPL19	WT	21.7887	21.6838	0.104889	21.7363	NR5A1	36.0077	35.8471	0.160587	35.9274	14.1912	14.1912			21-125	WT	14.1912	iPS09	M1_36h00
21-126	iPS09-82-M1_36-1	iPS09-82-M1_36	82-M1_36		Mut	79	iPS09	M1_36h00	RPL19		21.9332	21.9178	0.015358	21.9255	NR5A1	35.8384	35.7752	0.0631676	35.8068	13.8813	13.8813			21-126	Mut	13.8813	iPS09	M1_36h00
21-127	iPS09-82-M1_36-11	iPS09-82-M1_36	82-M1_36		Mut	79	iPS09	M1_36h00	RPL19		21.8768	21.777	0.0998306	21.8269	NR5A1	27.972	35.2916	7.31961	35.2916	13.4647	13.4647			21-127	Mut	13.4647	iPS09	M1_36h00
21-128	iPS09-82-M1_36-13	iPS09-82-M1_36	82-M1_36		Mut	79	iPS09	M1_36h00	RPL19		21.9029	21.7977	0.105202	21.8503	NR5A1	35.2821	36.1708	0.888702	35.7265	13.8761	13.8761			21-128	Mut	13.8761	iPS09	M1_36h00
21-129	iPS09-82-M1_36-14	iPS09-82-M1_36	82-M1_36		Mut	79	iPS09	M1_36h00	RPL19		21.8045	21.8917	0.0872459	21.8481	NR5A1	35.3211	34.9036	0.417526	35.1124	13.2643	13.2643			21-129	Mut	13.2643	iPS09	M1_36h00
21-130	iPS09-82-M1_36-9	iPS09-82-M1_36	82-M1_36		Mut	79	iPS09	M1_36h00	RPL19		21.9115	21.9248	0.0132408	21.9182	NR5A1	35.8242	36.56	0.735798	35.8242	13.9061	13.9061			21-130	Mut	13.9061	iPS09	M1_36h00
22-59	iPS12_45_M1_36_P_1	iPS12_45_M1_36_P	45_FLYB_36_P2		WT	73	iPS12	M1_36h00	RPL19	WT	21.9759	21.786	0.189917	21.8809	NR5A1	36.8547	36.8985	0.0437241	36.8766	14.9956	14.9956			22-59	WT	14.9956	iPS12	M1_36h00
22-60	iPS12_45_M1_36_P_2	iPS12_45_M1_36_P	45_FLYB_36_P2		WT	73	iPS12	M1_36h00	RPL19	WT	21.391	21.3919	0.000835419	21.3915	NR5A1	35.2131	34.9441	0.269001	35.0786	13.6872	13.6872			22-60	WT	13.6872	iPS12	M1_36h00
22-61	iPS12_45_M1_36_P_3	iPS12_45_M1_36_P	45_FLYB_36_P2		WT	73	iPS12	M1_36h00	RPL19	WT	21.7306	21.7866	0.0559864	21.7586	NR5A1	34.9291	35.8207	0.891556	35.3749	13.6163	13.6163			22-61	WT	13.6163	iPS12	M1_36h00
22-62	iPS12_45_M1_36_P_4	iPS12_45_M1_36_P	45_FLYB_36_P2		WT	73	iPS12	M1_36h00	RPL19	WT	21.6483	21.1567	0.491608	21.4025	NR5A1	35.3869	35.399	0.0121651	35.3929	13.9904	13.9904			22-62	WT	13.9904	iPS12	M1_36h00
22-63	iPS12_45_M1_36_P_5	iPS12_45_M1_36_P	45_FLYB_36_P2		WT	73	iPS12	M1_36h00	RPL19	WT	21.4839	21.3617	0.122208	21.4228	NR5A1	37.033	36.85	0.18298	36.9415	15.5188	15.5188			22-63	WT	15.5188	iPS12	M1_36h00
22-64	iPS12_45_M1_36_P_6	iPS12_45_M1_36_P	45_FLYB_36_P2		WT	73	iPS12	M1_36h00	RPL19	WT	21.7863	21.7284	0.0578499	21.7574	NR5A1	35.1145	35.3727	0.258186	35.2436	13.4863	13.4863			22-64	WT	13.4863	iPS12	M1_36h00
22-65	iPS12_82_M1_36_P_1	iPS12_82_M1_36_P	82_FLYB_36_P2		Mut	73	iPS12	M1_36h00	RPL19		21.8002	21.6568	0.143398	21.7285	NR5A1	34.4194	34.6016	0.182178	34.5105	12.782	12.782			22-65	Mut	12.782	iPS12	M1_36h00
22-66	iPS12_82_M1_36_P_2	iPS12_82_M1_36_P	82_FLYB_36_P2		Mut	73	iPS12	M1_36h00	RPL19		21.6893	21.5629	0.126431	21.6261	NR5A1	34.9602	34.937	0.0232391	34.9486	13.3225	13.3225			22-66	Mut	13.3225	iPS12	M1_36h00
22-67	iPS12_82_M1_36_P_3	iPS12_82_M1_36_P	82_FLYB_36_P2		Mut	73	iPS12	M1_36h00	RPL19		21.4225	21.6414	0.218943	21.5319	NR5A1	36.3721	40	3.62791	36.3721	14.8402	14.8402			22-67	Mut	14.8402	iPS12	M1_36h00
22-68	iPS12_82_M1_36_P_4	iPS12_82_M1_36_P	82_FLYB_36_P2		Mut	73	iPS12	M1_36h00	RPL19		21.7024	21.6425	0.0598888	21.6725	NR5A1	34.8952	35.7682	0.872952	35.3317	13.6592	13.6592			22-68	Mut	13.6592	iPS12	M1_36h00
22-69	iPS12_82_M1_36_P_5	iPS12_82_M1_36_P	82_FLYB_36_P2		Mut	73	iPS12	M1_36h00	RPL19		21.4287	21.4141	0.0146427	21.4214	NR5A1	34.0235	34.141	0.117424	34.0822	12.6608	12.6608			22-69	Mut	12.6608	iPS12	M1_36h00
22-70	iPS12_82_M1_36_P_6	iPS12_82_M1_36_P	82_FLYB_36_P2		Mut	73	iPS12	M1_36h00	RPL19		21.5603	21.56	0.000272751	21.5602	NR5A1	34.0017	34.0471	0.0454407	34.0244	12.4643	12.4643			22-70	Mut	12.4643	iPS12	M1_36h00
23-205	iPS26_-80_M2-06h_45-1	iPS26_M2-06h_45-1	iPS26_45_M2-06	-80°C	WT	145_146	iPS26a	M2-06h00	RPL19	WT	18.5853	18.3475	0.237776	18.4664	NR5A1	33.3264	33.2462	0.0801811	33.2863	14.8199	14.8199			23-205	WT	14.8199	iPS26a	M2-06h00
23-206	iPS26_-80_M2-06h_45-2	iPS26_M2-06h_45-2	iPS26_45_M2-06	-80°C	WT	145_146	iPS26a	M2-06h00	RPL19	WT	18.1784	18.4291	0.250694	18.3037	NR5A1	33.4107	33.3912	0.0194969	33.4009	15.0972	15.0972			23-206	WT	15.0972	iPS26a	M2-06h00
23-207	iPS26_-80_M2-06h_45-3	iPS26_M2-06h_45-3	iPS26_45_M2-06	-80°C	WT	145_146	iPS26a	M2-06h00	RPL19	WT	18.2895	18.3174	0.0278454	18.3035	NR5A1	33.0977	33.1831	0.085453	33.1404	14.8369	14.8369			23-207	WT	14.8369	iPS26a	M2-06h00
23-208	iPS26_LN_M2-06h_45-1	iPS26_M2-06h_45-1	iPS26_45_M2-06	LN	WT	147_148	iPS26b	M2-06h00	RPL19	WT	18.0951	17.9367	0.158352	18.0159	NR5A1	33.4486	33.7528	0.304241	33.6007	15.5848	15.5848			23-208	WT	15.5848	iPS26b	M2-06h00
23-209	iPS26_LN_M2-06h_45-2	iPS26_M2-06h_45-2	iPS26_45_M2-06	LN	WT	147_148	iPS26b	M2-06h00	RPL19	WT	17.6592	17.9759	0.31671	17.8175	NR5A1	33.4221	33.3225	0.0996552	33.3723	15.5548	15.5548			23-209	WT	15.5548	iPS26b	M2-06h00
23-210	iPS26_LN_M2-06h_45-3	iPS26_M2-06h_45-3	iPS26_45_M2-06	LN	WT	147_148	iPS26b	M2-06h00	RPL19	WT	17.4439	17.5073	0.0634594	17.4756	NR5A1	33.5449	33.3838	0.161148	33.4643	15.9887	15.9887			23-210	WT	15.9887	iPS26b	M2-06h00
23-211	iPS26_-80_M2-06h_82-1	iPS26_M2-06h_82-1	iPS26_82_M2-06	-80°C	Mut	145_146	iPS26a	M2-06h00	RPL19		18.1475	18.3296	0.182104	18.2385	NR5A1	34.1107	34.361	0.250317	34.2358	15.9973	15.9973			23-211	Mut	15.9973	iPS26a	M2-06h00
23-212	iPS26_-80_M2-06h_82-2	iPS26_M2-06h_82-2	iPS26_82_M2-06	-80°C	Mut	145_146	iPS26a	M2-06h00	RPL19		18.2915	18.2967	0.00519562	18.2941	NR5A1	34.7782	34.0064	0.771816	34.3923	16.0982	16.0982			23-212	Mut	16.0982	iPS26a	M2-06h00
23-213	iPS26_-80_M2-06h_82-3	iPS26_M2-06h_82-3	iPS26_82_M2-06	-80°C	Mut	145_146	iPS26a	M2-06h00	RPL19		18.1758	18.355	0.179241	18.2654	NR5A1	33.6008	35.0459	1.44518	34.3233	16.0579	16.0579			23-213	Mut	16.0579	iPS26a	M2-06h00
23-214	iPS26_LN_M2-06h_82-1	iPS26_M2-06h_82-1	iPS26_82_M2-06	LN	Mut	147_148	iPS26b	M2-06h00	RPL19		17.6313	17.8831	0.25182	17.7572	NR5A1	34.0021	34.1638	0.161728	34.0829	16.3257	16.3257			23-214	Mut	16.3257	iPS26b	M2-06h00
23-215	iPS26_LN_M2-06h_82-2	iPS26_M2-06h_82-2	iPS26_82_M2-06	LN	Mut	147_148	iPS26b	M2-06h00	RPL19		17.5425	17.5536	0.0110931	17.548	NR5A1	33.7808	33.5779	0.202908	33.6794	16.1313	16.1313			23-215	Mut	16.1313	iPS26b	M2-06h00
23-216	iPS26_LN_M2-06h_82-3	iPS26_M2-06h_82-3	iPS26_82_M2-06	LN	Mut	147_148	iPS26b	M2-06h00	RPL19		17.8572	18.1498	0.292583	18.0035	NR5A1	33.8055	34.0158	0.210361	33.9106	15.9071	15.9071			23-216	Mut	15.9071	iPS26b	M2-06h00
22-71	iPS12_45_M2_06_P_1	iPS12_45_M2_06_P	45_M2_06_P2		WT	74	iPS12	M2_06h00	RPL19	WT	20.46	20.3	0.17	20.38	NR5A1	35.1	35.07	0.03	35.09	14.71	14.71			22-71	WT	14.71	iPS12	M2_06h00
22-72	iPS12_45_M2_06_P_2	iPS12_45_M2_06_P	45_M2_06_P2		WT	74	iPS12	M2_06h00	RPL19	WT	19.91	19.8	0.12	19.85	NR5A1	35.41	34.87	0.54	35.14	15.28	15.28			22-72	WT	15.28	iPS12	M2_06h00
22-73	iPS12_45_M2_06_P_3	iPS12_45_M2_06_P	45_M2_06_P2		WT	74	iPS12	M2_06h00	RPL19	WT	20.27	20.27	0.01	20.27	NR5A1	34.42	34.41	0.01	34.41	14.15	14.15			22-73	WT	14.15	iPS12	M2_06h00
22-74	iPS12_45_M2_06_P_4	iPS12_45_M2_06_P	45_M2_06_P2		WT	74	iPS12	M2_06h00	RPL19	WT	19.73	19.35	0.39	19.54	NR5A1	35.1	35.36	0.26	35.23	15.69	15.69			22-74	WT	15.69	iPS12	M2_06h00
22-75	iPS12_45_M2_06_P_5	iPS12_45_M2_06_P	45_M2_06_P2		WT	74	iPS12	M2_06h00	RPL19	WT	20.17	20.11	0.07	20.14	NR5A1	35.19	35.02	0.17	35.11	14.97	14.97			22-75	WT	14.97	iPS12	M2_06h00
22-76	iPS12_45_M2_06_P_6	iPS12_45_M2_06_P	45_M2_06_P2		WT	74	iPS12	M2_06h00	RPL19	WT	36.33	36.97	0.64	36.65	NR5A1	40	40	0	40	NA	NA			22-76	WT	NA	iPS12	M2_06h00
22-77	iPS12_82_M2_06_P_1	iPS12_82_M2_06_P	82_M2_06_P2		Mut	74	iPS12	M2_06h00	RPL19		22.81	22.82	0.01	22.81	NR5A1	35.94	36.96	1.02	36.45	13.64	13.64			22-77	Mut	13.64	iPS12	M2_06h00
22-78	iPS12_82_M2_06_P_2	iPS12_82_M2_06_P	82_M2_06_P2		Mut	74	iPS12	M2_06h00	RPL19		20.21	20.14	0.07	20.17	NR5A1	34.37	34.56	0.18	34.46	14.29	14.29			22-78	Mut	14.29	iPS12	M2_06h00
22-79	iPS12_82_M2_06_P_3	iPS12_82_M2_06_P	82_M2_06_P2		Mut	74	iPS12	M2_06h00	RPL19		19.37	19.58	0.21	19.47	NR5A1	34.47	34.99	0.52	34.73	15.26	15.26			22-79	Mut	15.26	iPS12	M2_06h00
22-80	iPS12_82_M2_06_P_4	iPS12_82_M2_06_P	82_M2_06_P2		Mut	74	iPS12	M2_06h00	RPL19		19.89	19.81	0.07	19.85	NR5A1	35.97	35.45	0.51	35.71	15.86	15.86			22-80	Mut	15.86	iPS12	M2_06h00
22-81	iPS12_82_M2_06_P_5	iPS12_82_M2_06_P	82_M2_06_P2		Mut	74	iPS12	M2_06h00	RPL19		19.46	19.49	0.03	19.47	NR5A1	36.52	36.74	0.22	36.63	17.16	17.16			22-81	Mut	17.16	iPS12	M2_06h00
22-82	iPS12_82_M2_06_P_6	iPS12_82_M2_06_P	82_M2_06_P2		Mut	74	iPS12	M2_06h00	RPL19		19.97	19.9	0.07	19.93	NR5A1	35.27	34.96	0.31	35.11	15.18	15.18			22-82	Mut	15.18	iPS12	M2_06h00
23-217	iPS26_-80_M2-12h_45-1	iPS26_M2-12h_45-1	iPS26_45_M2-12	-80°C	WT	145_146	iPS26a	M2-12h00	RPL19	WT	18.5923	18.5204	0.0719643	18.5564	NR5A1	33.7801	33.8955	0.115425	33.8378	15.2815	15.2815			23-217	WT	15.2815	iPS26a	M2-12h00
23-218	iPS26_-80_M2-12h_45-2	iPS26_M2-12h_45-2	iPS26_45_M2-12	-80°C	WT	145_146	iPS26a	M2-12h00	RPL19	WT	18.321	18.1329	0.188087	18.2269	NR5A1	33.4524	33.349	0.103405	33.4007	15.1737	15.1737			23-218	WT	15.1737	iPS26a	M2-12h00
23-219	iPS26_-80_M2-12h_45-3	iPS26_M2-12h_45-3	iPS26_45_M2-12	-80°C	WT	145_146	iPS26a	M2-12h00	RPL19	WT	18.0954	18.2488	0.153366	18.1721	NR5A1	33.7316	34.1611	0.429451	33.9463	15.7742	15.7742			23-219	WT	15.7742	iPS26a	M2-12h00
23-220	iPS26_LN_M2-12h_45-1	iPS26_M2-12h_45-1	iPS26_45_M2-12	LN	WT	147_148	iPS26b	M2-12h00	RPL19	WT	17.5869	17.5976	0.0106754	17.5923	NR5A1	33.5537	33.6511	0.0974503	33.6024	16.0101	16.0101			23-220	WT	16.0101	iPS26b	M2-12h00
23-221	iPS26_LN_M2-12h_45-2	iPS26_M2-12h_45-2	iPS26_45_M2-12	LN	WT	147_148	iPS26b	M2-12h00	RPL19	WT	17.8042	17.7481	0.056118	17.7762	NR5A1	34.3463	33.7145	0.631779	34.0304	16.2542	16.2542			23-221	WT	16.2542	iPS26b	M2-12h00
23-222	iPS26_LN_M2-12h_45-3	iPS26_M2-12h_45-3	iPS26_45_M2-12	LN	WT	147_148	iPS26b	M2-12h00	RPL19	WT	17.499	17.7008	0.201864	17.5999	NR5A1	34.5272	34.9241	0.396858	34.7257	17.1258	17.1258			23-222	WT	17.1258	iPS26b	M2-12h00
23-223	iPS26_-80_M2-12h_82-1	iPS26_M2-12h_82-1	iPS26_82_M2-12	-80°C	Mut	145_146	iPS26a	M2-12h00	RPL19		18.5072	18.5775	0.0702839	18.5423	NR5A1	34.3755	34.6371	0.261612	34.5063	15.9639	15.9639			23-223	Mut	15.9639	iPS26a	M2-12h00
23-224	iPS26_-80_M2-12h_82-2	iPS26_M2-12h_82-2	iPS26_82_M2-12	-80°C	Mut	145_146	iPS26a	M2-12h00	RPL19		18.6261	17.799	0.82704	18.2126	NR5A1	34.9694	34.855	0.114357	34.9122	16.6996	16.6996			23-224	Mut	16.6996	iPS26a	M2-12h00
23-225	iPS26_-80_M2-12h_82-3	iPS26_M2-12h_82-3	iPS26_82_M2-12	-80°C	Mut	145_146	iPS26a	M2-12h00	RPL19		18.6002	18.7195	0.119236	18.6598	NR5A1	34.4368	34.4109	0.0259056	34.4238	15.764	15.764			23-225	Mut	15.764	iPS26a	M2-12h00
23-226	iPS26_LN_M2-12h_82-1	iPS26_M2-12h_82-1	iPS26_82_M2-12	LN	Mut	147_148	iPS26b	M2-12h00	RPL19		17.47	17.5144	0.0444031	17.4922	NR5A1	33.1637	34.0787	0.915043	33.6212	16.129	16.129			23-226	Mut	16.129	iPS26b	M2-12h00
23-227	iPS26_LN_M2-12h_82-2	iPS26_M2-12h_82-2	iPS26_82_M2-12	LN	Mut	147_148	iPS26b	M2-12h00	RPL19		17.728	17.0768	0.651194	17.4024	NR5A1	33.8534	33.6907	0.162739	33.7721	16.3697	16.3697			23-227	Mut	16.3697	iPS26b	M2-12h00
23-228	iPS26_LN_M2-12h_82-3	iPS26_M2-12h_82-3	iPS26_82_M2-12	LN	Mut	147_148	iPS26b	M2-12h00	RPL19		18.1401	18.2189	0.0787582	18.1795	NR5A1	34.2706	34.1842	0.0863609	34.2274	16.0479	16.0479			23-228	Mut	16.0479	iPS26b	M2-12h00
22-83	iPS12_45_M2_12_P_1	iPS12_45_M2_12_P	45_M2_12_P_P2		WT	70	iPS12	M2_12h00	RPL19	WT	24.0005	20.0947	3.9058	20.0947	NR5A1	35.7933	35.6263	0.167007	35.7098	15.6151	15.6151			22-83	WT	15.6151	iPS12	M2_12h00
22-84	iPS12_45_M2_12_P_2	iPS12_45_M2_12_P	45_M2_12_P_P2		WT	70	iPS12	M2_12h00	RPL19	WT	18.0512	18.0263	0.0249786	18.0387	NR5A1	36.1711	34.998	1.1731	35.5845	17.5458	17.5458			22-84	WT	17.5458	iPS12	M2_12h00
22-85	iPS12_45_M2_12_P_3	iPS12_45_M2_12_P	45_M2_12_P_P2		WT	70	iPS12	M2_12h00	RPL19	WT	17.5466	17.4156	0.130968	17.4811	NR5A1	33.3213	33.7625	0.441212	33.5419	16.0608	16.0608			22-85	WT	16.0608	iPS12	M2_12h00
22-86	iPS12_45_M2_12_P_4	iPS12_45_M2_12_P	45_M2_12_P_P2		WT	70	iPS12	M2_12h00	RPL19	WT	17.3671	17.1474	0.219713	17.2572	NR5A1	35.8452	35.6462	0.199043	35.7457	18.4885	18.4885			22-86	WT	18.4885	iPS12	M2_12h00
22-87	iPS12_45_M2_12_P_5	iPS12_45_M2_12_P	45_M2_12_P_P2		WT	70	iPS12	M2_12h00	RPL19	WT	17.6484	17.6124	0.0359669	17.6304	NR5A1	34.4219	34.1053	0.316536	34.2636	16.6332	16.6332			22-87	WT	16.6332	iPS12	M2_12h00
22-88	iPS12_45_M2_12_P_6	iPS12_45_M2_12_P	45_M2_12_P_P2		WT	70	iPS12	M2_12h00	RPL19	WT	17.8994	17.9305	0.0310364	17.915	NR5A1	34.893	35.0318	0.138794	34.9624	17.0474	17.0474			22-88	WT	17.0474	iPS12	M2_12h00
22-89	iPS12_82_M2_12_P_1	iPS12_82_M2_12_P	82_M2_12_P_P2		Mut	70	iPS12	M2_12h00	RPL19		18.3343	18.3734	0.039011	18.3539	NR5A1	35.8366	35.0808	0.755829	35.4587	17.1048	17.1048			22-89	Mut	17.1048	iPS12	M2_12h00
22-90	iPS12_82_M2_12_P_2	iPS12_82_M2_12_P	82_M2_12_P_P2		Mut	70	iPS12	M2_12h00	RPL19		17.7994	17.7275	0.0718307	17.7634	NR5A1	33.1639	32.9744	0.189484	33.0692	15.3058	NA			22-90	Mut	NA	iPS12	M2_12h00
22-91	iPS12_82_M2_12_P_3	iPS12_82_M2_12_P	82_M2_12_P_P2		Mut	70	iPS12	M2_12h00	RPL19		18.3555	18.4344	0.0789471	18.395	NR5A1	35.5116	35.4551	0.0564957	35.4833	17.0884	17.0884			22-91	Mut	17.0884	iPS12	M2_12h00
22-92	iPS12_82_M2_12_P_4	iPS12_82_M2_12_P	82_M2_12_P_P2		Mut	70	iPS12	M2_12h00	RPL19		17.9708	17.9905	0.0196457	17.9807	NR5A1	34.9281	34.9746	0.0464783	34.9513	16.9707	16.9707			22-92	Mut	16.9707	iPS12	M2_12h00
22-93	iPS12_82_M2_12_P_5	iPS12_82_M2_12_P	82_M2_12_P_P2		Mut	70	iPS12	M2_12h00	RPL19		17.4162	17.3759	0.0403023	17.396	NR5A1	34.5594	34.5632	0.00380707	34.5613	17.1653	17.1653			22-93	Mut	17.1653	iPS12	M2_12h00
22-94	iPS12_82_M2_12_P_6	iPS12_82_M2_12_P	82_M2_12_P_P2		Mut	70	iPS12	M2_12h00	RPL19		18.3466	18.2798	0.0668278	18.3132	NR5A1	37.0014	36.5553	0.446136	36.7783	18.4651	NA			22-94	Mut	NA	iPS12	M2_12h00
21-131	iPS09-45-M2_24h-1	iPS09-45-M2_24	45-M2_24		WT	80	iPS09	M2_24h00	RPL19	WT	21.96	21.81	0.15	21.89	NR5A1	33.96	33.8	0.17	33.88	11.99	NA			21-131	WT	NA	iPS09	M2_24h00
21-132	iPS09-45-M2_24h-7	iPS09-45-M2_24	45-M2_24		WT	80	iPS09	M2_24h00	RPL19	WT	21.78	21.8	0.02	21.79	NR5A1	33.41	33.69	0.28	33.55	11.76	11.76			21-132	WT	11.76	iPS09	M2_24h00
21-133	iPS09-45-M2_24h-12	iPS09-45-M2_24	45-M2_24		WT	80	iPS09	M2_24h00	RPL19	WT	21.78	21.81	0.03	21.8	NR5A1	33.59	33.01	0.58	33.59	11.79	11.79			21-133	WT	11.79	iPS09	M2_24h00
21-134	iPS09-45-M2_24h-15	iPS09-45-M2_24	45-M2_24		WT	80	iPS09	M2_24h00	RPL19	WT	21.23	20.94	0.29	21.09	NR5A1	32.88	32.86	0.02	32.87	11.78	11.78			21-134	WT	11.78	iPS09	M2_24h00
21-135	iPS09-45-M2_24h-18	iPS09-45-M2_24	45-M2_24		WT	80	iPS09	M2_24h00	RPL19	WT	21.54	21.49	0.05	21.52	NR5A1	32.94	32.82	0.12	32.88	11.36	NA			21-135	WT	NA	iPS09	M2_24h00
21-136	iPS09-82-M2_24h-5	iPS09-82-M2_24	82-M2_24		Mut	80	iPS09	M2_24h00	RPL19		21.62	21.58	0.03	21.6	NR5A1	33.26	32.97	0.28	33.11	11.51	11.51			21-136	Mut	11.51	iPS09	M2_24h00
21-137	iPS09-82-M2_24h-6	iPS09-82-M2_24	82-M2_24		Mut	80	iPS09	M2_24h00	RPL19		21.54	21.6	0.06	21.57	NR5A1	32.9	33.33	0.43	33.12	11.55	11.55			21-137	Mut	11.55	iPS09	M2_24h00
21-138	iPS09-82-M2_24h-8	iPS09-82-M2_24	82-M2_24		Mut	80	iPS09	M2_24h00	RPL19		21.59	21.53	0.05	21.56	NR5A1	33.76	33.1	0.66	33.1	11.54	11.54			21-138	Mut	11.54	iPS09	M2_24h00
21-139	iPS09-82-M2_24h-10	iPS09-82-M2_24	82-M2_24		Mut	80	iPS09	M2_24h00	RPL19		21.51	21.63	0.12	21.57	NR5A1	33.88	33.03	0.85	33.03	11.46	11.46			21-139	Mut	11.46	iPS09	M2_24h00
21-140	iPS09-82-M2_24h-15	iPS09-82-M2_24	82-M2_24		Mut	80	iPS09	M2_24h00	RPL19		21.72	21.75	0.03	21.73	NR5A1	33.2	33.42	0.22	33.31	11.58	11.58			21-140	Mut	11.58	iPS09	M2_24h00
22-95	iPS12_45_M2_24_P_1	iPS12_45_M2_24_P	45_M2_24		WT	71	iPS12	M2_24h00	RPL19	WT	18.35	19.97	1.62	18.35	NR5A1	32.76	32.45	0.31	32.6	14.25	NA			22-95	WT	NA	iPS12	M2_24h00
22-96	iPS12_45_M2_24_P_2	iPS12_45_M2_24_P	45_M2_24		WT	71	iPS12	M2_24h00	RPL19	WT	17.53	17.63	0.09	17.58	NR5A1	34.49	33.81	0.68	33.81	16.23	16.23			22-96	WT	16.23	iPS12	M2_24h00
22-97	iPS12_45_M2_24_P_3	iPS12_45_M2_24_P	45_M2_24		WT	71	iPS12	M2_24h00	RPL19	WT	17.45	17.47	0.02	17.46	NR5A1	32.39	32.59	0.2	32.49	15.03	15.03			22-97	WT	15.03	iPS12	M2_24h00
22-98	iPS12_45_M2_24_P_4	iPS12_45_M2_24_P	45_M2_24		WT	71	iPS12	M2_24h00	RPL19	WT	17.66	17.29	0.37	17.47	NR5A1	33.18	32.85	0.33	33.01	15.54	15.54			22-98	WT	15.54	iPS12	M2_24h00
22-99	iPS12_45_M2_24_P_5	iPS12_45_M2_24_P	45_M2_24		WT	71	iPS12	M2_24h00	RPL19	WT	18.59	18.46	0.12	18.53	NR5A1	33.99	34.68	0.7	33.99	15.46	15.46			22-99	WT	15.46	iPS12	M2_24h00
22-100	iPS12_45_M2_24_P_6	iPS12_45_M2_24_P	45_M2_24		WT	71	iPS12	M2_24h00	RPL19	WT	18.46	18.37	0.09	18.41	NR5A1	36	37.06	1.06	36.53	NA	NA			22-100	WT	NA	iPS12	M2_24h00
22-101	iPS12_82_M2_24_P_1	iPS12_82_M2_24_P	82_M2_24		Mut	71	iPS12	M2_24h00	RPL19		17.25	17.26	0.01	17.26	NR5A1	33.85	33.7	0.15	33.78	16.52	16.52			22-101	Mut	16.52	iPS12	M2_24h00
22-102	iPS12_82_M2_24_P_2	iPS12_82_M2_24_P	82_M2_24		Mut	71	iPS12	M2_24h00	RPL19		17.78	17.63	0.15	17.71	NR5A1	33.87	33.62	0.25	33.75	16.04	16.04			22-102	Mut	16.04	iPS12	M2_24h00
22-103	iPS12_82_M2_24_P_3	iPS12_82_M2_24_P	82_M2_24		Mut	71	iPS12	M2_24h00	RPL19		16.88	17.02	0.14	16.95	NR5A1	32.64	32.43	0.21	32.54	15.58	15.58			22-103	Mut	15.58	iPS12	M2_24h00
22-104	iPS12_82_M2_24_P_4	iPS12_82_M2_24_P	82_M2_24		Mut	71	iPS12	M2_24h00	RPL19		17.16	17.13	0.04	17.15	NR5A1	32.66	32.58	0.08	32.62	15.47	15.47			22-104	Mut	15.47	iPS12	M2_24h00
22-105	iPS12_82_M2_24_P_5	iPS12_82_M2_24_P	82_M2_24		Mut	71	iPS12	M2_24h00	RPL19		17.59	17.44	0.15	17.51	NR5A1	33.58	32.59	0.99	32.59	15.08	15.08			22-105	Mut	15.08	iPS12	M2_24h00
22-106	iPS12_82_M2_24_P_6	iPS12_82_M2_24_P	82_M2_24		Mut	71	iPS12	M2_24h00	RPL19		17.68	17.62	0.07	17.65	NR5A1	35.01	36.37	1.37	35.01	17.36	17.36			22-106	Mut	17.36	iPS12	M2_24h00
23-229	iPS26_-80_M2-36h_45-1	iPS26_M2-36h_45-1	iPS26_45_M2-36	-80°C	WT	145_146	iPS26a	M2-36h00	RPL19	WT	18.6777	18.403	0.2747	18.5404	NR5A1	34.8805	35.1313	0.250729	35.0059	16.4655	16.4655			23-229	WT	16.4655	iPS26a	M2-36h00
23-230	iPS26_-80_M2-36h_45-2	iPS26_M2-36h_45-2	iPS26_45_M2-36	-80°C	WT	145_146	iPS26a	M2-36h00	RPL19	WT	18.4824	18.2766	0.205795	18.3795	NR5A1	34.6999	34.5958	0.104065	34.6478	16.2683	16.2683			23-230	WT	16.2683	iPS26a	M2-36h00
23-231	iPS26_-80_M2-36h_45-3	iPS26_M2-36h_45-3	iPS26_45_M2-36	-80°C	WT	145_146	iPS26a	M2-36h00	RPL19	WT	18.445	18.5168	0.0718136	18.4809	NR5A1	34.807	34.8214	0.0143356	34.8142	16.3333	16.3333			23-231	WT	16.3333	iPS26a	M2-36h00
23-232	iPS26_LN_M2-36h_45-1	iPS26_M2-36h_45-1	iPS26_45_M2-36	LN	WT	147_148	iPS26b	M2-36h00	RPL19	WT	17.9716	17.6463	0.325245	17.809	NR5A1	34.662	34.8603	0.198303	34.7611	16.9522	16.9522			23-232	WT	16.9522	iPS26b	M2-36h00
23-233	iPS26_LN_M2-36h_45-2	iPS26_M2-36h_45-2	iPS26_45_M2-36	LN	WT	147_148	iPS26b	M2-36h00	RPL19	WT	18.0181	17.873	0.145126	17.9455	NR5A1	34.5694	34.6984	0.12904	34.6339	16.6884	16.6884			23-233	WT	16.6884	iPS26b	M2-36h00
23-234	iPS26_LN_M2-36h_45-3	iPS26_M2-36h_45-3	iPS26_45_M2-36	LN	WT	147_148	iPS26b	M2-36h00	RPL19	WT	17.6404	17.7699	0.129559	17.7052	NR5A1	34.8097	35.4525	0.642715	35.1311	17.4259	17.4259			23-234	WT	17.4259	iPS26b	M2-36h00
23-235	iPS26_-80_M2-36h_82-1	iPS26_M2-36h_45-1	iPS26_82_M2-36	-80°C	Mut	145_146	iPS26a	M2-36h00	RPL19		18.87	18.6543	0.215708	18.7621	NR5A1	35.6874	35.5523	0.135036	35.6199	16.8577	16.8577			23-235	Mut	16.8577	iPS26a	M2-36h00
23-236	iPS26_-80_M2-36h_82-2	iPS26_M2-36h_45-2	iPS26_82_M2-36	-80°C	Mut	145_146	iPS26a	M2-36h00	RPL19		18.4991	18.6183	0.119213	18.5587	NR5A1	35.8005	35.2926	0.507896	35.5465	16.9878	16.9878			23-236	Mut	16.9878	iPS26a	M2-36h00
23-237	iPS26_-80_M2-36h_82-3	iPS26_M2-36h_45-3	iPS26_82_M2-36	-80°C	Mut	145_146	iPS26a	M2-36h00	RPL19		18.4156	18.6032	0.187641	18.5094	NR5A1	35.0461	35.8748	0.828705	35.4605	16.9511	16.9511			23-237	Mut	16.9511	iPS26a	M2-36h00
23-238	iPS26_LN_M2-36h_82-1	iPS26_M2-36h_45-1	iPS26_82_M2-36	LN	Mut	147_148	iPS26b	M2-36h00	RPL19		17.8991	17.7128	0.186279	17.806	NR5A1	34.4051	34.9892	0.58408	34.6971	16.8912	16.8912			23-238	Mut	16.8912	iPS26b	M2-36h00
23-239	iPS26_LN_M2-36h_82-2	iPS26_M2-36h_45-2	iPS26_82_M2-36	LN	Mut	147_148	iPS26b	M2-36h00	RPL19		17.8538	17.9728	0.118969	17.9133	NR5A1	33.8879	34.1799	0.292046	34.0339	16.1206	16.1206			23-239	Mut	16.1206	iPS26b	M2-36h00
23-240	iPS26_LN_M2-36h_82-3	iPS26_M2-36h_45-3	iPS26_82_M2-36	LN	Mut	147_148	iPS26b	M2-36h00	RPL19		18.0367	18.1639	0.127253	18.1003	NR5A1	34.7676	35.0081	0.240543	34.8878	16.7875	16.7875			23-240	Mut	16.7875	iPS26b	M2-36h00
23-241	iPS26_-80_M2-48h_45-1	iPS26_M2-48h_45-1	iPS26_45_M2-48	-80°C	WT	145_146	iPS26a	M2-48h00	RPL19	WT	18.509	18.3686	0.140413	18.4388	NR5A1	35.7801	35.3366	0.443516	35.5584	17.1196	17.1196			23-241	WT	17.1196	iPS26a	M2-48h00
23-242	iPS26_-80_M2-48h_45-2	iPS26_M2-48h_45-2	iPS26_45_M2-48	-80°C	WT	145_146	iPS26a	M2-48h00	RPL19	WT	18.7101	18.6307	0.079361	18.6704	NR5A1	36.3496	35.3214	1.02824	35.8355	17.1651	17.1651			23-242	WT	17.1651	iPS26a	M2-48h00
23-243	iPS26_-80_M2-48h_45-3	iPS26_M2-48h_45-3	iPS26_45_M2-48	-80°C	WT	145_146	iPS26a	M2-48h00	RPL19	WT	18.4857	18.4682	0.0175457	18.477	NR5A1	35.9357	35.5161	0.419552	35.7259	17.249	17.249			23-243	WT	17.249	iPS26a	M2-48h00
23-244	iPS26_LN_M2-48h_45-1	iPS26_M2-48h_45-1	iPS26_45_M2-48	LN	WT	147_148	iPS26b	M2-48h00	RPL19	WT	17.9778	17.8421	0.135706	17.9099	NR5A1	35.0162	35.643	0.626724	35.3296	17.4197	17.4197			23-244	WT	17.4197	iPS26b	M2-48h00
23-245	iPS26_LN_M2-48h_45-2	iPS26_M2-48h_45-2	iPS26_45_M2-48	LN	WT	147_148	iPS26b	M2-48h00	RPL19	WT	18.1305	18.0271	0.103397	18.0788	NR5A1	34.3978	34.7611	0.363243	34.5795	16.5007	16.5007			23-245	WT	16.5007	iPS26b	M2-48h00
23-246	iPS26_LN_M2-48h_45-3	iPS26_M2-48h_45-3	iPS26_45_M2-48	LN	WT	147_148	iPS26b	M2-48h00	RPL19	WT	17.8593	17.9261	0.0667458	17.8927	NR5A1	35.5354	37.0096	1.47425	36.2725	18.3798	18.3798			23-246	WT	18.3798	iPS26b	M2-48h00
23-247	iPS26_-80_M2-48h_82-1	iPS26_M2-48h_82-1	iPS26_82_M2-48	-80°C	Mut	145_146	iPS26a	M2-48h00	RPL19		18.7762	18.9412	0.164974	18.8587	NR5A1	36.1677	35.9721	0.195591	36.0699	17.2112	17.2112			23-247	Mut	17.2112	iPS26a	M2-48h00
23-248	iPS26_-80_M2-48h_82-2	iPS26_M2-48h_82-2	iPS26_82_M2-48	-80°C	Mut	145_146	iPS26a	M2-48h00	RPL19		18.6578	18.6069	0.0509262	18.6324	NR5A1	35.5898	35.772	0.182137	35.6809	17.0485	17.0485			23-248	Mut	17.0485	iPS26a	M2-48h00
23-249	iPS26_-80_M2-48h_82-3	iPS26_M2-48h_82-3	iPS26_82_M2-48	-80°C	Mut	145_146	iPS26a	M2-48h00	RPL19		18.6208	18.788	0.167265	18.7044	NR5A1	36.9802	36.2264	0.753815	36.6033	17.8989	17.8989			23-249	Mut	17.8989	iPS26a	M2-48h00
23-250	iPS26_LN_M2-48h_82-1	iPS26_M2-48h_82-1	iPS26_82_M2-48	LN	Mut	147_148	iPS26b	M2-48h00	RPL19		17.6785	17.8625	0.183966	17.7705	NR5A1	36.17	35.8157	0.354332	35.9928	18.2224	18.2224			23-250	Mut	18.2224	iPS26b	M2-48h00
23-251	iPS26_LN_M2-48h_82-2	iPS26_M2-48h_82-2	iPS26_82_M2-48	LN	Mut	147_148	iPS26b	M2-48h00	RPL19		18.0574	18.047	0.0103359	18.0522	NR5A1	35.5093	35.2104	0.298805	35.3599	17.3076	17.3076			23-251	Mut	17.3076	iPS26b	M2-48h00
23-252	iPS26_LN_M2-48h_82-3	iPS26_M2-48h_82-3	iPS26_82_M2-48	LN	Mut	147_148	iPS26b	M2-48h00	RPL19		18.2451	18.3686	0.123465	18.3068	NR5A1	34.5599	35.5668	1.00691	35.0634	16.7565	16.7565			23-252	Mut	16.7565	iPS26b	M2-48h00
21-87	iPS07-45-IM3-1	iPS07-45-M2_48	iPS07-45-M2_48		WT	35_36	iPS07	M2_48h00	RPL19	WT	18.54	18.51	0.03	18.53	NR5A1	32.31	32.36	0.05	32.33	13.81	13.81	0.03		21-87	WT	13.81	iPS07	M2_48h00
21-88	iPS07-45-IM3-2	iPS07-45-M2_48	iPS07-45-M2_48		WT	35_36	iPS07	M2_48h00	RPL19	WT	18.62	18.63	0.01	18.63	NR5A1	32.26	32.77	0.5	32.52	13.89	13.89	0.12		21-88	WT	13.89	iPS07	M2_48h00
21-89	iPS07-45-IM3-3	iPS07-45-M2_48	iPS07-45-M2_48		WT	35_36	iPS07	M2_48h00	RPL19	WT	18.64	18.66	0.02	18.65	NR5A1	31.96	31.87	0.09	31.91	13.26	NA	NA		21-89	WT	NA	iPS07	M2_48h00
21-90	iPS07-45-IM3-4	iPS07-45-M2_48	iPS07-45-M2_48		WT	35_36	iPS07	M2_48h00	RPL19	WT	18.8	18.77	0.03	18.79	NR5A1	32.01	32.86	0.85	32.43	13.65	13.65	-0.13		21-90	WT	13.65	iPS07	M2_48h00
21-91	iPS07-45-IM3-5	iPS07-45-M2_48	iPS07-45-M2_48		WT	35_36	iPS07	M2_48h00	RPL19	WT	18.53	18.63	0.1	18.58	NR5A1	32.19	32.48	0.28	32.33	13.75	13.75	-0.02		21-91	WT	13.75	iPS07	M2_48h00
21-97	iPS07-82-IM3-1	iPS07-82-M2_48	iPS07-82-M2_48		Mut	35_36	iPS07	M2_48h00	RPL19		18.53	18.48	0.05	18.5	NR5A1	33.2	33.27	0.07	33.23	14.73	14.73	0.95		21-97	Mut	14.73	iPS07	M2_48h00
21-98	iPS07-82-IM3-2	iPS07-82-M2_48	iPS07-82-M2_48		Mut	35_36	iPS07	M2_48h00	RPL19		18.96	19.17	0.2	19.06	NR5A1	34.26	34.75	0.49	34.5	15.44	15.44	1.66		21-98	Mut	15.44	iPS07	M2_48h00
21-99	iPS07-82-IM3-3	iPS07-82-M2_48	iPS07-82-M2_48		Mut	35_36	iPS07	M2_48h00	RPL19		18.03	18.09	0.05	18.06	NR5A1	33.29	32.57	0.72	32.93	14.87	14.87	1.09		21-99	Mut	14.87	iPS07	M2_48h00
21-100	iPS07-82-IM3-4	iPS07-82-M2_48	iPS07-82-M2_48		Mut	35_36	iPS07	M2_48h00	RPL19		18.59	18.6	0.02	18.6	NR5A1	33.47	33.2	0.27	33.34	14.74	14.74	0.97		21-100	Mut	14.74	iPS07	M2_48h00
21-101	iPS07-82-IM3-5	iPS07-82-M2_48	iPS07-82-M2_48		Mut	35_36	iPS07	M2_48h00	RPL19		18.17	18.35	0.18	18.26	NR5A1	33.42	34.4	0.98	33.91	15.65	15.65	1.88		21-101	Mut	15.65	iPS07	M2_48h00
22-107	iPS12_45_M2_48_P_1	iPS12_45_M2_48_P	45_M2_48		WT	72	iPS12	M2_48h00	RPL19	WT	20.9744	21.0083	0.0339184	20.9913	NR5A1	34.8189	34.307	0.511887	34.563	13.5717	13.5717			22-107	WT	13.5717	iPS12	M2_48h00
22-108	iPS12_45_M2_48_P_2	iPS12_45_M2_48_P	45_M2_48		WT	72	iPS12	M2_48h00	RPL19	WT	20.828	20.6848	0.143202	20.7564	NR5A1	37.082	35.2014	1.88061	36.1417	15.3853	15.3853			22-108	WT	15.3853	iPS12	M2_48h00
22-109	iPS12_45_M2_48_P_3	iPS12_45_M2_48_P	45_M2_48		WT	72	iPS12	M2_48h00	RPL19	WT	20.3048	20.4465	0.141693	20.3757	NR5A1	34.5198	36.1811	1.6613	35.3504	14.9748	14.9748			22-109	WT	14.9748	iPS12	M2_48h00
22-110	iPS12_45_M2_48_P_4	iPS12_45_M2_48_P	45_M2_48		WT	72	iPS12	M2_48h00	RPL19	WT	21.3765	21.4359	0.0593758	21.4062	NR5A1	35.2803	34.7761	0.504189	35.0282	13.622	13.622			22-110	WT	13.622	iPS12	M2_48h00
22-111	iPS12_45_M2_48_P_5	iPS12_45_M2_48_P	45_M2_48		WT	72	iPS12	M2_48h00	RPL19	WT	20.7631	20.7104	0.0526638	20.7368	NR5A1	35.1914	34.5462	0.64521	34.8688	14.132	14.132			22-111	WT	14.132	iPS12	M2_48h00
22-112	iPS12_45_M2_48_P_6	iPS12_45_M2_48_P	45_M2_48		WT	72	iPS12	M2_48h00	RPL19	WT	20.9695	20.9649	0.00461769	20.9672	NR5A1	40	40	0	40	NA	NA			22-112	WT	NA	iPS12	M2_48h00
22-113	iPS12_82_M2_48_P_1	iPS12_82_M2_48_P	82_M2_48		Mut	72	iPS12	M2_48h00	RPL19		21.436	21.2326	0.203444	21.3343	NR5A1	34.2864	34.7878	0.501339	34.5371	13.2028	13.2028			22-113	Mut	13.2028	iPS12	M2_48h00
22-114	iPS12_82_M2_48_P_2	iPS12_82_M2_48_P	82_M2_48		Mut	72	iPS12	M2_48h00	RPL19		20.5975	20.5802	0.0173359	20.5888	NR5A1	34.9931	34.4721	0.520966	34.7326	14.1438	14.1438			22-114	Mut	14.1438	iPS12	M2_48h00
22-115	iPS12_82_M2_48_P_3	iPS12_82_M2_48_P	82_M2_48		Mut	72	iPS12	M2_48h00	RPL19		20.7576	20.6681	0.0895538	20.7129	NR5A1	35.1081	34.3733	0.734837	34.7407	14.0279	14.0279			22-115	Mut	14.0279	iPS12	M2_48h00
22-116	iPS12_82_M2_48_P_4	iPS12_82_M2_48_P	82_M2_48		Mut	72	iPS12	M2_48h00	RPL19		20.9048	20.3754	0.529427	20.9048	NR5A1	34.6821	34.6007	0.0814171	34.6414	13.7366	13.7366			22-116	Mut	13.7366	iPS12	M2_48h00
22-117	iPS12_82_M2_48_P_5	iPS12_82_M2_48_P	82_M2_48		Mut	72	iPS12	M2_48h00	RPL19		20.5236	20.5178	0.00585365	20.5207	NR5A1	34.5472	35.0903	0.543144	34.8187	14.298	14.298			22-117	Mut	14.298	iPS12	M2_48h00
22-118	iPS12_82_M2_48_P_6	iPS12_82_M2_48_P	82_M2_48		Mut	72	iPS12	M2_48h00	RPL19		40	40	0	40	NR5A1	34.8608	34.7739	0.0868454	34.8174	NA	NA			22-118	Mut	NA	iPS12	M2_48h00
23-253	iPS26_-80_M3-24h_45-1	iPS26_M3-24h_45-1	iPS26_45_M3-24	-80°C	WT	145_146	iPS26a	M3-24h00	RPL19	WT	18.6129	18.3904	0.222481	18.5017	NR5A1	34.9907	35.366	0.375385	35.1783	16.6767	16.6767			23-253	WT	16.6767	iPS26a	M3-24h00
23-254	iPS26_-80_M3-24h_45-2	iPS26_M3-24h_45-2	iPS26_45_M3-24	-80°C	WT	145_146	iPS26a	M3-24h00	RPL19	WT	18.6449	18.5787	0.0661869	18.6118	NR5A1	35.4502	35.7474	0.297195	35.5988	16.987	16.987			23-254	WT	16.987	iPS26a	M3-24h00
23-255	iPS26_-80_M3-24h_45-3	iPS26_M3-24h_45-3	iPS26_45_M3-24	-80°C	WT	145_146	iPS26a	M3-24h00	RPL19	WT	18.8144	18.7756	0.0388374	18.795	NR5A1	35.0983	35.4149	0.316654	35.2566	16.4616	16.4616			23-255	WT	16.4616	iPS26a	M3-24h00
23-256	iPS26_LN_M3-24h_45-1	iPS26_M3-24h_45-1	iPS26_45_M3-24	LN	WT	147_148	iPS26b	M3-24h00	RPL19	WT	17.992	17.8676	0.12434	17.9298	NR5A1	35.003	35.1199	0.116913	35.0614	17.1316	17.1316			23-256	WT	17.1316	iPS26b	M3-24h00
23-257	iPS26_LN_M3-24h_45-2	iPS26_M3-24h_45-2	iPS26_45_M3-24	LN	WT	147_148	iPS26b	M3-24h00	RPL19	WT	18.0085	17.9705	0.038063	17.9895	NR5A1	35.1781	34.5008	0.677353	34.8395	16.85	16.85			23-257	WT	16.85	iPS26b	M3-24h00
23-258	iPS26_LN_M3-24h_45-3	iPS26_M3-24h_45-3	iPS26_45_M3-24	LN	WT	147_148	iPS26b	M3-24h00	RPL19	WT	17.8517	17.8499	0.00175667	17.8508	NR5A1	34.9252	34.7595	0.16563	34.8424	16.9916	16.9916			23-258	WT	16.9916	iPS26b	M3-24h00
23-259	iPS26_-80_M3-24h_82-1	iPS26_M3-24h_45-1	iPS26_82_M3-24	-80°C	Mut	145_146	iPS26a	M3-24h00	RPL19		19.1122	19.1077	0.00443459	19.1099	NR5A1	35.7193	35.6824	0.0368576	35.7009	16.5909	16.5909			23-259	Mut	16.5909	iPS26a	M3-24h00
23-260	iPS26_-80_M3-24h_82-2	iPS26_M3-24h_45-2	iPS26_82_M3-24	-80°C	Mut	145_146	iPS26a	M3-24h00	RPL19		19.7913	18.928	0.863281	19.3596	NR5A1	35.4643	35.8349	0.37056	35.6496	16.29	16.29			23-260	Mut	16.29	iPS26a	M3-24h00
23-261	iPS26_-80_M3-24h_82-3	iPS26_M3-24h_45-3	iPS26_82_M3-24	-80°C	Mut	145_146	iPS26a	M3-24h00	RPL19		19.0556	19.2136	0.15806	19.1346	NR5A1	35.7034	35.8937	0.190273	35.7986	16.664	16.664			23-261	Mut	16.664	iPS26a	M3-24h00
23-262	iPS26_LN_M3-24h_82-1	iPS26_M3-24h_45-1	iPS26_82_M3-24	LN	Mut	147_148	iPS26b	M3-24h00	RPL19		17.9517	17.9609	0.00919533	17.9563	NR5A1	36.0986	36.1554	0.0567818	36.127	18.1707	18.1707			23-262	Mut	18.1707	iPS26b	M3-24h00
23-263	iPS26_LN_M3-24h_82-2	iPS26_M3-24h_45-2	iPS26_82_M3-24	LN	Mut	147_148	iPS26b	M3-24h00	RPL19		18.9693	18.1363	0.832935	18.5528	NR5A1	35.5075	35.8564	0.348946	35.6819	17.1291	17.1291			23-263	Mut	17.1291	iPS26b	M3-24h00
23-264	iPS26_LN_M3-24h_82-3	iPS26_M3-24h_45-3	iPS26_82_M3-24	LN	Mut	147_148	iPS26b	M3-24h00	RPL19		18.4092	18.616	0.206802	18.5126	NR5A1	35.9092	35.6636	0.245678	35.7864	17.2738	17.2738			23-264	Mut	17.2738	iPS26b	M3-24h00
21-141	iPS09-45-M3_24-2	iPS09-45-M3_24	45-M3_24		WT	79	iPS09	M1_36h00	RPL19	WT	22.4519	22.2241	0.227758	22.338	NR5A1	34.4675	36.6649	2.19744	35.5662	13.2282	13.2282			21-141	WT	13.2282	iPS09	M1_36h00
21-142	iPS09-45-M3_24-5	iPS09-45-M3_24	45-M3_24		WT	79	iPS09	M1_36h00	RPL19	WT	21.9542	21.8957	0.0584984	21.925	NR5A1	35.7847	35.2739	0.510838	35.5293	13.6044	13.6044			21-142	WT	13.6044	iPS09	M1_36h00
21-143	iPS09-45-M3_24-2	iPS09-45-M3_24	45-M3_24		WT	80	iPS09	M2_24h00	RPL19	WT	21.6881	21.5573	0.130772	21.6227	NR5A1	35.5586	37.0778	1.51918	36.3182	14.6955	14.6955			21-143	WT	14.6955	iPS09	M2_24h00
21-144	iPS09-45-M3_24-5	iPS09-45-M3_24	45-M3_24		WT	80	iPS09	M2_24h00	RPL19	WT	22.6202	22.408	0.212143	22.5141	NR5A1	34.6107	34.1681	0.442638	34.3894	11.8753	11.8753			21-144	WT	11.8753	iPS09	M2_24h00
21-145	iPS09-45-M3_24-2	iPS09-45-M3_24	45-M3_24		WT	81	iPS09	M3_48h00	RPL19	WT	16.4406	16.4735	0.0328884	16.4571	NR5A1	33.7307	34.0012	0.270515	33.8659	17.4089	NA			21-145	WT	NA	iPS09	M3_48h00
23-265	iPS26_-80_M3-48h_45-1	iPS26_M3-48h_45-1	iPS26_45_M3-48	-80°C	WT	145_146	iPS26a	M3-48h00	RPL19	WT	19.0577	18.8548	0.202915	18.9562	NR5A1	34.7844	34.7095	0.0749016	34.7469	15.7907	15.7907			23-265	WT	15.7907	iPS26a	M3-48h00
23-266	iPS26_-80_M3-48h_45-2	iPS26_M3-48h_45-2	iPS26_45_M3-48	-80°C	WT	145_146	iPS26a	M3-48h00	RPL19	WT	18.9689	18.9775	0.00865364	18.9732	NR5A1	35.082	35.2326	0.150589	35.1573	16.1841	16.1841			23-266	WT	16.1841	iPS26a	M3-48h00
23-267	iPS26_-80_M3-48h_45-3	iPS26_M3-48h_45-3	iPS26_45_M3-48	-80°C	WT	145_146	iPS26a	M3-48h00	RPL19	WT	18.7884	18.6864	0.102079	18.7374	NR5A1	35.7536	35.4894	0.264248	35.6215	16.8841	16.8841			23-267	WT	16.8841	iPS26a	M3-48h00
23-268	iPS26_LN_M3-48h_45-1	iPS26_M3-48h_45-1	iPS26_45_M3-48	LN	WT	147_148	iPS26b	M3-48h00	RPL19	WT	18.5692	18.3704	0.198763	18.4698	NR5A1	34.4754	34.6135	0.138073	34.5445	16.0746	16.0746			23-268	WT	16.0746	iPS26b	M3-48h00
23-269	iPS26_LN_M3-48h_45-2	iPS26_M3-48h_45-2	iPS26_45_M3-48	LN	WT	147_148	iPS26b	M3-48h00	RPL19	WT	18.3908	18.4161	0.0252876	18.4035	NR5A1	34.3766	34.1038	0.2728	34.2402	15.8367	15.8367			23-269	WT	15.8367	iPS26b	M3-48h00
23-270	iPS26_LN_M3-48h_45-3	iPS26_M3-48h_45-3	iPS26_45_M3-48	LN	WT	147_148	iPS26b	M3-48h00	RPL19	WT	18.2568	18.2384	0.0183201	18.2476	NR5A1	33.4474	34.6824	1.23502	34.0649	15.8173	15.8173			23-270	WT	15.8173	iPS26b	M3-48h00
23-271	iPS26_-80_M3-48h_82-1	iPS26_M3-48h_45-1	iPS26_82_M3-48	-80°C	Mut	145_146	iPS26a	M3-48h00	RPL19		18.9236	18.9704	0.0467834	18.947	NR5A1	34.9084	34.6646	0.243801	34.7865	15.8395	15.8395			23-271	Mut	15.8395	iPS26a	M3-48h00
23-272	iPS26_-80_M3-48h_82-2	iPS26_M3-48h_45-2	iPS26_82_M3-48	-80°C	Mut	145_146	iPS26a	M3-48h00	RPL19		19.1046	19.0729	0.0317211	19.0888	NR5A1	35.592	35.9337	0.341621	35.7628	16.6741	16.6741			23-272	Mut	16.6741	iPS26a	M3-48h00
23-273	iPS26_-80_M3-48h_82-3	iPS26_M3-48h_45-3	iPS26_82_M3-48	-80°C	Mut	145_146	iPS26a	M3-48h00	RPL19		19.1103	19.4384	0.328114	19.2744	NR5A1	35.3394	35.221	0.118439	35.2802	16.0058	16.0058			23-273	Mut	16.0058	iPS26a	M3-48h00
23-274	iPS26_LN_M3-48h_82-1	iPS26_M3-48h_45-1	iPS26_82_M3-48	LN	Mut	147_148	iPS26b	M3-48h00	RPL19		18.0096	18.1376	0.128056	18.0736	NR5A1	35.4739	34.9752	0.498688	35.2245	17.1509	17.1509			23-274	Mut	17.1509	iPS26b	M3-48h00
23-275	iPS26_LN_M3-48h_82-2	iPS26_M3-48h_45-2	iPS26_82_M3-48	LN	Mut	147_148	iPS26b	M3-48h00	RPL19		18.3393	18.3436	0.00429726	18.3414	NR5A1	36.101	35.2179	0.88306	35.6595	17.318	17.318			23-275	Mut	17.318	iPS26b	M3-48h00
23-276	iPS26_LN_M3-48h_82-3	iPS26_M3-48h_45-3	iPS26_82_M3-48	LN	Mut	147_148	iPS26b	M3-48h00	RPL19		18.7476	18.9846	0.236958	18.8661	NR5A1	36.0362	36.4301	0.39386	36.2331	17.3671	17.3671			23-276	Mut	17.3671	iPS26b	M3-48h00
21-146	iPS09-45-M3_48-19	iPS09-45-M3_48	45-M3_48		WT	81	iPS09	M3_48h00	RPL19	WT	17.15	16.81	0.33	16.98	NR5A1	33.95	33.93	0.02	33.94	16.96	16.96			21-146	WT	16.96	iPS09	M3_48h00
21-147	iPS09-45-M3_48-9	iPS09-45-M3_48	45-M3_48		WT	81	iPS09	M3_48h00	RPL19	WT	17.11	16.79	0.32	16.95	NR5A1	34.25	34.21	0.04	34.23	17.28	17.28			21-147	WT	17.28	iPS09	M3_48h00
21-148	iPS09-45-M3_48-20	iPS09-45-M3_48	45-M3_48		WT	81	iPS09	M3_48h00	RPL19	WT	17.27	17.2	0.07	17.23	NR5A1	34.74	33.56	1.18	34.74	17.51	17.51			21-148	WT	17.51	iPS09	M3_48h00
21-149	iPS09-45-M3_48-3	iPS09-45-M3_48	45-M3_48		WT	81	iPS09	M3_48h00	RPL19	WT	16.9	16.75	0.16	16.83	NR5A1	35.46	37.12	1.66	35.46	18.63	18.63			21-149	WT	18.63	iPS09	M3_48h00
21-150	iPS09-45-M3_48-4	iPS09-45-M3_48	45-M3_48		WT	81	iPS09	M3_48h00	RPL19	WT	16.82	16.73	0.09	16.77	NR5A1	35.55	35.61	0.06	35.58	18.8	18.8			21-150	WT	18.8	iPS09	M3_48h00
21-151	iPS09-82-M3_48-1	iPS09-82-M3_48	82-M3_48		Mut	81	iPS09	M3_48h00	RPL19		16.73	7.57	9.17	16.73	NR5A1	34.2	35	0.8	34.2	17.46	17.46			21-151	Mut	17.46	iPS09	M3_48h00
21-152	iPS09-82-M3_48-11	iPS09-82-M3_48	82-M3_48		Mut	81	iPS09	M3_48h00	RPL19		16.58	16.41	0.16	16.5	NR5A1	34.33	33.92	0.41	34.13	17.63	17.63			21-152	Mut	17.63	iPS09	M3_48h00
21-153	iPS09-82-M3_48-13	iPS09-82-M3_48	82-M3_48		Mut	81	iPS09	M3_48h00	RPL19		17.05	16.83	0.22	16.94	NR5A1	34.24	34.39	0.15	34.31	17.38	17.38			21-153	Mut	17.38	iPS09	M3_48h00
21-154	iPS09-82-M3_48-14	iPS09-82-M3_48	82-M3_48		Mut	81	iPS09	M3_48h00	RPL19		16.6	16.37	0.22	16.48	NR5A1	33.14	34.3	1.16	34.3	17.82	17.82			21-154	Mut	17.82	iPS09	M3_48h00
21-155	iPS09-82-M3_48-9	iPS09-82-M3_48	82-M3_48		Mut	81	iPS09	M3_48h00	RPL19		16.59	16.49	0.1	16.54	NR5A1	33.26	32.89	0.37	33.07	16.53	NA			21-155	Mut	NA	iPS09	M3_48h00
23-157	iPS19_45_iPS_P1	iPS19_45_iPS	45_iPS		WT	106_115	iPS19	iPS	RPL19	WT	20.9786	20.7934	0.18527	20.886	NR5A1	36.1348	36.7274	0.592686	36.4311	15.5451	15.5451			23-157	WT	15.5451	iPS19	iPS
23-158	iPS19_45_iPS_P2	iPS19_45_iPS	45_iPS		WT	106_115	iPS19	iPS	RPL19	WT	20.7055	20.6677	0.0378	20.6866	NR5A1	34.4135	34.9542	0.540722	34.6839	13.9973	13.9973			23-158	WT	13.9973	iPS19	iPS
23-159	iPS19_45_iPS_P3	iPS19_45_iPS	45_iPS		WT	106_115	iPS19	iPS	RPL19	WT	20.7061	20.6481	0.05798	20.6771	NR5A1	34.8922	35.4048	0.512638	35.1485	14.4714	14.4714			23-159	WT	14.4714	iPS19	iPS
23-160	iPS19_45_iPS_P4	iPS19_45_iPS	45_iPS		WT	106_115	iPS19	iPS	RPL19	WT	20.5022	19.6018	0.90043	20.5022	NR5A1	34.6536	34.4854	0.168198	34.5695	14.0673	14.0673			23-160	WT	14.0673	iPS19	iPS
23-161	iPS19_45_iPS_P5	iPS19_45_iPS	45_iPS		WT	106_115	iPS19	iPS	RPL19	WT	20.8655	20.7544	0.11111	20.8099	NR5A1	35.632	35.2042	0.427742	35.4181	14.6082	14.6082			23-161	WT	14.6082	iPS19	iPS
23-162	iPS19_45_iPS_P6	iPS19_45_iPS	45_iPS		WT	106_115	iPS19	iPS	RPL19	WT	20.7455	20.6961	0.0494	20.7208	NR5A1	34.623	34.9974	0.374413	34.8102	14.0895	14.0895			23-162	WT	14.0895	iPS19	iPS
23-169	iPS19_45_iPS_P1	iPS19_45_iPS	45_iPS		WT	107_116	iPS19	iPS	RPL19	WT	21.0793	21.1746	0.0952892	21.127	NR5A1	34.2813	34.4904	0.20908	34.3859	13.2589	13.2589			23-169	WT	13.2589	iPS19	iPS
23-170	iPS19_45_iPS_P2	iPS19_45_iPS	45_iPS		WT	107_116	iPS19	iPS	RPL19	WT	20.6605	20.5603	0.100142	20.6104	NR5A1	27.5764	35.3445	7.76808	31.4604	10.85	NA			23-170	WT	NA	iPS19	iPS
23-171	iPS19_45_iPS_P3	iPS19_45_iPS	45_iPS		WT	107_116	iPS19	iPS	RPL19	WT	20.4506	20.4266	0.0239906	20.4386	NR5A1	34.1994	33.9216	0.27774	34.0605	13.6219	13.6219			23-171	WT	13.6219	iPS19	iPS
23-172	iPS19_45_iPS_P4	iPS19_45_iPS	45_iPS		WT	107_116	iPS19	iPS	RPL19	WT	21.1211	20.6019	0.519173	20.8615	NR5A1	36.2917	36.9914	0.699699	36.6415	15.78	15.78			23-172	WT	15.78	iPS19	iPS
23-173	iPS19_45_iPS_P5	iPS19_45_iPS	45_iPS		WT	107_116	iPS19	iPS	RPL19	WT	20.5604	20.4066	0.153858	20.4835	NR5A1	35.6675	35.4622	0.205292	35.5649	15.0814	15.0814			23-173	WT	15.0814	iPS19	iPS
23-174	iPS19_45_iPS_P6	iPS19_45_iPS	45_iPS		WT	107_116	iPS19	iPS	RPL19	WT	20.9848	20.9575	0.0272636	20.9712	NR5A1	30.1881	30.1228	0.0653267	30.1554	9.18425	NA			23-174	WT	NA	iPS19	iPS
23-163	iPS19_82_iPS_P1	iPS19_82_iPS	82_iPS		Mut	106_115	iPS19	iPS	RPL19		20.8273	20.8263	0.00096	20.8268	NR5A1	34.7975	35.5081	0.710571	35.1528	14.326	14.326			23-163	Mut	14.326	iPS19	iPS
23-164	iPS19_82_iPS_P2	iPS19_82_iPS	82_iPS		Mut	106_115	iPS19	iPS	RPL19		20.789	20.7045	0.08451	20.7468	NR5A1	35.4628	35.943	0.480164	35.7029	14.9561	14.9561			23-164	Mut	14.9561	iPS19	iPS
23-165	iPS19_82_iPS_P3	iPS19_82_iPS	82_iPS		Mut	106_115	iPS19	iPS	RPL19		20.5213	20.7277	0.20641	20.6245	NR5A1	35.4708	35.6694	0.198601	35.5701	14.9456	14.9456			23-165	Mut	14.9456	iPS19	iPS
23-166	iPS19_82_iPS_P4	iPS19_82_iPS	82_iPS		Mut	106_115	iPS19	iPS	RPL19		20.8894	20.8585	0.03085	20.8739	NR5A1	35.6787	35.8367	0.158047	35.7577	14.8838	14.8838			23-166	Mut	14.8838	iPS19	iPS
23-167	iPS19_82_iPS_P5	iPS19_82_iPS	82_iPS		Mut	106_115	iPS19	iPS	RPL19		20.3788	20.6982	0.31942	20.5385	NR5A1	36.1091	35.7335	0.375664	35.9213	15.3828	15.3828			23-167	Mut	15.3828	iPS19	iPS
23-168	iPS19_82_iPS_P6	iPS19_82_iPS	82_iPS		Mut	106_115	iPS19	iPS	RPL19		20.9423	20.9107	0.03159	20.9265	NR5A1	35.4793	35.965	0.48568	35.7222	14.7957	14.7957			23-168	Mut	14.7957	iPS19	iPS
23-175	iPS19_82_iPS_P1	iPS19_82_iPS	82_iPS		Mut	107_116	iPS19	iPS	RPL19		20.972	20.9047	0.0672054	20.9383	NR5A1	34.0891	35.269	1.17986	34.679	13.7407	13.7407			23-175	Mut	13.7407	iPS19	iPS
23-176	iPS19_82_iPS_P2	iPS19_82_iPS	82_iPS		Mut	107_116	iPS19	iPS	RPL19		20.7626	20.7321	0.0305347	20.7473	NR5A1	35.9543	35.6677	0.286617	35.811	15.0637	15.0637			23-176	Mut	15.0637	iPS19	iPS
23-177	iPS19_82_iPS_P3	iPS19_82_iPS	82_iPS		Mut	107_116	iPS19	iPS	RPL19		20.5898	20.5492	0.0406399	20.5695	NR5A1	35.0794	34.3322	0.747162	34.7058	14.1363	14.1363			23-177	Mut	14.1363	iPS19	iPS
23-178	iPS19_82_iPS_P4	iPS19_82_iPS	82_iPS		Mut	107_116	iPS19	iPS	RPL19		20.7042	20.6038	0.100441	20.654	NR5A1	34.4401	35.0118	0.571686	34.726	14.072	14.072			23-178	Mut	14.072	iPS19	iPS
23-179	iPS19_82_iPS_P5	iPS19_82_iPS	82_iPS		Mut	107_116	iPS19	iPS	RPL19		20.7642	20.4561	0.308119	20.6102	NR5A1	34.4815	34.5563	0.074791	34.5189	13.9087	13.9087			23-179	Mut	13.9087	iPS19	iPS
23-180	iPS19_82_iPS_P6	iPS19_82_iPS	82_iPS		Mut	107_116	iPS19	iPS	RPL19		20.6954	20.5959	0.0994473	20.6457	NR5A1	35.6598	35.5177	0.142139	35.5887	14.9431	14.9431			23-180	Mut	14.9431	iPS19	iPS
