# Supplementary material for: A conserved NR5A1-responsive enhancer regulates SRY in testis-determination
Source: Nat Commun. 2024 Mar 30;15:2796. doi: 10.1038/s41467-024-47162-2 (PMC10981742; doi:10.1038/s41467-024-47162-2)
Supplement: Supplementary file 31 — Supplementary Dataset 28 [file 41467_2024_47162_MOESM31_ESM.xlsx]

## Sheet: FOXL2-∆CT
Sample_Reference	Sample_Name	Name	Name_wo_Experiment	storage	genotype	qPCR	Experiment	Time	Normalizer	Calibrator	Cт1_Normalizer	Cт2_Normalizer	Cт2-Cт1_Normalizer	µCt_Normalizer	Target	Cт1_Target	Cт2_Target	Cт2-Cт1_Target	µCт_Target	dCт	dCт_NA		Sample_Reference	genotype	dCт_NA	Experiment	Time
21-121	iPS09-45-M1_36-19	iPS09-45-M1_36	45-M1_36		WT	79	iPS09	M1_36h00	RPL19	WT	22.5821	22.5094	0.0726719	22.5458	FOXL2	35.8183	35.9492	0.130878	35.8837	13.338	13.338		21-121	WT	13.338	iPS09	M1_36h00
21-122	iPS09-45-M1_36-9	iPS09-45-M1_36	45-M1_36		WT	79	iPS09	M1_36h00	RPL19	WT	21.85	21.9011	0.0511551	21.8755	FOXL2	35.0189	34.9013	0.117535	34.9601	13.0846	13.0846		21-122	WT	13.0846	iPS09	M1_36h00
21-123	iPS09-45-M1_36-20	iPS09-45-M1_36	45-M1_36		WT	79	iPS09	M1_36h00	RPL19	WT	21.9782	21.8902	0.0880604	21.9342	FOXL2	33.5911	33.4294	0.161713	33.5102	11.576	11.576		21-123	WT	11.576	iPS09	M1_36h00
21-124	iPS09-45-M1_36-3	iPS09-45-M1_36	45-M1_36		WT	79	iPS09	M1_36h00	RPL19	WT	21.7164	21.2823	0.434109	21.4993	FOXL2	33.2077	33.0307	0.176994	33.1192	11.6199	11.6199		21-124	WT	11.6199	iPS09	M1_36h00
21-125	iPS09-45-M1_36-4	iPS09-45-M1_36	45-M1_36		WT	79	iPS09	M1_36h00	RPL19	WT	21.7887	21.6838	0.104889	21.7363	FOXL2	33.4264	33.7777	0.351246	33.6021	11.8658	11.8658		21-125	WT	11.8658	iPS09	M1_36h00
21-126	iPS09-82-M1_36-1	iPS09-82-M1_36	82-M1_36		Mut	79	iPS09	M1_36h00	RPL19		21.9332	21.9178	0.015358	21.9255	FOXL2	35.3238	34.9682	0.355618	35.146	13.2205	NA		21-126	Mut	NA	iPS09	M1_36h00
21-127	iPS09-82-M1_36-11	iPS09-82-M1_36	82-M1_36		Mut	79	iPS09	M1_36h00	RPL19		21.8768	21.777	0.0998306	21.8269	FOXL2	33.7784	34.2049	0.426525	33.9917	12.1648	12.1648		21-127	Mut	12.1648	iPS09	M1_36h00
21-128	iPS09-82-M1_36-13	iPS09-82-M1_36	82-M1_36		Mut	79	iPS09	M1_36h00	RPL19		21.9029	21.7977	0.105202	21.8503	FOXL2	33.4733	33.673	0.199734	33.5731	11.7228	11.7228		21-128	Mut	11.7228	iPS09	M1_36h00
21-129	iPS09-82-M1_36-14	iPS09-82-M1_36	82-M1_36		Mut	79	iPS09	M1_36h00	RPL19		21.8045	21.8917	0.0872459	21.8481	FOXL2	33.5649	31.9816	1.58336	33.5649	11.7168	11.7168		21-129	Mut	11.7168	iPS09	M1_36h00
21-130	iPS09-82-M1_36-9	iPS09-82-M1_36	82-M1_36		Mut	79	iPS09	M1_36h00	RPL19		21.9115	21.9248	0.0132408	21.9182	FOXL2	33.3604	40	6.63955	33.3604	11.4423	11.4423		21-130	Mut	11.4423	iPS09	M1_36h00
22-59	iPS12_45_M1_36_P_1	iPS12_45_M1_36_P	45_FLYB_36_P2		WT	73	iPS12	M1_36h00	RPL19	WT	21.9759	21.786	0.189917	21.8809	FOXL2	33.0487	33.2791	0.230389	33.1639	11.2829	11.2829		22-59	WT	11.2829	iPS12	M1_36h00
22-60	iPS12_45_M1_36_P_2	iPS12_45_M1_36_P	45_FLYB_36_P2		WT	73	iPS12	M1_36h00	RPL19	WT	21.391	21.3919	0.000835419	21.3915	FOXL2	32.4154	33.0992	0.683876	32.7573	11.3658	11.3658		22-60	WT	11.3658	iPS12	M1_36h00
22-61	iPS12_45_M1_36_P_3	iPS12_45_M1_36_P	45_FLYB_36_P2		WT	73	iPS12	M1_36h00	RPL19	WT	21.7306	21.7866	0.0559864	21.7586	FOXL2	32.8715	33.1524	0.280972	33.0119	11.2533	11.2533		22-61	WT	11.2533	iPS12	M1_36h00
22-62	iPS12_45_M1_36_P_4	iPS12_45_M1_36_P	45_FLYB_36_P2		WT	73	iPS12	M1_36h00	RPL19	WT	21.6483	21.1567	0.491608	21.4025	FOXL2	33.0518	32.9641	0.0876999	33.008	11.6054	11.6054		22-62	WT	11.6054	iPS12	M1_36h00
22-63	iPS12_45_M1_36_P_5	iPS12_45_M1_36_P	45_FLYB_36_P2		WT	73	iPS12	M1_36h00	RPL19	WT	21.4839	21.3617	0.122208	21.4228	FOXL2	33.0519	40	6.94808	33.0519	11.6292	11.6292		22-63	WT	11.6292	iPS12	M1_36h00
22-64	iPS12_45_M1_36_P_6	iPS12_45_M1_36_P	45_FLYB_36_P2		WT	73	iPS12	M1_36h00	RPL19	WT	21.7863	21.7284	0.0578499	21.7574	FOXL2	32.9149	40	7.08508	32.9149	11.1576	11.1576		22-64	WT	11.1576	iPS12	M1_36h00
22-65	iPS12_82_M1_36_P_1	iPS12_82_M1_36_P	82_FLYB_36_P2		Mut	73	iPS12	M1_36h00	RPL19		21.8002	21.6568	0.143398	21.7285	FOXL2	33.0985	33.0871	0.011467	33.0928	11.3643	11.3643		22-65	Mut	11.3643	iPS12	M1_36h00
22-66	iPS12_82_M1_36_P_2	iPS12_82_M1_36_P	82_FLYB_36_P2		Mut	73	iPS12	M1_36h00	RPL19		21.6893	21.5629	0.126431	21.6261	FOXL2	32.9161	33.1935	0.277332	33.0548	11.4287	11.4287		22-66	Mut	11.4287	iPS12	M1_36h00
22-67	iPS12_82_M1_36_P_3	iPS12_82_M1_36_P	82_FLYB_36_P2		Mut	73	iPS12	M1_36h00	RPL19		21.4225	21.6414	0.218943	21.5319	FOXL2	33.1749	33.118	0.0569611	33.1464	11.6145	11.6145		22-67	Mut	11.6145	iPS12	M1_36h00
22-68	iPS12_82_M1_36_P_4	iPS12_82_M1_36_P	82_FLYB_36_P2		Mut	73	iPS12	M1_36h00	RPL19		21.7024	21.6425	0.0598888	21.6725	FOXL2	33.581	33.0882	0.492844	33.3346	11.6621	11.6621		22-68	Mut	11.6621	iPS12	M1_36h00
22-69	iPS12_82_M1_36_P_5	iPS12_82_M1_36_P	82_FLYB_36_P2		Mut	73	iPS12	M1_36h00	RPL19		21.4287	21.4141	0.0146427	21.4214	FOXL2	32.6147	32.5684	0.0462952	32.5915	11.1701	11.1701		22-69	Mut	11.1701	iPS12	M1_36h00
22-70	iPS12_82_M1_36_P_6	iPS12_82_M1_36_P	82_FLYB_36_P2		Mut	73	iPS12	M1_36h00	RPL19		21.5603	21.56	0.000272751	21.5602	FOXL2	32.7213	32.9838	0.262516	32.8525	11.2924	11.2924		22-70	Mut	11.2924	iPS12	M1_36h00
23-181	iPS26_-80_M1-36h_45-1	iPS26_M1-36h_45-1	iPS26_45_M1-36	-80°C	WT	132_140	iPS26a	M1-36h00	RPL19	WT	22.1506	21.9138	0.236734	22.0322	FOXL2	35.4649	34.6764	0.788506	35.0706	13.0385	13.0385		23-181	WT	13.0385	iPS26a	M1-36h00
23-182	iPS26_-80_M1-36h_45-2	iPS26_M1-36h_45-2	iPS26_45_M1-36	-80°C	WT	132_140	iPS26a	M1-36h00	RPL19	WT	21.6718	21.6109	0.0608578	21.6413	FOXL2	33.8525	33.7708	0.0816956	33.8116	12.1703	12.1703		23-182	WT	12.1703	iPS26a	M1-36h00
23-183	iPS26_-80_M1-36h_45-3	iPS26_M1-36h_45-3	iPS26_45_M1-36	-80°C	WT	132_140	iPS26a	M1-36h00	RPL19	WT	21.6009	21.6869	0.0859852	21.6439	FOXL2	34.1114	34.5155	0.404129	34.3134	12.6695	12.6695		23-183	WT	12.6695	iPS26a	M1-36h00
23-184	iPS26_-80_M1-36h_45-4	iPS26_M1-36h_45-4	iPS26_45_M1-36	-80°C	WT	132_140	iPS26a	M1-36h00	RPL19	WT	22.2463	21.9636	0.282764	22.105	FOXL2	35.3644	34.7067	0.657734	35.0356	12.9306	12.9306		23-184	WT	12.9306	iPS26a	M1-36h00
23-185	iPS26_-80_M1-36h_45-5	iPS26_M1-36h_45-5	iPS26_45_M1-36	-80°C	WT	132_140	iPS26a	M1-36h00	RPL19	WT	21.39	20.828	0.562038	21.39	FOXL2	33.6791	33.5548	0.124313	33.6169	12.2269	12.2269		23-185	WT	12.2269	iPS26a	M1-36h00
23-186	iPS26_-80_M1-36h_45-6	iPS26_M1-36h_45-6	iPS26_45_M1-36	-80°C	WT	132_140	iPS26a	M1-36h00	RPL19	WT	21.6977	21.8452	0.147469	21.7715	FOXL2	34.1018	34.3565	0.254749	34.2292	12.4577	12.4577		23-186	WT	12.4577	iPS26a	M1-36h00
23-187	iPS26_LN_M1-36h_45-1	iPS26_M1-36h_45-1	iPS26_45_M1-36	LN	WT	132_141	iPS26b	M1-36h00	RPL19	WT	22.1378	21.8259	0.31192	21.9819	FOXL2	34.5578	34.4736	0.0842247	34.5157	12.5338	12.5338		23-187	WT	12.5338	iPS26b	M1-36h00
23-188	iPS26_LN_M1-36h_45-2	iPS26_M1-36h_45-2	iPS26_45_M1-36	LN	WT	132_141	iPS26b	M1-36h00	RPL19	WT	21.143	21.0929	0.050127	21.1179	FOXL2	32.737	32.7523	0.0152855	32.7447	11.6267	11.6267		23-188	WT	11.6267	iPS26b	M1-36h00
23-189	iPS26_LN_M1-36h_45-3	iPS26_M1-36h_45-3	iPS26_45_M1-36	LN	WT	132_141	iPS26b	M1-36h00	RPL19	WT	21.8226	21.8768	0.0541916	21.8497	FOXL2	33.7486	33.6973	0.0512733	33.7229	11.8732	11.8732		23-189	WT	11.8732	iPS26b	M1-36h00
23-190	iPS26_LN_M1-36h_45-4	iPS26_M1-36h_45-4	iPS26_45_M1-36	LN	WT	132_141	iPS26b	M1-36h00	RPL19	WT	21.752	21.3209	0.431122	21.5365	FOXL2	33.9031	33.3699	0.533215	33.6365	12.1	12.1		23-190	WT	12.1	iPS26b	M1-36h00
23-191	iPS26_LN_M1-36h_45-5	iPS26_M1-36h_45-5	iPS26_45_M1-36	LN	WT	132_141	iPS26b	M1-36h00	RPL19	WT	21.1383	20.6537	0.484684	20.896	FOXL2	32.7413	31.9847	0.756609	32.363	11.467	11.467		23-191	WT	11.467	iPS26b	M1-36h00
23-192	iPS26_LN_M1-36h_45-6	iPS26_M1-36h_45-6	iPS26_45_M1-36	LN	WT	132_141	iPS26b	M1-36h00	RPL19	WT	21.8845	21.973	0.0885201	21.9288	FOXL2	34.2953	33.67	0.625298	33.9827	12.0539	12.0539		23-192	WT	12.0539	iPS26b	M1-36h00
23-193	iPS26_-80_M1-36h_82-1	iPS26_M1-36h_45-1	iPS26_82_M1-36	-80°C	Mut	132_140	iPS26a	M1-36h00	RPL19		21.952	21.9649	0.0129089	21.9585	FOXL2	33.3734	33.2993	0.0740967	33.3364	11.3779	11.3779		23-193	Mut	11.3779	iPS26a	M1-36h00
23-194	iPS26_-80_M1-36h_82-2	iPS26_M1-36h_45-2	iPS26_82_M1-36	-80°C	Mut	132_140	iPS26a	M1-36h00	RPL19		21.6651	21.8755	0.2104	21.7703	FOXL2	32.6863	32.8193	0.132996	32.7528	10.9825	10.9825		23-194	Mut	10.9825	iPS26a	M1-36h00
23-195	iPS26_-80_M1-36h_82-3	iPS26_M1-36h_45-3	iPS26_82_M1-36	-80°C	Mut	132_140	iPS26a	M1-36h00	RPL19		22.0178	22.3387	0.320883	22.1782	FOXL2	32.9501	33.5062	0.556122	33.2281	11.0499	11.0499		23-195	Mut	11.0499	iPS26a	M1-36h00
23-196	iPS26_-80_M1-36h_82-4	iPS26_M1-36h_45-4	iPS26_82_M1-36	-80°C	Mut	132_140	iPS26a	M1-36h00	RPL19		21.9363	21.8919	0.0444279	21.9141	FOXL2	33.4452	33.0759	0.369324	33.2606	11.3465	11.3465		23-196	Mut	11.3465	iPS26a	M1-36h00
23-197	iPS26_-80_M1-36h_82-5	iPS26_M1-36h_45-5	iPS26_82_M1-36	-80°C	Mut	132_140	iPS26a	M1-36h00	RPL19		22.0288	21.9769	0.0518856	22.0029	FOXL2	33.3935	33.5998	0.20631	33.4967	11.4938	11.4938		23-197	Mut	11.4938	iPS26a	M1-36h00
23-198	iPS26_-80_M1-36h_82-6	iPS26_M1-36h_45-6	iPS26_82_M1-36	-80°C	Mut	132_140	iPS26a	M1-36h00	RPL19		21.9668	22.1363	0.169472	22.0515	FOXL2	33.1098	33.1823	0.0725327	33.1461	11.0945	11.0945		23-198	Mut	11.0945	iPS26a	M1-36h00
23-199	iPS26_LN_M1-36h_82-1	iPS26_M1-36h_45-1	iPS26_82_M1-36	LN	Mut	132_141	iPS26b	M1-36h00	RPL19		22.0381	22.0619	0.023798	22.05	FOXL2	34.8578	34.2553	0.602421	34.5566	12.5066	12.5066		23-199	Mut	12.5066	iPS26b	M1-36h00
23-200	iPS26_LN_M1-36h_82-2	iPS26_M1-36h_45-2	iPS26_82_M1-36	LN	Mut	132_141	iPS26b	M1-36h00	RPL19		21.5431	21.7657	0.222605	21.6544	FOXL2	34.3391	34.1327	0.206329	34.2359	12.5815	12.5815		23-200	Mut	12.5815	iPS26b	M1-36h00
23-201	iPS26_LN_M1-36h_82-3	iPS26_M1-36h_45-3	iPS26_82_M1-36	LN	Mut	132_141	iPS26b	M1-36h00	RPL19		21.9183	22.319	0.400694	22.1186	FOXL2	34.626	34.5414	0.0845718	34.5837	12.4651	12.4651		23-201	Mut	12.4651	iPS26b	M1-36h00
23-202	iPS26_LN_M1-36h_82-4	iPS26_M1-36h_45-4	iPS26_82_M1-36	LN	Mut	132_141	iPS26b	M1-36h00	RPL19		22.0211	21.9774	0.0436764	21.9993	FOXL2	34.4391	34.3597	0.0793915	34.3994	12.4001	12.4001		23-202	Mut	12.4001	iPS26b	M1-36h00
23-203	iPS26_LN_M1-36h_82-5	iPS26_M1-36h_45-5	iPS26_82_M1-36	LN	Mut	132_141	iPS26b	M1-36h00	RPL19		21.8602	21.8852	0.0249271	21.8727	FOXL2	34.5562	34.0506	0.505558	34.3034	12.4307	12.4307		23-203	Mut	12.4307	iPS26b	M1-36h00
23-204	iPS26_LN_M1-36h_82-6	iPS26_M1-36h_45-6	iPS26_82_M1-36	LN	Mut	132_141	iPS26b	M1-36h00	RPL19		21.5664	21.7395	0.173138	21.653	FOXL2	33.7219	34.13	0.408142	33.926	12.273	12.273		23-204	Mut	12.273	iPS26b	M1-36h00
22-71	iPS12_45_M2_06_P_1	iPS12_45_M2_06_P	45_M2_06_P2		WT	74	iPS12	M2_06h00	RPL19	WT	20.4649	20.2979	0.167002	20.3814	FOXL2	32.3644	32.7136	0.349171	32.539	12.1577	12.1577		22-71	WT	12.1577	iPS12	M2_06h00
22-72	iPS12_45_M2_06_P_2	iPS12_45_M2_06_P	45_M2_06_P2		WT	74	iPS12	M2_06h00	RPL19	WT	19.9106	19.7956	0.115086	19.8531	FOXL2	32.4208	32.4709	0.0500793	32.4459	12.5928	12.5928		22-72	WT	12.5928	iPS12	M2_06h00
22-73	iPS12_45_M2_06_P_3	iPS12_45_M2_06_P	45_M2_06_P2		WT	74	iPS12	M2_06h00	RPL19	WT	20.2708	20.2651	0.00568199	20.2679	FOXL2	31.9563	32.2401	0.283857	32.0982	11.8303	11.8303		22-73	WT	11.8303	iPS12	M2_06h00
22-74	iPS12_45_M2_06_P_4	iPS12_45_M2_06_P	45_M2_06_P2		WT	74	iPS12	M2_06h00	RPL19	WT	19.7324	19.3455	0.38694	19.5389	FOXL2	32.0974	32.1572	0.0597992	32.1273	12.5884	12.5884		22-74	WT	12.5884	iPS12	M2_06h00
22-75	iPS12_45_M2_06_P_5	iPS12_45_M2_06_P	45_M2_06_P2		WT	74	iPS12	M2_06h00	RPL19	WT	20.1742	20.1056	0.0686512	20.1399	FOXL2	32.4758	32.8743	0.398533	32.675	12.5352	12.5352		22-75	WT	12.5352	iPS12	M2_06h00
22-76	iPS12_45_M2_06_P_6	iPS12_45_M2_06_P	45_M2_06_P2		WT	74	iPS12	M2_06h00	RPL19	WT	36.332	36.9679	0.635872	36.6499	FOXL2	40	40	0	40	NA	NA		22-76	WT	NA	iPS12	M2_06h00
22-77	iPS12_82_M2_06_P_1	iPS12_82_M2_06_P	82_M2_06_P2		Mut	74	iPS12	M2_06h00	RPL19		22.8068	22.8213	0.0144482	22.814	FOXL2	34.3231	34.146	0.177059	34.2346	11.4205	NA		22-77	Mut	NA	iPS12	M2_06h00
22-78	iPS12_82_M2_06_P_2	iPS12_82_M2_06_P	82_M2_06_P2		Mut	74	iPS12	M2_06h00	RPL19		20.2079	20.1375	0.0704002	20.1727	FOXL2	32.4445	32.7744	0.329868	32.6094	12.4367	12.4367		22-78	Mut	12.4367	iPS12	M2_06h00
22-79	iPS12_82_M2_06_P_3	iPS12_82_M2_06_P	82_M2_06_P2		Mut	74	iPS12	M2_06h00	RPL19		19.3691	19.5758	0.206673	19.4725	FOXL2	32.5191	32.325	0.194096	32.422	12.9495	NA		22-79	Mut	NA	iPS12	M2_06h00
22-80	iPS12_82_M2_06_P_4	iPS12_82_M2_06_P	82_M2_06_P2		Mut	74	iPS12	M2_06h00	RPL19		19.8863	19.8121	0.0742588	19.8492	FOXL2	32.2271	32.5143	0.287155	32.3707	12.5215	12.5215		22-80	Mut	12.5215	iPS12	M2_06h00
22-81	iPS12_82_M2_06_P_5	iPS12_82_M2_06_P	82_M2_06_P2		Mut	74	iPS12	M2_06h00	RPL19		19.4562	19.4852	0.0290012	19.4707	FOXL2	31.917	32.0492	0.13212	31.9831	12.5124	12.5124		22-81	Mut	12.5124	iPS12	M2_06h00
22-82	iPS12_82_M2_06_P_6	iPS12_82_M2_06_P	82_M2_06_P2		Mut	74	iPS12	M2_06h00	RPL19		19.9662	19.8992	0.0670872	19.9327	FOXL2	32.2929	32.5919	0.298958	32.4424	12.5097	12.5097		22-82	Mut	12.5097	iPS12	M2_06h00
23-205	iPS26_-80_M2-06h_45-1	iPS26_M2-06h_45-1	iPS26_45_M2-06	-80°C	WT	132_141	iPS26a	M2-06h00	RPL19	WT	22.0583	21.8556	0.202723	21.9569	FOXL2	34.1545	34.2486	0.0941238	34.2015	12.2446	12.2446		23-205	WT	12.2446	iPS26a	M2-06h00
23-206	iPS26_-80_M2-06h_45-2	iPS26_M2-06h_45-2	iPS26_45_M2-06	-80°C	WT	132_141	iPS26a	M2-06h00	RPL19	WT	21.6376	21.9661	0.328436	21.8019	FOXL2	32.9513	33.6472	0.695915	33.2992	11.4974	11.4974		23-206	WT	11.4974	iPS26a	M2-06h00
23-207	iPS26_-80_M2-06h_45-3	iPS26_M2-06h_45-3	iPS26_45_M2-06	-80°C	WT	132_141	iPS26a	M2-06h00	RPL19	WT	21.3224	21.5498	0.227375	21.4361	FOXL2	33.3939	33.746	0.3521	33.5699	12.1338	12.1338		23-207	WT	12.1338	iPS26a	M2-06h00
23-208	iPS26_LN_M2-06h_45-1	iPS26_M2-06h_45-1	iPS26_45_M2-06	LN	WT	133_142	iPS26b	M2-06h00	RPL19	WT	21.8062	21.5274	0.278742	21.6668	FOXL2	33.3444	33.1152	0.229202	33.2298	11.563	11.563		23-208	WT	11.563	iPS26b	M2-06h00
23-209	iPS26_LN_M2-06h_45-2	iPS26_M2-06h_45-2	iPS26_45_M2-06	LN	WT	133_142	iPS26b	M2-06h00	RPL19	WT	20.8327	21.0994	0.266697	20.966	FOXL2	31.7855	31.9638	0.178268	31.8746	10.9086	10.9086		23-209	WT	10.9086	iPS26b	M2-06h00
23-210	iPS26_LN_M2-06h_45-3	iPS26_M2-06h_45-3	iPS26_45_M2-06	LN	WT	133_142	iPS26b	M2-06h00	RPL19	WT	21.6433	21.6794	0.0361328	21.6614	FOXL2	32.9891	33.1315	0.14233	33.0603	11.3989	11.3989		23-210	WT	11.3989	iPS26b	M2-06h00
23-211	iPS26_-80_M2-06h_82-1	iPS26_M2-06h_45-1	iPS26_82_M2-06	-80°C	Mut	132_141	iPS26a	M2-06h00	RPL19		21.7351	21.8763	0.141167	21.8057	FOXL2	32.6743	32.4998	0.174477	32.5871	10.7814	10.7814		23-211	Mut	10.7814	iPS26a	M2-06h00
23-212	iPS26_-80_M2-06h_82-2	iPS26_M2-06h_45-2	iPS26_82_M2-06	-80°C	Mut	132_141	iPS26a	M2-06h00	RPL19		21.9238	21.9236	0.000202179	21.9237	FOXL2	33.0131	32.4115	0.601604	32.7123	10.7885	10.7885		23-212	Mut	10.7885	iPS26a	M2-06h00
23-213	iPS26_-80_M2-06h_82-3	iPS26_M2-06h_45-3	iPS26_82_M2-06	-80°C	Mut	132_141	iPS26a	M2-06h00	RPL19		21.6212	21.866	0.244787	21.7436	FOXL2	32.1953	32.4556	0.260269	32.3254	10.5818	10.5818		23-213	Mut	10.5818	iPS26a	M2-06h00
23-214	iPS26_LN_M2-06h_82-1	iPS26_M2-06h_45-1	iPS26_82_M2-06	LN	Mut	133_142	iPS26b	M2-06h00	RPL19		21.9402	22.1551	0.214872	22.0477	FOXL2	34.0357	34.0692	0.0335388	34.0524	12.0048	12.0048		23-214	Mut	12.0048	iPS26b	M2-06h00
23-215	iPS26_LN_M2-06h_82-2	iPS26_M2-06h_45-2	iPS26_82_M2-06	LN	Mut	133_142	iPS26b	M2-06h00	RPL19		21.7433	21.7457	0.00234222	21.7445	FOXL2	34.0678	33.5938	0.474003	33.8308	12.0863	12.0863		23-215	Mut	12.0863	iPS26b	M2-06h00
23-216	iPS26_LN_M2-06h_82-3	iPS26_M2-06h_45-3	iPS26_82_M2-06	LN	Mut	133_142	iPS26b	M2-06h00	RPL19		21.5302	21.7639	0.233728	21.6471	FOXL2	33.1158	33.4116	0.295773	33.2637	11.6167	11.6167		23-216	Mut	11.6167	iPS26b	M2-06h00
22-83	iPS12_45_M2_12_P_1	iPS12_45_M2_12_P	45_M2_12_P_P2		WT	70	iPS12	M2_12h00	RPL19	WT	24.0005	20.0947	3.9058	20.0947	FOXL2	32.2215	32.545	0.323483	32.3833	12.2885	12.2885		22-83	WT	12.2885	iPS12	M2_12h00
22-84	iPS12_45_M2_12_P_2	iPS12_45_M2_12_P	45_M2_12_P_P2		WT	70	iPS12	M2_12h00	RPL19	WT	18.0512	18.0263	0.0249786	18.0387	FOXL2	30.6403	30.9662	0.325935	30.8033	12.7645	12.7645		22-84	WT	12.7645	iPS12	M2_12h00
22-85	iPS12_45_M2_12_P_3	iPS12_45_M2_12_P	45_M2_12_P_P2		WT	70	iPS12	M2_12h00	RPL19	WT	17.5466	17.4156	0.130968	17.4811	FOXL2	30.3456	30.5367	0.191122	30.4412	12.96	12.96		22-85	WT	12.96	iPS12	M2_12h00
22-86	iPS12_45_M2_12_P_4	iPS12_45_M2_12_P	45_M2_12_P_P2		WT	70	iPS12	M2_12h00	RPL19	WT	17.3671	17.1474	0.219713	17.2572	FOXL2	30.5329	30.539	0.00604057	30.536	13.2788	13.2788		22-86	WT	13.2788	iPS12	M2_12h00
22-87	iPS12_45_M2_12_P_5	iPS12_45_M2_12_P	45_M2_12_P_P2		WT	70	iPS12	M2_12h00	RPL19	WT	17.6484	17.6124	0.0359669	17.6304	FOXL2	30.9459	31.0914	0.145508	31.0187	13.3883	13.3883		22-87	WT	13.3883	iPS12	M2_12h00
22-88	iPS12_45_M2_12_P_6	iPS12_45_M2_12_P	45_M2_12_P_P2		WT	70	iPS12	M2_12h00	RPL19	WT	17.8994	17.9305	0.0310364	17.915	FOXL2	30.95	30.8128	0.137186	30.8814	12.9664	12.9664		22-88	WT	12.9664	iPS12	M2_12h00
22-89	iPS12_82_M2_12_P_1	iPS12_82_M2_12_P	82_M2_12_P_P2		Mut	70	iPS12	M2_12h00	RPL19		18.3343	18.3734	0.039011	18.3539	FOXL2	31.1765	31.2536	0.0770588	31.215	12.8612	12.8612		22-89	Mut	12.8612	iPS12	M2_12h00
22-90	iPS12_82_M2_12_P_2	iPS12_82_M2_12_P	82_M2_12_P_P2		Mut	70	iPS12	M2_12h00	RPL19		17.7994	17.7275	0.0718307	17.7634	FOXL2	30.9759	30.8985	0.0774326	30.9372	13.1738	13.1738		22-90	Mut	13.1738	iPS12	M2_12h00
22-91	iPS12_82_M2_12_P_3	iPS12_82_M2_12_P	82_M2_12_P_P2		Mut	70	iPS12	M2_12h00	RPL19		18.3555	18.4344	0.0789471	18.395	FOXL2	31.9386	31.5038	0.434814	31.7212	13.3262	13.3262		22-91	Mut	13.3262	iPS12	M2_12h00
22-92	iPS12_82_M2_12_P_4	iPS12_82_M2_12_P	82_M2_12_P_P2		Mut	70	iPS12	M2_12h00	RPL19		17.9708	17.9905	0.0196457	17.9807	FOXL2	31.0822	31.1531	0.0709305	31.1177	13.137	13.137		22-92	Mut	13.137	iPS12	M2_12h00
22-93	iPS12_82_M2_12_P_5	iPS12_82_M2_12_P	82_M2_12_P_P2		Mut	70	iPS12	M2_12h00	RPL19		17.4162	17.3759	0.0403023	17.396	FOXL2	30.9628	31.0906	0.127846	31.0267	13.6307	13.6307		22-93	Mut	13.6307	iPS12	M2_12h00
22-94	iPS12_82_M2_12_P_6	iPS12_82_M2_12_P	82_M2_12_P_P2		Mut	70	iPS12	M2_12h00	RPL19		18.3466	18.2798	0.0668278	18.3132	FOXL2	31.6955	31.6705	0.0249443	31.683	13.3698	13.3698		22-94	Mut	13.3698	iPS12	M2_12h00
23-217	iPS26_-80_M2-12h_45-1	iPS26_M2-12h_45-1	iPS26_45_M2-12	-80°C	WT	132_141	iPS26a	M2-12h00	RPL19	WT	22.1855	22.1327	0.0527859	22.1591	FOXL2	33.769	33.7175	0.0514832	33.7433	11.5842	11.5842		23-217	WT	11.5842	iPS26a	M2-12h00
23-218	iPS26_-80_M2-12h_45-2	iPS26_M2-12h_45-2	iPS26_45_M2-12	-80°C	WT	132_141	iPS26a	M2-12h00	RPL19	WT	21.4212	21.2395	0.181751	21.3304	FOXL2	33.1902	32.8945	0.295738	33.0424	11.712	11.712		23-218	WT	11.712	iPS26a	M2-12h00
23-219	iPS26_-80_M2-12h_45-3	iPS26_M2-12h_45-3	iPS26_45_M2-12	-80°C	WT	132_141	iPS26a	M2-12h00	RPL19	WT	21.2315	21.6656	0.434038	21.4486	FOXL2	33.446	33.6059	0.159889	33.526	12.0774	12.0774		23-219	WT	12.0774	iPS26a	M2-12h00
23-220	iPS26_LN_M2-12h_45-1	iPS26_M2-12h_45-1	iPS26_45_M2-12	LN	WT	133_142	iPS26b	M2-12h00	RPL19	WT	21.7162	21.5821	0.134115	21.6492	FOXL2	33.0296	32.9274	0.102173	32.9785	11.3293	11.3293		23-220	WT	11.3293	iPS26b	M2-12h00
23-221	iPS26_LN_M2-12h_45-2	iPS26_M2-12h_45-2	iPS26_45_M2-12	LN	WT	133_142	iPS26b	M2-12h00	RPL19	WT	20.9743	20.8057	0.168621	20.89	FOXL2	32.1	31.8474	0.252592	31.9737	11.0837	11.0837		23-221	WT	11.0837	iPS26b	M2-12h00
23-222	iPS26_LN_M2-12h_45-3	iPS26_M2-12h_45-3	iPS26_45_M2-12	LN	WT	133_142	iPS26b	M2-12h00	RPL19	WT	21.5882	21.6962	0.107985	21.6422	FOXL2	33.2261	33.333	0.106964	33.2795	11.6374	11.6374		23-222	WT	11.6374	iPS26b	M2-12h00
23-223	iPS26_-80_M2-12h_82-1	iPS26_M2-12h_45-1	iPS26_82_M2-12	-80°C	Mut	132_141	iPS26a	M2-12h00	RPL19		21.9877	22.0837	0.0959759	22.0357	FOXL2	32.9206	32.6581	0.262573	32.7894	10.7536	10.7536		23-223	Mut	10.7536	iPS26a	M2-12h00
23-224	iPS26_-80_M2-12h_82-2	iPS26_M2-12h_45-2	iPS26_82_M2-12	-80°C	Mut	132_141	iPS26a	M2-12h00	RPL19		22.0696	21.2521	0.817579	21.6608	FOXL2	32.4123	31.5466	0.865679	31.9795	10.3186	10.3186		23-224	Mut	10.3186	iPS26a	M2-12h00
23-225	iPS26_-80_M2-12h_82-3	iPS26_M2-12h_45-3	iPS26_82_M2-12	-80°C	Mut	132_141	iPS26a	M2-12h00	RPL19		22.2908	22.3388	0.0480442	22.3148	FOXL2	32.953	33.1052	0.152161	33.0291	10.7143	10.7143		23-225	Mut	10.7143	iPS26a	M2-12h00
23-226	iPS26_LN_M2-12h_82-1	iPS26_M2-12h_45-1	iPS26_82_M2-12	LN	Mut	133_142	iPS26b	M2-12h00	RPL19		21.8099	21.8006	0.00932503	21.8052	FOXL2	34.2913	33.8957	0.395592	34.0935	12.2883	12.2883		23-226	Mut	12.2883	iPS26b	M2-12h00
23-227	iPS26_LN_M2-12h_82-2	iPS26_M2-12h_45-2	iPS26_82_M2-12	LN	Mut	133_142	iPS26b	M2-12h00	RPL19		21.8254	20.8702	0.955177	21.3478	FOXL2	33.9625	33.1406	0.821911	33.5516	12.2038	12.2038		23-227	Mut	12.2038	iPS26b	M2-12h00
23-228	iPS26_LN_M2-12h_82-3	iPS26_M2-12h_45-3	iPS26_82_M2-12	LN	Mut	133_142	iPS26b	M2-12h00	RPL19		21.4252	21.6076	0.18239	21.5164	FOXL2	33.6431	33.8514	0.208328	33.7473	12.2309	12.2309		23-228	Mut	12.2309	iPS26b	M2-12h00
21-131	iPS09-45-M2_24h-1	iPS09-45-M2_24	45-M2_24		WT	80	iPS09	M2_24h00	RPL19	WT	21.9622	21.8143	0.147959	21.8882	FOXL2	33.3361	33.429	0.0928726	33.3826	11.4943	11.4943		21-131	WT	11.4943	iPS09	M2_24h00
21-132	iPS09-45-M2_24h-7	iPS09-45-M2_24	45-M2_24		WT	80	iPS09	M2_24h00	RPL19	WT	21.7794	21.8007	0.0212307	21.79	FOXL2	33.0617	33.2475	0.185783	33.1546	11.3646	11.3646		21-132	WT	11.3646	iPS09	M2_24h00
21-133	iPS09-45-M2_24h-12	iPS09-45-M2_24	45-M2_24		WT	80	iPS09	M2_24h00	RPL19	WT	21.7814	21.8131	0.0317135	21.7972	FOXL2	32.9575	32.6142	0.343304	32.7858	10.9886	10.9886		21-133	WT	10.9886	iPS09	M2_24h00
21-134	iPS09-45-M2_24h-15	iPS09-45-M2_24	45-M2_24		WT	80	iPS09	M2_24h00	RPL19	WT	21.2314	20.9403	0.291014	21.0859	FOXL2	31.8102	32.0706	0.260366	31.9404	10.8545	10.8545		21-134	WT	10.8545	iPS09	M2_24h00
21-135	iPS09-45-M2_24h-18	iPS09-45-M2_24	45-M2_24		WT	80	iPS09	M2_24h00	RPL19	WT	21.5422	21.4918	0.0504036	21.517	FOXL2	32.4571	32.7783	0.321152	32.6177	11.1007	11.1007		21-135	WT	11.1007	iPS09	M2_24h00
21-136	iPS09-82-M2_24h-5	iPS09-82-M2_24	82-M2_24		Mut	80	iPS09	M2_24h00	RPL19		21.6156	21.5817	0.0338593	21.5987	FOXL2	32.6182	32.4366	0.181526	32.5274	10.9287	10.9287		21-136	Mut	10.9287	iPS09	M2_24h00
21-137	iPS09-82-M2_24h-6	iPS09-82-M2_24	82-M2_24		Mut	80	iPS09	M2_24h00	RPL19		21.5361	21.6	0.063942	21.5681	FOXL2	32.9347	32.7227	0.211945	32.8287	11.2606	11.2606		21-137	Mut	11.2606	iPS09	M2_24h00
21-138	iPS09-82-M2_24h-8	iPS09-82-M2_24	82-M2_24		Mut	80	iPS09	M2_24h00	RPL19		21.5878	21.5333	0.0544758	21.5605	FOXL2	32.738	32.7752	0.0372429	32.7566	11.1961	11.1961		21-138	Mut	11.1961	iPS09	M2_24h00
21-139	iPS09-82-M2_24h-10	iPS09-82-M2_24	82-M2_24		Mut	80	iPS09	M2_24h00	RPL19		21.5109	21.6325	0.121571	21.5717	FOXL2	33.2346	32.9811	0.253464	33.1079	11.5362	11.5362		21-139	Mut	11.5362	iPS09	M2_24h00
21-140	iPS09-82-M2_24h-15	iPS09-82-M2_24	82-M2_24		Mut	80	iPS09	M2_24h00	RPL19		21.7172	21.7453	0.0281448	21.7312	FOXL2	32.6139	32.7038	0.0898705	32.6588	10.9276	10.9276		21-140	Mut	10.9276	iPS09	M2_24h00
22-95	iPS12_45_M2_24_P_1	iPS12_45_M2_24_P	45_M2_24		WT	71	iPS12	M2_24h00	RPL19	WT	18.3549	19.9703	1.61539	18.3549	FOXL2	24.7044	32.9713	8.26689	NA	NA	NA		22-95	WT	NA	iPS12	M2_24h00
22-96	iPS12_45_M2_24_P_2	iPS12_45_M2_24_P	45_M2_24		WT	71	iPS12	M2_24h00	RPL19	WT	17.5319	17.6252	0.0933189	17.5785	FOXL2	28.2602	28.3622	0.101982	28.3112	10.7327	10.7327		22-96	WT	10.7327	iPS12	M2_24h00
22-97	iPS12_45_M2_24_P_3	iPS12_45_M2_24_P	45_M2_24		WT	71	iPS12	M2_24h00	RPL19	WT	17.4521	17.4687	0.0165825	17.4604	FOXL2	27.7419	27.7822	0.0402508	27.7621	10.3017	10.3017		22-97	WT	10.3017	iPS12	M2_24h00
22-98	iPS12_45_M2_24_P_4	iPS12_45_M2_24_P	45_M2_24		WT	71	iPS12	M2_24h00	RPL19	WT	17.6557	17.2905	0.365227	17.4731	FOXL2	27.9052	27.8647	0.0405102	27.885	10.4119	10.4119		22-98	WT	10.4119	iPS12	M2_24h00
22-99	iPS12_45_M2_24_P_5	iPS12_45_M2_24_P	45_M2_24		WT	71	iPS12	M2_24h00	RPL19	WT	18.589	18.4642	0.124802	18.5266	FOXL2	29.2342	29.3695	0.135305	29.3018	10.7752	10.7752		22-99	WT	10.7752	iPS12	M2_24h00
22-100	iPS12_45_M2_24_P_6	iPS12_45_M2_24_P	45_M2_24		WT	71	iPS12	M2_24h00	RPL19	WT	18.4576	18.3662	0.0913486	18.4119	FOXL2	29.4968	29.1954	0.301428	29.3461	10.9342	10.9342		22-100	WT	10.9342	iPS12	M2_24h00
22-101	iPS12_82_M2_24_P_1	iPS12_82_M2_24_P	82_M2_24		Mut	71	iPS12	M2_24h00	RPL19		17.253	17.2618	0.00877762	17.2574	FOXL2	28.6657	28.8033	0.137543	28.7345	11.4771	11.4771		22-101	Mut	11.4771	iPS12	M2_24h00
22-102	iPS12_82_M2_24_P_2	iPS12_82_M2_24_P	82_M2_24		Mut	71	iPS12	M2_24h00	RPL19		17.7784	17.6322	0.146122	17.7053	FOXL2	28.8468	28.8309	0.0158768	28.8388	11.1335	11.1335		22-102	Mut	11.1335	iPS12	M2_24h00
22-103	iPS12_82_M2_24_P_3	iPS12_82_M2_24_P	82_M2_24		Mut	71	iPS12	M2_24h00	RPL19		16.8815	17.0222	0.140673	16.9519	FOXL2	28.3593	28.3582	0.00108719	28.3588	11.4069	11.4069		22-103	Mut	11.4069	iPS12	M2_24h00
22-104	iPS12_82_M2_24_P_4	iPS12_82_M2_24_P	82_M2_24		Mut	71	iPS12	M2_24h00	RPL19		17.1639	17.1269	0.0370617	17.1454	FOXL2	28.5884	28.5898	0.00136566	28.5891	11.4437	11.4437		22-104	Mut	11.4437	iPS12	M2_24h00
22-105	iPS12_82_M2_24_P_5	iPS12_82_M2_24_P	82_M2_24		Mut	71	iPS12	M2_24h00	RPL19		17.5916	17.437	0.154617	17.5143	FOXL2	28.6038	28.6725	0.0687733	28.6382	11.1239	11.1239		22-105	Mut	11.1239	iPS12	M2_24h00
22-106	iPS12_82_M2_24_P_6	iPS12_82_M2_24_P	82_M2_24		Mut	71	iPS12	M2_24h00	RPL19		17.6808	17.6156	0.0651684	17.6482	FOXL2	29.3909	29.4208	0.0298977	29.4059	11.7577	11.7577		22-106	Mut	11.7577	iPS12	M2_24h00
23-229	iPS26_-80_M2-36h_45-1	iPS26_M2-36h_45-1	iPS26_45_M2-36	-80°C	WT	132_141	iPS26a	M2-36h00	RPL19	WT	22.1659	21.9729	0.193083	22.0694	FOXL2	35.2718	35.3491	0.0773239	35.3105	13.2411	13.2411		23-229	WT	13.2411	iPS26a	M2-36h00
23-230	iPS26_-80_M2-36h_45-2	iPS26_M2-36h_45-2	iPS26_45_M2-36	-80°C	WT	132_141	iPS26a	M2-36h00	RPL19	WT	21.7282	21.5049	0.223223	21.6165	FOXL2	34.019	34.5145	0.495541	34.2668	12.6502	12.6502		23-230	WT	12.6502	iPS26a	M2-36h00
23-231	iPS26_-80_M2-36h_45-3	iPS26_M2-36h_45-3	iPS26_45_M2-36	-80°C	WT	132_141	iPS26a	M2-36h00	RPL19	WT	22.3662	22.3955	0.0292988	22.3808	FOXL2	35.756	35.3769	0.379051	35.5664	13.1856	13.1856		23-231	WT	13.1856	iPS26a	M2-36h00
23-232	iPS26_LN_M2-36h_45-1	iPS26_M2-36h_45-1	iPS26_45_M2-36	LN	WT	133_142	iPS26b	M2-36h00	RPL19	WT	21.9283	21.6059	0.322332	21.7671	FOXL2	33.8732	33.7145	0.158703	33.7939	12.0267	12.0267		23-232	WT	12.0267	iPS26b	M2-36h00
23-233	iPS26_LN_M2-36h_45-2	iPS26_M2-36h_45-2	iPS26_45_M2-36	LN	WT	133_142	iPS26b	M2-36h00	RPL19	WT	22.2371	21.988	0.249054	22.1125	FOXL2	34.1038	33.6158	0.487911	33.8598	11.7473	11.7473		23-233	WT	11.7473	iPS26b	M2-36h00
23-234	iPS26_LN_M2-36h_45-3	iPS26_M2-36h_45-3	iPS26_45_M2-36	LN	WT	133_142	iPS26b	M2-36h00	RPL19	WT	21.7865	21.9545	0.167984	21.8705	FOXL2	34.2535	33.812	0.441517	34.0327	12.1622	12.1622		23-234	WT	12.1622	iPS26b	M2-36h00
23-235	iPS26_-80_M2-36h_82-1	iPS26_M2-36h_45-1	iPS26_82_M2-36	-80°C	Mut	132_141	iPS26a	M2-36h00	RPL19		22.24	22.2	0.04	22.22	FOXL2	33.6296	33.3387	0.29081	33.4841	11.2641	11.2641		23-235	Mut	11.2641	iPS26a	M2-36h00
23-236	iPS26_-80_M2-36h_82-2	iPS26_M2-36h_45-2	iPS26_82_M2-36	-80°C	Mut	132_141	iPS26a	M2-36h00	RPL19		21.84	21.97	0.13	21.905	FOXL2	33.2144	33.1212	0.0931358	33.1678	11.2628	11.2628		23-236	Mut	11.2628	iPS26a	M2-36h00
23-237	iPS26_-80_M2-36h_82-3	iPS26_M2-36h_45-3	iPS26_82_M2-36	-80°C	Mut	132_141	iPS26a	M2-36h00	RPL19		21.98	22.17	0.19	22.075	FOXL2	33.1685	33.3628	0.194283	33.2657	11.1907	11.1907		23-237	Mut	11.1907	iPS26a	M2-36h00
23-238	iPS26_LN_M2-36h_82-1	iPS26_M2-36h_45-1	iPS26_82_M2-36	LN	Mut	133_142	iPS26b	M2-36h00	RPL19		21.9203	21.7402	0.180029	21.8302	FOXL2	35.2913	34.7452	0.546078	35.0183	13.188	13.188		23-238	Mut	13.188	iPS26b	M2-36h00
23-239	iPS26_LN_M2-36h_82-2	iPS26_M2-36h_45-2	iPS26_82_M2-36	LN	Mut	133_142	iPS26b	M2-36h00	RPL19		21.9751	22.057	0.0818882	22.016	FOXL2	35.6658	35.013	0.652794	35.3394	13.3234	13.3234		23-239	Mut	13.3234	iPS26b	M2-36h00
23-240	iPS26_LN_M2-36h_82-3	iPS26_M2-36h_45-3	iPS26_82_M2-36	LN	Mut	133_142	iPS26b	M2-36h00	RPL19		21.7636	21.931	0.16737	21.8473	FOXL2	34.5879	34.9113	0.323368	34.7496	12.9023	12.9023		23-240	Mut	12.9023	iPS26b	M2-36h00
22-107	iPS12_45_M2_48_P_1	iPS12_45_M2_48_P	45_M2_48		WT	72	iPS12	M2_48h00	RPL19	WT	20.9744	21.0083	0.0339184	20.9913	FOXL2	31.9981	31.9623	0.035841	31.9802	10.9889	10.9889		22-107	WT	10.9889	iPS12	M2_48h00
22-108	iPS12_45_M2_48_P_2	iPS12_45_M2_48_P	45_M2_48		WT	72	iPS12	M2_48h00	RPL19	WT	20.828	20.6848	0.143202	20.7564	FOXL2	32.0446	32.0629	0.0183716	32.0538	11.2974	11.2974		22-108	WT	11.2974	iPS12	M2_48h00
22-109	iPS12_45_M2_48_P_3	iPS12_45_M2_48_P	45_M2_48		WT	72	iPS12	M2_48h00	RPL19	WT	20.3048	20.4465	0.141693	20.3757	FOXL2	31.9681	31.7435	0.224604	31.8558	11.4802	11.4802		22-109	WT	11.4802	iPS12	M2_48h00
22-110	iPS12_45_M2_48_P_4	iPS12_45_M2_48_P	45_M2_48		WT	72	iPS12	M2_48h00	RPL19	WT	21.3765	21.4359	0.0593758	21.4062	FOXL2	31.8571	31.7547	0.102406	31.8059	10.3997	NA		22-110	WT	NA	iPS12	M2_48h00
22-111	iPS12_45_M2_48_P_5	iPS12_45_M2_48_P	45_M2_48		WT	72	iPS12	M2_48h00	RPL19	WT	20.7631	20.7104	0.0526638	20.7368	FOXL2	31.981	32.2573	0.276344	32.1191	11.3824	11.3824		22-111	WT	11.3824	iPS12	M2_48h00
22-112	iPS12_45_M2_48_P_6	iPS12_45_M2_48_P	45_M2_48		WT	72	iPS12	M2_48h00	RPL19	WT	20.9695	20.9649	0.00461769	20.9672	FOXL2	40	40	0	40	NA	NA		22-112	WT	NA	iPS12	M2_48h00
22-113	iPS12_82_M2_48_P_1	iPS12_82_M2_48_P	82_M2_48		Mut	72	iPS12	M2_48h00	RPL19		21.436	21.2326	0.203444	21.3343	FOXL2	32.113	32.2112	0.0981636	32.1621	10.8278	10.8278		22-113	Mut	10.8278	iPS12	M2_48h00
22-114	iPS12_82_M2_48_P_2	iPS12_82_M2_48_P	82_M2_48		Mut	72	iPS12	M2_48h00	RPL19		20.5975	20.5802	0.0173359	20.5888	FOXL2	31.9553	31.9207	0.0346336	31.938	11.3492	11.3492		22-114	Mut	11.3492	iPS12	M2_48h00
22-115	iPS12_82_M2_48_P_3	iPS12_82_M2_48_P	82_M2_48		Mut	72	iPS12	M2_48h00	RPL19		20.7576	20.6681	0.0895538	20.7129	FOXL2	31.8333	31.756	0.0772362	31.7946	11.0818	11.0818		22-115	Mut	11.0818	iPS12	M2_48h00
22-116	iPS12_82_M2_48_P_4	iPS12_82_M2_48_P	82_M2_48		Mut	72	iPS12	M2_48h00	RPL19		20.9048	20.3754	0.529427	20.9048	FOXL2	32.2659	32.2737	0.00785065	32.2698	11.3649	11.3649		22-116	Mut	11.3649	iPS12	M2_48h00
22-117	iPS12_82_M2_48_P_5	iPS12_82_M2_48_P	82_M2_48		Mut	72	iPS12	M2_48h00	RPL19		20.5236	20.5178	0.00585365	20.5207	FOXL2	32.0093	32.1544	0.1451	32.0818	11.5611	11.5611		22-117	Mut	11.5611	iPS12	M2_48h00
22-118	iPS12_82_M2_48_P_6	iPS12_82_M2_48_P	82_M2_48		Mut	72	iPS12	M2_48h00	RPL19		40	40	0	40	FOXL2	32.7061	32.8542	0.148129	32.7801	NA	NA		22-118	Mut	NA	iPS12	M2_48h00
23-241	iPS26_-80_M2-48h_45-1	iPS26_M2-48h_45-1	iPS26_45_M2-48	-80°C	WT	132_141	iPS26a	M2-48h00	RPL19	WT	21.7887	21.7963	0.00750542	21.7925	FOXL2	35.0614	34.6639	0.397408	34.8627	13.0702	13.0702		23-241	WT	13.0702	iPS26a	M2-48h00
23-242	iPS26_-80_M2-48h_45-2	iPS26_M2-48h_45-2	iPS26_45_M2-48	-80°C	WT	132_141	iPS26a	M2-48h00	RPL19	WT	21.9345	21.821	0.113565	21.8777	FOXL2	34.5172	34.467	0.0502434	34.4921	12.6144	12.6144		23-242	WT	12.6144	iPS26a	M2-48h00
23-243	iPS26_-80_M2-48h_45-3	iPS26_M2-48h_45-3	iPS26_45_M2-48	-80°C	WT	132_141	iPS26a	M2-48h00	RPL19	WT	21.4392	21.5667	0.127485	21.503	FOXL2	34.0827	34.0142	0.0684929	34.0484	12.5454	12.5454		23-243	WT	12.5454	iPS26a	M2-48h00
23-244	iPS26_LN_M2-48h_45-1	iPS26_M2-48h_45-1	iPS26_45_M2-48	LN	WT	133_142	iPS26b	M2-48h00	RPL19	WT	21.8974	21.9041	0.00671768	21.9007	FOXL2	33.9528	34.0962	0.143391	34.0245	12.1238	12.1238		23-244	WT	12.1238	iPS26b	M2-48h00
23-245	iPS26_LN_M2-48h_45-2	iPS26_M2-48h_45-2	iPS26_45_M2-48	LN	WT	133_142	iPS26b	M2-48h00	RPL19	WT	21.4404	21.296	0.144409	21.3682	FOXL2	33.239	32.9215	0.317528	33.0802	11.7121	11.7121		23-245	WT	11.7121	iPS26b	M2-48h00
23-246	iPS26_LN_M2-48h_45-3	iPS26_M2-48h_45-3	iPS26_45_M2-48	LN	WT	133_142	iPS26b	M2-48h00	RPL19	WT	21.8301	21.9131	0.0830173	21.8716	FOXL2	33.8665	34.4386	0.572079	34.1526	12.281	12.281		23-246	WT	12.281	iPS26b	M2-48h00
23-247	iPS26_-80_M2-48h_82-1	iPS26_M2-48h_45-1	iPS26_82_M2-48	-80°C	Mut	132_141	iPS26a	M2-48h00	RPL19		21.67	21.79	0.12	21.73	FOXL2	32.7492	32.9925	0.243248	32.8708	11.1408	11.1408		23-247	Mut	11.1408	iPS26a	M2-48h00
23-248	iPS26_-80_M2-48h_82-2	iPS26_M2-48h_45-2	iPS26_82_M2-48	-80°C	Mut	132_141	iPS26a	M2-48h00	RPL19		22.09	22.05	0.04	22.07	FOXL2	32.7911	32.755	0.036068	32.7731	10.7031	10.7031		23-248	Mut	10.7031	iPS26a	M2-48h00
23-249	iPS26_-80_M2-48h_82-3	iPS26_M2-48h_45-3	iPS26_82_M2-48	-80°C	Mut	132_141	iPS26a	M2-48h00	RPL19		22	22.12	0.12	22.06	FOXL2	32.9664	32.9626	0.00374222	32.9645	10.9045	10.9045		23-249	Mut	10.9045	iPS26a	M2-48h00
23-250	iPS26_LN_M2-48h_82-1	iPS26_M2-48h_45-1	iPS26_82_M2-48	LN	Mut	133_142	iPS26b	M2-48h00	RPL19		21.8864	22.0808	0.194393	21.9836	FOXL2	34.8361	34.4306	0.405556	34.6334	12.6497	12.6497		23-250	Mut	12.6497	iPS26b	M2-48h00
23-251	iPS26_LN_M2-48h_82-2	iPS26_M2-48h_45-2	iPS26_82_M2-48	LN	Mut	133_142	iPS26b	M2-48h00	RPL19		22.2648	22.1806	0.0841351	22.2227	FOXL2	34.3573	34.1669	0.190357	34.2621	12.0394	12.0394		23-251	Mut	12.0394	iPS26b	M2-48h00
23-252	iPS26_LN_M2-48h_82-3	iPS26_M2-48h_45-3	iPS26_82_M2-48	LN	Mut	133_142	iPS26b	M2-48h00	RPL19		22.2231	22.3774	0.154253	22.3002	FOXL2	34.7022	34.9941	0.291866	34.8481	12.5479	12.5479		23-252	Mut	12.5479	iPS26b	M2-48h00
23-253	iPS26_-80_M3-24h_45-1	iPS26_M3-24h_45-1	iPS26_45_M3-24	-80°C	WT	132_141	iPS26a	M3-24h00	RPL19	WT	21.9756	21.9834	0.00775146	21.9795	FOXL2	32.6086	32.8335	0.224895	32.7211	10.7416	10.7416		23-253	WT	10.7416	iPS26a	M3-24h00
23-254	iPS26_-80_M3-24h_45-2	iPS26_M3-24h_45-2	iPS26_45_M3-24	-80°C	WT	132_141	iPS26a	M3-24h00	RPL19	WT	21.5695	21.4514	0.118135	21.5104	FOXL2	31.9511	32.1059	0.154835	32.0285	10.5181	10.5181		23-254	WT	10.5181	iPS26a	M3-24h00
23-255	iPS26_-80_M3-24h_45-3	iPS26_M3-24h_45-3	iPS26_45_M3-24	-80°C	WT	132_141	iPS26a	M3-24h00	RPL19	WT	21.725	21.8282	0.103142	21.7766	FOXL2	32.7207	33.0014	0.280602	32.861	11.0845	11.0845		23-255	WT	11.0845	iPS26a	M3-24h00
23-256	iPS26_LN_M3-24h_45-1	iPS26_M3-24h_45-1	iPS26_45_M3-24	LN	WT	133_142	iPS26b	M3-24h00	RPL19	WT	21.9023	21.7673	0.134974	21.8348	FOXL2	33.2165	33.1694	0.0470657	33.193	11.3582	11.3582		23-256	WT	11.3582	iPS26b	M3-24h00
23-257	iPS26_LN_M3-24h_45-2	iPS26_M3-24h_45-2	iPS26_45_M3-24	LN	WT	133_142	iPS26b	M3-24h00	RPL19	WT	21.2649	21.2038	0.0611515	21.2344	FOXL2	32.1036	32.1217	0.0181427	32.1127	10.8783	10.8783		23-257	WT	10.8783	iPS26b	M3-24h00
23-258	iPS26_LN_M3-24h_45-3	iPS26_M3-24h_45-3	iPS26_45_M3-24	LN	WT	133_142	iPS26b	M3-24h00	RPL19	WT	21.816	21.8104	0.00560188	21.8132	FOXL2	33.4266	33.3227	0.103874	33.3746	11.5615	11.5615		23-258	WT	11.5615	iPS26b	M3-24h00
23-259	iPS26_-80_M3-24h_82-1	iPS26_M3-24h_45-1	iPS26_82_M3-24	-80°C	Mut	132_141	iPS26a	M3-24h00	RPL19		22.3846	22.4397	0.0551319	22.4121	FOXL2	32.93	33.1605	0.230541	33.0453	10.6331	10.6331		23-259	Mut	10.6331	iPS26a	M3-24h00
23-260	iPS26_-80_M3-24h_82-2	iPS26_M3-24h_45-2	iPS26_82_M3-24	-80°C	Mut	132_141	iPS26a	M3-24h00	RPL19		22.8248	22.1137	0.711088	22.4693	FOXL2	33.5443	32.6522	0.892113	33.0983	10.629	10.629		23-260	Mut	10.629	iPS26a	M3-24h00
23-261	iPS26_-80_M3-24h_82-3	iPS26_M3-24h_45-3	iPS26_82_M3-24	-80°C	Mut	132_141	iPS26a	M3-24h00	RPL19		22.4618	22.5361	0.0743084	22.4989	FOXL2	33.0754	33.0161	0.0593185	33.0458	10.5469	10.5469		23-261	Mut	10.5469	iPS26a	M3-24h00
23-262	iPS26_LN_M3-24h_82-1	iPS26_M3-24h_45-1	iPS26_82_M3-24	LN	Mut	133_142	iPS26b	M3-24h00	RPL19		22.1544	22.1737	0.0192852	22.1641	FOXL2	32.7071	32.5883	0.118801	32.6477	10.4837	10.4837		23-262	Mut	10.4837	iPS26b	M3-24h00
23-263	iPS26_LN_M3-24h_82-2	iPS26_M3-24h_45-2	iPS26_82_M3-24	LN	Mut	133_142	iPS26b	M3-24h00	RPL19		22.9749	22.1638	0.811039	22.5693	FOXL2	33.4097	32.2693	1.14035	32.8395	10.2702	10.2702		23-263	Mut	10.2702	iPS26b	M3-24h00
23-264	iPS26_LN_M3-24h_82-3	iPS26_M3-24h_45-3	iPS26_82_M3-24	LN	Mut	133_142	iPS26b	M3-24h00	RPL19		21.9225	22.0818	0.159264	22.0022	FOXL2	32.3007	32.6047	0.304005	32.4527	10.4506	10.4506		23-264	Mut	10.4506	iPS26b	M3-24h00
21-146	iPS09-45-M3_48-19	iPS09-45-M3_48	45-M3_48		WT	79	iPS09	M3_48h00	RPL19	WT	17.1451	16.8107	0.334337	16.9779	FOXL2	32.4185	32.3044	0.114094	32.3614	15.3835	15.3835		21-146	WT	15.3835	iPS09	M3_48h00
21-147	iPS09-45-M3_48-9	iPS09-45-M3_48	45-M3_48		WT	79	iPS09	M3_48h00	RPL19	WT	17.1098	16.7858	0.324003	16.9478	FOXL2	32.9696	32.9772	0.00753403	32.9734	16.0256	16.0256		21-147	WT	16.0256	iPS09	M3_48h00
21-148	iPS09-45-M3_48-20	iPS09-45-M3_48	45-M3_48		WT	79	iPS09	M3_48h00	RPL19	WT	17.2669	17.2004	0.0664196	17.2337	FOXL2	32.3076	31.9653	0.342318	32.1364	14.9028	14.9028		21-148	WT	14.9028	iPS09	M3_48h00
21-149	iPS09-45-M3_48-3	iPS09-45-M3_48	45-M3_48		WT	79	iPS09	M3_48h00	RPL19	WT	16.9039	16.7466	0.157324	16.8252	FOXL2	32.4814	32.5403	0.0589676	32.5108	15.6856	15.6856		21-149	WT	15.6856	iPS09	M3_48h00
21-150	iPS09-45-M3_48-4	iPS09-45-M3_48	45-M3_48		WT	79	iPS09	M3_48h00	RPL19	WT	16.8161	16.7299	0.086195	16.773	FOXL2	32.0854	31.9598	0.125547	32.0226	15.2496	15.2496		21-150	WT	15.2496	iPS09	M3_48h00
21-151	iPS09-82-M3_48-1	iPS09-82-M3_48	82-M3_48		Mut	79	iPS09	M3_48h00	RPL19		16.7334	7.5659	9.16747	16.7334	FOXL2	32.3646	32.6513	0.286743	32.508	15.7746	15.7746		21-151	Mut	15.7746	iPS09	M3_48h00
21-152	iPS09-82-M3_48-11	iPS09-82-M3_48	82-M3_48		Mut	79	iPS09	M3_48h00	RPL19		16.5764	16.414	0.162392	16.4952	FOXL2	31.4918	31.5658	0.0739422	31.5288	15.0336	15.0336		21-152	Mut	15.0336	iPS09	M3_48h00
21-153	iPS09-82-M3_48-13	iPS09-82-M3_48	82-M3_48		Mut	79	iPS09	M3_48h00	RPL19		17.0459	16.8281	0.217789	16.937	FOXL2	32.4591	32.4053	0.053791	32.4322	15.4951	15.4951		21-153	Mut	15.4951	iPS09	M3_48h00
21-154	iPS09-82-M3_48-14	iPS09-82-M3_48	82-M3_48		Mut	79	iPS09	M3_48h00	RPL19		16.5959	16.3738	0.222101	16.4849	FOXL2	31.1808	30.96	0.220778	31.0704	14.5856	14.5856		21-154	Mut	14.5856	iPS09	M3_48h00
21-155	iPS09-82-M3_48-9	iPS09-82-M3_48	82-M3_48		Mut	79	iPS09	M3_48h00	RPL19		16.5894	16.4918	0.0975628	16.5406	FOXL2	30.507	30.5669	0.0599098	30.537	13.9964	13.9964		21-155	Mut	13.9964	iPS09	M3_48h00
23-265	iPS26_-80_M3-48h_45-1	iPS26_M3-48h_45-1	iPS26_45_M3-48	-80°C	WT	132_141	iPS26a	M3-48h00	RPL19	WT	22.6852	22.5261	0.159143	22.6056	FOXL2	31.7214	31.4115	0.309938	31.5664	8.96078	8.96078		23-265	WT	8.96078	iPS26a	M3-48h00
23-266	iPS26_-80_M3-48h_45-2	iPS26_M3-48h_45-2	iPS26_45_M3-48	-80°C	WT	132_141	iPS26a	M3-48h00	RPL19	WT	21.954	21.9778	0.0238056	21.9659	FOXL2	30.8478	30.8834	0.0356464	30.8656	8.89974	8.89974		23-266	WT	8.89974	iPS26a	M3-48h00
23-267	iPS26_-80_M3-48h_45-3	iPS26_M3-48h_45-3	iPS26_45_M3-48	-80°C	WT	132_141	iPS26a	M3-48h00	RPL19	WT	22.1019	22.1693	0.0674572	22.1356	FOXL2	31.6857	31.4392	0.246534	31.5625	9.42687	9.42687		23-267	WT	9.42687	iPS26a	M3-48h00
23-268	iPS26_LN_M3-48h_45-1	iPS26_M3-48h_45-1	iPS26_45_M3-48	LN	WT	133_142	iPS26b	M3-48h00	RPL19	WT	22.7372	22.6426	0.0945892	22.6899	FOXL2	33.7363	33.9778	0.241482	33.8571	11.1672	11.1672		23-268	WT	11.1672	iPS26b	M3-48h00
23-269	iPS26_LN_M3-48h_45-2	iPS26_M3-48h_45-2	iPS26_45_M3-48	LN	WT	133_142	iPS26b	M3-48h00	RPL19	WT	21.6566	21.5997	0.0569458	21.6281	FOXL2	32.052	31.9146	0.137476	31.9833	10.3551	10.3551		23-269	WT	10.3551	iPS26b	M3-48h00
23-270	iPS26_LN_M3-48h_45-3	iPS26_M3-48h_45-3	iPS26_45_M3-48	LN	WT	133_142	iPS26b	M3-48h00	RPL19	WT	22.3822	22.4462	0.0639954	22.4142	FOXL2	33.3523	33.4243	0.071949	33.3883	10.9741	10.9741		23-270	WT	10.9741	iPS26b	M3-48h00
23-271	iPS26_-80_M3-48h_82-1	iPS26_M3-48h_45-1	iPS26_82_M3-48	-80°C	Mut	132_141	iPS26a	M3-48h00	RPL19		22.4381	22.4375	0.000608444	22.4378	FOXL2	33.0637	33.1246	0.0608711	33.0942	10.6564	10.6564		23-271	Mut	10.6564	iPS26a	M3-48h00
23-272	iPS26_-80_M3-48h_82-2	iPS26_M3-48h_45-2	iPS26_82_M3-48	-80°C	Mut	132_141	iPS26a	M3-48h00	RPL19		22.3151	22.2728	0.042326	22.294	FOXL2	32.8013	32.7975	0.00386047	32.7994	10.5054	10.5054		23-272	Mut	10.5054	iPS26a	M3-48h00
23-273	iPS26_-80_M3-48h_82-3	iPS26_M3-48h_45-3	iPS26_82_M3-48	-80°C	Mut	132_141	iPS26a	M3-48h00	RPL19		22.1581	22.4262	0.268114	22.2922	FOXL2	32.9063	33.3083	0.40202	33.1073	10.8151	10.8151		23-273	Mut	10.8151	iPS26a	M3-48h00
23-274	iPS26_LN_M3-48h_82-1	iPS26_M3-48h_45-1	iPS26_82_M3-48	LN	Mut	133_142	iPS26b	M3-48h00	RPL19		22.5833	22.6321	0.0487595	22.6077	FOXL2	32.5893	32.5948	0.00542449	32.592	9.98433	9.98433		23-274	Mut	9.98433	iPS26b	M3-48h00
23-275	iPS26_LN_M3-48h_82-2	iPS26_M3-48h_45-2	iPS26_82_M3-48	LN	Mut	133_142	iPS26b	M3-48h00	RPL19		22.5982	22.5697	0.0285187	22.584	FOXL2	32.3014	32.5564	0.255024	32.4289	9.84489	9.84489		23-275	Mut	9.84489	iPS26b	M3-48h00
23-276	iPS26_LN_M3-48h_82-3	iPS26_M3-48h_45-3	iPS26_82_M3-48	LN	Mut	133_142	iPS26b	M3-48h00	RPL19		22.6196	22.8949	0.275347	22.7573	FOXL2	32.3953	32.4753	0.0799942	32.4353	9.67808	9.67808		23-276	Mut	9.67808	iPS26b	M3-48h00
23-157	iPS19_45_iPS_P1	iPS19_45_iPS	45_iPS		WT	106_115	iPS19	iPS	RPL19	WT	20.9786	20.7934	0.18527	20.886	FOXL2	32.2309	32.5	0.269108	32.3654	11.4794	11.4794		23-157	WT	11.4794	iPS19	iPS
23-158	iPS19_45_iPS_P2	iPS19_45_iPS	45_iPS		WT	106_115	iPS19	iPS	RPL19	WT	20.7055	20.6677	0.0378	20.6866	FOXL2	33.0024	32.8344	0.167999	32.9184	12.2318	12.2318		23-158	WT	12.2318	iPS19	iPS
23-159	iPS19_45_iPS_P3	iPS19_45_iPS	45_iPS		WT	106_115	iPS19	iPS	RPL19	WT	20.7061	20.6481	0.05798	20.6771	FOXL2	31.9547	32.2417	0.287003	32.0982	11.4211	11.4211		23-159	WT	11.4211	iPS19	iPS
23-160	iPS19_45_iPS_P4	iPS19_45_iPS	45_iPS		WT	106_115	iPS19	iPS	RPL19	WT	20.5022	19.6018	0.90043	20.5022	FOXL2	31.7189	31.8154	0.0964813	31.7671	11.265	11.265		23-160	WT	11.265	iPS19	iPS
23-161	iPS19_45_iPS_P5	iPS19_45_iPS	45_iPS		WT	106_115	iPS19	iPS	RPL19	WT	20.8655	20.7544	0.11111	20.8099	FOXL2	32.3932	32.5799	0.186707	32.4865	11.6766	11.6766		23-161	WT	11.6766	iPS19	iPS
23-162	iPS19_45_iPS_P6	iPS19_45_iPS	45_iPS		WT	106_115	iPS19	iPS	RPL19	WT	20.7455	20.6961	0.0494	20.7208	FOXL2	32.3698	32.5166	0.146816	32.4432	11.7224	11.7224		23-162	WT	11.7224	iPS19	iPS
23-169	iPS19_45_iPS_P1	iPS19_45_iPS	45_iPS		WT	107_116	iPS19	iPS	RPL19	WT	21.0793	21.1746	0.0952892	21.127	FOXL2	32.2532	32.0478	0.205433	32.1505	11.0235	11.0235		23-169	WT	11.0235	iPS19	iPS
23-170	iPS19_45_iPS_P2	iPS19_45_iPS	45_iPS		WT	107_116	iPS19	iPS	RPL19	WT	20.6605	20.5603	0.100142	20.6104	FOXL2	32.4022	32.3061	0.0961151	32.3541	11.7438	11.7438		23-170	WT	11.7438	iPS19	iPS
23-171	iPS19_45_iPS_P3	iPS19_45_iPS	45_iPS		WT	107_116	iPS19	iPS	RPL19	WT	20.4506	20.4266	0.0239906	20.4386	FOXL2	32.0811	32.4853	0.404163	32.2832	11.8446	11.8446		23-171	WT	11.8446	iPS19	iPS
23-172	iPS19_45_iPS_P4	iPS19_45_iPS	45_iPS		WT	107_116	iPS19	iPS	RPL19	WT	21.1211	20.6019	0.519173	20.8615	FOXL2	32.485	32.6462	0.161217	32.5656	11.7041	11.7041		23-172	WT	11.7041	iPS19	iPS
23-173	iPS19_45_iPS_P5	iPS19_45_iPS	45_iPS		WT	107_116	iPS19	iPS	RPL19	WT	20.5604	20.4066	0.153858	20.4835	FOXL2	31.5607	31.6025	0.0417919	31.5816	11.0981	11.0981		23-173	WT	11.0981	iPS19	iPS
23-174	iPS19_45_iPS_P6	iPS19_45_iPS	45_iPS		WT	107_116	iPS19	iPS	RPL19	WT	20.9848	20.9575	0.0272636	20.9712	FOXL2	31.3639	31.2566	0.107231	31.3102	10.3391	NA		23-174	WT	NA	iPS19	iPS
23-163	iPS19_82_iPS_P1	iPS19_82_iPS	82_iPS		Mut	106_115	iPS19	iPS	RPL19		20.8273	20.8263	0.00096	20.8268	FOXL2	31.9335	31.742	0.191456	31.8378	11.011	11.011		23-163	Mut	11.011	iPS19	iPS
23-164	iPS19_82_iPS_P2	iPS19_82_iPS	82_iPS		Mut	106_115	iPS19	iPS	RPL19		20.789	20.7045	0.08451	20.7468	FOXL2	31.7317	31.7018	0.029871	31.7167	10.9699	10.9699		23-164	Mut	10.9699	iPS19	iPS
23-165	iPS19_82_iPS_P3	iPS19_82_iPS	82_iPS		Mut	106_115	iPS19	iPS	RPL19		20.5213	20.7277	0.20641	20.6245	FOXL2	31.9581	32.0846	0.126492	32.0213	11.3968	11.3968		23-165	Mut	11.3968	iPS19	iPS
23-166	iPS19_82_iPS_P4	iPS19_82_iPS	82_iPS		Mut	106_115	iPS19	iPS	RPL19		20.8894	20.8585	0.03085	20.8739	FOXL2	32.2881	32.5028	0.214741	32.3954	11.5215	11.5215		23-166	Mut	11.5215	iPS19	iPS
23-167	iPS19_82_iPS_P5	iPS19_82_iPS	82_iPS		Mut	106_115	iPS19	iPS	RPL19		20.3788	20.6982	0.31942	20.5385	FOXL2	31.7998	31.7817	0.0180931	31.7907	11.2522	11.2522		23-167	Mut	11.2522	iPS19	iPS
23-168	iPS19_82_iPS_P6	iPS19_82_iPS	82_iPS		Mut	106_115	iPS19	iPS	RPL19		20.9423	20.9107	0.03159	20.9265	FOXL2	31.602	31.5796	0.0224018	31.5908	10.6644	10.6644		23-168	Mut	10.6644	iPS19	iPS
23-175	iPS19_82_iPS_P1	iPS19_82_iPS	82_iPS		Mut	107_116	iPS19	iPS	RPL19		20.972	20.9047	0.0672054	20.9383	FOXL2	32.2095	32.0714	0.1381	32.1405	11.2021	11.2021		23-175	Mut	11.2021	iPS19	iPS
23-176	iPS19_82_iPS_P2	iPS19_82_iPS	82_iPS		Mut	107_116	iPS19	iPS	RPL19		20.7626	20.7321	0.0305347	20.7473	FOXL2	32.2282	32.1417	0.0865746	32.1849	11.4376	11.4376		23-176	Mut	11.4376	iPS19	iPS
23-177	iPS19_82_iPS_P3	iPS19_82_iPS	82_iPS		Mut	107_116	iPS19	iPS	RPL19		20.5898	20.5492	0.0406399	20.5695	FOXL2	30.8371	31.0934	0.25639	30.9653	10.3958	10.3958		23-177	Mut	10.3958	iPS19	iPS
23-178	iPS19_82_iPS_P4	iPS19_82_iPS	82_iPS		Mut	107_116	iPS19	iPS	RPL19		20.7042	20.6038	0.100441	20.654	FOXL2	30.9042	30.9585	0.0542698	30.9314	10.2774	10.2774		23-178	Mut	10.2774	iPS19	iPS
23-179	iPS19_82_iPS_P5	iPS19_82_iPS	82_iPS		Mut	107_116	iPS19	iPS	RPL19		20.7642	20.4561	0.308119	20.6102	FOXL2	31.7291	31.7062	0.0228977	31.7177	11.1075	11.1075		23-179	Mut	11.1075	iPS19	iPS
23-180	iPS19_82_iPS_P6	iPS19_82_iPS	82_iPS		Mut	107_116	iPS19	iPS	RPL19		20.6954	20.5959	0.0994473	20.6457	FOXL2	31.8949	31.9504	0.0555401	31.9226	11.277	11.277		23-180	Mut	11.277	iPS19	iPS
