# Supplementary material for: A conserved NR5A1-responsive enhancer regulates SRY in testis-determination
Source: Nat Commun. 2024 Mar 30;15:2796. doi: 10.1038/s41467-024-47162-2 (PMC10981742; doi:10.1038/s41467-024-47162-2)
Supplement: Supplementary file 32 — Supplementary Dataset 29 [file 41467_2024_47162_MOESM32_ESM.xlsx]

## Sheet: FGF9-∆CT
Sample_Reference	Sample_Name	Name	Name_wo_Experiment	storage	genotype	qPCR	Experiment	Time	Normalizer	Calibrator	Cт1_Normalizer	Cт2_Normalizer	Cт2-Cт1_Normalizer	µCt_Normalizer	Target	Cт1_Target	Cт2_Target	Cт2-Cт1_Target	µCт_Target	dCт	dCт_NA		Sample_Reference	genotype	dCт_NA	Experiment	Time
21-121	iPS09-45-FLYB-19	iPS09-45-M1_36h00	45-M1_36h00		WT	79_86	iPS09	M1_36h00	RPL19	M1_36h00_WT	21.9782	21.9165	0.061655	21.9473	FGF9	34.4074	34.4104	0.00300217	34.4089	12.4615	12.4615		21-121	WT	12.4615	iPS09	M1_36h00
21-122	iPS09-45-FLYB-20	iPS09-45-M1_36h00	45-M1_36h00		WT	79_86	iPS09	M1_36h00	RPL19	M1_36h00_WT	20.2591	21.4134	1.15421	21.4134	FGF9	33.894	34.0265	0.132439	33.9602	12.5469	12.5469		21-122	WT	12.5469	iPS09	M1_36h00
21-123	iPS09-45-FLYB-3	iPS09-45-M1_36h00	45-M1_36h00		WT	79_86	iPS09	M1_36h00	RPL19	M1_36h00_WT	20.13	21.2351	1.10513	21.2351	FGF9	32.9766	33.1383	0.161732	33.0575	11.8223	11.8223		21-123	WT	11.8223	iPS09	M1_36h00
21-124	iPS09-45-FLYB-4	iPS09-45-M1_36h00	45-M1_36h00		WT	79_86	iPS09	M1_36h00	RPL19	M1_36h00_WT	21.3189	21.337	0.0180721	21.3279	FGF9	34.5359	34.1733	0.362652	34.3546	13.0267	13.0267		21-124	WT	13.0267	iPS09	M1_36h00
21-125	iPS09-45-FLYB-9	iPS09-45-M1_36h00	45-M1_36h00		WT	79_86	iPS09	M1_36h00	RPL19	M1_36h00_WT	19.9843	21.4558	1.47147	21.4558	FGF9	33.1586	33.1427	0.0158386	33.1506	11.6948	11.6948		21-125	WT	11.6948	iPS09	M1_36h00
21-126	iPS09-82-FLYB-1	iPS09-82-M1_36h00	82-M1_36h00		Mut	79_86	iPS09	M1_36h00	RPL19		21.5238	21.5002	0.0235882	21.512	FGF9	32.7504	32.6219	0.128494	32.6861	11.1742	11.1742		21-126	Mut	11.1742	iPS09	M1_36h00
21-127	iPS09-82-FLYB-11	iPS09-82-M1_36h00	82-M1_36h00		Mut	79_86	iPS09	M1_36h00	RPL19		21.3517	21.4418	0.0900593	21.3967	FGF9	32.9084	33.1945	0.286053	33.0514	11.6547	11.6547		21-127	Mut	11.6547	iPS09	M1_36h00
21-128	iPS09-82-FLYB-13	iPS09-82-M1_36h00	82-M1_36h00		Mut	79_86	iPS09	M1_36h00	RPL19		21.2964	21.3433	0.0469818	21.3199	FGF9	33.478	33.788	0.309952	33.633	12.3131	12.3131		21-128	Mut	12.3131	iPS09	M1_36h00
21-129	iPS09-82-FLYB-14	iPS09-82-M1_36h00	82-M1_36h00		Mut	79_86	iPS09	M1_36h00	RPL19		21.4204	21.3658	0.0545406	21.3931	S0X9	32.3753	32.4785	0.103195	32.4269	11.0338	11.0338		21-129	Mut	11.0338	iPS09	M1_36h00
21-130	iPS09-82-FLYB-9	iPS09-82-M1_36h00	82-M1_36h00		Mut	79_86	iPS09	M1_36h00	RPL19		21.449	21.3674	0.0815468	21.4082	FGF9	32.0126	31.516	0.496616	31.7643	10.3561	10.3561		21-130	Mut	10.3561	iPS09	M1_36h00
22-59	iPS12_45_M1_36_P_1	iPS12_45_M1_36_P	45_FLYB_36_P2		WT	65	iPS12	M1_36h00	RPL19	WT	21.9811	21.9707	0.0103302	21.9759	FGF9	34.7473	34.9643	0.21703	34.8558	12.8799	12.8799		22-59	WT	12.8799	iPS12	M1_36h00
22-60	iPS12_45_M1_36_P_2	iPS12_45_M1_36_P	45_FLYB_36_P2		WT	65	iPS12	M1_36h00	RPL19	WT	21.4657	21.4334	0.032341	21.4495	FGF9	33.9338	33.9583	0.0244827	33.9461	12.4965	12.4965		22-60	WT	12.4965	iPS12	M1_36h00
22-61	iPS12_45_M1_36_P_3	iPS12_45_M1_36_P	45_FLYB_36_P2		WT	65	iPS12	M1_36h00	RPL19	WT	21.6577	21.5842	0.0734348	21.621	FGF9	34.3231	34.0812	0.241917	34.2022	12.5812	12.5812		22-61	WT	12.5812	iPS12	M1_36h00
22-62	iPS12_45_M1_36_P_4	iPS12_45_M1_36_P	45_FLYB_36_P2		WT	65	iPS12	M1_36h00	RPL19	WT	21.4994	21.0627	0.436666	21.2811	FGF9	33.9904	33.6011	0.389324	33.7957	12.5147	12.5147		22-62	WT	12.5147	iPS12	M1_36h00
22-63	iPS12_45_M1_36_P_5	iPS12_45_M1_36_P	45_FLYB_36_P2		WT	65	iPS12	M1_36h00	RPL19	WT	21.513	21.315	0.198092	21.414	FGF9	34.1263	34.4038	0.277431	34.265	12.8511	12.8511		22-63	WT	12.8511	iPS12	M1_36h00
22-64	iPS12_45_M1_36_P_6	iPS12_45_M1_36_P	45_FLYB_36_P2		WT	65	iPS12	M1_36h00	RPL19	WT	21.7011	21.7984	0.0973187	21.7497	FGF9	34.1406	34.0928	0.0477905	34.1167	12.3669	12.3669		22-64	WT	12.3669	iPS12	M1_36h00
22-65	iPS12_82_M1_36_P_1	iPS12_82_M1_36_P	82_FLYB_36_P2		Mut	65	iPS12	M1_36h00	RPL19		21.8013	21.7821	0.019167	21.7917	FGF9	33.1887	33.1507	0.0380096	33.1697	11.378	11.378		22-65	Mut	11.378	iPS12	M1_36h00
22-66	iPS12_82_M1_36_P_2	iPS12_82_M1_36_P	82_FLYB_36_P2		Mut	65	iPS12	M1_36h00	RPL19		21.599	21.6446	0.0456123	21.6218	FGF9	33.0094	33.0501	0.0406342	33.0298	11.408	11.408		22-66	Mut	11.408	iPS12	M1_36h00
22-67	iPS12_82_M1_36_P_3	iPS12_82_M1_36_P	82_FLYB_36_P2		Mut	65	iPS12	M1_36h00	RPL19		21.425	21.5452	0.120167	21.4851	FGF9	33.5517	33.4249	0.126774	33.4883	12.0032	NA		22-67	Mut	NA	iPS12	M1_36h00
22-68	iPS12_82_M1_36_P_4	iPS12_82_M1_36_P	82_FLYB_36_P2		Mut	65	iPS12	M1_36h00	RPL19		21.6493	21.5875	0.0617905	21.6184	FGF9	33.0303	33.048	0.0176659	33.0392	11.4208	11.4208		22-68	Mut	11.4208	iPS12	M1_36h00
22-69	iPS12_82_M1_36_P_5	iPS12_82_M1_36_P	82_FLYB_36_P2		Mut	65	iPS12	M1_36h00	RPL19		21.3824	21.4	0.0176315	21.3912	FGF9	32.7665	32.5217	0.244755	32.6441	11.2529	NA		22-69	Mut	NA	iPS12	M1_36h00
22-70	iPS12_82_M1_36_P_6	iPS12_82_M1_36_P	82_FLYB_36_P2		Mut	65	iPS12	M1_36h00	RPL19		21.5062	21.4304	0.0757637	21.4683	FGF9	32.714	32.9458	0.231758	32.8299	11.3616	11.3616		22-70	Mut	11.3616	iPS12	M1_36h00
23-181	iPS26_-80_M1-36h_45-1	iPS26_M1-36h_45-1	iPS26_45_M1-36	-80°C	WT	132_140	iPS26a	M1-36h00	RPL19	WT	22.1506	21.9138	0.236734	22.0322	FGF9	35.4282	34.9415	0.486763	35.1849	13.1527	13.1527		23-181	WT	13.1527	iPS26a	M1-36h00
23-182	iPS26_-80_M1-36h_45-2	iPS26_M1-36h_45-2	iPS26_45_M1-36	-80°C	WT	132_140	iPS26a	M1-36h00	RPL19	WT	21.6718	21.6109	0.0608578	21.6413	FGF9	34.3863	34.5362	0.149952	34.4613	12.8199	12.8199		23-182	WT	12.8199	iPS26a	M1-36h00
23-183	iPS26_-80_M1-36h_45-3	iPS26_M1-36h_45-3	iPS26_45_M1-36	-80°C	WT	132_140	iPS26a	M1-36h00	RPL19	WT	21.6009	21.6869	0.0859852	21.6439	FGF9	34.8584	34.8043	0.0541153	34.8314	13.1875	13.1875		23-183	WT	13.1875	iPS26a	M1-36h00
23-184	iPS26_-80_M1-36h_45-4	iPS26_M1-36h_45-4	iPS26_45_M1-36	-80°C	WT	132_140	iPS26a	M1-36h00	RPL19	WT	22.2463	21.9636	0.282764	22.105	FGF9	35.039	35.2649	0.225983	35.152	13.047	13.047		23-184	WT	13.047	iPS26a	M1-36h00
23-185	iPS26_-80_M1-36h_45-5	iPS26_M1-36h_45-5	iPS26_45_M1-36	-80°C	WT	132_140	iPS26a	M1-36h00	RPL19	WT	21.39	20.828	0.562038	21.39	FGF9	34.4226	34.136	0.286568	34.2793	12.8893	12.8893		23-185	WT	12.8893	iPS26a	M1-36h00
23-186	iPS26_-80_M1-36h_45-6	iPS26_M1-36h_45-6	iPS26_45_M1-36	-80°C	WT	132_140	iPS26a	M1-36h00	RPL19	WT	21.6977	21.8452	0.147469	21.7715	FGF9	34.9463	34.9196	0.0267143	34.9329	13.1615	13.1615		23-186	WT	13.1615	iPS26a	M1-36h00
23-187	iPS26_LN_M1-36h_45-1	iPS26_M1-36h_45-1	iPS26_45_M1-36	LN	WT	132_141	iPS26b	M1-36h00	RPL19	WT	22.1378	21.8259	0.31192	21.9819	FGF9	35.0361	34.5395	0.496559	34.7878	12.8059	12.8059		23-187	WT	12.8059	iPS26b	M1-36h00
23-188	iPS26_LN_M1-36h_45-2	iPS26_M1-36h_45-2	iPS26_45_M1-36	LN	WT	132_141	iPS26b	M1-36h00	RPL19	WT	21.143	21.0929	0.050127	21.1179	FGF9	34.0975	34.4576	0.36005	34.2776	13.1596	13.1596		23-188	WT	13.1596	iPS26b	M1-36h00
23-189	iPS26_LN_M1-36h_45-3	iPS26_M1-36h_45-3	iPS26_45_M1-36	LN	WT	132_141	iPS26b	M1-36h00	RPL19	WT	21.8226	21.8768	0.0541916	21.8497	FGF9	34.911	34.9927	0.0817184	34.9518	13.1021	13.1021		23-189	WT	13.1021	iPS26b	M1-36h00
23-190	iPS26_LN_M1-36h_45-4	iPS26_M1-36h_45-4	iPS26_45_M1-36	LN	WT	132_141	iPS26b	M1-36h00	RPL19	WT	21.752	21.3209	0.431122	21.5365	FGF9	34.8669	34.573	0.29385	34.72	13.1835	13.1835		23-190	WT	13.1835	iPS26b	M1-36h00
23-191	iPS26_LN_M1-36h_45-5	iPS26_M1-36h_45-5	iPS26_45_M1-36	LN	WT	132_141	iPS26b	M1-36h00	RPL19	WT	21.1383	20.6537	0.484684	20.896	FGF9	34.3226	33.9921	0.330555	34.1574	13.2614	13.2614		23-191	WT	13.2614	iPS26b	M1-36h00
23-192	iPS26_LN_M1-36h_45-6	iPS26_M1-36h_45-6	iPS26_45_M1-36	LN	WT	132_141	iPS26b	M1-36h00	RPL19	WT	21.8845	21.973	0.0885201	21.9288	FGF9	34.5766	35.3027	0.726082	34.9396	13.0109	13.0109		23-192	WT	13.0109	iPS26b	M1-36h00
23-193	iPS26_-80_M1-36h_82-1	iPS26_M1-36h_45-1	iPS26_82_M1-36	-80°C	Mut	132_140	iPS26a	M1-36h00	RPL19		21.952	21.9649	0.0129089	21.9585	FGF9	34.2848	33.918	0.366714	34.1014	12.1429	12.1429		23-193	Mut	12.1429	iPS26a	M1-36h00
23-194	iPS26_-80_M1-36h_82-2	iPS26_M1-36h_45-2	iPS26_82_M1-36	-80°C	Mut	132_140	iPS26a	M1-36h00	RPL19		21.6651	21.8755	0.2104	21.7703	FGF9	34.1126	33.9845	0.128101	34.0485	12.2782	12.2782		23-194	Mut	12.2782	iPS26a	M1-36h00
23-195	iPS26_-80_M1-36h_82-3	iPS26_M1-36h_45-3	iPS26_82_M1-36	-80°C	Mut	132_140	iPS26a	M1-36h00	RPL19		22.0178	22.3387	0.320883	22.1782	FGF9	34.314	34.9717	0.657688	34.6429	12.4646	12.4646		23-195	Mut	12.4646	iPS26a	M1-36h00
23-196	iPS26_-80_M1-36h_82-4	iPS26_M1-36h_45-4	iPS26_82_M1-36	-80°C	Mut	132_140	iPS26a	M1-36h00	RPL19		21.9363	21.8919	0.0444279	21.9141	FGF9	34.5786	34.1702	0.408432	34.3744	12.4603	12.4603		23-196	Mut	12.4603	iPS26a	M1-36h00
23-197	iPS26_-80_M1-36h_82-5	iPS26_M1-36h_45-5	iPS26_82_M1-36	-80°C	Mut	132_140	iPS26a	M1-36h00	RPL19		22.0288	21.9769	0.0518856	22.0029	FGF9	34.4817	34.6353	0.153633	34.5585	12.5556	12.5556		23-197	Mut	12.5556	iPS26a	M1-36h00
23-198	iPS26_-80_M1-36h_82-6	iPS26_M1-36h_45-6	iPS26_82_M1-36	-80°C	Mut	132_140	iPS26a	M1-36h00	RPL19		21.9668	22.1363	0.169472	22.0515	FGF9	34.1747	34.1929	0.0182228	34.1838	12.1323	12.1323		23-198	Mut	12.1323	iPS26a	M1-36h00
23-199	iPS26_LN_M1-36h_82-1	iPS26_M1-36h_45-1	iPS26_82_M1-36	LN	Mut	132_141	iPS26b	M1-36h00	RPL19		22.0381	22.0619	0.023798	22.05	FGF9	35.0107	34.9195	0.0911751	34.9651	12.9151	12.9151		23-199	Mut	12.9151	iPS26b	M1-36h00
23-200	iPS26_LN_M1-36h_82-2	iPS26_M1-36h_45-2	iPS26_82_M1-36	LN	Mut	132_141	iPS26b	M1-36h00	RPL19		21.5431	21.7657	0.222605	21.6544	FGF9	34.3265	34.5638	0.237228	34.4452	12.7908	12.7908		23-200	Mut	12.7908	iPS26b	M1-36h00
23-201	iPS26_LN_M1-36h_82-3	iPS26_M1-36h_45-3	iPS26_82_M1-36	LN	Mut	132_141	iPS26b	M1-36h00	RPL19		21.9183	22.319	0.400694	22.1186	FGF9	35.0171	34.614	0.403099	34.8155	12.6969	12.6969		23-201	Mut	12.6969	iPS26b	M1-36h00
23-202	iPS26_LN_M1-36h_82-4	iPS26_M1-36h_45-4	iPS26_82_M1-36	LN	Mut	132_141	iPS26b	M1-36h00	RPL19		22.0211	21.9774	0.0436764	21.9993	FGF9	35.4675	34.6504	0.817101	35.0589	13.0596	13.0596		23-202	Mut	13.0596	iPS26b	M1-36h00
23-203	iPS26_LN_M1-36h_82-5	iPS26_M1-36h_45-5	iPS26_82_M1-36	LN	Mut	132_141	iPS26b	M1-36h00	RPL19		21.8602	21.8852	0.0249271	21.8727	FGF9	34.7912	34.8273	0.0360413	34.8093	12.9365	12.9365		23-203	Mut	12.9365	iPS26b	M1-36h00
23-204	iPS26_LN_M1-36h_82-6	iPS26_M1-36h_45-6	iPS26_82_M1-36	LN	Mut	132_141	iPS26b	M1-36h00	RPL19		21.5664	21.7395	0.173138	21.653	FGF9	34.0962	34.4753	0.379105	34.2858	12.6328	12.6328		23-204	Mut	12.6328	iPS26b	M1-36h00
22-71	iPS12_45_M2_06_P_1	iPS12_45_M2_06_P	45_M2_06_P2		WT	66	iPS12	M2_06h00	RPL19	WT	20.3128	20.1984	0.114342	20.2556	FGF9	33.7127	33.9279	0.215168	33.8203	13.5647	13.5647		22-71	WT	13.5647	iPS12	M2_06h00
22-72	iPS12_45_M2_06_P_2	iPS12_45_M2_06_P	45_M2_06_P2		WT	66	iPS12	M2_06h00	RPL19	WT	19.5403	19.6187	0.0783825	19.5795	FGF9	33.3198	32.8451	0.474697	33.0825	13.503	13.503		22-72	WT	13.503	iPS12	M2_06h00
22-73	iPS12_45_M2_06_P_3	iPS12_45_M2_06_P	45_M2_06_P2		WT	66	iPS12	M2_06h00	RPL19	WT	19.8889	19.8291	0.0598507	19.859	FGF9	32.8884	32.966	0.077549	32.9272	13.0682	NA		22-73	WT	NA	iPS12	M2_06h00
22-74	iPS12_45_M2_06_P_4	iPS12_45_M2_06_P	45_M2_06_P2		WT	66	iPS12	M2_06h00	RPL19	WT	19.3304	19.0647	0.265726	19.1976	FGF9	32.8858	32.624	0.261799	32.7549	13.5573	13.5573		22-74	WT	13.5573	iPS12	M2_06h00
22-75	iPS12_45_M2_06_P_5	iPS12_45_M2_06_P	45_M2_06_P2		WT	66	iPS12	M2_06h00	RPL19	WT	20.0119	19.9702	0.0416183	19.9911	FGF9	33.1539	33.5982	0.444252	33.376	13.385	13.385		22-75	WT	13.385	iPS12	M2_06h00
22-76	iPS12_45_M2_06_P_6	iPS12_45_M2_06_P	45_M2_06_P2		WT	66	iPS12	M2_06h00	RPL19	WT	36.4057	36.9718	0.566036	36.6887	FGF9	40	40	0	40	NA	NA		22-76	WT	NA	iPS12	M2_06h00
22-77	iPS12_82_M2_06_P_1	iPS12_82_M2_06_P	82_M2_06_P2		Mut	66	iPS12	M2_06h00	RPL19		22.7126	22.648	0.0645943	22.6803	FGF9	34.7859	34.516	0.269989	34.651	11.9707	11.9707		22-77	Mut	11.9707	iPS12	M2_06h00
22-78	iPS12_82_M2_06_P_2	iPS12_82_M2_06_P	82_M2_06_P2		Mut	66	iPS12	M2_06h00	RPL19		19.9416	19.7333	0.208345	19.8374	FGF9	31.7172	31.5895	0.127708	31.6534	11.8159	11.8159		22-78	Mut	11.8159	iPS12	M2_06h00
22-79	iPS12_82_M2_06_P_3	iPS12_82_M2_06_P	82_M2_06_P2		Mut	66	iPS12	M2_06h00	RPL19		19.3086	19.3976	0.0890121	19.3531	FGF9	31.1727	31.2265	0.0538044	31.1996	11.8465	11.8465		22-79	Mut	11.8465	iPS12	M2_06h00
22-80	iPS12_82_M2_06_P_4	iPS12_82_M2_06_P	82_M2_06_P2		Mut	66	iPS12	M2_06h00	RPL19		19.5963	19.4054	0.19092	19.5009	FGF9	31.4823	31.3809	0.101374	31.4316	11.9308	11.9308		22-80	Mut	11.9308	iPS12	M2_06h00
22-81	iPS12_82_M2_06_P_5	iPS12_82_M2_06_P	82_M2_06_P2		Mut	66	iPS12	M2_06h00	RPL19		19.3319	19.1189	0.212921	19.2254	FGF9	31.6103	31.3751	0.23522	31.4927	12.2673	12.2673		22-81	Mut	12.2673	iPS12	M2_06h00
22-82	iPS12_82_M2_06_P_6	iPS12_82_M2_06_P	82_M2_06_P2		Mut	66	iPS12	M2_06h00	RPL19		19.7555	19.6479	0.107574	19.7017	FGF9	31.9227	31.9609	0.0381069	31.9418	12.2401	12.2401		22-82	Mut	12.2401	iPS12	M2_06h00
23-205	iPS26_-80_M2-06h_45-1	iPS26_M2-06h_45-1	iPS26_45_M2-06	-80°C	WT	132_141	iPS26a	M2-06h00	RPL19	WT	22.0583	21.8556	0.202723	21.9569	FGF9	34.3513	34.4319	0.0806313	34.3916	12.4347	12.4347		23-205	WT	12.4347	iPS26a	M2-06h00
23-206	iPS26_-80_M2-06h_45-2	iPS26_M2-06h_45-2	iPS26_45_M2-06	-80°C	WT	132_141	iPS26a	M2-06h00	RPL19	WT	21.6376	21.9661	0.328436	21.8019	FGF9	33.8009	34.3081	0.507256	34.0545	12.2526	12.2526		23-206	WT	12.2526	iPS26a	M2-06h00
23-207	iPS26_-80_M2-06h_45-3	iPS26_M2-06h_45-3	iPS26_45_M2-06	-80°C	WT	132_141	iPS26a	M2-06h00	RPL19	WT	21.3224	21.5498	0.227375	21.4361	FGF9	33.985	33.9859	0.000976562	33.9855	12.5494	12.5494		23-207	WT	12.5494	iPS26a	M2-06h00
23-208	iPS26_LN_M2-06h_45-1	iPS26_M2-06h_45-1	iPS26_45_M2-06	LN	WT	133_142	iPS26b	M2-06h00	RPL19	WT	21.8062	21.5274	0.278742	21.6668	FGF9	33.9774	33.8959	0.081501	33.9366	12.2698	12.2698		23-208	WT	12.2698	iPS26b	M2-06h00
23-209	iPS26_LN_M2-06h_45-2	iPS26_M2-06h_45-2	iPS26_45_M2-06	LN	WT	133_142	iPS26b	M2-06h00	RPL19	WT	20.8327	21.0994	0.266697	20.966	FGF9	32.7908	33.3698	0.579002	33.0803	12.1142	12.1142		23-209	WT	12.1142	iPS26b	M2-06h00
23-210	iPS26_LN_M2-06h_45-3	iPS26_M2-06h_45-3	iPS26_45_M2-06	LN	WT	133_142	iPS26b	M2-06h00	RPL19	WT	21.6433	21.6794	0.0361328	21.6614	FGF9	33.9579	33.8348	0.123039	33.8963	12.235	12.235		23-210	WT	12.235	iPS26b	M2-06h00
23-211	iPS26_-80_M2-06h_82-1	iPS26_M2-06h_45-1	iPS26_82_M2-06	-80°C	Mut	132_141	iPS26a	M2-06h00	RPL19		21.7351	21.8763	0.141167	21.8057	FGF9	33.6607	33.9191	0.258327	33.7899	11.9842	11.9842		23-211	Mut	11.9842	iPS26a	M2-06h00
23-212	iPS26_-80_M2-06h_82-2	iPS26_M2-06h_45-2	iPS26_82_M2-06	-80°C	Mut	132_141	iPS26a	M2-06h00	RPL19		21.9238	21.9236	0.000202179	21.9237	FGF9	34.1657	33.8809	0.284752	34.0233	12.0996	12.0996		23-212	Mut	12.0996	iPS26a	M2-06h00
23-213	iPS26_-80_M2-06h_82-3	iPS26_M2-06h_45-3	iPS26_82_M2-06	-80°C	Mut	132_141	iPS26a	M2-06h00	RPL19		21.6212	21.866	0.244787	21.7436	FGF9	33.2732	33.627	0.353745	33.4501	11.7065	11.7065		23-213	Mut	11.7065	iPS26a	M2-06h00
23-214	iPS26_LN_M2-06h_82-1	iPS26_M2-06h_45-1	iPS26_82_M2-06	LN	Mut	133_142	iPS26b	M2-06h00	RPL19		21.9402	22.1551	0.214872	22.0477	FGF9	34.1923	34.2596	0.067318	34.2259	12.1783	12.1783		23-214	Mut	12.1783	iPS26b	M2-06h00
23-215	iPS26_LN_M2-06h_82-2	iPS26_M2-06h_45-2	iPS26_82_M2-06	LN	Mut	133_142	iPS26b	M2-06h00	RPL19		21.7433	21.7457	0.00234222	21.7445	FGF9	33.8812	33.9436	0.0623093	33.9124	12.1679	12.1679		23-215	Mut	12.1679	iPS26b	M2-06h00
23-216	iPS26_LN_M2-06h_82-3	iPS26_M2-06h_45-3	iPS26_82_M2-06	LN	Mut	133_142	iPS26b	M2-06h00	RPL19		21.5302	21.7639	0.233728	21.6471	FGF9	33.7284	33.6727	0.0556717	33.7006	12.0535	12.0535		23-216	Mut	12.0535	iPS26b	M2-06h00
22-83	iPS12_45_M2_12_P_1	iPS12_45_M2_12_P	45_M2_12_P_P2		WT	67	iPS12	M2_12h00	RPL19	WT	21.9622	21.7881	0.174023	21.8751	FGF9	35.7826	35.3473	0.435299	35.5649	13.6898	13.6898		22-83	WT	13.6898	iPS12	M2_12h00
22-84	iPS12_45_M2_12_P_2	iPS12_45_M2_12_P	45_M2_12_P_P2		WT	67	iPS12	M2_12h00	RPL19	WT	20.0026	19.8796	0.12295	19.9411	FGF9	32.9339	32.715	0.218819	32.8244	12.8833	12.8833		22-84	WT	12.8833	iPS12	M2_12h00
22-85	iPS12_45_M2_12_P_3	iPS12_45_M2_12_P	45_M2_12_P_P2		WT	67	iPS12	M2_12h00	RPL19	WT	19.443	19.4542	0.0111618	19.4486	FGF9	32.3673	32.3124	0.0548973	32.3399	12.8913	12.8913		22-85	WT	12.8913	iPS12	M2_12h00
22-86	iPS12_45_M2_12_P_4	iPS12_45_M2_12_P	45_M2_12_P_P2		WT	67	iPS12	M2_12h00	RPL19	WT	19.4485	19.037	0.411455	19.2428	FGF9	32.4915	32.8227	0.331223	32.6571	13.4143	13.4143		22-86	WT	13.4143	iPS12	M2_12h00
22-87	iPS12_45_M2_12_P_5	iPS12_45_M2_12_P	45_M2_12_P_P2		WT	67	iPS12	M2_12h00	RPL19	WT	19.5822	19.5796	0.00261688	19.5809	FGF9	32.4286	32.5719	0.143276	32.5003	12.9194	12.9194		22-87	WT	12.9194	iPS12	M2_12h00
22-88	iPS12_45_M2_12_P_6	iPS12_45_M2_12_P	45_M2_12_P_P2		WT	67	iPS12	M2_12h00	RPL19	WT	19.7091	19.963	0.253838	19.836	FGF9	32.4225	32.959	0.536484	32.959	13.123	13.123		22-88	WT	13.123	iPS12	M2_12h00
22-89	iPS12_82_M2_12_P_1	iPS12_82_M2_12_P	82_M2_12_P_P2		Mut	67	iPS12	M2_12h00	RPL19		20.1145	20.1604	0.0459614	20.1374	FGF9	31.3188	31.414	0.0951958	31.3664	11.229	11.229		22-89	Mut	11.229	iPS12	M2_12h00
22-90	iPS12_82_M2_12_P_2	iPS12_82_M2_12_P	82_M2_12_P_P2		Mut	67	iPS12	M2_12h00	RPL19		19.6584	19.6781	0.0197124	19.6682	FGF9	30.804	30.8102	0.00617027	30.8071	11.1389	11.1389		22-90	Mut	11.1389	iPS12	M2_12h00
22-91	iPS12_82_M2_12_P_3	iPS12_82_M2_12_P	82_M2_12_P_P2		Mut	67	iPS12	M2_12h00	RPL19		20.3793	20.4341	0.0547848	20.4067	FGF9	32.0598	32.3419	0.282158	32.2009	11.7942	11.7942		22-91	Mut	11.7942	iPS12	M2_12h00
22-92	iPS12_82_M2_12_P_4	iPS12_82_M2_12_P	82_M2_12_P_P2		Mut	67	iPS12	M2_12h00	RPL19		19.967	19.8266	0.140352	19.8968	FGF9	30.9373	31.0524	0.115137	30.9948	11.098	11.098		22-92	Mut	11.098	iPS12	M2_12h00
22-93	iPS12_82_M2_12_P_5	iPS12_82_M2_12_P	82_M2_12_P_P2		Mut	67	iPS12	M2_12h00	RPL19		19.2405	19.2711	0.0305481	19.2558	FGF9	30.8242	30.7877	0.0364552	30.806	11.5502	11.5502		22-93	Mut	11.5502	iPS12	M2_12h00
22-94	iPS12_82_M2_12_P_6	iPS12_82_M2_12_P	82_M2_12_P_P2		Mut	67	iPS12	M2_12h00	RPL19		20.2736	20.1092	0.164354	20.1914	FGF9	31.3703	31.5305	0.160175	31.4504	11.259	11.259		22-94	Mut	11.259	iPS12	M2_12h00
23-217	iPS26_-80_M2-12h_45-1	iPS26_M2-12h_45-1	iPS26_45_M2-12	-80°C	WT	132_141	iPS26a	M2-12h00	RPL19	WT	22.1855	22.1327	0.0527859	22.1591	FGF9	34.0303	34.3232	0.292919	34.1768	12.0177	12.0177		23-217	WT	12.0177	iPS26a	M2-12h00
23-218	iPS26_-80_M2-12h_45-2	iPS26_M2-12h_45-2	iPS26_45_M2-12	-80°C	WT	132_141	iPS26a	M2-12h00	RPL19	WT	21.4212	21.2395	0.181751	21.3304	FGF9	33.3579	33.2758	0.0821342	33.3169	11.9865	11.9865		23-218	WT	11.9865	iPS26a	M2-12h00
23-219	iPS26_-80_M2-12h_45-3	iPS26_M2-12h_45-3	iPS26_45_M2-12	-80°C	WT	132_141	iPS26a	M2-12h00	RPL19	WT	21.2315	21.6656	0.434038	21.4486	FGF9	33.9397	34.3449	0.405125	34.1423	12.6937	12.6937		23-219	WT	12.6937	iPS26a	M2-12h00
23-220	iPS26_LN_M2-12h_45-1	iPS26_M2-12h_45-1	iPS26_45_M2-12	LN	WT	133_142	iPS26b	M2-12h00	RPL19	WT	21.7162	21.5821	0.134115	21.6492	FGF9	33.2268	33.6815	0.45472	33.4542	11.805	11.805		23-220	WT	11.805	iPS26b	M2-12h00
23-221	iPS26_LN_M2-12h_45-2	iPS26_M2-12h_45-2	iPS26_45_M2-12	LN	WT	133_142	iPS26b	M2-12h00	RPL19	WT	20.9743	20.8057	0.168621	20.89	FGF9	32.877	32.4535	0.423527	32.6652	11.7753	11.7753		23-221	WT	11.7753	iPS26b	M2-12h00
23-222	iPS26_LN_M2-12h_45-3	iPS26_M2-12h_45-3	iPS26_45_M2-12	LN	WT	133_142	iPS26b	M2-12h00	RPL19	WT	21.5882	21.6962	0.107985	21.6422	FGF9	33.4939	33.6257	0.131859	33.5598	11.9176	11.9176		23-222	WT	11.9176	iPS26b	M2-12h00
23-223	iPS26_-80_M2-12h_82-1	iPS26_M2-12h_45-1	iPS26_82_M2-12	-80°C	Mut	132_141	iPS26a	M2-12h00	RPL19		21.9877	22.0837	0.0959759	22.0357	FGF9	34.5032	33.9303	0.572884	34.2168	12.181	12.181		23-223	Mut	12.181	iPS26a	M2-12h00
23-224	iPS26_-80_M2-12h_82-2	iPS26_M2-12h_45-2	iPS26_82_M2-12	-80°C	Mut	132_141	iPS26a	M2-12h00	RPL19		22.0696	21.2521	0.817579	21.6608	FGF9	34.2566	33.4266	0.829994	33.8416	12.1808	12.1808		23-224	Mut	12.1808	iPS26a	M2-12h00
23-225	iPS26_-80_M2-12h_82-3	iPS26_M2-12h_45-3	iPS26_82_M2-12	-80°C	Mut	132_141	iPS26a	M2-12h00	RPL19		22.2908	22.3388	0.0480442	22.3148	FGF9	34.1871	34.6542	0.467163	34.4206	12.1058	12.1058		23-225	Mut	12.1058	iPS26a	M2-12h00
23-226	iPS26_LN_M2-12h_82-1	iPS26_M2-12h_45-1	iPS26_82_M2-12	LN	Mut	133_142	iPS26b	M2-12h00	RPL19		21.8099	21.8006	0.00932503	21.8052	FGF9	33.6483	33.5934	0.0549622	33.6209	11.8156	11.8156		23-226	Mut	11.8156	iPS26b	M2-12h00
23-227	iPS26_LN_M2-12h_82-2	iPS26_M2-12h_45-2	iPS26_82_M2-12	LN	Mut	133_142	iPS26b	M2-12h00	RPL19		21.8254	20.8702	0.955177	21.3478	FGF9	33.935	33.0858	0.849171	33.5104	12.1626	12.1626		23-227	Mut	12.1626	iPS26b	M2-12h00
23-228	iPS26_LN_M2-12h_82-3	iPS26_M2-12h_45-3	iPS26_82_M2-12	LN	Mut	133_142	iPS26b	M2-12h00	RPL19		21.4252	21.6076	0.18239	21.5164	FGF9	33.4508	33.5074	0.0566216	33.4791	11.9627	11.9627		23-228	Mut	11.9627	iPS26b	M2-12h00
21-131	iPS09-45-IM3_24h-1	iPS09-45-M2_24h00	45-M2_24h00		WT	80_86	iPS09	M2_24h00	RPL19	WT	21.4688	21.4557	0.0130901	21.4623	FGF9	33.9869	34.9104	0.923489	34.4487	12.9864	12.9864		21-131	WT	12.9864	iPS09	M2_24h00
21-132	iPS09-45-IM3_24h-12	iPS09-45-M2_24h00	45-M2_24h00		WT	80_86	iPS09	M2_24h00	RPL19	WT	21.5061	21.7406	0.234549	21.6234	FGF9	33.9406	33.8573	0.0832825	33.8989	12.2756	12.2756		21-132	WT	12.2756	iPS09	M2_24h00
21-133	iPS09-45-IM3_24h-15	iPS09-45-M2_24h00	45-M2_24h00		WT	80_86	iPS09	M2_24h00	RPL19	WT	20.9546	21.0114	0.056776	20.983	FGF9	34.0685	34.0419	0.0265999	34.0552	13.0721	13.0721		21-133	WT	13.0721	iPS09	M2_24h00
21-134	iPS09-45-IM3_24h-18	iPS09-45-M2_24h00	45-M2_24h00		WT	80_86	iPS09	M2_24h00	RPL19	WT	21.4118	21.4335	0.0217285	21.4227	FGF9	33.4276	33.4785	0.0508957	33.453	12.0303	12.0303		21-134	WT	12.0303	iPS09	M2_24h00
21-135	iPS09-45-IM3_24h-7	iPS09-45-M2_24h00	45-M2_24h00		WT	80_86	iPS09	M2_24h00	RPL19	WT	21.6615	21.662	0.000448227	21.6617	FGF9	34.0538	33.8251	0.228661	33.9395	12.2777	12.2777		21-135	WT	12.2777	iPS09	M2_24h00
21-136	iPS09-82-IM3_24h-10	iPS09-82-M2_24h00	82-M2_24h00		Mut	80_86	iPS09	M2_24h00	RPL19		37	37	0	21.4	FGF9	31.5184	31.6347	0.116297	31.5765	10.1765	10.1765		21-136	Mut	10.1765	iPS09	M2_24h00
21-137	iPS09-82-IM3_24h-15	iPS09-82-M2_24h00	82-M2_24h00		Mut	80_86	iPS09	M2_24h00	RPL19		21.3742	21.5016	0.127468	21.4379	FGF9	32.8113	32.6239	0.187447	32.7176	11.2797	11.2797		21-137	Mut	11.2797	iPS09	M2_24h00
21-138	iPS09-82-IM3_24h-5	iPS09-82-M2_24h00	82-M2_24h00		Mut	80_86	iPS09	M2_24h00	RPL19		21.3229	21.4295	0.106577	21.3762	FGF9	31.9568	31.9182	0.0386448	31.9375	10.5613	10.5613		21-138	Mut	10.5613	iPS09	M2_24h00
21-139	iPS09-82-IM3_24h-6	iPS09-82-M2_24h00	82-M2_24h00		Mut	80_86	iPS09	M2_24h00	RPL19		21.3667	21.6177	0.251036	21.4922	S0X9	32.1346	31.9158	0.218813	32.0252	10.533	10.533		21-139	Mut	10.533	iPS09	M2_24h00
21-140	iPS09-82-IM3_24h-8	iPS09-82-M2_24h00	82-M2_24h00		Mut	80_86	iPS09	M2_24h00	RPL19		21.3693	21.4261	0.0568066	21.3977	FGF9	32.5094	32.6298	0.120358	32.5696	11.1719	11.1719		21-140	Mut	11.1719	iPS09	M2_24h00
21-131	iPS09-45-IM3_24h-1	iPS09-45-M2_24h00	45-M2_24h00		WT	80_86	iPS09	M2_24h00	RPL19	WT	21.4688	21.4557	0.0130901	21.4623	FGF9	33.9869	34.9104	0.923489	34.4487	12.9864	12.9864		21-131	WT	12.9864	iPS09	M2_24h00
21-132	iPS09-45-IM3_24h-12	iPS09-45-M2_24h00	45-M2_24h00		WT	80_86	iPS09	M2_24h00	RPL19	WT	21.5061	21.7406	0.234549	21.6234	FGF9	33.9406	33.8573	0.0832825	33.8989	12.2756	12.2756		21-132	WT	12.2756	iPS09	M2_24h00
21-133	iPS09-45-IM3_24h-15	iPS09-45-M2_24h00	45-M2_24h00		WT	80_86	iPS09	M2_24h00	RPL19	WT	20.9546	21.0114	0.056776	20.983	FGF9	34.0685	34.0419	0.0265999	34.0552	13.0721	13.0721		21-133	WT	13.0721	iPS09	M2_24h00
21-134	iPS09-45-IM3_24h-18	iPS09-45-M2_24h00	45-M2_24h00		WT	80_86	iPS09	M2_24h00	RPL19	WT	21.4118	21.4335	0.0217285	21.4227	FGF9	33.4276	33.4785	0.0508957	33.453	12.0303	12.0303		21-134	WT	12.0303	iPS09	M2_24h00
21-135	iPS09-45-IM3_24h-7	iPS09-45-M2_24h00	45-M2_24h00		WT	80_86	iPS09	M2_24h00	RPL19	WT	21.6615	21.662	0.000448227	21.6617	FGF9	34.0538	33.8251	0.228661	33.9395	12.2777	12.2777		21-135	WT	12.2777	iPS09	M2_24h00
21-136	iPS09-82-IM3_24h-10	iPS09-82-M2_24h00	82-M2_24h00		Mut	80_86	iPS09	M2_24h00	RPL19		37	37	0	21.4	FGF9	31.5184	31.6347	0.116297	31.5765	10.1765	10.1765		21-136	Mut	10.1765	iPS09	M2_24h00
21-137	iPS09-82-IM3_24h-15	iPS09-82-M2_24h00	82-M2_24h00		Mut	80_86	iPS09	M2_24h00	RPL19		21.3742	21.5016	0.127468	21.4379	FGF9	32.8113	32.6239	0.187447	32.7176	11.2797	11.2797		21-137	Mut	11.2797	iPS09	M2_24h00
21-138	iPS09-82-IM3_24h-5	iPS09-82-M2_24h00	82-M2_24h00		Mut	80_86	iPS09	M2_24h00	RPL19		21.3229	21.4295	0.106577	21.3762	FGF9	31.9568	31.9182	0.0386448	31.9375	10.5613	10.5613		21-138	Mut	10.5613	iPS09	M2_24h00
21-139	iPS09-82-IM3_24h-6	iPS09-82-M2_24h00	82-M2_24h00		Mut	80_86	iPS09	M2_24h00	RPL19		21.3667	21.6177	0.251036	21.4922	S0X9	32.1346	31.9158	0.218813	32.0252	10.533	10.533		21-139	Mut	10.533	iPS09	M2_24h00
21-140	iPS09-82-IM3_24h-8	iPS09-82-M2_24h00	82-M2_24h00		Mut	80_86	iPS09	M2_24h00	RPL19		21.3693	21.4261	0.0568066	21.3977	FGF9	32.5094	32.6298	0.120358	32.5696	11.1719	11.1719		21-140	Mut	11.1719	iPS09	M2_24h00
23-229	iPS26_-80_M2-36h_45-1	iPS26_M2-36h_45-1	iPS26_45_M2-36	-80°C	WT	132_141	iPS26a	M2-36h00	RPL19	WT	22.1659	21.9729	0.193083	22.0694	FGF9	35.743	35.5795	0.163433	35.6612	13.5919	13.5919		23-229	WT	13.5919	iPS26a	M2-36h00
23-230	iPS26_-80_M2-36h_45-2	iPS26_M2-36h_45-2	iPS26_45_M2-36	-80°C	WT	132_141	iPS26a	M2-36h00	RPL19	WT	21.7282	21.5049	0.223223	21.6165	FGF9	35.4881	35.1158	0.372288	35.3019	13.6854	13.6854		23-230	WT	13.6854	iPS26a	M2-36h00
23-231	iPS26_-80_M2-36h_45-3	iPS26_M2-36h_45-3	iPS26_45_M2-36	-80°C	WT	132_141	iPS26a	M2-36h00	RPL19	WT	22.3662	22.3955	0.0292988	22.3808	FGF9	36.1232	36.1897	0.0664787	36.1564	13.7756	13.7756		23-231	WT	13.7756	iPS26a	M2-36h00
23-232	iPS26_LN_M2-36h_45-1	iPS26_M2-36h_45-1	iPS26_45_M2-36	LN	WT	133_142	iPS26b	M2-36h00	RPL19	WT	21.9283	21.6059	0.322332	21.7671	FGF9	34.7446	34.9214	0.176834	34.833	13.0659	13.0659		23-232	WT	13.0659	iPS26b	M2-36h00
23-233	iPS26_LN_M2-36h_45-2	iPS26_M2-36h_45-2	iPS26_45_M2-36	LN	WT	133_142	iPS26b	M2-36h00	RPL19	WT	22.2371	21.988	0.249054	22.1125	FGF9	35.5064	34.9883	0.518036	35.2473	13.1348	13.1348		23-233	WT	13.1348	iPS26b	M2-36h00
23-234	iPS26_LN_M2-36h_45-3	iPS26_M2-36h_45-3	iPS26_45_M2-36	LN	WT	133_142	iPS26b	M2-36h00	RPL19	WT	21.7865	21.9545	0.167984	21.8705	FGF9	35.0536	35.6723	0.618702	35.3629	13.4924	13.4924		23-234	WT	13.4924	iPS26b	M2-36h00
23-235	iPS26_-80_M2-36h_82-1	iPS26_M2-36h_45-1	iPS26_82_M2-36	-80°C	Mut	132_141	iPS26a	M2-36h00	RPL19		22.24	22.2	0.04	22.22	FGF9	36.7657	35.9486	0.817127	36.3572	14.1372	14.1372		23-235	Mut	14.1372	iPS26a	M2-36h00
23-236	iPS26_-80_M2-36h_82-2	iPS26_M2-36h_45-2	iPS26_82_M2-36	-80°C	Mut	132_141	iPS26a	M2-36h00	RPL19		21.84	21.97	0.13	21.905	FGF9	35.4596	36.1542	0.69466	35.8069	13.9019	13.9019		23-236	Mut	13.9019	iPS26a	M2-36h00
23-237	iPS26_-80_M2-36h_82-3	iPS26_M2-36h_45-3	iPS26_82_M2-36	-80°C	Mut	132_141	iPS26a	M2-36h00	RPL19		21.98	22.17	0.19	22.075	FGF9	35.9455	35.8251	0.120384	35.8853	13.8103	13.8103		23-237	Mut	13.8103	iPS26a	M2-36h00
23-238	iPS26_LN_M2-36h_82-1	iPS26_M2-36h_45-1	iPS26_82_M2-36	LN	Mut	133_142	iPS26b	M2-36h00	RPL19		21.9203	21.7402	0.180029	21.8302	FGF9	35.0651	34.6233	0.441807	34.8442	13.014	13.014		23-238	Mut	13.014	iPS26b	M2-36h00
23-239	iPS26_LN_M2-36h_82-2	iPS26_M2-36h_45-2	iPS26_82_M2-36	LN	Mut	133_142	iPS26b	M2-36h00	RPL19		21.9751	22.057	0.0818882	22.016	FGF9	35.0684	35.4367	0.368286	35.2525	13.2365	13.2365		23-239	Mut	13.2365	iPS26b	M2-36h00
23-240	iPS26_LN_M2-36h_82-3	iPS26_M2-36h_45-3	iPS26_82_M2-36	LN	Mut	133_142	iPS26b	M2-36h00	RPL19		21.7636	21.931	0.16737	21.8473	FGF9	35.714	34.9775	0.736511	35.3457	13.4984	13.4984		23-240	Mut	13.4984	iPS26b	M2-36h00
22-107	iPS12_45_M2_48_P_1	iPS12_45_M2_48_P	45_M2_48		WT	69	iPS12	M2_48h00	RPL19	WT	21.5935	21.5126	0.0809383	21.553	FGF9	34.1274	34.0768	0.0506439	34.1021	12.549	12.549		22-107	WT	12.549	iPS12	M2_48h00
22-108	iPS12_45_M2_48_P_2	iPS12_45_M2_48_P	45_M2_48		WT	69	iPS12	M2_48h00	RPL19	WT	20.5767	20.7079	0.13118	20.6423	FGF9	33.9462	33.8347	0.111469	33.8905	13.2482	13.2482		22-108	WT	13.2482	iPS12	M2_48h00
22-109	iPS12_45_M2_48_P_3	iPS12_45_M2_48_P	45_M2_48		WT	69	iPS12	M2_48h00	RPL19	WT	20.7487	20.6975	0.0512447	20.7231	FGF9	33.4226	33.735	0.312412	33.5788	12.8557	12.8557		22-109	WT	12.8557	iPS12	M2_48h00
22-110	iPS12_45_M2_48_P_4	iPS12_45_M2_48_P	45_M2_48		WT	69	iPS12	M2_48h00	RPL19	WT	20.8497	20.3861	0.463654	20.8497	FGF9	33.368	33.5065	0.138493	33.4372	12.5875	12.5875		22-110	WT	12.5875	iPS12	M2_48h00
22-111	iPS12_45_M2_48_P_5	iPS12_45_M2_48_P	45_M2_48		WT	69	iPS12	M2_48h00	RPL19	WT	20.6225	20.5835	0.0390282	20.603	FGF9	33.7113	34.0777	0.366379	33.8945	13.2915	13.2915		22-111	WT	13.2915	iPS12	M2_48h00
22-112	iPS12_45_M2_48_P_6	iPS12_45_M2_48_P	45_M2_48		WT	69	iPS12	M2_48h00	RPL19	WT	40	40	0	40	FGF9	40	40	0	40	NA	NA		22-112	WT	NA	iPS12	M2_48h00
22-113	iPS12_82_M2_48_P_1	iPS12_82_M2_48_P	82_M2_48		Mut	69	iPS12	M2_48h00	RPL19		21.0833	21.1415	0.0582085	21.1124	FGF9	32.6114	32.7611	0.149681	32.6862	11.5738	11.5738		22-113	Mut	11.5738	iPS12	M2_48h00
22-114	iPS12_82_M2_48_P_2	iPS12_82_M2_48_P	82_M2_48		Mut	69	iPS12	M2_48h00	RPL19		20.7993	20.7017	0.0976315	20.7505	FGF9	32.7082	32.7156	0.00739288	32.7119	11.9614	11.9614		22-114	Mut	11.9614	iPS12	M2_48h00
22-115	iPS12_82_M2_48_P_3	iPS12_82_M2_48_P	82_M2_48		Mut	69	iPS12	M2_48h00	RPL19		20.3949	20.4677	0.0727863	20.4313	FGF9	32.8042	32.7346	0.0696068	32.7694	12.3381	12.3381		22-115	Mut	12.3381	iPS12	M2_48h00
22-116	iPS12_82_M2_48_P_4	iPS12_82_M2_48_P	82_M2_48		Mut	69	iPS12	M2_48h00	RPL19		21.5344	21.4421	0.0923462	21.4882	FGF9	33.1487	33.1116	0.0371017	33.1302	11.6419	11.6419		22-116	Mut	11.6419	iPS12	M2_48h00
22-117	iPS12_82_M2_48_P_5	iPS12_82_M2_48_P	82_M2_48		Mut	69	iPS12	M2_48h00	RPL19		20.9721	20.8388	0.133249	20.9054	FGF9	32.9273	32.9171	0.0101624	32.9222	12.0168	12.0168		22-117	Mut	12.0168	iPS12	M2_48h00
22-118	iPS12_82_M2_48_P_6	iPS12_82_M2_48_P	82_M2_48		Mut	69	iPS12	M2_48h00	RPL19		21.1335	21.0747	0.0587597	21.1041	FGF9	33.0316	33.1944	0.1628	33.113	12.0089	12.0089		22-118	Mut	12.0089	iPS12	M2_48h00
23-241	iPS26_-80_M2-48h_45-1	iPS26_M2-48h_45-1	iPS26_45_M2-48	-80°C	WT	132_141	iPS26a	M2-48h00	RPL19	WT	21.79	21.8	0.01	21.79	FGF9	35.8251	36.1178	0.29	35.97	14.18	14.18		23-241	WT	14.18	iPS26a	M2-48h00
23-242	iPS26_-80_M2-48h_45-2	iPS26_M2-48h_45-2	iPS26_45_M2-48	-80°C	WT	132_141	iPS26a	M2-48h00	RPL19	WT	21.93	21.82	0.11	21.88	FGF9	35.8468	36.881	1.03	36.36	14.49	14.49		23-242	WT	14.49	iPS26a	M2-48h00
23-243	iPS26_-80_M2-48h_45-3	iPS26_M2-48h_45-3	iPS26_45_M2-48	-80°C	WT	132_141	iPS26a	M2-48h00	RPL19	WT	21.44	21.57	0.13	21.5	FGF9	35.9507	36.2663	0.32	36.11	14.61	14.61		23-243	WT	14.61	iPS26a	M2-48h00
23-244	iPS26_LN_M2-48h_45-1	iPS26_M2-48h_45-1	iPS26_45_M2-48	LN	WT	133_142	iPS26b	M2-48h00	RPL19	WT	21.9	21.9	0.01	21.9	FGF9	35.2158	35.8812	0.67	35.55	13.65	13.65		23-244	WT	13.65	iPS26b	M2-48h00
23-245	iPS26_LN_M2-48h_45-2	iPS26_M2-48h_45-2	iPS26_45_M2-48	LN	WT	133_142	iPS26b	M2-48h00	RPL19	WT	21.44	21.3	0.14	21.37	FGF9	35.628	35.5388	0.09	35.58	14.22	14.22		23-245	WT	14.22	iPS26b	M2-48h00
23-246	iPS26_LN_M2-48h_45-3	iPS26_M2-48h_45-3	iPS26_45_M2-48	LN	WT	133_142	iPS26b	M2-48h00	RPL19	WT	21.83	21.91	0.08	21.87	FGF9	35.5922	35.5909	0	35.59	13.72	13.72		23-246	WT	13.72	iPS26b	M2-48h00
23-247	iPS26_-80_M2-48h_82-1	iPS26_M2-48h_45-1	iPS26_82_M2-48	-80°C	Mut	132_141	iPS26a	M2-48h00	RPL19		21.67	21.79	0.12	21.73	FGF9	35.3876	35.8621	0.47	35.62	13.89	13.89		23-247	Mut	13.89	iPS26a	M2-48h00
23-248	iPS26_-80_M2-48h_82-2	iPS26_M2-48h_45-2	iPS26_82_M2-48	-80°C	Mut	132_141	iPS26a	M2-48h00	RPL19		22.09	22.05	0.04	22.07	FGF9	35.8988	35.3391	0.56	35.62	13.55	13.55		23-248	Mut	13.55	iPS26a	M2-48h00
23-249	iPS26_-80_M2-48h_82-3	iPS26_M2-48h_45-3	iPS26_82_M2-48	-80°C	Mut	132_141	iPS26a	M2-48h00	RPL19		22	22.12	0.12	22.06	FGF9	35.801	35.7267	0.07	35.76	13.7	13.7		23-249	Mut	13.7	iPS26a	M2-48h00
23-250	iPS26_LN_M2-48h_82-1	iPS26_M2-48h_45-1	iPS26_82_M2-48	LN	Mut	133_142	iPS26b	M2-48h00	RPL19		21.89	22.08	0.19	21.98	FGF9	35.5744	36.6432	1.07	36.11	14.13	14.13		23-250	Mut	14.13	iPS26b	M2-48h00
23-251	iPS26_LN_M2-48h_82-2	iPS26_M2-48h_45-2	iPS26_82_M2-48	LN	Mut	133_142	iPS26b	M2-48h00	RPL19		22.26	22.18	0.08	22.22	FGF9	36.928	36.274	0.65	36.6	14.38	14.38		23-251	Mut	14.38	iPS26b	M2-48h00
23-252	iPS26_LN_M2-48h_82-3	iPS26_M2-48h_45-3	iPS26_82_M2-48	LN	Mut	133_142	iPS26b	M2-48h00	RPL19		22.22	22.38	0.15	22.3	FGF9	36.2991	36.6271	0.33	36.46	14.16	14.16		23-252	Mut	14.16	iPS26b	M2-48h00
21-131	iPS09-45-IM3_24h-1	iPS09-45-M2_24h00	45-M2_24h00		WT	80_86	iPS09	M2_24h00	RPL19	M2_24h00	21.47	21.46	0.01	21.46	FGF9	33.99	34.91	0.92	34.45	12.99	12.99		21-131	WT	12.9864	iPS09	M2_24h00
21-132	iPS09-45-IM3_24h-12	iPS09-45-M2_24h00	45-M2_24h00		WT	80_86	iPS09	M2_24h00	RPL19	M2_24h00	21.51	21.74	0.23	21.62	FGF9	33.94	33.86	0.08	33.9	12.28	12.28		21-132	WT	12.2756	iPS09	M2_24h00
21-133	iPS09-45-IM3_24h-15	iPS09-45-M2_24h00	45-M2_24h00		WT	80_86	iPS09	M2_24h00	RPL19	M2_24h00	20.95	21.01	0.06	20.98	FGF9	34.07	34.04	0.03	34.06	13.07	13.07		21-133	WT	13.0721	iPS09	M2_24h00
21-134	iPS09-45-IM3_24h-18	iPS09-45-M2_24h00	45-M2_24h00		WT	80_86	iPS09	M2_24h00	RPL19	M2_24h00	21.41	21.43	0.02	21.42	FGF9	33.43	33.48	0.05	33.45	12.03	12.03		21-134	WT	12.0303	iPS09	M2_24h00
21-135	iPS09-45-IM3_24h-7	iPS09-45-M2_24h00	45-M2_24h00		WT	80_86	iPS09	M2_24h00	RPL19	M2_24h00	21.66	21.66	0	21.66	FGF9	34.05	33.83	0.23	33.94	12.28	12.28		21-135	WT	12.2777	iPS09	M2_24h00
21-136	iPS09-82-IM3_24h-10	iPS09-82-M2_24h00	82-M2_24h00		Mut	80_86	iPS09	M2_24h00	RPL19		37	37	0	21.4	FGF9	31.52	31.63	0.12	31.58	10.18	10.18		21-136	Mut	10.1765	iPS09	M2_24h00
21-137	iPS09-82-IM3_24h-15	iPS09-82-M2_24h00	82-M2_24h00		Mut	80_86	iPS09	M2_24h00	RPL19		21.37	21.5	0.13	21.44	FGF9	32.81	32.62	0.19	32.72	11.28	11.28		21-137	Mut	11.2797	iPS09	M2_24h00
21-138	iPS09-82-IM3_24h-5	iPS09-82-M2_24h00	82-M2_24h00		Mut	80_86	iPS09	M2_24h00	RPL19		21.32	21.43	0.11	21.38	FGF9	31.96	31.92	0.04	31.94	10.56	10.56		21-138	Mut	10.5613	iPS09	M2_24h00
21-139	iPS09-82-IM3_24h-6	iPS09-82-M2_24h00	82-M2_24h00		Mut	80_86	iPS09	M2_24h00	RPL19		21.37	21.62	0.25	21.49	S0X9	32.13	31.92	0.22	32.03	10.53	10.53		21-139	Mut	10.533	iPS09	M2_24h00
21-140	iPS09-82-IM3_24h-8	iPS09-82-M2_24h00	82-M2_24h00		Mut	80_86	iPS09	M2_24h00	RPL19		21.37	21.43	0.06	21.4	FGF9	32.51	32.63	0.12	32.57	11.17	11.17		21-140	Mut	11.1719	iPS09	M2_24h00
23-253	iPS26_-80_M3-24h_45-1	iPS26_M3-24h_45-1	iPS26_45_M3-24	-80°C	WT	132_141	iPS26a	M3-24h00	RPL19	WT	21.98	21.98	0.01	21.98	FGF9	35.7008	35.6472	0.05	35.67	13.69	13.69		23-253	WT	13.6945	iPS26a	M3-24h00
23-254	iPS26_-80_M3-24h_45-2	iPS26_M3-24h_45-2	iPS26_45_M3-24	-80°C	WT	132_141	iPS26a	M3-24h00	RPL19	WT	21.57	21.45	0.12	21.51	FGF9	35.1585	34.8963	0.26	35.03	13.52	13.52		23-254	WT	13.517	iPS26a	M3-24h00
23-255	iPS26_-80_M3-24h_45-3	iPS26_M3-24h_45-3	iPS26_45_M3-24	-80°C	WT	132_141	iPS26a	M3-24h00	RPL19	WT	21.73	21.83	0.1	21.78	FGF9	35.7464	36.3148	0.57	36.03	14.25	14.25		23-255	WT	14.254	iPS26a	M3-24h00
23-256	iPS26_LN_M3-24h_45-1	iPS26_M3-24h_45-1	iPS26_45_M3-24	LN	WT	133_142	iPS26b	M3-24h00	RPL19	WT	21.9	21.77	0.13	21.83	FGF9	33.9081	33.9661	0.06	33.94	12.1	12.1		23-256	WT	12.1023	iPS26b	M3-24h00
23-257	iPS26_LN_M3-24h_45-2	iPS26_M3-24h_45-2	iPS26_45_M3-24	LN	WT	133_142	iPS26b	M3-24h00	RPL19	WT	21.26	21.2	0.06	21.23	FGF9	33.9663	33.9694	0	33.97	12.73	12.73		23-257	WT	12.7335	iPS26b	M3-24h00
23-258	iPS26_LN_M3-24h_45-3	iPS26_M3-24h_45-3	iPS26_45_M3-24	LN	WT	133_142	iPS26b	M3-24h00	RPL19	WT	21.82	21.81	0.01	21.81	FGF9	33.9435	33.6757	0.27	33.81	12	12		23-258	WT	11.9964	iPS26b	M3-24h00
23-259	iPS26_-80_M3-24h_82-1	iPS26_M3-24h_45-1	iPS26_82_M3-24	-80°C	Mut	132_141	iPS26a	M3-24h00	RPL19		22.38	22.44	0.06	22.41	FGF9	34.0017	34.4097	0.41	34.21	11.79	11.79		23-259	Mut	11.7936	iPS26a	M3-24h00
23-260	iPS26_-80_M3-24h_82-2	iPS26_M3-24h_45-2	iPS26_82_M3-24	-80°C	Mut	132_141	iPS26a	M3-24h00	RPL19		22.82	22.11	0.71	22.47	FGF9	34.1179	33.8121	0.31	33.96	11.5	11.5		23-260	Mut	11.4957	iPS26a	M3-24h00
23-261	iPS26_-80_M3-24h_82-3	iPS26_M3-24h_45-3	iPS26_82_M3-24	-80°C	Mut	132_141	iPS26a	M3-24h00	RPL19		22.46	22.54	0.07	22.5	FGF9	34.1836	34.1632	0.02	34.17	11.67	11.67		23-261	Mut	11.6745	iPS26a	M3-24h00
23-262	iPS26_LN_M3-24h_82-1	iPS26_M3-24h_45-1	iPS26_82_M3-24	LN	Mut	133_142	iPS26b	M3-24h00	RPL19		22.15	22.17	0.02	22.16	FGF9	34.1946	34.0186	0.18	34.11	11.94	11.94		23-262	Mut	11.9425	iPS26b	M3-24h00
23-263	iPS26_LN_M3-24h_82-2	iPS26_M3-24h_45-2	iPS26_82_M3-24	LN	Mut	133_142	iPS26b	M3-24h00	RPL19		22.97	22.16	0.81	22.57	FGF9	35.0208	34.403	0.62	34.71	12.14	12.14		23-263	Mut	12.1426	iPS26b	M3-24h00
23-264	iPS26_LN_M3-24h_82-3	iPS26_M3-24h_45-3	iPS26_82_M3-24	LN	Mut	133_142	iPS26b	M3-24h00	RPL19		21.92	22.08	0.16	22	FGF9	33.9059	34.3446	0.44	34.13	12.12	12.12		23-264	Mut	12.1231	iPS26b	M3-24h00
21-146	iPS09-45-M3_48-10	iPS09-45-M3_48h00	45-M3_48h00		WT	81_86	iPS09	M3_48h00	RPL19	WT	20.7091	20.8261	0.117033	20.7676	AMH	34.725	34.3197	0.405277	34.5224	13.7548	13.7548		21-146	WT	13.7548	iPS09	M3_48h00
21-147	iPS09-45-M3_48-11	iPS09-45-M3_48h00	45-M3_48h00		WT	81_86	iPS09	M3_48h00	RPL19	WT	21.0465	21.0468	0.000318527	21.0466	AMH	33.9031	33.921	0.0179214	33.9121	12.8654	12.8654		21-147	WT	12.8654	iPS09	M3_48h00
21-148	iPS09-45-M3_48-16	iPS09-45-M3_48h00	45-M3_48h00		WT	81_86	iPS09	M3_48h00	RPL19	WT	21.3707	21.2668	0.103933	21.3187	AMH	34.2692	34.7949	0.525677	34.5321	13.2133	13.2133		21-148	WT	13.2133	iPS09	M3_48h00
21-149	iPS09-45-M3_48-13	iPS09-45-M3_48h00	45-M3_48h00		WT	81_86	iPS09	M3_48h00	RPL19	WT	21.1735	21.217	0.0434818	21.1953	AMH	34.8883	34.707	0.181301	34.7977	13.6024	13.6024		21-149	WT	13.6024	iPS09	M3_48h00
21-150	iPS09-45-M3_48-17	iPS09-45-M3_48h00	45-M3_48h00		WT	81_86	iPS09	M3_48h00	RPL19	WT	21.0581	21.0905	0.0323906	21.0743	AMH	33.2695	33.317	0.0474548	33.2932	12.2189	12.2189		21-150	WT	12.2189	iPS09	M3_48h00
21-151	iPS09-82-M3_48-7	iPS09-82-M3_48h00	82-M3_48h00		Mut	81_86	iPS09	M3_48h00	RPL19		20.8614	20.7477	0.113779	20.8046	AMH	33.9521	33.9341	0.0179405	33.9431	13.1385	NA		21-151	Mut	NA	iPS09	M3_48h00
21-152	iPS09-82-M3_48-12	iPS09-82-M3_48h00	82-M3_48h00		Mut	81_86	iPS09	M3_48h00	RPL19		20.7603	20.8353	0.0749931	20.7978	AMH	32.8161	32.7956	0.0204887	32.8059	12.0081	12.0081		21-152	Mut	12.0081	iPS09	M3_48h00
21-153	iPS09-82-M3_48-2	iPS09-82-M3_48h00	82-M3_48h00		Mut	81_86	iPS09	M3_48h00	RPL19		21.0263	21.405	0.378708	21.2156	AMH	32.7247	32.6332	0.0915031	32.6789	11.4633	NA		21-153	Mut	NA	iPS09	M3_48h00
21-154	iPS09-82-M3_48-3	iPS09-82-M3_48h00	82-M3_48h00		Mut	81_86	iPS09	M3_48h00	RPL19		20.601	20.6702	0.0692215	20.6356	S0X9	32.8018	32.8138	0.0119934	32.8078	12.1722	12.1722		21-154	Mut	12.1722	iPS09	M3_48h00
21-155	iPS09-82-M3_48-4	iPS09-82-M3_48h00	82-M3_48h00		Mut	81_86	iPS09	M3_48h00	RPL19		20.984	21.0093	0.0252781	20.9966	AMH	33.4395	33.2836	0.15596	33.3616	12.3649	12.3649		21-155	Mut	12.3649	iPS09	M3_48h00
23-265	iPS26_-80_M3-48h_45-1	iPS26_M3-48h_45-1	iPS26_45_M3-48	-80°C	WT	132_141	iPS26a	M3-48h00	RPL19	WT	22.6852	22.5261	0.159143	22.6056	FGF9	35.6613	34.6095	1.05182	35.1354	12.5297	12.5297		23-265	WT	12.5297	iPS26a	M3-48h00
23-266	iPS26_-80_M3-48h_45-2	iPS26_M3-48h_45-2	iPS26_45_M3-48	-80°C	WT	132_141	iPS26a	M3-48h00	RPL19	WT	21.954	21.9778	0.0238056	21.9659	FGF9	34.8805	35.1097	0.229179	34.9951	13.0292	13.0292		23-266	WT	13.0292	iPS26a	M3-48h00
23-267	iPS26_-80_M3-48h_45-3	iPS26_M3-48h_45-3	iPS26_45_M3-48	-80°C	WT	132_141	iPS26a	M3-48h00	RPL19	WT	22.1019	22.1693	0.0674572	22.1356	FGF9	35.0554	36.0844	1.02892	35.5699	13.4343	13.4343		23-267	WT	13.4343	iPS26a	M3-48h00
23-268	iPS26_LN_M3-48h_45-1	iPS26_M3-48h_45-1	iPS26_45_M3-48	LN	WT	133_142	iPS26b	M3-48h00	RPL19	WT	22.7372	22.6426	0.0945892	22.6899	FGF9	33.4618	33.5001	0.0382385	33.4809	10.791	10.791		23-268	WT	10.791	iPS26b	M3-48h00
23-269	iPS26_LN_M3-48h_45-2	iPS26_M3-48h_45-2	iPS26_45_M3-48	LN	WT	133_142	iPS26b	M3-48h00	RPL19	WT	21.6566	21.5997	0.0569458	21.6281	FGF9	32.5184	32.5165	0.00182724	32.5174	10.8893	10.8893		23-269	WT	10.8893	iPS26b	M3-48h00
23-270	iPS26_LN_M3-48h_45-3	iPS26_M3-48h_45-3	iPS26_45_M3-48	LN	WT	133_142	iPS26b	M3-48h00	RPL19	WT	22.3822	22.4462	0.0639954	22.4142	FGF9	33.1795	33.1239	0.0555496	33.1517	10.7375	10.7375		23-270	WT	10.7375	iPS26b	M3-48h00
23-271	iPS26_-80_M3-48h_82-1	iPS26_M3-48h_45-1	iPS26_82_M3-48	-80°C	Mut	132_141	iPS26a	M3-48h00	RPL19		22.4381	22.4375	0.000608444	22.4378	FGF9	33.9358	34.0852	0.14941	34.0105	11.5727	11.5727		23-271	Mut	11.5727	iPS26a	M3-48h00
23-272	iPS26_-80_M3-48h_82-2	iPS26_M3-48h_45-2	iPS26_82_M3-48	-80°C	Mut	132_141	iPS26a	M3-48h00	RPL19		22.3151	22.2728	0.042326	22.294	FGF9	33.9029	33.3719	0.530991	33.6374	11.3434	11.3434		23-272	Mut	11.3434	iPS26a	M3-48h00
23-273	iPS26_-80_M3-48h_82-3	iPS26_M3-48h_45-3	iPS26_82_M3-48	-80°C	Mut	132_141	iPS26a	M3-48h00	RPL19		22.1581	22.4262	0.268114	22.2922	FGF9	33.6533	33.883	0.229687	33.7682	11.476	11.476		23-273	Mut	11.476	iPS26a	M3-48h00
23-274	iPS26_LN_M3-48h_82-1	iPS26_M3-48h_45-1	iPS26_82_M3-48	LN	Mut	133_142	iPS26b	M3-48h00	RPL19		22.5833	22.6321	0.0487595	22.6077	FGF9	33.5789	33.4487	0.130196	33.5138	10.9061	10.9061		23-274	Mut	10.9061	iPS26b	M3-48h00
23-275	iPS26_LN_M3-48h_82-2	iPS26_M3-48h_45-2	iPS26_82_M3-48	LN	Mut	133_142	iPS26b	M3-48h00	RPL19		22.5982	22.5697	0.0285187	22.584	FGF9	33.9251	34.19	0.264973	34.0576	11.4736	11.4736		23-275	Mut	11.4736	iPS26b	M3-48h00
23-276	iPS26_LN_M3-48h_82-3	iPS26_M3-48h_45-3	iPS26_82_M3-48	LN	Mut	133_142	iPS26b	M3-48h00	RPL19		22.6196	22.8949	0.275347	22.7573	FGF9	34.3969	34.1233	0.27359	34.2601	11.5028	11.5028		23-276	Mut	11.5028	iPS26b	M3-48h00
23-157	iPS19_45_iPS_P1	iPS19_45_iPS	45_iPS		WT	106	iPS19	iPS	RPL19	WT	20.9786	20.7934	0.18527	20.886	FGF9	35.9136	35.1122	0.80145	35.5129	14.6269	14.6269		23-157	WT	14.6269	iPS19	iPS
23-158	iPS19_45_iPS_P2	iPS19_45_iPS	45_iPS		WT	106	iPS19	iPS	RPL19	WT	20.7055	20.6677	0.0378	20.6866	FGF9	35.2672	35.1836	0.08363	35.2254	14.5388	14.5388		23-158	WT	14.5388	iPS19	iPS
23-159	iPS19_45_iPS_P3	iPS19_45_iPS	45_iPS		WT	106	iPS19	iPS	RPL19	WT	20.7061	20.6481	0.05798	20.6771	FGF9	35.1906	34.7674	0.42314	34.979	14.3019	14.3019		23-159	WT	14.3019	iPS19	iPS
23-160	iPS19_45_iPS_P4	iPS19_45_iPS	45_iPS		WT	106	iPS19	iPS	RPL19	WT	20.5022	19.6018	0.90043	20.5022	FGF9	35.2092	35.4456	0.23642	35.3274	14.8252	14.8252		23-160	WT	14.8252	iPS19	iPS
23-161	iPS19_45_iPS_P5	iPS19_45_iPS	45_iPS		WT	106	iPS19	iPS	RPL19	WT	20.8655	20.7544	0.11111	20.8099	FGF9	35.3243	35.4846	0.1603	35.4044	14.5945	14.5945		23-161	WT	14.5945	iPS19	iPS
23-162	iPS19_45_iPS_P6	iPS19_45_iPS	45_iPS		WT	106	iPS19	iPS	RPL19	WT	20.7455	20.6961	0.0494	20.7208	FGF9	35.1183	34.9708	0.14757	35.0446	14.3238	14.3238		23-162	WT	14.3238	iPS19	iPS
23-169	iPS19_45_iPS_P1	iPS19_45_iPS	45_iPS		WT	107	iPS19	iPS	RPL19	WT	21.0793	21.1746	0.0952892	21.127	FGF9	35.0853	35.101	0.0157204	35.0932	13.9662	13.9662		23-169	WT	13.9662	iPS19	iPS
23-170	iPS19_45_iPS_P2	iPS19_45_iPS	45_iPS		WT	107	iPS19	iPS	RPL19	WT	20.6605	20.5603	0.100142	20.6104	FGF9	34.9278	34.5608	0.36702	34.7443	14.1339	14.1339		23-170	WT	14.1339	iPS19	iPS
23-171	iPS19_45_iPS_P3	iPS19_45_iPS	45_iPS		WT	107	iPS19	iPS	RPL19	WT	20.4506	20.4266	0.0239906	20.4386	FGF9	34.3985	34.2969	0.101643	34.3477	13.9091	13.9091		23-171	WT	13.9091	iPS19	iPS
23-172	iPS19_45_iPS_P4	iPS19_45_iPS	45_iPS		WT	107	iPS19	iPS	RPL19	WT	21.1211	20.6019	0.519173	20.8615	FGF9	35.5397	35.2576	0.282097	35.3987	14.5372	14.5372		23-172	WT	14.5372	iPS19	iPS
23-173	iPS19_45_iPS_P5	iPS19_45_iPS	45_iPS		WT	107	iPS19	iPS	RPL19	WT	20.5604	20.4066	0.153858	20.4835	FGF9	34.9085	34.447	0.46151	34.6778	14.1943	14.1943		23-173	WT	14.1943	iPS19	iPS
23-174	iPS19_45_iPS_P6	iPS19_45_iPS	45_iPS		WT	107	iPS19	iPS	RPL19	WT	20.9848	20.9575	0.0272636	20.9712	FGF9	34.9588	34.5906	0.368267	34.7747	13.8035	13.8035		23-174	WT	13.8035	iPS19	iPS
23-163	iPS19_82_iPS_P1	iPS19_82_iPS	82_iPS		Mut	106	iPS19	iPS	RPL19		20.8273	20.8263	0.00096	20.8268	FGF9	35.7622	35.9328	0.17058	35.8475	15.0207	15.0207		23-163	Mut	15.0207	iPS19	iPS
23-164	iPS19_82_iPS_P2	iPS19_82_iPS	82_iPS		Mut	106	iPS19	iPS	RPL19		20.789	20.7045	0.08451	20.7468	FGF9	35.9542	35.7838	0.17048	35.869	15.1222	15.1222		23-164	Mut	15.1222	iPS19	iPS
23-165	iPS19_82_iPS_P3	iPS19_82_iPS	82_iPS		Mut	106	iPS19	iPS	RPL19		20.5213	20.7277	0.20641	20.6245	FGF9	35.7152	35.6152	0.10003	35.6652	15.0407	15.0407		23-165	Mut	15.0407	iPS19	iPS
23-166	iPS19_82_iPS_P4	iPS19_82_iPS	82_iPS		Mut	106	iPS19	iPS	RPL19		20.8894	20.8585	0.03085	20.8739	FGF9	35.1956	35.4726	0.27696	35.3341	14.4602	14.4602		23-166	Mut	14.4602	iPS19	iPS
23-167	iPS19_82_iPS_P5	iPS19_82_iPS	82_iPS		Mut	106	iPS19	iPS	RPL19		20.3788	20.6982	0.31942	20.5385	FGF9	35.1896	35.5601	0.37049	35.3749	14.8364	14.8364		23-167	Mut	14.8364	iPS19	iPS
23-168	iPS19_82_iPS_P6	iPS19_82_iPS	82_iPS		Mut	106	iPS19	iPS	RPL19		20.9423	20.9107	0.03159	20.9265	FGF9	35.4556	35.5159	0.06039	35.4857	14.5593	14.5593		23-168	Mut	14.5593	iPS19	iPS
23-175	iPS19_82_iPS_P1	iPS19_82_iPS	82_iPS		Mut	107	iPS19	iPS	RPL19		20.972	20.9047	0.0672054	20.9383	FGF9	35.9012	35.2863	0.614902	35.5937	14.6554	14.6554		23-175	Mut	14.6554	iPS19	iPS
23-176	iPS19_82_iPS_P2	iPS19_82_iPS	82_iPS		Mut	107	iPS19	iPS	RPL19		20.7626	20.7321	0.0305347	20.7473	FGF9	35.4003	35.1643	0.236008	35.2823	14.535	14.535		23-176	Mut	14.535	iPS19	iPS
23-177	iPS19_82_iPS_P3	iPS19_82_iPS	82_iPS		Mut	107	iPS19	iPS	RPL19		20.5898	20.5492	0.0406399	20.5695	FGF9	34.876	35.5518	0.675785	35.2139	14.6444	14.6444		23-177	Mut	14.6444	iPS19	iPS
23-178	iPS19_82_iPS_P4	iPS19_82_iPS	82_iPS		Mut	107	iPS19	iPS	RPL19		20.7042	20.6038	0.100441	20.654	FGF9	35.052	34.9422	0.109829	34.9971	14.3431	14.3431		23-178	Mut	14.3431	iPS19	iPS
23-179	iPS19_82_iPS_P5	iPS19_82_iPS	82_iPS		Mut	107	iPS19	iPS	RPL19		20.7642	20.4561	0.308119	20.6102	FGF9	35.2604	35.0139	0.24654	35.1372	14.527	14.527		23-179	Mut	14.527	iPS19	iPS
23-180	iPS19_82_iPS_P6	iPS19_82_iPS	82_iPS		Mut	107	iPS19	iPS	RPL19		20.6954	20.5959	0.0994473	20.6457	FGF9	34.9823	35.4278	0.445587	35.205	14.5594	14.5594		23-180	Mut	14.5594	iPS19	iPS
