# Supplementary material for: A conserved NR5A1-responsive enhancer regulates SRY in testis-determination
Source: Nat Commun. 2024 Mar 30;15:2796. doi: 10.1038/s41467-024-47162-2 (PMC10981742; doi:10.1038/s41467-024-47162-2)
Supplement: Supplementary file 39 — Supplementary Dataset 36 [file 41467_2024_47162_MOESM39_ESM.xlsx]

## Sheet: SRY
SRY
iPS07-M1_36h00-Wt_vs_Mut
Sample_Reference	Sample_Name	Name	Name_wo_Experiment	genotype	qPCR	Experiment	Differentiation_stage	Normalizer	Calibrator	Cт1_Normalizer	Cт2_Normalizer	Cт2-Cт1_Normalizer	µCt_Normalizer	Target	Cт1_Target	Cт2_Target	Cт2-Cт1_Target	µCт_Target	dCт	dCт_NA	ddCт	two_exp_minus_ddCт	to_1
21-85	iPS07-45-M1-1	iPS07_45_M1_36h00	45_M1_36	WT	35	iPS07	M1_36h00	RPL19	WT	17.9637	18.0017	0.0380478	17.9827	SRY	32.5922	32.5665	0.025795	32.5793	14.5966	14.5966	-0.103659	1.0745	1.07173	µ(∆Ct_M1_36h00)	14.7003
21-86	iPS07-45-M1-2	iPS07_45_M1_36h00	45_M1_36	WT	35	iPS07	M1_36h00	RPL19	WT	18.3297	18.4149	0.0851955	18.3723	SRY	33.4176	32.935	0.48254	33.1763	14.804	14.804	0.103659	0.93067	0.928272	µ(2^-∆∆Ct_M1_36h00)	1.00258
21-92	iPS07-82-M1-1	iPS07_82_M1_36h00	82_M1_36	Mut	35	iPS07	M1_36h00	RPL19		18.26	18.307	0.0470123	18.2835	SRY	34.56	34.63	0.07	34.595	16.3115	16.3115	1.6112	0.327325	0.326482	µ =	1
21-93	iPS07-82-M1-2	iPS07_82_M1_36h00	82_M1_36	Mut	35	iPS07	M1_36h00	RPL19		18.922	18.8549	0.0671387	18.8885	SRY	35.67	34.96	0.71	35.315	16.4265	16.4265	1.72624	0.302239	0.301461
21-94	iPS07-82-M1-3	iPS07_82_M1_36h00	82_M1_36	Mut	35	iPS07	M1_36h00	RPL19		18.0655	18.096	0.030468	18.0808	SRY	34.17	34.17	0	34.17	16.0892	16.0892	1.38893	0.381848	0.380864
21-95	iPS07-82-M1-4	iPS07_82_M1_36h00	82_M1_36	Mut	35	iPS07	M1_36h00	RPL19		18.4889	18.5088	0.0199184	18.4988	SRY	34.03	33.85	0.18	33.94	15.4412	15.4412	0.740871	0.598378	0.596837	µ =	0.425903
21-96	iPS07-82-M1-5	iPS07_82_M1_36h00	82_M1_36	Mut	35	iPS07	M1_36h00	RPL19		18.4031	18.3883	0.0147724	18.3957	SRY	33.93	34.12	0.19	34.025	15.6293	15.6293	0.928998	0.525223	0.52387
iPS07-M2_48h00-Wt_vs_Mut
Sample_Reference	Sample_Name	Name	Name_wo_Experiment	genotype	qPCR	Experiment	Differentiation_stage	Normalizer	Calibrator	Cт1_Normalizer	Cт2_Normalizer	Cт2-Cт1_Normalizer	µCt_Normalizer	Target	Cт1_Target	Cт2_Target	Cт2-Cт1_Target	µCт_Target	dCт	dCт_NA	ddCт	two_exp_minus_ddCт	to_1
21-87	iPS07-45-IM3-1	iPS07-45-M2_48	iPS07-45-M2_48	WT	35	iPS07	M2_48h00	RPL19	WT	18.54	18.51	0.03	18.525	SRY	31.8521	31.9658	0.113697	31.9089	13.3839	13.3839	-0.269862	1.20569	1.18439	µ(∆Ct_M2_48h00)	13.6538
21-88	iPS07-45-IM3-2	iPS07-45-M2_48	iPS07-45-M2_48	WT	35	iPS07	M2_48h00	RPL19	WT	18.62	18.63	0.01	18.625	SRY	32.6274	32.8202	0.192776	32.7238	14.0988	14.0988	0.444995	0.734587	0.721609	µ(2^-∆∆Ct_M2_48h00)	1.01799
21-89	iPS07-45-IM3-3	iPS07-45-M2_48	iPS07-45-M2_48	WT	35	iPS07	M2_48h00	RPL19	WT	18.64	18.66	0.02	18.65	SRY	31.9794	32.0553	0.0759315	32.0173	13.3673	13.3673	-0.28646	1.21964	1.1981
21-90	iPS07-45-IM3-4	iPS07-45-M2_48	iPS07-45-M2_48	WT	35	iPS07	M2_48h00	RPL19	WT	18.8	18.77	0.03	18.785	SRY	32.4458	32.3211	0.124645	32.3835	13.5985	13.5985	-0.0553329	1.0391	1.02074
21-91	iPS07-45-IM3-5	iPS07-45-M2_48	iPS07-45-M2_48	WT	35	iPS07	M2_48h00	RPL19	WT	18.53	18.63	0.1	18.58	SRY	32.5377	32.2632	0.274506	32.4004	13.8204	13.8204	0.16666	0.890903	0.875163	µ =	1
21-97	iPS07-82-IM3-1	iPS07-82-M2_48	iPS07-82-M2_48	Mut	35	iPS07	M2_48h00	RPL19		18.5286	18.4777	0.0509186	18.5032	SRY	31.9802	31.9904	0.0102081	31.9853	13.4821	13.4821	-0.171643	1.12634	1.10644
21-98	iPS07-82-IM3-2	iPS07-82-M2_48	iPS07-82-M2_48	Mut	35	iPS07	M2_48h00	RPL19		18.9637	19.1662	0.202545	19.065	SRY	32.6718	32.5089	0.162823	32.5903	13.5254	13.5254	-0.128405	1.09308	1.07377
21-99	iPS07-82-IM3-3	iPS07-82-M2_48	iPS07-82-M2_48	Mut	35	iPS07	M2_48h00	RPL19		18.0344	18.0867	0.0522594	18.0605	SRY	31.4453	31.5983	0.153021	31.5218	13.4613	13.4613	-0.192509	1.14275	1.12256
21-100	iPS07-82-IM3-4	iPS07-82-M2_48	iPS07-82-M2_48	Mut	35	iPS07	M2_48h00	RPL19		18.5872	18.6032	0.0159721	18.5952	SRY	32.3058	32.5325	0.226658	32.4191	13.8239	NA	NA	NA	NA
21-101	iPS07-82-IM3-5	iPS07-82-M2_48	iPS07-82-M2_48	Mut	35	iPS07	M2_48h00	RPL19		18.1685	18.3462	0.177773	18.2573	SRY	31.8305	31.7488	0.0816898	31.7897	13.5323	13.5323	-0.121444	1.08782	1.0686	µ =	1.09284
iPS09-M1_36h00-Wt_vs_Mut
Sample_Reference	Sample_Name	Name	Name_wo_Experiment	genotype	qPCR	Experiment	Differentiation_stage	Normalizer	Calibrator	Cт1_Normalizer	Cт2_Normalizer	Cт2-Cт1_Normalizer	µCt_Normalizer	Target	Cт1_Target	Cт2_Target	Cт2-Cт1_Target	µCт_Target	dCт	dCт_NA	ddCт	two_exp_minus_ddCт	to_1
21-121	iPS09-45-M1-19	iPS09-45-M1_36h00	45-M1_36h00	WT	38	iPS09	M1_36h00	RPL19	M1_36h00_WT	21.9782	21.9165	0.061655	21.9473	SRY	33.4353	33.5943	0.158993	33.5148	11.5674	11.5674	-0.391087	1.31138	1.24667	µ(∆Ct_M1_36h00)	11.9585
21-122	iPS09-45-M1-20	iPS09-45-M1_36h00	45-M1_36h00	WT	38	iPS09	M1_36h00	RPL19	M1_36h00_WT	20.2591	21.4134	1.15421	21.4134	SRY	33.4271	33.3665	0.060585	33.3968	11.9834	11.9834	0.0249294	0.982869	0.93437	µ(2^-∆∆Ct_M1_36h00)	1.05191
21-123	iPS09-45-M1-3	iPS09-45-M1_36h00	45-M1_36h00	WT	38	iPS09	M1_36h00	RPL19	M1_36h00_WT	20.13	21.2351	1.10513	21.2351	SRY	33.8765	33.979	0.10252	33.9278	12.6927	12.6927	0.734143	0.601175	0.571511
21-124	iPS09-45-M1-4	iPS09-45-M1_36h00	45-M1_36h00	WT	38	iPS09	M1_36h00	RPL19	M1_36h00_WT	21.3189	21.337	0.0180721	21.3279	SRY	33.541	33.4826	0.0583992	33.5118	12.1838	12.1838	0.225313	0.85541	0.8132
21-125	iPS09-45-M1-9	iPS09-45-M1_36h00	45-M1_36h00	WT	38	iPS09	M1_36h00	RPL19	M1_36h00_WT	19.9843	21.4558	1.47147	21.4558	SRY	32.8119	32.8302	0.0183105	32.821	11.3652	11.3652	-0.593298	1.50869	1.43425	µ =	1
21-126	iPS09-82-M1-1	iPS09-82-M1_36h00	82-M1_36h00	Mut	38	iPS09	M1_36h00	RPL19		21.5238	21.5002	0.0235882	21.512	SRY	33.148	33.1748	0.0268211	33.1614	11.6494	NA	NA	NA	NA
21-127	iPS09-82-M1-11	iPS09-82-M1_36h00	82-M1_36h00	Mut	38	iPS09	M1_36h00	RPL19		21.3517	21.4418	0.0900593	21.3967	SRY	34.0686	33.8397	0.228878	33.9542	12.5574	12.5574	0.598911	0.660252	0.627673
21-128	iPS09-82-M1-13	iPS09-82-M1_36h00	82-M1_36h00	Mut	38	iPS09	M1_36h00	RPL19		21.2964	21.3433	0.0469818	21.3199	SRY	34.4319	34.0155	0.416424	34.2237	12.9039	NA	NA	NA	NA
21-129	iPS09-82-M1-14	iPS09-82-M1_36h00	82-M1_36h00	Mut	38	iPS09	M1_36h00	RPL19		21.4204	21.3658	0.0545406	21.3931	SRY	34.1678	33.8271	0.340702	33.9974	12.6043	12.6043	0.64579	0.639143	0.607605
21-130	iPS09-82-M1-9	iPS09-82-M1_36h00	82-M1_36h00	Mut	38	iPS09	M1_36h00	RPL19		21.449	21.3674	0.0815468	21.4082	SRY	33.9589	33.9791	0.0202408	33.969	12.5608	12.5608	0.602276	0.658714	0.62621	µ =	0.620496
iPS09-M2_24h00-Wt_vs_Mut
Sample_Reference	Sample_Name	Name	Name_wo_Experiment	genotype	qPCR	Experiment	Differentiation_stage	Normalizer	Calibrator	Cт1_Normalizer	Cт2_Normalizer	Cт2-Cт1_Normalizer	µCt_Normalizer	Target	Cт1_Target	Cт2_Target	Cт2-Cт1_Target	µCт_Target	dCт	dCт_NA	ddCт	two_exp_minus_ddCт	to_1
21-131	iPS09-45-M2_24h-1	iPS09-45-M2_24h00	45-M2_24h00	WT	38	iPS09	M2_24h00	RPL19	M2_24h00	21.4688	21.4557	0.0130901	21.4623	SRY	30.5865	30.7764	0.189865	30.6814	9.21916	9.21916	0.154368	0.898526	0.895651	µ(∆Ct_M1_36h00)	9.06479
21-132	iPS09-45-M2_24h-12	iPS09-45-M2_24h00	45-M2_24h00	WT	38	iPS09	M2_24h00	RPL19	M2_24h00	21.5061	21.7406	0.234549	21.6234	SRY	30.6113	30.4531	0.15826	30.5322	8.90886	8.90886	-0.155929	1.11414	1.11057	µ(2^-∆∆Ct_M1_36h00)	1.00321
21-133	iPS09-45-M2_24h-15	iPS09-45-M2_24h00	45-M2_24h00	WT	38	iPS09	M2_24h00	RPL19	M2_24h00	20.9546	21.0114	0.056776	20.983	SRY	37	30.141	6.85897	30.141	9.15799	9.15799	0.0932051	0.937438	0.934439
21-134	iPS09-45-M2_24h-18	iPS09-45-M2_24h00	45-M2_24h00	WT	38	iPS09	M2_24h00	RPL19	M2_24h00	21.4118	21.4335	0.0217285	21.4227	SRY	37	30.4948	6.50517	30.4948	9.07215	9.07215	0.00735817	0.994913	0.99173
21-135	iPS09-45-M2_24h-7	iPS09-45-M2_24h00	45-M2_24h00	WT	38	iPS09	M2_24h00	RPL19	M2_24h00	21.6615	21.662	0.000448227	21.6617	SRY	30.6643	30.5908	0.0734329	30.6275	8.96579	8.96579	-0.0990023	1.07103	1.06761	µ =	1
21-136	iPS09-82-M2_24h-10	iPS09-82-M2_24h00	82-M2_24h00	Mut	38	iPS09	M2_24h00	RPL19		37	37	0	21.5	SRY	30.2991	30.3474	0.0482521	30.3232	8.82324	8.82324	-0.241553	1.18226	1.17848
21-137	iPS09-82-M2_24h-15	iPS09-82-M2_24h00	82-M2_24h00	Mut	38	iPS09	M2_24h00	RPL19		21.3742	21.5016	0.127468	21.4379	SRY	30.5262	30.601	0.074791	30.5636	9.12572	NA	NA	NA	NA
21-138	iPS09-82-M2_24h-5	iPS09-82-M2_24h00	82-M2_24h00	Mut	38	iPS09	M2_24h00	RPL19		21.3229	21.4295	0.106577	21.3762	SRY	30.2268	37	6.77318	30.2268	8.85061	8.85061	-0.214176	1.16004	1.15633
21-139	iPS09-82-M2_24h-6	iPS09-82-M2_24h00	82-M2_24h00	Mut	38	iPS09	M2_24h00	RPL19		21.3667	21.6177	0.251036	21.4922	SRY	30.2578	30.4244	0.166605	30.3411	8.84892	8.84892	-0.215872	1.16141	1.15769
21-140	iPS09-82-M2_24h-8	iPS09-82-M2_24h00	82-M2_24h00	Mut	38	iPS09	M2_24h00	RPL19		21.3693	21.4261	0.0568066	21.3977	SRY	30.1193	30.188	0.0686836	30.1536	8.75591	NA	NA	NA	NA	µ =	1.16417
iPS09-M3_24h00-Wt_vs_Mut
Sample_Reference	Sample_Name	Name	Name_wo_Experiment	genotype	qPCR	Experiment	Differentiation_stage	Normalizer	Calibrator	Cт1_Normalizer	Cт2_Normalizer	Cт2-Cт1_Normalizer	µCt_Normalizer	Target	Cт1_Target	Cт2_Target	Cт2-Cт1_Target	µCт_Target	dCт	dCт_NA	ddCт	two_exp_minus_ddCт	to_1
21-141	iPS09-45-M3_J1-2	iPS09-45-M3_24h00	45-M3_24h00	WT	39	iPS09	M3_24h00	RPL19	WT	21.33	21.34	0.01	21.335	SRY	33.5883	33.6509	0.0626526	33.6196	12.2846	12.2846	-0.178061	1.13136	1.12607	µ(∆Ct_M3_48h00)	12.4627
21-142	iPS09-45-M3_J1-5	iPS09-45-M3_24h00	45-M3_24h00	WT	39	iPS09	M3_24h00	RPL19	WT	20.71	20.64	0.07	20.675	SRY	33.5066	33.2152	0.291454	33.3609	12.6859	12.6859	0.223259	0.856628	0.85262	µ(2^-∆∆Ct_M3_48h00)	1.0047
21-143	iPS09-45-M3_J1-6	iPS09-45-M3_24h00	45-M3_24h00	WT	39	iPS09	M3_24h00	RPL19	WT	21.22	21.08	0.14	21.15	SRY	33.5442	33.5317	0.012413	33.5379	12.3879	12.3879	-0.0747106	1.05315	1.04822
21-144	iPS09-45-M3_J1-8	iPS09-45-M3_24h00	45-M3_24h00	WT	39	iPS09	M3_24h00	RPL19	WT	22.28	21.94	0.34	22.11	SRY	34.5289	34.7971	0.26823	34.663	12.553	12.553	0.0903486	0.939296	0.934901
21-145	iPS09-45-M3_J1-14	iPS09-45-M3_24h00	45-M3_24h00	WT	39	iPS09	M3_24h00	RPL19	WT	20.72	20.78	0.06	20.75	SRY	33.0854	33.2183	0.132915	33.1518	12.4018	12.4018	-0.0608361	1.04307	1.03819	µ =	1
iPS09-M3_48h00-Wt_vs_Mut
Sample_Reference	Sample_Name	Name	Name_wo_Experiment	genotype	qPCR	Experiment	Differentiation_stage	Normalizer	Calibrator	Cт1_Normalizer	Cт2_Normalizer	Cт2-Cт1_Normalizer	µCt_Normalizer	Target	Cт1_Target	Cт2_Target	Cт2-Cт1_Target	µCт_Target	dCт	dCт_NA	ddCт	two_exp_minus_ddCт	to_1
21-146	iPS09-45-M3_48-10	iPS09-45-M3_48h00	45-M3_48h00	WT	39	iPS09	M3_48h00	RPL19	WT	20.7091	20.8261	0.117033	20.7676	SRY	34.132	34.4224	0.290436	34.2772	13.5096	13.5096	-0.314556	1.24363	1.18164	µ(∆Ct_M3_48h00)	13.8242
21-147	iPS09-45-M3_48-11	iPS09-45-M3_48h00	45-M3_48h00	WT	39	iPS09	M3_48h00	RPL19	WT	21.0465	21.0468	0.000318527	21.0466	SRY	34.2422	34.241	0.001194	34.2416	13.195	13.195	-0.629173	1.54668	1.46958	µ(2^-∆∆Ct_M3_48h00)	1.05246
21-148	iPS09-45-M3_48-16	iPS09-45-M3_48h00	45-M3_48h00	WT	39	iPS09	M3_48h00	RPL19	WT	21.3707	21.2668	0.103933	21.3187	SRY	35.6519	35.4903	0.161671	35.5711	14.2524	14.2524	0.428204	0.743186	0.706142
21-149	iPS09-45-M3_48-13	iPS09-45-M3_48h00	45-M3_48h00	WT	39	iPS09	M3_48h00	RPL19	WT	21.1735	21.217	0.0434818	21.1953	SRY	35.6953	35.6039	0.0914574	35.6496	14.4543	14.4543	0.630169	0.646101	0.613895
21-150	iPS09-45-M3_48-17	iPS09-45-M3_48h00	45-M3_48h00	WT	39	iPS09	M3_48h00	RPL19	WT	21.0581	21.0905	0.0323906	21.0743	SRY	34.967	34.6007	0.36628	34.7838	13.7095	13.7095	-0.114645	1.08271	1.02874	µ =	1
21-151	iPS09-82-M3_48-7	iPS09-82-M3_48h00	82-M3_48h00	Mut	39	iPS09	M3_48h00	RPL19		20.8614	20.7477	0.113779	20.8046	SRY	34.646	35.2419	0.595894	34.9439	14.1394	14.1394	0.315234	0.803721	0.763659
21-152	iPS09-82-M3_48-12	iPS09-82-M3_48h00	82-M3_48h00	Mut	39	iPS09	M3_48h00	RPL19		20.7603	20.8353	0.0749931	20.7978	SRY	34.1765	34.5337	0.357288	34.3551	13.5573	13.5573	-0.266816	1.20315	1.14318
21-153	iPS09-82-M3_48-2	iPS09-82-M3_48h00	82-M3_48h00	Mut	39	iPS09	M3_48h00	RPL19		21.0263	21.405	0.378708	21.2156	SRY	34.7692	34.2794	0.48975	34.5243	13.3087	13.3087	-0.515473	1.42946	1.35821
21-154	iPS09-82-M3_48-3	iPS09-82-M3_48h00	82-M3_48h00	Mut	39	iPS09	M3_48h00	RPL19		20.601	20.6702	0.0692215	20.6356	SRY	34.564	34.9854	0.421394	34.7747	14.1391	14.1391	0.314979	0.803863	0.763794
21-155	iPS09-82-M3_48-4	iPS09-82-M3_48h00	82-M3_48h00	Mut	39	iPS09	M3_48h00	RPL19		20.984	21.0093	0.0252781	20.9966	SRY	34.9971	34.482	0.515137	34.7395	13.7429	13.7429	-0.0812601	1.05794	1.00521	µ =	1.00681
iPS09-iPS-Wt_vs_Mut
Sample_Reference	Sample_Name	Name	Name_wo_Experiment	genotype	qPCR	Experiment	Differentiation_stage	Normalizer	Calibrator	Cт1_Normalizer	Cт2_Normalizer	Cт2-Cт1_Normalizer	µCt_Normalizer	Target	Cт1_Target	Cт2_Target	Cт2-Cт1_Target	µCт_Target	dCт	dCт_NA	ddCт	two_exp_minus_ddCт	to_1
21-107	iPS07-45-iPS-1	iPS07-45-iPS	45-iPS	WT	39	iPS07	iPS	RPL19	WT	21.275	21.3086	0.0335445	21.2918	SRY	32.5253	32.4483	0.0770187	32.4868	11.195	11.195	0.92567	0.526436	1.05228	µ(∆Ct_iPS)	12.094
21-108	iPS07-45-iPS-2	iPS07-45-iPS	45-iPS	WT	39	iPS07	iPS	RPL19	WT	20.7555	20.8806	0.125107	20.8181	SRY	33.3274	33.3706	0.0431671	33.349	12.5309	12.5309	1.03613	0.487634	0.974724	µ(2^-∆∆Ct_iPS)	0.500279
21-109	iPS07-45-iPS-3	iPS07-45-iPS	45-iPS	WT	39	iPS07	iPS	RPL19	WT	20.4602	20.5358	0.0756283	20.498	SRY	33.4911	33.5379	0.0468254	33.5145	13.0165	13.0165	1.07628	0.474251	0.947973
21-110	iPS07-45-iPS-4	iPS07-45-iPS	45-iPS	WT	39	iPS07	iPS	RPL19	WT	20.6162	20.7245	0.108324	20.6704	SRY	32.9777	32.9395	0.0382004	32.9586	12.2882	12.2882	1.01606	0.494464	0.988376
21-111	iPS07-45-iPS-5	iPS07-45-iPS	45-iPS	WT	39	iPS07	iPS	RPL19	WT	20.9959	21.0012	0.00530624	20.9985	SRY	32.4815	32.5069	0.025444	32.4942	11.4957	11.4957	0.950529	0.517443	1.03431
21-112	iPS07-45-iPS-6	iPS07-45-iPS	45-iPS	WT	39	iPS07	iPS	RPL19	WT	21.1771	21.2476	0.0704956	21.2124	SRY	33.4046	33.6647	0.260147	33.5346	12.3223	12.3223	1.01888	0.493501	0.98645
21-113	iPS07-45-iPS-7	iPS07-45-iPS	45-iPS	WT	39	iPS07	iPS	RPL19	WT	20.9474	20.9365	0.0109119	20.9419	SRY	32.5427	32.9596	0.416843	32.7512	11.8092	11.8092	0.976456	0.508227	1.01589	µ =	1
21-115	iPS09-82-iPS-1	iPS09-82-iPS	82-iPS	Mut	38	iPS09	iPS	RPL19		21.6096	21.6834	0.0737572	21.6465	SRY	30.3038	30.2801	0.0237446	30.292	8.64547	8.64547	0.714857	0.609266	1.21785
21-116	iPS09-82-iPS-2	iPS09-82-iPS	82-iPS	Mut	38	iPS09	iPS	RPL19		21.6495	21.5081	0.141426	21.5788	SRY	30.8029	30.8222	0.0193138	30.8125	9.23373	9.23373	0.763498	0.589066	1.17748
21-117	iPS09-82-iPS-3	iPS09-82-iPS	82-iPS	Mut	38	iPS09	iPS	RPL19		21.6453	21.7374	0.0920677	21.6913	SRY	29.9305	29.8948	0.0357513	29.9126	8.22129	8.22129	0.679784	0.624259	1.24782
21-118	iPS09-82-iPS-4	iPS09-82-iPS	82-iPS	Mut	38	iPS09	iPS	RPL19		21.9685	22.1116	0.143131	22.04	SRY	30.2212	30.1877	0.0334873	30.2044	8.1644	8.1644	0.67508	0.626298	1.2519
21-119	iPS09-82-iPS-5	iPS09-82-iPS	82-iPS	Mut	39	iPS09	iPS	RPL19		21.1214	21.1648	0.0434265	21.1431	SRY	30.3038	30.28	0.0238464	30.2919	9.14884	9.14884	0.756479	0.591939	1.18322
21-120	iPS09-82-iPS-6	iPS09-82-iPS	82-iPS	Mut	39	iPS09	iPS	RPL19		21.5475	21.8105	0.263004	21.679	SRY	30.8029	30.82	0.0171188	30.8114	9.1324	9.1324	0.755119	0.592498	1.18433	µ =	1.21043
iPS12-M1_36h00-Wt_vs_Mut
Sample_Reference	Sample_Name	Name	Name_wo_Experiment	genotype	qPCR	Experiment	Differentiation_stage	Normalizer	Calibrator	Cт1_Normalizer	Cт2_Normalizer	Cт2-Cт1_Normalizer	µCt_Normalizer	Target	Cт1_Target	Cт2_Target	Cт2-Cт1_Target	µCт_Target	dCт	dCт_NA	ddCт	two_exp_minus_ddCт	to_1
22-59	iPS12_45_M1_36_P_1	iPS12_45_M1_36_P	45_FLYB_36_P2	WT	65	iPS12	M1_36h00	RPL19	WT	21.9811	21.9707	0.0103302	21.9759	SRY	34.044	33.7585	0.285488	33.9013	11.9254	11.9254	-0.253539	1.19213	1.17639	µ(∆Ct_M1_36h00)	12.1789
22-60	iPS12_45_M1_36_P_2	iPS12_45_M1_36_P	45_FLYB_36_P2	WT	65	iPS12	M1_36h00	RPL19	WT	21.4657	21.4334	0.032341	21.4495	SRY	34.0568	33.7812	0.275692	33.919	12.4695	12.4695	0.290565	0.817582	0.806789	µ(2^-∆∆Ct_M1_36h00)	1.01338
22-61	iPS12_45_M1_36_P_3	iPS12_45_M1_36_P	45_FLYB_36_P2	WT	65	iPS12	M1_36h00	RPL19	WT	21.6577	21.5842	0.0734348	21.621	SRY	33.5896	33.4251	0.16441	33.5073	11.8864	11.8864	-0.292498	1.22476	1.20859
22-62	iPS12_45_M1_36_P_4	iPS12_45_M1_36_P	45_FLYB_36_P2	WT	65	iPS12	M1_36h00	RPL19	WT	21.4994	21.0627	0.436666	21.2811	SRY	33.8836	33.5965	0.287102	33.7401	12.459	12.459	0.280104	0.823532	0.81266
22-63	iPS12_45_M1_36_P_5	iPS12_45_M1_36_P	45_FLYB_36_P2	WT	65	iPS12	M1_36h00	RPL19	WT	21.513	21.315	0.198092	21.414	SRY	33.6282	33.7385	0.110283	33.6833	12.2693	12.2693	0.0904522	0.939228	0.926829	µ =	1
22-64	iPS12_45_M1_36_P_6	iPS12_45_M1_36_P	45_FLYB_36_P2	WT	65	iPS12	M1_36h00	RPL19	WT	21.7011	21.7984	0.0973186	21.7497	SRY	33.4235	34.2036	0.780075	33.8135	12.0638	12.0638	-0.115084	1.08304	1.06874
22-65	iPS12_82_M1_36_P_1	iPS12_82_M1_36_P	82_FLYB_36_P2	Mut	65	iPS12	M1_36h00	RPL19		21.8013	21.7821	0.0191669	21.7917	SRY	34.891	35.9805	1.08947	34.891	13.0993	13.0993	0.920422	0.528355	0.52138
22-66	iPS12_82_M1_36_P_2	iPS12_82_M1_36_P	82_FLYB_36_P2	Mut	65	iPS12	M1_36h00	RPL19		21.599	21.6446	0.0456123	21.6218	SRY	34.6087	35.7556	1.14685	34.6087	12.9869	12.9869	0.808015	0.571167	0.563627
22-67	iPS12_82_M1_36_P_3	iPS12_82_M1_36_P	82_FLYB_36_P2	Mut	65	iPS12	M1_36h00	RPL19		21.425	21.5452	0.120167	21.4851	SRY	35.0656	34.7603	0.305325	34.9129	13.4278	13.4278	1.24891	0.420767	0.415212
22-68	iPS12_82_M1_36_P_4	iPS12_82_M1_36_P	82_FLYB_36_P2	Mut	65	iPS12	M1_36h00	RPL19		21.6493	21.5875	0.0617905	21.6184	SRY	34.8198	34.9902	0.170425	34.905	13.2866	13.2866	1.10775	0.464016	0.457891	µ =	0.482492
22-69	iPS12_82_M1_36_P_5	iPS12_82_M1_36_P	82_FLYB_36_P2	Mut	65	iPS12	M1_36h00	RPL19		21.3824	21.4	0.0176315	21.3912	SRY	34.4117	34.8714	0.459667	34.6416	13.2504	13.2504	1.07151	0.475822	0.46954
22-70	iPS12_82_M1_36_P_6	iPS12_82_M1_36_P	82_FLYB_36_P2	Mut	65	iPS12	M1_36h00	RPL19		21.5062	21.4304	0.0757637	21.4683	SRY	34.8914	34.5597	0.331684	34.7256	13.2573	13.2573	1.0784	0.473554	0.467302
iPS12-M2_06h00-Wt_vs_Mut
Sample_Reference	Sample_Name	Name	Name_wo_Experiment	genotype	qPCR	Experiment	Differentiation_stage	Normalizer	Calibrator	Cт1_Normalizer	Cт2_Normalizer	Cт2-Cт1_Normalizer	µCt_Normalizer	Target	Cт1_Target	Cт2_Target	Cт2-Cт1_Target	µCт_Target	dCт	dCт_NA	ddCт	two_exp_minus_ddCт	to_1
22-71	iPS12_45_M2_06_P_1	iPS12_45_M2_06_P	45_FLYB_36_P2	WT	66	iPS12	M2_06h00	RPL19	WT	20.3128	20.1984	0.114342	20.2556	SRY	28.2624	28.2605	0.00186348	28.2615	8.00587	8.00587	-0.172131	1.12672	1.11523	µ(∆Ct_M1_36h00)	8.178
22-72	iPS12_45_M2_06_P_2	iPS12_45_M2_06_P	45_FLYB_36_P2	WT	66	iPS12	M2_06h00	RPL19	WT	19.5403	19.6187	0.0783825	19.5795	SRY	27.8377	27.8933	0.0556259	27.8655	8.286	8.286	0.108	0.927874	0.918414	µ(2^-∆∆Ct_M1_36h00)	1.0103
22-73	iPS12_45_M2_06_P_3	iPS12_45_M2_06_P	45_FLYB_36_P2	WT	66	iPS12	M2_06h00	RPL19	WT	19.8889	19.8291	0.0598507	19.859	SRY	27.9547	28.2256	0.270977	28.0902	8.23114	8.23114	0.0531424	0.963835	0.954009
22-74	iPS12_45_M2_06_P_4	iPS12_45_M2_06_P	45_FLYB_36_P2	WT	66	iPS12	M2_06h00	RPL19	WT	19.3304	19.0647	0.265726	19.1976	SRY	27.7142	27.6299	0.0843067	27.6721	8.4745	8.4745	0.296506	0.814222	0.805921
22-75	iPS12_45_M2_06_P_5	iPS12_45_M2_06_P	45_FLYB_36_P2	WT	66	iPS12	M2_06h00	RPL19	WT	20.0119	19.9702	0.0416183	19.9911	SRY	27.9515	27.8156	0.135939	27.8835	7.89248	7.89248	-0.285517	1.21885	1.20642	µ =	1
22-76	iPS12_45_M2_06_P_6	iPS12_45_M2_06_P	45_FLYB_36_P2	WT	66	iPS12	M2_06h00	RPL19	WT	36.4057	36.9718	0.566036	36.6887	SRY	40	37.0615	2.93847	38.5308	NA	NA	NA	NA	NA
22-77	iPS12_82_M2_06_P_1	iPS12_82_M2_06_P	82_FLYB_36_P2	Mut	66	iPS12	M2_06h00	RPL19		22.7126	22.648	0.0645943	22.6803	SRY	28.1631	28.111	0.0521202	28.137	5.45673	NA	NA	NA	NA
22-78	iPS12_82_M2_06_P_2	iPS12_82_M2_06_P	82_FLYB_36_P2	Mut	66	iPS12	M2_06h00	RPL19		19.9416	19.7333	0.208345	19.8374	SRY	29.1815	28.8841	0.297401	29.0328	9.19534	9.19534	1.01734	0.494027	0.48899
22-79	iPS12_82_M2_06_P_3	iPS12_82_M2_06_P	82_FLYB_36_P2	Mut	66	iPS12	M2_06h00	RPL19		19.3086	19.3976	0.0890121	19.3531	SRY	28.67	28.3714	0.29859	28.5207	9.16759	9.16759	0.989595	0.503619	0.498485
22-80	iPS12_82_M2_06_P_4	iPS12_82_M2_06_P	82_FLYB_36_P2	Mut	66	iPS12	M2_06h00	RPL19		19.5963	19.4054	0.19092	19.5009	SRY	28.4502	28.2302	0.220039	28.3402	8.83935	8.83935	0.661356	0.632284	0.625838	µ =	0.577564
22-81	iPS12_82_M2_06_P_5	iPS12_82_M2_06_P	82_FLYB_36_P2	Mut	66	iPS12	M2_06h00	RPL19		19.3319	19.1189	0.212921	19.2254	SRY	28.1287	28.4925	0.36385	28.3106	9.08521	9.08521	0.907208	0.533216	0.52778
22-82	iPS12_82_M2_06_P_6	iPS12_82_M2_06_P	82_FLYB_36_P2	Mut	66	iPS12	M2_06h00	RPL19		19.7555	19.6479	0.107574	19.7017	SRY	28.3751	28.1974	0.177723	28.2862	8.58456	8.58456	0.406564	0.754418	0.746727
iPS12-M2_12h00-Wt_vs_Mut
Sample_Reference	Sample_Name	Name	Name_wo_Experiment	genotype	qPCR	Experiment	Differentiation_stage	Normalizer	Calibrator	Cт1_Normalizer	Cт2_Normalizer	Cт2-Cт1_Normalizer	µCt_Normalizer	Target	Cт1_Target	Cт2_Target	Cт2-Cт1_Target	µCт_Target	dCт	dCт_NA	ddCт	two_exp_minus_ddCт	to_1
22-83	iPS12_45_M2_12_P_1	iPS12_45_M2_12_P	45_M2_12_P_P2	WT	67	iPS12	M2_12h00	RPL19	WT	21.9622	21.7881	0.174023	21.8751	SRY	29.9859	30.3087	0.322817	30.1473	8.27213	NA	NA	NA	NA	µ(∆Ct_M1_36h00)	10.356
22-84	iPS12_45_M2_12_P_2	iPS12_45_M2_12_P	45_M2_12_P_P2	WT	67	iPS12	M2_12h00	RPL19	WT	20.0026	19.8796	0.12295	19.9411	SRY	30.1745	30.3874	0.212866	30.2809	10.3398	10.3398	-0.0162107	1.0113	1.00595	µ(2^-∆∆Ct_M1_36h00)	1.00532
22-85	iPS12_45_M2_12_P_3	iPS12_45_M2_12_P	45_M2_12_P_P2	WT	67	iPS12	M2_12h00	RPL19	WT	19.443	19.4542	0.0111618	19.4486	SRY	30.1218	29.9759	0.145838	30.0489	10.6003	10.6003	0.24426	0.844249	0.839784
22-86	iPS12_45_M2_12_P_4	iPS12_45_M2_12_P	45_M2_12_P_P2	WT	67	iPS12	M2_12h00	RPL19	WT	19.4485	19.037	0.411455	19.2428	SRY	29.5964	29.6077	0.0112724	29.6021	10.3593	10.3593	0.00324516	0.997753	0.992476
22-87	iPS12_45_M2_12_P_5	iPS12_45_M2_12_P	45_M2_12_P_P2	WT	67	iPS12	M2_12h00	RPL19	WT	19.5822	19.5796	0.00261688	19.5809	SRY	30.0192	29.8444	0.17481	29.9318	10.3509	10.3509	-0.00513954	1.00357	0.998261	µ =	1
22-88	iPS12_45_M2_12_P_6	iPS12_45_M2_12_P	45_M2_12_P_P2	WT	67	iPS12	M2_12h00	RPL19	WT	19.7091	19.963	0.253838	19.836	SRY	30.0514	29.9659	0.0854874	29.9659	10.1299	10.1299	-0.226155	1.16971	1.16353
22-89	iPS12_82_M2_12_P_1	iPS12_82_M2_12_P	82_M2_12_P_P2	Mut	67	iPS12	M2_12h00	RPL19		20.1145	20.1604	0.0459614	20.1374	SRY	29.9767	30.1239	0.14724	30.0503	9.91283	9.91283	-0.443204	1.35962	1.35243
22-90	iPS12_82_M2_12_P_2	iPS12_82_M2_12_P	82_M2_12_P_P2	Mut	67	iPS12	M2_12h00	RPL19		19.6584	19.6781	0.0197124	19.6682	SRY	29.9492	29.8946	0.0546436	29.9219	10.2536	10.2536	-0.102387	1.07355	1.06787
22-91	iPS12_82_M2_12_P_3	iPS12_82_M2_12_P	82_M2_12_P_P2	Mut	67	iPS12	M2_12h00	RPL19		20.3793	20.4341	0.0547848	20.4067	SRY	30.1866	29.9743	0.212297	30.0804	9.67375	9.67375	-0.682285	1.60468	1.59619
22-92	iPS12_82_M2_12_P_4	iPS12_82_M2_12_P	82_M2_12_P_P2	Mut	67	iPS12	M2_12h00	RPL19		19.967	19.8266	0.140352	19.8968	SRY	30.0803	29.341	0.73937	29.7107	9.81387	9.81387	-0.54216	1.45615	1.44845	µ =	1.31031
22-93	iPS12_82_M2_12_P_5	iPS12_82_M2_12_P	82_M2_12_P_P2	Mut	67	iPS12	M2_12h00	RPL19		19.2405	19.2711	0.0305481	19.2558	SRY	29.4697	29.6749	0.205122	29.5723	10.3165	10.3165	-0.0395348	1.02778	1.02235
22-94	iPS12_82_M2_12_P_6	iPS12_82_M2_12_P	82_M2_12_P_P2	Mut	67	iPS12	M2_12h00	RPL19		20.2736	20.1092	0.164354	20.1914	SRY	30.2102	29.9515	0.258654	30.0808	9.88941	9.88941	-0.466623	1.38187	1.37456
iPS12_M2_24h00-Wt_vs_Mut
Sample_Reference	Sample_Name	Name	Name_wo_Experiment	genotype	qPCR	Experiment	Differentiation_stage	Normalizer	Calibrator	Cт1_Normalizer	Cт2_Normalizer	Cт2-Cт1_Normalizer	µCt_Normalizer	Target	Cт1_Target	Cт2_Target	Cт2-Cт1_Target	µCт_Target	dCт	dCт_NA	ddCт	two_exp_minus_ddCт	to_1
22-95	iPS12_45_M2_24_P_1	iPS12_45_M2_24_P	45_M2_24	WT	68	iPS12	M2_24h00	RPL19	WT	20.5241	20.346	0.178112	20.435	SRY	29.8917	29.9837	0.0920391	29.9377	9.50267	9.50267	0.0441712	0.969847	0.9597	µ(∆Ct_M1_36h00)	9.4585
22-96	iPS12_45_M2_24_P_2	iPS12_45_M2_24_P	45_M2_24	WT	68	iPS12	M2_24h00	RPL19	WT	19.9742	20.0341	0.0599003	20.0041	SRY	29.6861	29.838	0.151848	29.762	9.75792	9.75792	0.29942	0.812579	0.804077	µ(2^-∆∆Ct_M1_36h00)	1.01057
22-97	iPS12_45_M2_24_P_3	iPS12_45_M2_24_P	45_M2_24	WT	68	iPS12	M2_24h00	RPL19	WT	20.0167	19.9792	0.0375443	19.998	SRY	29.4204	29.5671	0.146736	29.4937	9.49577	9.49577	0.0372713	0.974496	0.964301
22-98	iPS12_45_M2_24_P_4	iPS12_45_M2_24_P	45_M2_24	WT	68	iPS12	M2_24h00	RPL19	WT	20.242	19.6585	0.583448	20.242	SRY	29.6945	29.46	0.234438	29.5773	9.3353	9.3353	-0.123193	1.08914	1.07775
22-99	iPS12_45_M2_24_P_5	iPS12_45_M2_24_P	45_M2_24	WT	68	iPS12	M2_24h00	RPL19	WT	20.9595	20.8719	0.0876141	20.9157	SRY	30.5159	30.4567	0.0591984	30.4863	9.57054	9.57054	0.112047	0.925274	0.915594	µ =	1
22-100	iPS12_45_M2_24_P_6	iPS12_45_M2_24_P	45_M2_24	WT	68	iPS12	M2_24h00	RPL19	WT	20.6981	20.6254	0.072691	20.6617	SRY	29.7089	29.7921	0.0831394	29.7505	9.08878	9.08878	-0.369717	1.2921	1.27858
22-101	iPS12_82_M2_24_P_1	iPS12_82_M2_24_P	82_M2_24	Mut	68	iPS12	M2_24h00	RPL19		19.5348	19.5659	0.0311165	19.5503	SRY	28.4422	28.8232	0.380928	28.6327	9.08238	9.08238	-0.376116	1.29784	1.28426
22-102	iPS12_82_M2_24_P_2	iPS12_82_M2_24_P	82_M2_24	Mut	68	iPS12	M2_24h00	RPL19		20.0731	20.0684	0.00464249	20.0708	SRY	29.4946	28.9132	0.581415	29.2039	9.13317	9.13317	-0.32533	1.25295	1.23984
22-103	iPS12_82_M2_24_P_3	iPS12_82_M2_24_P	82_M2_24	Mut	68	iPS12	M2_24h00	RPL19		19.2869	19.3843	0.0973206	19.3356	SRY	28.662	28.6345	0.0274639	28.6482	9.31264	9.31264	-0.145858	1.10639	1.09481
22-104	iPS12_82_M2_24_P_4	iPS12_82_M2_24_P	82_M2_24	Mut	68	iPS12	M2_24h00	RPL19		19.4866	19.4955	0.00895119	19.4911	SRY	28.7099	27.9819	0.727982	28.3459	8.85484	8.85484	-0.603652	1.51956	1.50366	µ =	1.31657
22-105	iPS12_82_M2_24_P_5	iPS12_82_M2_24_P	82_M2_24	Mut	68	iPS12	M2_24h00	RPL19		19.9863	19.8857	0.100658	19.936	SRY	28.9101	29.2083	0.298136	29.0592	9.1232	9.1232	-0.335298	1.26164	1.24844
22-106	iPS12_82_M2_24_P_6	iPS12_82_M2_24_P	82_M2_24	Mut	68	iPS12	M2_24h00	RPL19		20.027	19.9868	0.0402565	20.0069	SRY	28.7708	28.9056	0.134716	28.8382	8.83131	8.83131	-0.627182	1.54455	1.52839
iPS12-M2_48h00-Wt_vs_Mut
Sample_Reference	Sample_Name	Name	Name_wo_Experiment	genotype	qPCR	Experiment	Differentiation_stage	Normalizer	Calibrator	Cт1_Normalizer	Cт2_Normalizer	Cт2-Cт1_Normalizer	µCt_Normalizer	Target	Cт1_Target	Cт2_Target	Cт2-Cт1_Target	µCт_Target	dCт	dCт_NA	ddCт	two_exp_minus_ddCт	to_1
22-107	iPS12_45_M2_48_P_1	iPS12_45_M2_48_P	45_M2_48	WT	69	iPS12	M2_48h00	RPL19	WT	21.5935	21.5126	0.0809383	21.553	SRY	31.9786	32.3261	0.347483	32.1523	10.5993	10.5993	-0.19535	1.145	1.13899	µ(∆Ct_M1_36h00)	10.7946
22-108	iPS12_45_M2_48_P_2	iPS12_45_M2_48_P	45_M2_48	WT	69	iPS12	M2_48h00	RPL19	WT	20.5767	20.7079	0.13118	20.6423	SRY	31.4998	31.5179	0.0180569	31.5088	10.8666	10.8666	0.0719177	0.951373	0.946376	µ(2^-∆∆Ct_M1_36h00)	1.00528
22-109	iPS12_45_M2_48_P_3	iPS12_45_M2_48_P	45_M2_48	WT	69	iPS12	M2_48h00	RPL19	WT	20.7487	20.6975	0.0512447	20.7231	SRY	31.2381	31.4837	0.245609	31.3609	10.6378	10.6378	-0.156846	1.11485	1.10899
22-110	iPS12_45_M2_48_P_4	iPS12_45_M2_48_P	45_M2_48	WT	69	iPS12	M2_48h00	RPL19	WT	20.8497	20.3861	0.463654	20.6179	SRY	31.5502	31.5016	0.0485649	31.5259	10.908	10.908	0.113316	0.924461	0.919606
22-111	iPS12_45_M2_48_P_5	iPS12_45_M2_48_P	45_M2_48	WT	69	iPS12	M2_48h00	RPL19	WT	20.6225	20.5835	0.0390282	20.603	SRY	31.5976	31.5316	0.0660229	31.5646	10.9616	10.9616	0.166963	0.890716	0.886038	µ =	1
22-112	iPS12_45_M2_48_P_6	iPS12_45_M2_48_P	45_M2_48	WT	69	iPS12	M2_48h00	RPL19	WT	40	40	0	40	SRY	40	40	0	40	NA	NA	NA	NA	NA
22-113	iPS12_82_M2_48_P_1	iPS12_82_M2_48_P	82_M2_48	Mut	69	iPS12	M2_48h00	RPL19		21.0833	21.1415	0.0582085	21.1124	SRY	31.9062	31.7833	0.122925	31.8448	10.7324	10.7324	-0.0622442	1.04409	1.03861
22-114	iPS12_82_M2_48_P_2	iPS12_82_M2_48_P	82_M2_48	Mut	69	iPS12	M2_48h00	RPL19		20.7993	20.7017	0.0976315	20.7505	SRY	31.9989	31.9619	0.0370636	31.9804	11.2299	11.2299	0.435228	0.739577	0.735693
22-115	iPS12_82_M2_48_P_3	iPS12_82_M2_48_P	82_M2_48	Mut	69	iPS12	M2_48h00	RPL19		20.3949	20.4677	0.0727863	20.4313	SRY	31.4515	31.6846	0.233118	31.568	11.1367	11.1367	0.342066	0.788911	0.784767
22-116	iPS12_82_M2_48_P_4	iPS12_82_M2_48_P	82_M2_48	Mut	69	iPS12	M2_48h00	RPL19		21.5344	21.4421	0.0923462	21.4882	SRY	32.4654	32.1192	0.34613	32.2923	10.8041	10.8041	0.00940723	0.993501	0.988283	µ =	0.909151
22-117	iPS12_82_M2_48_P_5	iPS12_82_M2_48_P	82_M2_48	Mut	69	iPS12	M2_48h00	RPL19		20.9721	20.8388	0.133249	20.9054	SRY	31.6637	31.8708	0.207163	31.7672	10.8618	10.8618	0.0671637	0.954513	0.9495
22-118	iPS12_82_M2_48_P_6	iPS12_82_M2_48_P	82_M2_48	Mut	69	iPS12	M2_48h00	RPL19		21.1335	21.0747	0.0587597	21.1041	SRY	31.9394	31.9665	0.0270844	31.953	10.8489	10.8489	0.0542137	0.963119	0.958061
iPS19-iPS-Wt_vs_Mut
Sample_Reference	Sample_Name	Name	Name_wo_Experiment	genotype	qPCR	Experiment	Differentiation_stage	Normalizer	Calibrator	Cт1_Normalizer	Cт2_Normalizer	Cт2-Cт1_Normalizer	µCt_Normalizer	Target	Cт1_Target	Cт2_Target	Cт2-Cт1_Target	µCт_Target	dCт	dCт_NA	ddCт	two_exp_minus_ddCт	to_1
23-157	iPS19_45_iPS_P1	iPS19_45_iPS	45_iPS	WT	106	iPS19	iPS	RPL19	WT	20.9786	20.7934	0.18527	20.886	SRY	30.8906	30.9209	0.03028	30.9057	10.0197	10.0197	0.414705	0.750173	0.717878	µ(∆Ct_M1_36h00)	9.60502
23-158	iPS19_45_iPS_P2	iPS19_45_iPS	45_iPS	WT	106	iPS19	iPS	RPL19	WT	20.7055	20.6677	0.0378	20.6866	SRY	30.5279	30.6262	0.09826	30.5771	9.89049	9.89049	0.28547	0.820474	0.785153	µ(2^-∆∆Ct_M1_36h00)	1.04499
23-159	iPS19_45_iPS_P3	iPS19_45_iPS	45_iPS	WT	106	iPS19	iPS	RPL19	WT	20.7061	20.6481	0.05798	20.6771	SRY	30.7884	30.7938	0.00546	30.7911	10.114	10.114	0.50898	0.702719	0.672467
23-160	iPS19_45_iPS_P4	iPS19_45_iPS	45_iPS	WT	106	iPS19	iPS	RPL19	WT	20.5022	19.6018	0.90043	20.5022	SRY	30.6161	30.6162	0.00013	30.6162	10.114	10.114	0.508955	0.702731	0.672479
23-161	iPS19_45_iPS_P5	iPS19_45_iPS	45_iPS	WT	106	iPS19	iPS	RPL19	WT	20.8655	20.7544	0.11111	20.8099	SRY	30.7315	30.5188	0.21273	30.6251	9.81521	9.81521	0.21019	0.864423	0.82721
23-162	iPS19_45_iPS_P6	iPS19_45_iPS	45_iPS	WT	106	iPS19	iPS	RPL19	WT	20.7455	20.6961	0.0494	20.7208	SRY	30.5897	30.6937	0.10405	30.6417	9.92092	9.92092	0.315895	0.803352	0.768768
23-169	iPS19_45_iPS_P1	iPS19_45_iPS	45_iPS	WT	107	iPS19	iPS	RPL19	WT	21.0793	21.1746	0.0952892	21.127	SRY	29.9821	29.86	0.122124	29.921	8.79405	8.79405	-0.810974	1.7544	1.67887
23-170	iPS19_45_iPS_P2	iPS19_45_iPS	45_iPS	WT	107	iPS19	iPS	RPL19	WT	20.6605	20.5603	0.100142	20.6104	SRY	29.8621	29.7891	0.0729885	29.8256	9.21524	9.21524	-0.389781	1.31019	1.25379
23-171	iPS19_45_iPS_P3	iPS19_45_iPS	45_iPS	WT	107	iPS19	iPS	RPL19	WT	20.4506	20.4266	0.0239906	20.4386	SRY	29.6791	29.7658	0.0867615	29.7225	9.28385	9.28385	-0.321168	1.24934	1.19556
23-172	iPS19_45_iPS_P4	iPS19_45_iPS	45_iPS	WT	107	iPS19	iPS	RPL19	WT	21.1211	20.6019	0.519173	20.8615	SRY	30.3831	30.3433	0.0397549	30.3632	9.5017	9.5017	-0.103318	1.07424	1.028
23-173	iPS19_45_iPS_P5	iPS19_45_iPS	45_iPS	WT	107	iPS19	iPS	RPL19	WT	20.5604	20.4066	0.153858	20.4835	SRY	30.0421	29.9591	0.0830116	30.0006	9.51706	9.51706	-0.0879568	1.06286	1.01711
23-174	iPS19_45_iPS_P6	iPS19_45_iPS	45_iPS	WT	107	iPS19	iPS	RPL19	WT	20.9848	20.9575	0.0272636	20.9712	SRY	30.0633	30.0271	0.0361347	30.0452	9.07402	9.07402	-0.530997	1.44493	1.38272	µ =	1
23-163	iPS19_82_iPS_P1	iPS19_82_iPS	82_iPS	Mut	106	iPS19	iPS	RPL19		20.8273	20.8263	0.00096	20.8268	SRY	30.5845	30.7368	0.15229	30.6606	9.83379	9.83379	0.228765	0.853365	0.816628
23-164	iPS19_82_iPS_P2	iPS19_82_iPS	82_iPS	Mut	106	iPS19	iPS	RPL19		20.789	20.7045	0.08451	20.7468	SRY	30.9532	30.9346	0.01862	30.9439	10.1971	10.1971	0.592065	0.663393	0.634834
23-165	iPS19_82_iPS_P3	iPS19_82_iPS	82_iPS	Mut	106	iPS19	iPS	RPL19		20.5213	20.7277	0.20641	20.6245	SRY	30.7606	30.8489	0.08831	30.8047	10.1802	10.1802	0.5752	0.671193	0.642298
23-166	iPS19_82_iPS_P4	iPS19_82_iPS	82_iPS	Mut	106	iPS19	iPS	RPL19		20.8894	20.8585	0.03085	20.8739	SRY	30.8072	30.1319	0.67533	30.8072	9.93325	9.93325	0.328235	0.79651	0.762221
23-167	iPS19_82_iPS_P5	iPS19_82_iPS	82_iPS	Mut	106	iPS19	iPS	RPL19		20.3788	20.6982	0.31942	20.5385	SRY	30.5483	30.9233	0.375	30.7358	10.1973	10.1973	0.59226	0.663303	0.634748
23-168	iPS19_82_iPS_P6	iPS19_82_iPS	82_iPS	Mut	106	iPS19	iPS	RPL19		20.9423	20.9107	0.03159	20.9265	SRY	30.9627	30.9852	0.02253	30.974	10.0475	10.0475	0.44247	0.735874	0.704194
23-175	iPS19_82_iPS_P1	iPS19_82_iPS	82_iPS	Mut	107	iPS19	iPS	RPL19		20.972	20.9047	0.0672054	20.9383	SRY	30.2226	30.2174	0.00511932	30.22	9.28166	9.28166	-0.323363	1.25124	1.19738
23-176	iPS19_82_iPS_P2	iPS19_82_iPS	82_iPS	Mut	107	iPS19	iPS	RPL19		20.7626	20.7321	0.0305347	20.7473	SRY	30.5304	30.1004	0.430035	30.3154	9.56809	9.56809	-0.0369266	1.02593	0.98176
23-177	iPS19_82_iPS_P3	iPS19_82_iPS	82_iPS	Mut	107	iPS19	iPS	RPL19		20.5898	20.5492	0.0406399	20.5695	SRY	30.3301	30.3103	0.0197277	30.3202	9.75072	9.75072	0.145705	0.903938	0.865023
23-178	iPS19_82_iPS_P4	iPS19_82_iPS	82_iPS	Mut	107	iPS19	iPS	RPL19		20.7042	20.6038	0.100441	20.654	SRY	30.2268	29.664	0.562813	29.9454	9.29143	9.29143	-0.313592	1.2428	1.1893
23-179	iPS19_82_iPS_P5	iPS19_82_iPS	82_iPS	Mut	107	iPS19	iPS	RPL19		20.7642	20.4561	0.308119	20.6102	SRY	30.0406	30.0992	0.058691	30.0699	9.45974	9.45974	-0.145278	1.10594	1.05833
23-180	iPS19_82_iPS_P6	iPS19_82_iPS	82_iPS	Mut	107	iPS19	iPS	RPL19		20.6954	20.5959	0.0994473	20.6457	SRY	30.2372	30.1937	0.0434856	30.2154	9.56977	9.56977	-0.0352549	1.02474	0.980623	µ =	0.872278
iPS26-M1_36h00-Wt_vs_Mut
Sample_Reference	Sample_Name	Name	Name_wo_Experiment	genotype	qPCR	Experiment	Differentiation_stage	Normalizer	Calibrator	Cт1_Normalizer	Cт2_Normalizer	Cт2-Cт1_Normalizer	µCt_Normalizer	Target	Cт1_Target	Cт2_Target	Cт2-Cт1_Target	µCт_Target	dCт	dCт_NA	ddCт	two_exp_minus_ddCт	to_1
23-181	iPS26_-80_M1-36h_45-1	iPS26_M1-36h_45-1	iPS26_45_M1-36	WT	132_134	iPS26a	M1-36h00	RPL19	WT	22.1506	21.9138	0.236734	22.0322	SRY	34.279	33.8438	0.435211	34.0614	12.0292	12.0292	-0.269555	1.20544	1.19535	µ(∆Ct_M1-36h00)	12.2987
23-182	iPS26_-80_M1-36h_45-2	iPS26_M1-36h_45-2	iPS26_45_M1-36	WT	132_134	iPS26a	M1-36h00	RPL19	WT	21.6718	21.6109	0.0608578	21.6413	SRY	34.3337	33.8179	0.51585	34.0758	12.4344	12.4344	0.135703	0.910226	0.902607	µ(2^-∆∆Ct_M1-36h00)	1.00844
23-183	iPS26_-80_M1-36h_45-3	iPS26_M1-36h_45-3	iPS26_45_M1-36	WT	132_134	iPS26a	M1-36h00	RPL19	WT	21.6009	21.6869	0.0859852	21.6439	SRY	34.2198	33.9289	0.290878	34.0744	12.4304	12.4304	0.131703	0.912753	0.905113
23-184	iPS26_-80_M1-36h_45-4	iPS26_M1-36h_45-4	iPS26_45_M1-36	WT	132_134	iPS26a	M1-36h00	RPL19	WT	22.2463	21.9636	0.282764	22.105	SRY	34.2862	34.6968	0.410576	34.4915	12.3865	12.3865	0.0877703	0.940976	0.933099
23-185	iPS26_-80_M1-36h_45-5	iPS26_M1-36h_45-5	iPS26_45_M1-36	WT	132_134	iPS26a	M1-36h00	RPL19	WT	21.39	20.828	0.562038	21.39	SRY	33.5361	33.344	0.192089	33.44	12.05	12.05	-0.24872	1.18815	1.17821	µ =	1
23-186	iPS26_-80_M1-36h_45-6	iPS26_M1-36h_45-6	iPS26_45_M1-36	WT	132_134	iPS26a	M1-36h00	RPL19	WT	21.6977	21.8452	0.147469	21.7715	SRY	34.0097	34.4569	0.447231	34.2333	12.4618	12.4618	0.163099	0.893104	0.885628
23-187	iPS26_LN_M1-36h_45-1	iPS26_M1-36h_45-1	iPS26_45_M1-36	WT	133_135	iPS26b	M1-36h00	RPL19	WT	22.1378	21.8259	0.31192	21.9819	SRY	33.4925	33.3112	0.181301	33.4018	11.42	11.42	-0.173367	1.12769	1.12375	µ(∆Ct_M1-36h00)	11.5934
23-188	iPS26_LN_M1-36h_45-2	iPS26_M1-36h_45-2	iPS26_45_M1-36	WT	133_135	iPS26b	M1-36h00	RPL19	WT	21.143	21.0929	0.050127	21.1179	SRY	32.8674	32.7302	0.137238	32.7988	11.6809	11.6809	0.0875252	0.941136	0.937849	µ(2^-∆∆Ct_M1-36h00)	1.0035
23-189	iPS26_LN_M1-36h_45-3	iPS26_M1-36h_45-3	iPS26_45_M1-36	WT	133_135	iPS26b	M1-36h00	RPL19	WT	21.8226	21.8768	0.0541916	21.8497	SRY	33.3812	33.6021	0.220829	33.4917	11.6419	11.6419	0.04858	0.966888	0.96351
23-190	iPS26_LN_M1-36h_45-4	iPS26_M1-36h_45-4	iPS26_45_M1-36	WT	133_135	iPS26b	M1-36h00	RPL19	WT	21.752	21.3209	0.431122	21.5365	SRY	33.4971	33.1269	0.370155	33.312	11.7755	11.7755	0.182155	0.881385	0.878307
23-191	iPS26_LN_M1-36h_45-5	iPS26_M1-36h_45-5	iPS26_45_M1-36	WT	133_135	iPS26b	M1-36h00	RPL19	WT	21.1383	20.6537	0.484684	20.896	SRY	32.6371	32.1106	0.526577	32.3739	11.4778	11.4778	-0.115507	1.08336	1.07957	µ =	1
23-192	iPS26_LN_M1-36h_45-6	iPS26_M1-36h_45-6	iPS26_45_M1-36	WT	133_135	iPS26b	M1-36h00	RPL19	WT	21.8845	21.973	0.0885201	21.9288	SRY	33.5561	33.4293	0.126785	33.4927	11.564	11.564	-0.0293867	1.02058	1.01701
23-193	iPS26_-80_M1-36h_82-1	iPS26_M1-36h_82-1	iPS26_82_M1-36	Mut	132_134	iPS26a	M1-36h00	RPL19		21.952	21.9649	0.0129089	21.9585	SRY	34.8894	35.2208	0.331421	35.0551	13.0966	13.0966	0.797853	0.575204	0.57039
23-194	iPS26_-80_M1-36h_82-2	iPS26_M1-36h_82-2	iPS26_82_M1-36	Mut	132_134	iPS26a	M1-36h00	RPL19		21.6651	21.8755	0.2104	21.7703	SRY	34.0512	34.5118	0.460613	34.2815	12.5112	12.5112	0.212496	0.863043	0.855819
23-195	iPS26_-80_M1-36h_82-3	iPS26_M1-36h_82-3	iPS26_82_M1-36	Mut	132_134	iPS26a	M1-36h00	RPL19		22.0178	22.3387	0.320883	22.1782	SRY	34.9846	35.686	0.701462	35.3353	13.1571	13.1571	0.858321	0.551594	0.546977
23-196	iPS26_-80_M1-36h_82-4	iPS26_M1-36h_82-4	iPS26_82_M1-36	Mut	132_134	iPS26a	M1-36h00	RPL19		21.9363	21.8919	0.0444279	21.9141	SRY	34.859	34.7983	0.0606995	34.8286	12.9145	12.9145	0.615771	0.652581	0.647118
23-197	iPS26_-80_M1-36h_82-5	iPS26_M1-36h_82-5	iPS26_82_M1-36	Mut	132_134	iPS26a	M1-36h00	RPL19		22.0288	21.9769	0.0518856	22.0029	SRY	34.8203	34.7772	0.0430908	34.7988	12.7959	12.7959	0.497168	0.708496	0.702565	µ =	0.646379
23-198	iPS26_-80_M1-36h_82-6	iPS26_M1-36h_82-6	iPS26_82_M1-36	Mut	132_134	iPS26a	M1-36h00	RPL19		21.9668	22.1363	0.169472	22.0515	SRY	35.3155	35.0575	0.257961	35.1865	13.135	13.135	0.836267	0.560091	0.555402
23-199	iPS26_LN_M1-36h_82-1	iPS26_M1-36h_82-1	iPS26_82_M1-36	Mut	133_135	iPS26b	M1-36h00	RPL19		22.0381	22.0619	0.023798	22.05	SRY	35.4057	35.8274	0.421707	35.6166	13.5666	13.5666	1.97327	0.254676	0.253786
23-200	iPS26_LN_M1-36h_82-2	iPS26_M1-36h_82-2	iPS26_82_M1-36	Mut	133_135	iPS26b	M1-36h00	RPL19		21.5431	21.7657	0.222605	21.6544	SRY	34.8507	35.2295	0.378773	35.0401	13.3857	13.3857	1.79232	0.288708	0.2877
23-201	iPS26_LN_M1-36h_82-3	iPS26_M1-36h_82-3	iPS26_82_M1-36	Mut	133_135	iPS26b	M1-36h00	RPL19		21.9183	22.319	0.400694	22.1186	SRY	35.2814	35.1682	0.113255	35.2248	13.1062	13.1062	1.51285	0.350419	0.349195
23-202	iPS26_LN_M1-36h_82-4	iPS26_M1-36h_82-4	iPS26_82_M1-36	Mut	133_135	iPS26b	M1-36h00	RPL19		22.0211	21.9774	0.0436764	21.9993	SRY	35.3281	35.6338	0.305637	35.4809	13.4817	13.4817	1.8883	0.270125	0.269182
23-203	iPS26_LN_M1-36h_82-5	iPS26_M1-36h_82-5	iPS26_82_M1-36	Mut	133_135	iPS26b	M1-36h00	RPL19		21.8602	21.8852	0.0249271	21.8727	SRY	35.2406	34.8207	0.419888	35.0307	13.158	13.158	1.5646	0.33807	0.33689	µ =	0.296769
23-204	iPS26_LN_M1-36h_82-6	iPS26_M1-36h_82-6	iPS26_82_M1-36	Mut	133_135	iPS26b	M1-36h00	RPL19		21.5664	21.7395	0.173138	21.653	SRY	35.1324	34.9836	0.148731	35.058	13.405	13.405	1.81169	0.284857	0.283862
iPS26-M2_06h00-Wt_vs_Mut
Sample_Reference	Sample_Name	Name	Name_wo_Experiment	genotype	qPCR	Experiment	Differentiation_stage	Normalizer	Calibrator	Cт1_Normalizer	Cт2_Normalizer	Cт2-Cт1_Normalizer	µCt_Normalizer	Target	Cт1_Target	Cт2_Target	Cт2-Cт1_Target	µCт_Target	dCт	dCт_NA	ddCт	two_exp_minus_ddCт	to_1
23-205	iPS26_-80_M2-06h_45-1	iPS26_M2-06h_45-1	iPS26_45_M2-06	WT	132_134	iPS26a	M2-06h00	RPL19	WT	22.0583	21.8556	0.202723	21.9569	SRY	33.1829	32.7866	0.396282	32.9848	11.0278	11.0278	0.0909497	0.938904	0.937431	µ(∆Ct_M2-06h00)	10.9369
23-206	iPS26_-80_M2-06h_45-2	iPS26_M2-06h_45-2	iPS26_45_M2-06	WT	132_134	iPS26a	M2-06h00	RPL19	WT	21.6376	21.9661	0.328436	21.8019	SRY	32.3478	32.9195	0.571693	32.6336	10.8318	10.8318	-0.105133	1.07559	1.07391	µ(2^-∆∆Ct_M2-06h00)	1.00157
23-207	iPS26_-80_M2-06h_45-3	iPS26_M2-06h_45-3	iPS26_45_M2-06	WT	132_134	iPS26a	M2-06h00	RPL19	WT	21.3224	21.5498	0.227375	21.4361	SRY	32.5563	32.218	0.338348	32.3871	10.9511	10.9511	0.0141837	0.990217	0.988663
23-208	iPS26_LN_M2-06h_45-1	iPS26_M2-06h_45-1	iPS26_45_M2-06	WT	133_135	iPS26b	M2-06h00	RPL19	WT	21.8062	21.5274	0.278742	21.6668	SRY	32.535	32.2537	0.28138	32.3944	10.7275	10.7275	-0.0382957	1.0269	1.02603
23-209	iPS26_LN_M2-06h_45-2	iPS26_M2-06h_45-2	iPS26_45_M2-06	WT	133_135	iPS26b	M2-06h00	RPL19	WT	20.8327	21.0994	0.266697	20.966	SRY	31.5174	31.8538	0.336418	31.6856	10.7196	10.7196	-0.0462332	1.03257	1.03169	µ(∆Ct_M2-06h00)	10.7658
23-210	iPS26_LN_M2-06h_45-3	iPS26_M2-06h_45-3	iPS26_45_M2-06	WT	133_135	iPS26b	M2-06h00	RPL19	WT	21.6433	21.6794	0.0361328	21.6614	SRY	32.4287	32.5948	0.166096	32.5117	10.8504	10.8504	0.0845289	0.943092	0.942289	µ(2^-∆∆Ct_M2-06h00)	1.00085
23-211	iPS26_-80_M2-06h_82-1	iPS26_M2-06h_82-1	iPS26_82_M2-06	Mut	132_134	iPS26a	M2-06h00	RPL19		21.7351	21.8763	0.141167	21.8057	SRY	33.7006	33.5436	0.156986	33.6221	11.8164	11.8164	0.879513	0.543551	0.542698
23-212	iPS26_-80_M2-06h_82-2	iPS26_M2-06h_82-2	iPS26_82_M2-06	Mut	132_134	iPS26a	M2-06h00	RPL19		21.9238	21.9236	0.000202179	21.9237	SRY	33.5089	33.6016	0.0927277	33.5553	11.6316	11.6316	0.694661	0.617855	0.616885
23-213	iPS26_-80_M2-06h_82-3	iPS26_M2-06h_82-3	iPS26_82_M2-06	Mut	132_134	iPS26a	M2-06h00	RPL19		21.6212	21.866	0.244787	21.7436	SRY	33.0797	33.4169	0.33725	33.2483	11.5047	11.5047	0.567829	0.674631	0.673573	µ =	0.611052
23-214	iPS26_LN_M2-06h_82-1	iPS26_M2-06h_82-1	iPS26_82_M2-06	Mut	133_135	iPS26b	M2-06h00	RPL19		21.9402	22.1551	0.214872	22.0477	SRY	33.99	33.9543	0.035675	33.9722	11.9245	11.9245	1.15868	0.447921	0.447539
23-215	iPS26_LN_M2-06h_82-2	iPS26_M2-06h_82-2	iPS26_82_M2-06	Mut	133_135	iPS26b	M2-06h00	RPL19		21.7433	21.7457	0.00234222	21.7445	SRY	33.2307	33.1848	0.0458603	33.2077	11.4632	11.4632	0.697392	0.616686	0.61616
23-216	iPS26_LN_M2-06h_82-3	iPS26_M2-06h_82-3	iPS26_82_M2-06	Mut	133_135	iPS26b	M2-06h00	RPL19		21.5302	21.7639	0.233728	21.6471	SRY	33.445	33.5345	0.0895767	33.4898	11.8427	11.8427	1.07687	0.474057	0.473653	µ =	0.512451
iPS26-M2_12h00-Wt_vs_Mut
Sample_Reference	Sample_Name	Name	Name_wo_Experiment	genotype	qPCR	Experiment	Differentiation_stage	Normalizer	Calibrator	Cт1_Normalizer	Cт2_Normalizer	Cт2-Cт1_Normalizer	µCt_Normalizer	Target	Cт1_Target	Cт2_Target	Cт2-Cт1_Target	µCт_Target	dCт	dCт_NA	ddCт	two_exp_minus_ddCт	to_1
23-217	iPS26_-80_M2-12h_45-1	iPS26_M2-12h_45-1	iPS26_45_M2-12	WT	132_134	iPS26a	M2-12h00	RPL19	WT	22.1855	22.1327	0.0527859	22.1591	SRY	31.9501	31.9961	0.0460396	31.9731	9.81406	9.81406	-0.0583223	1.04125	1.04067	µ(∆Ct_M2-06h00)	9.87238
23-218	iPS26_-80_M2-12h_45-2	iPS26_M2-12h_45-2	iPS26_45_M2-12	WT	132_134	iPS26a	M2-12h00	RPL19	WT	21.4212	21.2395	0.181751	21.3304	SRY	31.3576	31.168	0.189545	31.2628	9.93243	9.93243	0.0600526	0.959229	0.958691	µ(2^-∆∆Ct_M2-06h00)	1.00056
23-219	iPS26_-80_M2-12h_45-3	iPS26_M2-12h_45-3	iPS26_45_M2-12	WT	132_134	iPS26a	M2-12h00	RPL19	WT	21.2315	21.6656	0.434038	21.4486	SRY	31.2516	31.3868	0.135183	31.3192	9.87065	9.87065	-0.00173028	1.0012	1.00064
23-220	iPS26_LN_M2-12h_45-1	iPS26_M2-12h_45-1	iPS26_45_M2-12	WT	133_135	iPS26b	M2-12h00	RPL19	WT	21.7162	21.5821	0.134115	21.6492	SRY	31.5157	31.4499	0.0658817	31.4828	9.83361	9.83361	-0.0220741	1.01542	1.01505
23-221	iPS26_LN_M2-12h_45-2	iPS26_M2-12h_45-2	iPS26_45_M2-12	WT	133_135	iPS26b	M2-12h00	RPL19	WT	20.9743	20.8057	0.168621	20.89	SRY	30.9649	30.6354	0.32946	30.8002	9.91017	9.91017	0.0544793	0.962942	0.962597	µ(∆Ct_M2-06h00)	9.85569
23-222	iPS26_LN_M2-12h_45-3	iPS26_M2-12h_45-3	iPS26_45_M2-12	WT	133_135	iPS26b	M2-12h00	RPL19	WT	21.5882	21.6962	0.107985	21.6422	SRY	31.3765	31.5544	0.177959	31.4654	9.82328	9.82328	-0.0324052	1.02272	1.02235	µ(2^-∆∆Ct_M2-06h00)	1.00036
23-223	iPS26_-80_M2-12h_82-1	iPS26_M2-12h_82-1	iPS26_82_M2-12	Mut	132_134	iPS26a	M2-12h00	RPL19		21.9877	22.0837	0.0959759	22.0357	SRY	32.7659	32.8466	0.0806465	32.8062	10.7705	10.7705	0.898141	0.536578	0.536277
23-224	iPS26_-80_M2-12h_82-2	iPS26_M2-12h_82-2	iPS26_82_M2-12	Mut	132_134	iPS26a	M2-12h00	RPL19		22.0696	21.2521	0.817579	21.6608	SRY	32.17	31.6538	0.516171	31.9119	10.2511	10.2511	0.378676	0.769143	0.768712
23-225	iPS26_-80_M2-12h_82-3	iPS26_M2-12h_82-3	iPS26_82_M2-12	Mut	132_134	iPS26a	M2-12h00	RPL19		22.2908	22.3388	0.0480442	22.3148	SRY	33.1179	33.297	0.179104	33.2075	10.8927	10.8927	1.02028	0.493021	0.492744	µ =	0.599244
23-226	iPS26_LN_M2-12h_82-1	iPS26_M2-12h_82-1	iPS26_82_M2-12	Mut	133_135	iPS26b	M2-12h00	RPL19		21.8099	21.8006	0.00932503	21.8052	SRY	32.2417	32.1138	0.12796	32.1777	10.3725	10.3725	0.516797	0.698922	0.698671
23-227	iPS26_LN_M2-12h_82-2	iPS26_M2-12h_82-2	iPS26_82_M2-12	Mut	133_135	iPS26b	M2-12h00	RPL19		21.8254	20.8702	0.955177	21.3478	SRY	32.011	31.2413	0.769735	31.6261	10.2784	10.2784	0.422669	0.746043	0.745776
23-228	iPS26_LN_M2-12h_82-3	iPS26_M2-12h_82-3	iPS26_82_M2-12	Mut	133_135	iPS26b	M2-12h00	RPL19		21.4252	21.6076	0.18239	21.5164	SRY	31.9395	32.2822	0.342674	32.1108	10.5944	10.5944	0.738734	0.599265	0.59905	µ =	0.681166
iPS26_M2_36h00-Wt_vs_Mut
Sample_Reference	Sample_Name	Name	Name_wo_Experiment	genotype	qPCR	Experiment	Differentiation_stage	Normalizer	Calibrator	Cт1_Normalizer	Cт2_Normalizer	Cт2-Cт1_Normalizer	µCt_Normalizer	Target	Cт1_Target	Cт2_Target	Cт2-Cт1_Target	µCт_Target	dCт	dCт_NA	ddCт	two_exp_minus_ddCт	to_1
23-229	iPS26_-80_M2-36h_45-1	iPS26_M2-36h_45-1	iPS26_45_M2-36	WT	132_134	iPS26a	M2-36h00	RPL19	WT	22.1659	21.9729	0.193083	22.0694	SRY	30.4569	30.4443	0.0126247	30.4506	8.38121	8.38121	0.0251633	0.982709	0.980051	µ(∆Ct_M2-06h00)	8.35604
23-230	iPS26_-80_M2-36h_45-2	iPS26_M2-36h_45-2	iPS26_45_M2-36	WT	132_134	iPS26a	M2-36h00	RPL19	WT	21.7282	21.5049	0.223223	21.6165	SRY	29.956	29.7086	0.247368	29.8323	8.21576	8.21576	-0.140285	1.10212	1.09914	µ(2^-∆∆Ct_M2-06h00)	1.00271
23-231	iPS26_-80_M2-36h_45-3	iPS26_M2-36h_45-3	iPS26_45_M2-36	WT	132_134	iPS26a	M2-36h00	RPL19	WT	22.3662	22.3955	0.0292988	22.3808	SRY	30.7957	30.9082	0.112509	30.852	8.47116	8.47116	0.115122	0.923305	0.920807
23-232	iPS26_LN_M2-36h_45-1	iPS26_M2-36h_45-1	iPS26_45_M2-36	WT	133_135	iPS26b	M2-36h00	RPL19	WT	21.9283	21.6059	0.322332	21.7671	SRY	30.6156	30.3943	0.221325	30.5049	8.73781	8.73781	-0.0420008	1.02954	1.02887
23-233	iPS26_LN_M2-36h_45-2	iPS26_M2-36h_45-2	iPS26_45_M2-36	WT	133_135	iPS26b	M2-36h00	RPL19	WT	22.2371	21.988	0.249054	22.1125	SRY	30.943	30.7783	0.164751	30.8606	8.74809	8.74809	-0.0317221	1.02223	1.02157	µ(∆Ct_M2-06h00)	8.77981
23-234	iPS26_LN_M2-36h_45-3	iPS26_M2-36h_45-3	iPS26_45_M2-36	WT	133_135	iPS26b	M2-36h00	RPL19	WT	21.7865	21.9545	0.167984	21.8705	SRY	30.6686	30.7796	0.111015	30.7241	8.85353	8.85353	0.0737228	0.950183	0.949564	µ(2^-∆∆Ct_M2-06h00)	1.00065
23-235	iPS26_-80_M2-36h_82-1	iPS26_M2-36h_82-1	iPS26_82_M2-36	Mut	132_134	iPS26a	M2-36h00	RPL19		22.24	22.2	0.04	22.22	SRY	32.277	31.9037	0.373259	32.0904	9.87036	9.87036	1.51432	0.350061	0.349114
23-236	iPS26_-80_M2-36h_82-2	iPS26_M2-36h_82-2	iPS26_82_M2-36	Mut	132_134	iPS26a	M2-36h00	RPL19		21.84	21.97	0.13	21.905	SRY	31.456	31.8125	0.356554	31.6342	9.72923	9.72923	1.37319	0.386037	0.384993
23-237	iPS26_-80_M2-36h_82-3	iPS26_M2-36h_82-3	iPS26_82_M2-36	Mut	132_134	iPS26a	M2-36h00	RPL19		21.98	22.17	0.19	22.075	SRY	32.1426	32.2249	0.0822182	32.1838	10.1088	10.1088	1.75271	0.296743	0.295941	µ =	0.343349
23-238	iPS26_LN_M2-36h_82-1	iPS26_M2-36h_82-1	iPS26_82_M2-36	Mut	133_135	iPS26b	M2-36h00	RPL19		21.9203	21.7402	0.180029	21.8302	SRY	30.737	30.5854	0.151567	30.6612	8.83096	8.83096	0.0511475	0.965168	0.96454
23-239	iPS26_LN_M2-36h_82-2	iPS26_M2-36h_82-2	iPS26_82_M2-36	Mut	133_135	iPS26b	M2-36h00	RPL19		21.9751	22.057	0.0818882	22.016	SRY	30.8002	30.9474	0.14724	30.8738	8.85777	8.85777	0.0779619	0.947395	0.946778
23-240	iPS26_LN_M2-36h_82-3	iPS26_M2-36h_82-3	iPS26_82_M2-36	Mut	133_135	iPS26b	M2-36h00	RPL19		21.7636	21.931	0.16737	21.8473	SRY	30.8025	30.8909	0.0883732	30.8467	8.99944	8.99944	0.219626	0.858788	0.858228	µ =	0.923182
iPS26-M2_48h00-Wt_vs_Mut
Sample_Reference	Sample_Name	Name	Name_wo_Experiment	genotype	qPCR	Experiment	Differentiation_stage	Normalizer	Calibrator	Cт1_Normalizer	Cт2_Normalizer	Cт2-Cт1_Normalizer	µCt_Normalizer	Target	Cт1_Target	Cт2_Target	Cт2-Cт1_Target	µCт_Target	dCт	dCт_NA	ddCт	two_exp_minus_ddCт	to_1
23-241	iPS26_-80_M2-48h_45-1	iPS26_M2-48h_45-1	iPS26_45_M2-48	WT	132_134	iPS26a	M2-48h00	RPL19	WT	21.7887	21.7963	0.00750542	21.7925	SRY	30.5093	30.5471	0.0378494	30.5282	8.73572	8.73572	-0.135183	1.09823	1.09555	µ(∆Ct_M2-06h00)	8.8709
23-242	iPS26_-80_M2-48h_45-2	iPS26_M2-48h_45-2	iPS26_45_M2-48	WT	132_134	iPS26a	M2-48h00	RPL19	WT	21.9345	21.821	0.113565	21.8777	SRY	30.8701	30.6869	0.183212	30.7785	8.9008	8.9008	0.0298945	0.979492	0.9771	µ(2^-∆∆Ct_M2-06h00)	1.00245
23-243	iPS26_-80_M2-48h_45-3	iPS26_M2-48h_45-3	iPS26_45_M2-48	WT	132_134	iPS26a	M2-48h00	RPL19	WT	21.4392	21.5667	0.127485	21.503	SRY	30.4693	30.4891	0.0197716	30.4792	8.97619	8.97619	0.105288	0.929619	0.927349
23-244	iPS26_LN_M2-48h_45-1	iPS26_M2-48h_45-1	iPS26_45_M2-48	WT	133_135	iPS26b	M2-48h00	RPL19	WT	21.8974	21.9041	0.00671768	21.9007	SRY	30.8429	30.9168	0.0739174	30.8798	8.97914	8.97914	-0.0821568	1.0586	1.05541
23-245	iPS26_LN_M2-48h_45-2	iPS26_M2-48h_45-2	iPS26_45_M2-48	WT	133_135	iPS26b	M2-48h00	RPL19	WT	21.4404	21.296	0.144409	21.3682	SRY	30.3299	30.3735	0.0436878	30.3517	8.98351	8.98351	-0.0777842	1.0554	1.05222	µ(∆Ct_M2-06h00)	9.06129
23-246	iPS26_LN_M2-48h_45-3	iPS26_M2-48h_45-3	iPS26_45_M2-48	WT	133_135	iPS26b	M2-48h00	RPL19	WT	21.8301	21.9131	0.0830173	21.8716	SRY	31.1242	31.0615	0.0627079	31.0928	9.22123	9.22123	0.159941	0.895062	0.892368	µ(2^-∆∆Ct_M2-06h00)	1.00302
23-247	iPS26_-80_M2-48h_82-1	iPS26_M2-48h_82-1	iPS26_82_M2-48	Mut	132_134	iPS26a	M2-48h00	RPL19		21.67	21.79	0.12	21.73	SRY	32.4042	32.412	0.00780487	32.4081	10.6781	10.6781	1.80715	0.285754	0.285056
23-248	iPS26_-80_M2-48h_82-2	iPS26_M2-48h_82-2	iPS26_82_M2-48	Mut	132_134	iPS26a	M2-48h00	RPL19		22.09	22.05	0.04	22.07	SRY	32.8691	32.8947	0.0256348	32.8819	10.8119	10.8119	1.94097	0.260442	0.259806
23-249	iPS26_-80_M2-48h_82-3	iPS26_M2-48h_82-3	iPS26_82_M2-48	Mut	132_134	iPS26a	M2-48h00	RPL19		22	22.12	0.12	22.06	SRY	32.5059	32.7996	0.293652	32.6527	10.5927	10.5927	1.72184	0.303161	0.302421	µ =	0.282428
23-250	iPS26_LN_M2-48h_82-1	iPS26_M2-48h_82-1	iPS26_82_M2-48	Mut	133_135	iPS26b	M2-48h00	RPL19		21.8864	22.0808	0.194393	21.9836	SRY	31.794	32.1051	0.311127	31.9496	9.96594	9.96594	0.90465	0.534162	0.532554
23-251	iPS26_LN_M2-48h_82-2	iPS26_M2-48h_82-2	iPS26_82_M2-48	Mut	133_135	iPS26b	M2-48h00	RPL19		22.2648	22.1806	0.0841351	22.2227	SRY	32.07	32.0309	0.0391464	32.0504	9.82774	9.82774	0.766446	0.587864	0.586094
23-252	iPS26_LN_M2-48h_82-3	iPS26_M2-48h_82-3	iPS26_82_M2-48	Mut	133_135	iPS26b	M2-48h00	RPL19		22.2231	22.3774	0.154253	22.3002	SRY	32.0975	32.1815	0.083992	32.1395	9.83931	9.83931	0.778016	0.583168	0.581413	µ =	0.566687
iPS26-M3_24h00-Wt_vs_Mut
Sample_Reference	Sample_Name	Name	Name_wo_Experiment	genotype	qPCR	Experiment	Differentiation_stage	Normalizer	Calibrator	Cт1_Normalizer	Cт2_Normalizer	Cт2-Cт1_Normalizer	µCt_Normalizer	Target	Cт1_Target	Cт2_Target	Cт2-Cт1_Target	µCт_Target	dCт	dCт_NA	ddCт	two_exp_minus_ddCт	to_1
23-253	iPS26_-80_M3-24h_45-1	iPS26_M3-24h_45-1	iPS26_45_M3-24	WT	132_134	iPS26a	M3-24h00	RPL19	WT	21.9756	21.9834	0.00775146	21.9795	SRY	32.0692	31.9195	0.149738	31.9944	10.0149	10.0149	0.014178	0.990221	0.990125	µ(∆Ct_M2-06h00)	10.0007
23-254	iPS26_-80_M3-24h_45-2	iPS26_M3-24h_45-2	iPS26_45_M3-24	WT	132_134	iPS26a	M3-24h00	RPL19	WT	21.5695	21.4514	0.118135	21.5104	SRY	31.5591	31.4916	0.0675278	31.5253	10.0149	10.0149	0.0142075	0.9902	0.990104	µ(2^-∆∆Ct_M2-06h00)	1.0001
23-255	iPS26_-80_M3-24h_45-3	iPS26_M3-24h_45-3	iPS26_45_M3-24	WT	132_134	iPS26a	M3-24h00	RPL19	WT	21.725	21.8282	0.103142	21.7766	SRY	31.8025	31.6954	0.107084	31.7489	9.97232	9.97232	-0.0283855	1.01987	1.01977
23-256	iPS26_LN_M3-24h_45-1	iPS26_M3-24h_45-1	iPS26_45_M3-24	WT	133_135	iPS26b	M3-24h00	RPL19	WT	21.9023	21.7673	0.134974	21.8348	SRY	31.2593	31.2586	0.000679016	31.2589	9.42412	9.42412	-0.0465857	1.03282	1.02696
23-257	iPS26_LN_M3-24h_45-2	iPS26_M3-24h_45-2	iPS26_45_M3-24	WT	133_135	iPS26b	M3-24h00	RPL19	WT	21.2649	21.2038	0.0611515	21.2344	SRY	30.5913	30.4939	0.0973969	30.5426	9.30825	9.30825	-0.162457	1.11919	1.11284	µ(∆Ct_M2-06h00)	9.47071
23-258	iPS26_LN_M3-24h_45-3	iPS26_M3-24h_45-3	iPS26_45_M3-24	WT	133_135	iPS26b	M3-24h00	RPL19	WT	21.816	21.8104	0.00560188	21.8132	SRY	31.2935	31.6923	0.398811	31.4929	9.67975	9.67975	0.209043	0.865111	0.860202	µ(2^-∆∆Ct_M2-06h00)	1.00571
23-259	iPS26_-80_M3-24h_82-1	iPS26_M3-24h_82-1	iPS26_82_M3-24	Mut	132_134	iPS26a	M3-24h00	RPL19		22.3846	22.4397	0.0551319	22.4121	SRY	33.8328	33.685	0.147831	33.7589	11.3468	11.3468	1.34609	0.393357	0.393319
23-260	iPS26_-80_M3-24h_82-2	iPS26_M3-24h_82-2	iPS26_82_M3-24	Mut	132_134	iPS26a	M3-24h00	RPL19		22.8248	22.1137	0.711088	22.4693	SRY	33.9829	33.262	0.720928	33.6224	11.1532	11.1532	1.15246	0.449856	0.449813
23-261	iPS26_-80_M3-24h_82-3	iPS26_M3-24h_82-3	iPS26_82_M3-24	Mut	132_134	iPS26a	M3-24h00	RPL19		22.4618	22.5361	0.0743084	22.4989	SRY	33.6944	33.8204	0.126011	33.7574	11.2585	11.2585	1.25783	0.418172	0.418132	µ =	0.420421
23-262	iPS26_LN_M3-24h_82-1	iPS26_M3-24h_82-1	iPS26_82_M3-24	Mut	133_135	iPS26b	M3-24h00	RPL19		22.1544	22.1737	0.0192852	22.1641	SRY	34.0775	34.2368	0.159306	34.1571	11.9931	11.9931	2.52238	0.174056	0.173068
23-263	iPS26_LN_M3-24h_82-2	iPS26_M3-24h_82-2	iPS26_82_M3-24	Mut	133_135	iPS26b	M3-24h00	RPL19		22.9749	22.1638	0.811039	22.5693	SRY	34.8239	33.9636	0.86026	34.3937	11.8244	11.8244	2.35368	0.195646	0.194536
23-264	iPS26_LN_M3-24h_82-3	iPS26_M3-24h_82-3	iPS26_82_M3-24	Mut	133_135	iPS26b	M3-24h00	RPL19		21.9225	22.0818	0.159264	22.0022	SRY	34.0564	34.108	0.05159	34.0822	12.0801	12.0801	2.60936	0.163872	0.162942	µ =	0.176849
iPS26-M3_48h00-Wt_vs_Mut (2)
Sample_Reference	Sample_Name	Name	Name_wo_Experiment	genotype	qPCR	Experiment	Differentiation_stage	Normalizer	Calibrator	Cт1_Normalizer	Cт2_Normalizer	Cт2-Cт1_Normalizer	µCt_Normalizer	Target	Cт1_Target	Cт2_Target	Cт2-Cт1_Target	µCт_Target	dCт	dCт_NA	ddCт	two_exp_minus_ddCт	to_1
23-265	iPS26_-80_M3-48h_45-1	iPS26_M3-48h_45-1	iPS26_45_M3-48	WT	132_134	iPS26a	M3-48h00	RPL19	WT	22.6852	22.5261	0.159143	22.6056	SRY	34.8008	34.6009	0.199852	34.7009	12.0952	12.0952	0.223362	0.856567	0.851581	µ(∆Ct_M2-06h00)	11.8718
23-266	iPS26_-80_M3-48h_45-2	iPS26_M3-48h_45-2	iPS26_45_M3-48	WT	132_134	iPS26a	M3-48h00	RPL19	WT	21.954	21.9778	0.0238056	21.9659	SRY	33.7759	33.6899	0.0860748	33.7329	11.767	11.767	-0.104807	1.07535	1.06909	µ(2^-∆∆Ct_M2-06h00)	1.00585
23-267	iPS26_-80_M3-48h_45-3	iPS26_M3-48h_45-3	iPS26_45_M3-48	WT	132_134	iPS26a	M3-48h00	RPL19	WT	22.1019	22.1693	0.0674572	22.1356	SRY	33.8807	33.897	0.0162392	33.8889	11.7533	11.7533	-0.118555	1.08565	1.07933
23-268	iPS26_LN_M3-48h_45-1	iPS26_M3-48h_45-1	iPS26_45_M3-48	WT	133_135	iPS26b	M3-48h00	RPL19	WT	22.7372	22.6426	0.0945892	22.6899	SRY	32.5787	32.4499	0.12886	32.5143	9.82438	9.82438	-0.0211105	1.01474	1.01363
23-269	iPS26_LN_M3-48h_45-2	iPS26_M3-48h_45-2	iPS26_45_M3-48	WT	133_135	iPS26b	M3-48h00	RPL19	WT	21.6566	21.5997	0.0569458	21.6281	SRY	31.3889	31.4176	0.0287552	31.4033	9.77511	9.77511	-0.0703773	1.04999	1.04884	µ(∆Ct_M2-06h00)	9.84549
23-270	iPS26_LN_M3-48h_45-3	iPS26_M3-48h_45-3	iPS26_45_M3-48	WT	133_135	iPS26b	M3-48h00	RPL19	WT	22.3822	22.4462	0.0639954	22.4142	SRY	32.3563	32.346	0.0103264	32.3511	9.93698	9.93698	0.0914879	0.938554	0.937527	µ(2^-∆∆Ct_M2-06h00)	1.0011
23-271	iPS26_-80_M3-48h_82-1	iPS26_M3-48h_82-1	iPS26_82_M3-48	Mut	132_134	iPS26a	M3-48h00	RPL19		22.4381	22.4375	0.000608444	22.4378	SRY	33.9624	33.5127	0.449738	33.7376	11.2998	11.2998	-0.572086	1.48667	1.47802
23-272	iPS26_-80_M3-48h_82-2	iPS26_M3-48h_82-2	iPS26_82_M3-48	Mut	132_134	iPS26a	M3-48h00	RPL19		22.3151	22.2728	0.042326	22.294	SRY	33.1818	33.4606	0.27874	33.3212	11.0273	11.0273	-0.844593	1.79576	1.78531
23-273	iPS26_-80_M3-48h_82-3	iPS26_M3-48h_82-3	iPS26_82_M3-48	Mut	132_134	iPS26a	M3-48h00	RPL19		22.1581	22.4262	0.268114	22.2922	SRY	33.2702	33.3582	0.0880355	33.3142	11.022	11.022	-0.849846	1.80231	1.79182	µ =	1.68505
23-274	iPS26_LN_M3-48h_82-1	iPS26_M3-48h_82-1	iPS26_82_M3-48	Mut	133_135	iPS26b	M3-48h00	RPL19		22.5833	22.6321	0.0487595	22.6077	SRY	34.445	34.7498	0.304768	34.5974	11.9897	11.9897	2.14418	0.226223	0.225976
23-275	iPS26_LN_M3-48h_82-2	iPS26_M3-48h_82-2	iPS26_82_M3-48	Mut	133_135	iPS26b	M3-48h00	RPL19		22.5982	22.5697	0.0285187	22.584	SRY	35.2153	34.6021	0.613121	34.9087	12.3247	12.3247	2.47922	0.179341	0.179145
23-276	iPS26_LN_M3-48h_82-3	iPS26_M3-48h_82-3	iPS26_82_M3-48	Mut	133_135	iPS26b	M3-48h00	RPL19		22.6196	22.8949	0.275347	22.7573	SRY	35.2859	34.9912	0.294716	35.1385	12.3813	12.3813	2.5358	0.172444	0.172255	µ =	0.192459
