# Supplementary material for: A conserved NR5A1-responsive enhancer regulates SRY in testis-determination
Source: Nat Commun. 2024 Mar 30;15:2796. doi: 10.1038/s41467-024-47162-2 (PMC10981742; doi:10.1038/s41467-024-47162-2)
Supplement: Supplementary file 41 — Supplementary Dataset 38 [file 41467_2024_47162_MOESM41_ESM.xlsx]

## Sheet: WNT4
WNT4
iPS09-M1_36h00-Wt_vs_Mut
Sample_Reference	Sample_Name	Name	Name_wo_Experiment	genotype	qPCR	Experiment	Differentiation_stage	Normalizer	Calibrator	Cт1_Normalizer	Cт2_Normalizer	Cт2-Cт1_Normalizer	µCt_Normalizer	Target	Cт1_Target	Cт2_Target	Cт2-Cт1_Target	µCт_Target	dCт	dCт_NA	ddCт	two_exp_minus_ddCт	to_1
21-121	iPS09-45-M1_36-19	iPS09-45-M1_36	45-M1_36	WT	79	iPS09	M1_36h00	RPL19	WT	22.5821	22.5094	0.0726719	22.5458	WNT4	33.4234	33.606	0.182655	33.5147	10.9689	10.9689	0.119188	0.920706	0.915245
21-122	iPS09-45-M1_36-9	iPS09-45-M1_36	45-M1_36	WT	79	iPS09	M1_36h00	RPL19	WT	21.85	21.9011	0.0511551	21.8755	WNT4	32.5755	32.824	0.248451	32.6997	10.8242	10.8242	-0.0255157	1.01784	1.01181	µ(∆Ct_WT)	10.8497
21-123	iPS09-45-M1_36-20	iPS09-45-M1_36	45-M1_36	WT	79	iPS09	M1_36h00	RPL19	WT	21.9782	21.8902	0.0880604	21.9342	WNT4	32.3117	32.7519	0.440147	32.5318	10.5976	10.5976	-0.252104	1.19094	1.18388	µ(2^-∆∆Ct_WT)	1.00597
21-124	iPS09-45-M1_36-3	iPS09-45-M1_36	45-M1_36	WT	79	iPS09	M1_36h00	RPL19	WT	21.7164	21.2823	0.434109	21.4993	WNT4	32.4343	32.6738	0.239414	32.554	11.0547	11.0547	0.20498	0.867551	0.862405	µ =	1
21-125	iPS09-45-M1_36-4	iPS09-45-M1_36	45-M1_36	WT	79	iPS09	M1_36h00	RPL19	WT	21.7887	21.6838	0.104889	21.7363	WNT4	32.4507	32.6281	0.17741	32.5394	10.8032	10.8032	-0.0465481	1.03279	1.02667
21-126	iPS09-82-M1_36-1	iPS09-82-M1_36	82-M1_36	Mut	79	iPS09	M1_36h00	RPL19		21.9332	21.9178	0.015358	21.9255	WNT4	33.0567	33.3314	0.274689	33.1941	11.2686	11.2686	0.418868	0.748011	0.743575
21-127	iPS09-82-M1_36-11	iPS09-82-M1_36	82-M1_36	Mut	79	iPS09	M1_36h00	RPL19		21.8768	21.777	0.0998306	21.8269	WNT4	32.8391	32.6604	0.178642	32.6604	10.8336	10.8336	-0.0161736	1.01127	1.00528
21-128	iPS09-82-M1_36-13	iPS09-82-M1_36	82-M1_36	Mut	79	iPS09	M1_36h00	RPL19		21.9029	21.7977	0.105202	21.8503	WNT4	33.2528	33.3233	0.0704803	33.288	11.4377	11.4377	0.587983	0.665272	0.661326
21-129	iPS09-82-M1_36-14	iPS09-82-M1_36	82-M1_36	Mut	79	iPS09	M1_36h00	RPL19		21.8045	21.8917	0.0872459	21.8481	WNT4	33.1057	33.3865	0.280811	33.2461	11.398	11.398	0.548243	0.683852	0.679796	µ =	0.810518
21-130	iPS09-82-M1_36-9	iPS09-82-M1_36	82-M1_36	Mut	79	iPS09	M1_36h00	RPL19		21.9115	21.9248	0.0132408	21.9182	WNT4	32.8143	33.0005	0.186226	32.8143	10.8961	10.8961	0.0463799	0.968363	0.96262
iPS09-M2_24h00-Wt_vs_Mut
Sample_Reference	Sample_Name	Name	Name_wo_Experiment	genotype	qPCR	Experiment	Differentiation_stage	Normalizer	Calibrator	Cт1_Normalizer	Cт2_Normalizer	Cт2-Cт1_Normalizer	µCt_Normalizer	Target	Cт1_Target	Cт2_Target	Cт2-Cт1_Target	µCт_Target	dCт	dCт_NA	ddCт	two_exp_minus_ddCт	to_1
21-131	iPS09-45-M2_24h-1	iPS09-45-M2_24	45-M2_24	WT	80	iPS09	M2_24h00	RPL19	WT	21.9622	21.8143	0.147959	21.8882	WNT4	30.5261	30.5239	0.00224876	30.525	8.63677	8.63677	-0.174131	1.12828	1.12274
21-132	iPS09-45-M2_24h-7	iPS09-45-M2_24	45-M2_24	WT	80	iPS09	M2_24h00	RPL19	WT	21.7794	21.8007	0.0212307	21.79	WNT4	30.5963	30.7293	0.132992	30.6628	8.87274	8.87274	0.0618319	0.958047	0.95334	µ(∆Ct_WT)	8.81091
21-133	iPS09-45-M2_24h-12	iPS09-45-M2_24	45-M2_24	WT	80	iPS09	M2_24h00	RPL19	WT	21.7814	21.8131	0.0317135	21.7972	WNT4	30.3601	30.5213	0.161274	30.4407	8.64345	8.64345	-0.16746	1.12308	1.11756	µ(2^-∆∆Ct_WT)	1.00494
21-134	iPS09-45-M2_24h-15	iPS09-45-M2_24	45-M2_24	WT	80	iPS09	M2_24h00	RPL19	WT	21.2314	20.9403	0.291014	21.0859	WNT4	29.9768	30.1247	0.147886	30.0508	8.9649	8.9649	0.153998	0.898756	0.894341	µ =	1
21-135	iPS09-45-M2_24h-18	iPS09-45-M2_24	45-M2_24	WT	80	iPS09	M2_24h00	RPL19	WT	21.5422	21.4918	0.0504036	21.517	WNT4	30.4738	30.4335	0.0403061	30.4537	8.93667	8.93667	0.125761	0.91652	0.912017
21-136	iPS09-82-M2_24h-5	iPS09-82-M2_24	82-M2_24	Mut	80	iPS09	M2_24h00	RPL19		21.6156	21.5817	0.0338593	21.5987	WNT4	30.7983	30.7655	0.0328369	30.7819	9.18324	9.18324	0.372336	0.772531	0.768735
21-137	iPS09-82-M2_24h-6	iPS09-82-M2_24	82-M2_24	Mut	80	iPS09	M2_24h00	RPL19		21.5361	21.6	0.063942	21.5681	WNT4	30.7925	30.6365	0.15596	30.7145	9.14644	9.14644	0.335537	0.792489	0.788595
21-138	iPS09-82-M2_24h-8	iPS09-82-M2_24	82-M2_24	Mut	80	iPS09	M2_24h00	RPL19		21.5878	21.5333	0.0544758	21.5605	WNT4	30.7677	30.9751	0.207382	30.8714	9.31085	9.31085	0.499948	0.707132	0.703658
21-139	iPS09-82-M2_24h-10	iPS09-82-M2_24	82-M2_24	Mut	80	iPS09	M2_24h00	RPL19		21.5109	21.6325	0.121571	21.5717	WNT4	30.7245	30.9218	0.197279	30.8231	9.2514	9.2514	0.440496	0.736881	0.733261	µ =	0.748562
21-140	iPS09-82-M2_24h-15	iPS09-82-M2_24	82-M2_24	Mut	80	iPS09	M2_24h00	RPL19		21.7172	21.7453	0.0281448	21.7312	WNT4	30.609	30.6944	0.0853844	30.6517	8.92044	NA	NA	NA	NA
iPS09-M3_24h00-Wt_vs_Mut
Sample_Reference	Sample_Name	Name	Name_wo_Experiment	genotype	qPCR	Experiment	Differentiation_stage	Normalizer	Calibrator	Cт1_Normalizer	Cт2_Normalizer	Cт2-Cт1_Normalizer	µCt_Normalizer	Target	Cт1_Target	Cт2_Target	Cт2-Cт1_Target	µCт_Target	dCт	dCт_NA	ddCт	two_exp_minus_ddCт	to_1
21-141	iPS09-45-M3_24-2	iPS09-45-M3_24	45-M3_24	WT	79	iPS09	M1_36h00	RPL19	WT	22.4519	22.2241	0.227758	22.338	WNT4	31.9751	31.6898	0.285379	31.8324	9.49444	9.49444	-0.0234396	1.01638	0.994447
21-142	iPS09-45-M3_24-5	iPS09-45-M3_24	45-M3_24	WT	79	iPS09	M1_36h00	RPL19	WT	21.9542	21.8957	0.0584984	21.925	WNT4	31.4398	31.5135	0.0736389	31.4766	9.55169	9.55169	0.0338094	0.976838	0.955758	µ(∆Ct_WT)	9.51788
21-143	iPS09-45-M3_24h-2	iPS09-45-M3_24	45-M3_24	WT	80	iPS09	M2_24h00	RPL19	WT	21.6881	21.5573	0.130772	21.6227	WNT4	31.5067	31.6144	0.107666	31.5606	9.93788	9.93788	0.420002	0.747424	0.731295	µ(2^-∆∆Ct_WT)	1.02206
21-144	iPS09-45-M3_24-5	iPS09-45-M3_24	45-M3_24	WT	80	iPS09	M2_24h00	RPL19	WT	22.6202	22.408	0.212143	22.5141	WNT4	31.6571	31.5461	0.111036	31.6016	9.08751	9.08751	-0.430372	1.34758	1.3185	µ =	1
21-145	iPS09-45-M3_24-2	iPS09-45-M3_24	45-M3_24	WT	81	iPS09	M3_48h00	RPL19	WT	16.4406	16.4735	0.0328884	16.4571	WNT4	31.3597	31.4582	0.0984573	31.409	14.9519	NA	NA	NA	NA
iPS09-M3_48h00-Wt_vs_Mut
Sample_Reference	Sample_Name	Name	Name_wo_Experiment	genotype	qPCR	Experiment	Differentiation_stage	Normalizer	Calibrator	Cт1_Normalizer	Cт2_Normalizer	Cт2-Cт1_Normalizer	µCt_Normalizer	Target	Cт1_Target	Cт2_Target	Cт2-Cт1_Target	µCт_Target	dCт	dCт_NA	ddCт	two_exp_minus_ddCт	to_1
21-146	iPS09-45-M3_48-19	iPS09-45-M3_48	45-M3_48	WT	81	iPS09	M3_48h00	RPL19	WT	17.1451	16.8107	0.334337	16.9779	WNT4	31.2574	31.2961	0.0387516	31.2767	14.2988	14.2988	-0.744146	1.67498	1.54333
21-147	iPS09-45-M3_48-9	iPS09-45-M3_48	45-M3_48	WT	81	iPS09	M3_48h00	RPL19	WT	17.1098	16.7858	0.324003	16.9478	WNT4	31.5295	31.6903	0.160877	31.6099	14.6621	14.6621	-0.380864	1.30212	1.19978	µ(∆Ct_WT)	15.043
21-148	iPS09-45-M3_48-20	iPS09-45-M3_48	45-M3_48	WT	81	iPS09	M3_48h00	RPL19	WT	17.2669	17.2004	0.0664196	17.2337	WNT4	31.8409	32.1442	0.303297	31.9926	14.7589	14.7589	-0.284067	1.21762	1.12192	µ(2^-∆∆Ct_WT)	1.0853
21-149	iPS09-45-M3_48-3	iPS09-45-M3_48	45-M3_48	WT	81	iPS09	M3_48h00	RPL19	WT	16.9039	16.7466	0.157324	16.8252	WNT4	32.5349	32.3635	0.171375	32.4492	15.624	15.624	0.580984	0.668508	0.615965	µ =	1
21-150	iPS09-45-M3_48-4	iPS09-45-M3_48	45-M3_48	WT	81	iPS09	M3_48h00	RPL19	WT	16.8161	16.7299	0.086195	16.773	WNT4	32.5241	32.7641	0.239975	32.6441	15.8711	15.8711	0.828092	0.563274	0.519002
21-151	iPS09-82-M3_48-1	iPS09-82-M3_48	82-M3_48	Mut	81	iPS09	M3_48h00	RPL19		16.7334	7.5659	9.16747	16.7334	WNT4	31.4009	31.3491	0.0517406	31.375	14.6416	14.6416	-0.401331	1.32073	1.21692
21-152	iPS09-82-M3_48-11	iPS09-82-M3_48	82-M3_48	Mut	81	iPS09	M3_48h00	RPL19		16.5764	16.414	0.162392	16.4952	WNT4	30.8086	30.7103	0.098259	30.7103	14.2151	14.2151	-0.827857	1.77505	1.63553
21-153	iPS09-82-M3_48-13	iPS09-82-M3_48	82-M3_48	Mut	81	iPS09	M3_48h00	RPL19		17.0459	16.8281	0.217789	16.937	WNT4	31.5458	31.5271	0.0187511	31.5365	14.5994	14.5994	-0.443543	1.35994	1.25305
21-154	iPS09-82-M3_48-14	iPS09-82-M3_48	82-M3_48	Mut	81	iPS09	M3_48h00	RPL19		16.5959	16.3738	0.222101	16.4849	WNT4	30.8122	30.9705	0.158289	30.8913	14.4065	14.4065	-0.636518	1.55457	1.43239	µ =	1.41245
21-155	iPS09-82-M3_48-9	iPS09-82-M3_48	82-M3_48	Mut	81	iPS09	M3_48h00	RPL19		16.5894	16.4918	0.0975628	16.5406	WNT4	30.8573	30.7448	0.112473	30.8573	14.3167	14.3167	-0.726273	1.65436	1.52433
iPS12-M1_36h00-WtvsMut
Sample_Reference	Sample_Name	Name	Name_wo_Experiment	genotype	qPCR	Experiment	Differentiation_stage	Normalizer	Calibrator	Cт1_Normalizer	Cт2_Normalizer	Cт2-Cт1_Normalizer	µCt_Normalizer	Target	Cт1_Target	Cт2_Target	Cт2-Cт1_Target	µCт_Target	dCт	dCт_NA	ddCт	two_exp_minus_ddCт	to_1
22-59	iPS12_45_M1_36_P_1	iPS12_45_M1_36_P	45_FLYB_36_P2	WT	73	iPS12	M1_36h00	RPL19	WT	21.9759	21.786	0.189917	21.8809	WNT4	35.1385	35.5727	0.434219	35.3556	13.4746	13.4746	13.4746	8.78486e-05	#DIV/0!	µ(∆Ct_M1_36h00)	13.2881
22-60	iPS12_45_M1_36_P_2	iPS12_45_M1_36_P	45_FLYB_36_P2	WT	73	iPS12	M1_36h00	RPL19	WT	21.391	21.3919	0.000835419	21.3915	WNT4	34.1442	34.3483	0.204048	34.2462	12.8548	12.8548	12.8548	0.000134997	#DIV/0!	µ(2^-∆∆Ct_M1_36h00)	0.00010209
22-61	iPS12_45_M1_36_P_3	iPS12_45_M1_36_P	45_FLYB_36_P2	WT	73	iPS12	M1_36h00	RPL19	WT	21.7306	21.7866	0.0559864	21.7586	WNT4	35.0231	35.3016	0.278519	35.1623	13.4037	13.4037	13.4037	9.22739e-05	#DIV/0!
22-62	iPS12_45_M1_36_P_4	iPS12_45_M1_36_P	45_FLYB_36_P2	WT	73	iPS12	M1_36h00	RPL19	WT	21.6483	21.1567	0.491608	21.4025	WNT4	34.4245	34.8941	0.469593	34.6593	13.2567	13.2567	13.2567	0.00010217	#DIV/0!
22-63	iPS12_45_M1_36_P_5	iPS12_45_M1_36_P	45_FLYB_36_P2	WT	73	iPS12	M1_36h00	RPL19	WT	21.4839	21.3617	0.122208	21.4228	WNT4	35.2631	35.0614	0.201717	35.1622	13.7395	13.7395	13.7395	7.31159e-05	#DIV/0!	µ =	#DIV/0!
22-64	iPS12_45_M1_36_P_6	iPS12_45_M1_36_P	45_FLYB_36_P2	WT	73	iPS12	M1_36h00	RPL19	WT	21.7863	21.7284	0.0578499	21.7574	WNT4	34.6659	34.8473	0.181473	34.7566	12.9992	12.9992	12.9992	0.000122136	#DIV/0!
22-65	iPS12_82_M1_36_P_1	iPS12_82_M1_36_P	82_FLYB_36_P2	Mut	73	iPS12	M1_36h00	RPL19		21.8002	21.6568	0.143398	21.7285	WNT4	35.0906	35.343	0.252422	35.2168	13.4883	13.4883	13.4883	8.70166e-05	#DIV/0!
22-66	iPS12_82_M1_36_P_2	iPS12_82_M1_36_P	82_FLYB_36_P2	Mut	73	iPS12	M1_36h00	RPL19		21.6893	21.5629	0.126431	21.6261	WNT4	34.8169	34.995	0.178005	34.906	13.2798	13.2798	13.2798	0.000100549	#DIV/0!
22-67	iPS12_82_M1_36_P_3	iPS12_82_M1_36_P	82_FLYB_36_P2	Mut	73	iPS12	M1_36h00	RPL19		21.4225	21.6414	0.218943	21.5319	WNT4	36.2842	36.6349	0.350727	36.4595	14.9276	NA	NA	NA	NA
22-68	iPS12_82_M1_36_P_4	iPS12_82_M1_36_P	82_FLYB_36_P2	Mut	73	iPS12	M1_36h00	RPL19		21.7024	21.6425	0.0598888	21.6725	WNT4	35.9601	35.3064	0.653744	35.6333	13.9608	13.9608	13.9608	6.27166e-05	#DIV/0!	µ =	#DIV/0!
22-69	iPS12_82_M1_36_P_5	iPS12_82_M1_36_P	82_FLYB_36_P2	Mut	73	iPS12	M1_36h00	RPL19		21.4287	21.4141	0.0146427	21.4214	WNT4	34.7623	34.9387	0.176456	34.8505	13.4291	13.4291	13.4291	9.06664e-05	#DIV/0!
22-70	iPS12_82_M1_36_P_6	iPS12_82_M1_36_P	82_FLYB_36_P2	Mut	73	iPS12	M1_36h00	RPL19		21.5603	21.56	0.000272751	21.5602	WNT4	34.7676	35.3849	0.617249	35.0762	13.5161	13.5161	13.5161	8.53598e-05	#DIV/0!
iPS12-M2_06h00-Wt_vs_Mut
Sample_Reference	Sample_Name	Name	Name_wo_Experiment	genotype	qPCR	Experiment	Differentiation_stage	Normalizer	Calibrator	Cт1_Normalizer	Cт2_Normalizer	Cт2-Cт1_Normalizer	µCt_Normalizer	Target	Cт1_Target	Cт2_Target	Cт2-Cт1_Target	µCт_Target	dCт	dCт_NA	ddCт	two_exp_minus_ddCт	to_1
22-71	iPS12_45_M2_06_P_1	iPS12_45_M2_06_P	45_M2_06_P2	WT	74	iPS12	M2_06h00	RPL19	WT	20.4649	20.2979	0.167002	20.3814	WNT4	30.3935	30.5324	0.138964	30.4629	10.0816	10.0816	-0.264973	1.20161	1.18036	µ(∆Ct_M1_36h00)	10.3465
22-72	iPS12_45_M2_06_P_2	iPS12_45_M2_06_P	45_M2_06_P2	WT	74	iPS12	M2_06h00	RPL19	WT	19.9106	19.7956	0.115086	19.8531	WNT4	30.0498	29.987	0.0628567	30.0184	10.1653	10.1653	-0.181228	1.13385	1.11379	µ(2^-∆∆Ct_M1_36h00)	1.01801
22-73	iPS12_45_M2_06_P_3	iPS12_45_M2_06_P	45_M2_06_P2	WT	74	iPS12	M2_06h00	RPL19	WT	20.2708	20.2651	0.00568199	20.2679	WNT4	30.5357	30.3552	0.180527	30.4454	10.1775	10.1775	-0.169042	1.12431	1.10443
22-74	iPS12_45_M2_06_P_4	iPS12_45_M2_06_P	45_M2_06_P2	WT	74	iPS12	M2_06h00	RPL19	WT	19.7324	19.3455	0.38694	19.5389	WNT4	30.0107	29.9917	0.0189896	30.0012	10.4623	10.4623	0.115749	0.922903	0.906579
22-75	iPS12_45_M2_06_P_5	iPS12_45_M2_06_P	45_M2_06_P2	WT	74	iPS12	M2_06h00	RPL19	WT	20.1742	20.1056	0.0686512	20.1399	WNT4	30.9381	31.0337	0.0955524	30.9859	10.846	10.846	0.499494	0.707355	0.694843	µ =	1
22-76	iPS12_45_M2_06_P_6	iPS12_45_M2_06_P	45_M2_06_P2	WT	74	iPS12	M2_06h00	RPL19	WT	36.332	36.9679	0.635872	36.6499	WNT4	40	40	0	40	NA	NA	NA	NA	NA
22-77	iPS12_82_M2_06_P_1	iPS12_82_M2_06_P	82_M2_06_P2	Mut	74	iPS12	M2_06h00	RPL19		22.8068	22.8213	0.0144482	22.814	WNT4	36.9984	36.0103	0.988018	36.5043	NA	NA	NA	NA	NA
22-78	iPS12_82_M2_06_P_2	iPS12_82_M2_06_P	82_M2_06_P2	Mut	74	iPS12	M2_06h00	RPL19		20.2079	20.1375	0.0704002	20.1727	WNT4	29.9417	30.0666	0.124968	30.0042	9.83146	NA	NA	NA	NA
22-79	iPS12_82_M2_06_P_3	iPS12_82_M2_06_P	82_M2_06_P2	Mut	74	iPS12	M2_06h00	RPL19		19.3691	19.5758	0.206673	19.4725	WNT4	30.1345	31.2896	1.1551	30.712	11.2395	11.2395	0.893007	0.538491	0.528966
22-80	iPS12_82_M2_06_P_4	iPS12_82_M2_06_P	82_M2_06_P2	Mut	74	iPS12	M2_06h00	RPL19		19.8863	19.8121	0.0742588	19.8492	WNT4	30.566	30.9419	0.375923	30.754	10.9047	10.9047	0.558207	0.679146	0.667133	µ =	0.545029
22-81	iPS12_82_M2_06_P_5	iPS12_82_M2_06_P	82_M2_06_P2	Mut	74	iPS12	M2_06h00	RPL19		19.4562	19.4852	0.0290012	19.4707	WNT4	31.1272	31.1043	0.0228519	31.1157	11.645	11.645	1.29848	0.406554	0.399363
22-82	iPS12_82_M2_06_P_6	iPS12_82_M2_06_P	82_M2_06_P2	Mut	74	iPS12	M2_06h00	RPL19		19.9662	19.8992	0.0670872	19.9327	WNT4	31.0076	31.0481	0.0405254	31.0278	11.0951	11.0951	0.748596	0.595183	0.584655
iPS12-M2_12h00-Wt_vs_Mut
Sample_Reference	Sample_Name	Name	Name_wo_Experiment	genotype	qPCR	Experiment	Differentiation_stage	Normalizer	Calibrator	Cт1_Normalizer	Cт2_Normalizer	Cт2-Cт1_Normalizer	µCt_Normalizer	Target	Cт1_Target	Cт2_Target	Cт2-Cт1_Target	µCт_Target	dCт	dCт_NA	ddCт	two_exp_minus_ddCт	to_1
22-83	iPS12_45_M2_12_P_1	iPS12_45_M2_12_P	45_M2_12_P_P2	WT	70	iPS12	M2_12h00	RPL19	WT	24.0005	20.0947	3.9058	20.0947	WNT4	35.965	35.4719	0.493023	35.7184	15.6237	NA	NA	NA	NA	µ(∆Ct_M1_36h00)	12.9423
22-84	iPS12_45_M2_12_P_2	iPS12_45_M2_12_P	45_M2_12_P_P2	WT	70	iPS12	M2_12h00	RPL19	WT	18.0512	18.0263	0.0249786	18.0387	WNT4	30.9506	30.9859	0.0352631	30.9682	12.9295	12.9295	-0.0128263	1.00893	0.95872	µ(2^-∆∆Ct_M1_36h00)	1.05237
22-85	iPS12_45_M2_12_P_3	iPS12_45_M2_12_P	45_M2_12_P_P2	WT	70	iPS12	M2_12h00	RPL19	WT	17.5466	17.4156	0.130968	17.4811	WNT4	29.9426	29.826	0.11661	29.8843	12.4032	12.4032	-0.539161	1.45313	1.38081
22-86	iPS12_45_M2_12_P_4	iPS12_45_M2_12_P	45_M2_12_P_P2	WT	70	iPS12	M2_12h00	RPL19	WT	17.3671	17.1474	0.219713	17.2572	WNT4	30.9704	31.179	0.208588	31.0747	13.8175	13.8175	0.875135	0.545203	0.518071
22-87	iPS12_45_M2_12_P_5	iPS12_45_M2_12_P	45_M2_12_P_P2	WT	70	iPS12	M2_12h00	RPL19	WT	17.6484	17.6124	0.0359669	17.6304	WNT4	30.2294	30.2314	0.0019455	30.2304	12.6	12.6	-0.34235	1.26782	1.20473	µ =	1
22-88	iPS12_45_M2_12_P_6	iPS12_45_M2_12_P	45_M2_12_P_P2	WT	70	iPS12	M2_12h00	RPL19	WT	17.8994	17.9305	0.0310364	17.915	WNT4	30.8634	30.8896	0.0261898	30.8765	12.9615	12.9615	0.0192028	0.986778	0.93767
22-89	iPS12_82_M2_12_P_1	iPS12_82_M2_12_P	82_M2_12_P_P2	Mut	70	iPS12	M2_12h00	RPL19		18.3343	18.3734	0.039011	18.3539	WNT4	31.9239	31.4227	0.501242	31.6733	13.3194	13.3194	0.377097	0.769986	0.731667
22-90	iPS12_82_M2_12_P_2	iPS12_82_M2_12_P	82_M2_12_P_P2	Mut	70	iPS12	M2_12h00	RPL19		17.7994	17.7275	0.0718307	17.7634	WNT4	30.6326	30.4507	0.181932	30.5417	12.7782	12.7782	-0.164091	1.12046	1.0647
22-91	iPS12_82_M2_12_P_3	iPS12_82_M2_12_P	82_M2_12_P_P2	Mut	70	iPS12	M2_12h00	RPL19		18.3555	18.4344	0.0789471	18.395	WNT4	33.7354	33.6628	0.0725822	33.6991	15.3041	15.3041	2.36177	0.194552	0.18487
22-92	iPS12_82_M2_12_P_4	iPS12_82_M2_12_P	82_M2_12_P_P2	Mut	70	iPS12	M2_12h00	RPL19		17.9708	17.9905	0.0196457	17.9807	WNT4	31.4202	31.4357	0.0155563	31.4279	13.4473	13.4473	0.504952	0.704684	0.669615	µ =	0.574881
22-93	iPS12_82_M2_12_P_5	iPS12_82_M2_12_P	82_M2_12_P_P2	Mut	70	iPS12	M2_12h00	RPL19		17.4162	17.3759	0.0403023	17.396	WNT4	31.0483	31.2221	0.173731	31.1352	13.7392	13.7392	0.796867	0.575598	0.546953
22-94	iPS12_82_M2_12_P_6	iPS12_82_M2_12_P	82_M2_12_P_P2	Mut	70	iPS12	M2_12h00	RPL19		18.3466	18.2798	0.0668278	18.3132	WNT4	33.1435	33.2033	0.0597916	33.1734	14.8602	14.8602	1.91783	0.264652	0.251481
iPS12-M2_24h00-Wt_vs_Mut
Sample_Reference	Sample_Name	Name	Name_wo_Experiment	genotype	qPCR	Experiment	Differentiation_stage	Normalizer	Calibrator	Cт1_Normalizer	Cт2_Normalizer	Cт2-Cт1_Normalizer	µCt_Normalizer	Target	Cт1_Target	Cт2_Target	Cт2-Cт1_Target	µCт_Target	dCт	dCт_NA	ddCт	two_exp_minus_ddCт	to_1
22-95	iPS12_45_M2_24_P_1	iPS12_45_M2_24_P	45_M2_24	WT	71	iPS12	M2_24h00	RPL19	WT	18.3549	19.9703	1.61539	18.3549	WNT4	26.9595	40	13.0405	26.9595	8.60462	8.60462	-0.617492	1.53421	1.48494	µ(∆Ct_M1_36h00)	9.22211
22-96	iPS12_45_M2_24_P_2	iPS12_45_M2_24_P	45_M2_24	WT	71	iPS12	M2_24h00	RPL19	WT	17.5319	17.6252	0.0933189	17.5785	WNT4	27.2846	27.2042	0.080431	27.2444	9.6659	9.6659	0.443794	0.735199	0.711592	µ(2^-∆∆Ct_M1_36h00)	1.03317
22-97	iPS12_45_M2_24_P_3	iPS12_45_M2_24_P	45_M2_24	WT	71	iPS12	M2_24h00	RPL19	WT	17.4521	17.4687	0.0165825	17.4604	WNT4	26.5339	26.5532	0.0193005	26.5435	9.08313	9.08313	-0.138981	1.10113	1.06577
22-98	iPS12_45_M2_24_P_4	iPS12_45_M2_24_P	45_M2_24	WT	71	iPS12	M2_24h00	RPL19	WT	17.6557	17.2905	0.365227	17.4731	WNT4	26.8647	26.9215	0.0568504	26.8931	9.42003	9.42003	0.197919	0.871807	0.843814
22-99	iPS12_45_M2_24_P_5	iPS12_45_M2_24_P	45_M2_24	WT	71	iPS12	M2_24h00	RPL19	WT	18.589	18.4642	0.124802	18.5266	WNT4	28.0068	27.7202	0.286575	27.8635	9.33687	9.33687	0.11476	0.923536	0.893881	µ =	1
22-100	iPS12_45_M2_24_P_6	iPS12_45_M2_24_P	45_M2_24	WT	71	iPS12	M2_24h00	RPL19	WT	18.4576	18.3662	0.0913486	18.4119	WNT4	30.3213	30.351	0.029665	30.3362	11.9243	NA	NA	NA	NA
22-101	iPS12_82_M2_24_P_1	iPS12_82_M2_24_P	82_M2_24	Mut	71	iPS12	M2_24h00	RPL19		17.253	17.2618	0.00877762	17.2574	WNT4	27.1048	26.8658	0.239048	26.9853	9.72788	9.72788	0.505769	0.704285	0.681671
22-102	iPS12_82_M2_24_P_2	iPS12_82_M2_24_P	82_M2_24	Mut	71	iPS12	M2_24h00	RPL19		17.7784	17.6322	0.146122	17.7053	WNT4	27.2202	27.4645	0.244301	27.3423	9.63703	9.63703	0.414918	0.750062	0.725978
22-103	iPS12_82_M2_24_P_3	iPS12_82_M2_24_P	82_M2_24	Mut	71	iPS12	M2_24h00	RPL19		16.8815	17.0222	0.140673	16.9519	WNT4	26.4772	26.5684	0.0912609	26.5228	9.57094	9.57094	0.348832	0.78522	0.760006
22-104	iPS12_82_M2_24_P_4	iPS12_82_M2_24_P	82_M2_24	Mut	71	iPS12	M2_24h00	RPL19		17.1639	17.1269	0.0370617	17.1454	WNT4	26.0859	25.9547	0.131168	26.0203	8.87488	8.87488	-0.347229	1.27212	1.23127	µ =	0.813389
22-105	iPS12_82_M2_24_P_5	iPS12_82_M2_24_P	82_M2_24	Mut	71	iPS12	M2_24h00	RPL19		17.5916	17.437	0.154617	17.5143	WNT4	26.764	26.5422	0.221813	26.6531	9.13879	9.13879	-0.0833237	1.05946	1.02544
22-106	iPS12_82_M2_24_P_6	iPS12_82_M2_24_P	82_M2_24	Mut	71	iPS12	M2_24h00	RPL19		17.6808	17.6156	0.0651684	17.6482	WNT4	28.0942	27.8183	0.275858	27.9562	10.308	10.308	1.0859	0.471099	0.455973
iPS12-M2_48h00-Wt_vs_Mut
Sample_Reference	Sample_Name	Name	Name_wo_Experiment	genotype	qPCR	Experiment	Differentiation_stage	Normalizer	Calibrator	Cт1_Normalizer	Cт2_Normalizer	Cт2-Cт1_Normalizer	µCt_Normalizer	Target	Cт1_Target	Cт2_Target	Cт2-Cт1_Target	µCт_Target	dCт	dCт_NA	ddCт	two_exp_minus_ddCт	to_1
22-107	iPS12_45_M2_48_P_1	iPS12_45_M2_48_P	45_M2_48	WT	72	iPS12	M2_48h00	RPL19	WT	20.9744	21.0083	0.0339184	20.9913	WNT4	30.5999	30.5506	0.0492706	30.5752	9.58393	9.58393	0.595442	0.661841	0.633501	µ(∆Ct_M1_36h00)	8.98849
22-108	iPS12_45_M2_48_P_2	iPS12_45_M2_48_P	45_M2_48	WT	72	iPS12	M2_48h00	RPL19	WT	20.828	20.6848	0.143202	20.7564	WNT4	29.6267	29.5653	0.0614414	29.596	8.83962	8.83962	-0.148867	1.1087	1.06122	µ(2^-∆∆Ct_M1_36h00)	1.04474
22-109	iPS12_45_M2_48_P_3	iPS12_45_M2_48_P	45_M2_48	WT	72	iPS12	M2_48h00	RPL19	WT	20.3048	20.4465	0.141693	20.3757	WNT4	29.7732	29.633	0.140198	29.7031	9.3274	9.3274	0.338916	0.790635	0.75678
22-110	iPS12_45_M2_48_P_4	iPS12_45_M2_48_P	45_M2_48	WT	72	iPS12	M2_48h00	RPL19	WT	21.3765	21.4359	0.0593758	21.4062	WNT4	29.6505	29.8714	0.220932	29.7609	8.35473	8.35473	-0.633759	1.5516	1.48516
22-111	iPS12_45_M2_48_P_5	iPS12_45_M2_48_P	45_M2_48	WT	72	iPS12	M2_48h00	RPL19	WT	20.7631	20.7104	0.0526638	20.7368	WNT4	29.5913	29.5557	0.0355835	29.5735	8.83675	8.83675	-0.151733	1.1109	1.06333	µ =	1
22-112	iPS12_45_M2_48_P_6	iPS12_45_M2_48_P	45_M2_48	WT	72	iPS12	M2_48h00	RPL19	WT	20.9695	20.9649	0.00461769	20.9672	WNT4	40	40	0	40	NA	NA	NA	NA	NA
22-113	iPS12_82_M2_48_P_1	iPS12_82_M2_48_P	82_M2_48	Mut	72	iPS12	M2_48h00	RPL19		21.436	21.2326	0.203444	21.3343	WNT4	30.2535	30.0896	0.163879	30.1715	8.83724	8.83724	-0.15125	1.11053	1.06298
22-114	iPS12_82_M2_48_P_2	iPS12_82_M2_48_P	82_M2_48	Mut	72	iPS12	M2_48h00	RPL19		20.5975	20.5802	0.0173359	20.5888	WNT4	29.9751	29.9813	0.00622177	29.9782	9.38935	9.38935	0.400862	0.757405	0.724973
22-115	iPS12_82_M2_48_P_3	iPS12_82_M2_48_P	82_M2_48	Mut	72	iPS12	M2_48h00	RPL19		20.7576	20.6681	0.0895538	20.7129	WNT4	29.9981	30.1975	0.199392	30.0978	9.38491	9.38491	0.396428	0.759737	0.727205
22-116	iPS12_82_M2_48_P_4	iPS12_82_M2_48_P	82_M2_48	Mut	72	iPS12	M2_48h00	RPL19		20.9048	20.3754	0.529427	20.9048	WNT4	30.9618	30.9853	0.0234299	30.9736	10.0687	10.0687	1.08023	0.472954	0.452702	µ =	0.69432
22-117	iPS12_82_M2_48_P_5	iPS12_82_M2_48_P	82_M2_48	Mut	72	iPS12	M2_48h00	RPL19		20.5236	20.5178	0.00585365	20.5207	WNT4	30.4424	30.4282	0.0141563	30.4353	9.9146	9.9146	0.92611	0.526275	0.50374
22-118	iPS12_82_M2_48_P_6	iPS12_82_M2_48_P	82_M2_48	Mut	72	iPS12	M2_48h00	RPL19		40	40	0	40	WNT4	30.9766	30.7691	0.207497	30.8728	NA	NA	NA	NA	NA
iPS19-iPS-Wt_vs_Mut
Sample_Reference	Sample_Name	Name	Name_wo_Experiment	genotype	qPCR	Experiment	Differentiation_stage	Normalizer	Calibrator	Cт1_Normalizer	Cт2_Normalizer	Cт2-Cт1_Normalizer	µCt_Normalizer	Target	Cт1_Target	Cт2_Target	Cт2-Cт1_Target	µCт_Target	dCт	dCт_NA	ddCт	two_exp_minus_ddCт	to_1
23-157	iPS19_45_iPS_P1	iPS19_45_iPS	45_iPS	WT	106_115	iPS19	iPS	RPL19	WT	20.9786	20.7934	0.18527	20.886	WNT4	33.9833	33.9657	0.0175896	33.9745	13.0885	13.0885	1.19844	0.435746	0.374768	µ(∆Ct_M1_36h00)	11.89
23-158	iPS19_45_iPS_P2	iPS19_45_iPS	45_iPS	WT	106_115	iPS19	iPS	RPL19	WT	20.7055	20.6677	0.0378	20.6866	WNT4	31.6071	31.403	0.204058	31.5051	10.8185	10.8185	-1.07152	2.10165	1.80755	µ(2^-∆∆Ct_M1_36h00)	1.16271
23-159	iPS19_45_iPS_P3	iPS19_45_iPS	45_iPS	WT	106_115	iPS19	iPS	RPL19	WT	20.7061	20.6481	0.05798	20.6771	WNT4	32.0992	32.332	0.232731	32.2156	11.5385	11.5385	-0.351533	1.27592	1.09736
23-160	iPS19_45_iPS_P4	iPS19_45_iPS	45_iPS	WT	106_115	iPS19	iPS	RPL19	WT	20.5022	19.6018	0.90043	20.5022	WNT4	32.6195	32.6098	0.0097084	32.6146	12.1124	12.1124	0.222395	0.857141	0.737193
23-161	iPS19_45_iPS_P5	iPS19_45_iPS	45_iPS	WT	106_115	iPS19	iPS	RPL19	WT	20.8655	20.7544	0.11111	20.8099	WNT4	32.2794	32.2136	0.0657234	32.2465	11.4366	11.4366	-0.453453	1.36931	1.17769
23-162	iPS19_45_iPS_P6	iPS19_45_iPS	45_iPS	WT	106_115	iPS19	iPS	RPL19	WT	20.7455	20.6961	0.0494	20.7208	WNT4	32.0877	32.1107	0.0230751	32.0992	11.3784	11.3784	-0.51162	1.42565	1.22615
23-169	iPS19_45_iPS_P1	iPS19_45_iPS	45_iPS	WT	107_116	iPS19	iPS	RPL19	WT	21.0793	21.1746	0.0952892	21.127	WNT4	32.0749	32.1249	0.0499802	32.0999	10.9729	10.9729	-0.917117	1.88834	1.62408
23-170	iPS19_45_iPS_P2	iPS19_45_iPS	45_iPS	WT	107_116	iPS19	iPS	RPL19	WT	20.6605	20.5603	0.100142	20.6104	WNT4	32.5326	33.0027	0.470093	32.7676	12.1572	12.1572	0.267204	0.830929	0.714649
23-171	iPS19_45_iPS_P3	iPS19_45_iPS	45_iPS	WT	107_116	iPS19	iPS	RPL19	WT	20.4506	20.4266	0.0239906	20.4386	WNT4	32.3097	31.5061	0.80356	31.9079	11.4693	11.4693	-0.42072	1.3386	1.15127
23-172	iPS19_45_iPS_P4	iPS19_45_iPS	45_iPS	WT	107_116	iPS19	iPS	RPL19	WT	21.1211	20.6019	0.519173	20.8615	WNT4	34.6725	34.3637	0.308807	34.5181	13.6566	13.6566	1.76655	0.293911	0.252782
23-173	iPS19_45_iPS_P5	iPS19_45_iPS	45_iPS	WT	107_116	iPS19	iPS	RPL19	WT	20.5604	20.4066	0.153858	20.4835	WNT4	33.5152	33.1766	0.338589	33.3459	12.8624	12.8624	0.972412	0.509653	0.438332
23-174	iPS19_45_iPS_P6	iPS19_45_iPS	45_iPS	WT	107_116	iPS19	iPS	RPL19	WT	20.9848	20.9575	0.0272636	20.9712	WNT4	32.3079	32.0124	0.295536	32.1602	11.189	11.189	-0.701032	1.62567	1.39817	µ =	1
23-163	iPS19_82_iPS_P1	iPS19_82_iPS	82_iPS	Mut	106_115	iPS19	iPS	RPL19		20.8273	20.8263	0.00096	20.8268	WNT4	33.0756	33.3606	0.285015	33.2181	12.3913	12.3913	0.501265	0.706487	0.607621
23-164	iPS19_82_iPS_P2	iPS19_82_iPS	82_iPS	Mut	106_115	iPS19	iPS	RPL19		20.789	20.7045	0.08451	20.7468	WNT4	33.4603	33.5534	0.0930862	33.5068	12.76	12.76	0.87	0.547147	0.470579
23-165	iPS19_82_iPS_P3	iPS19_82_iPS	82_iPS	Mut	106_115	iPS19	iPS	RPL19		20.5213	20.7277	0.20641	20.6245	WNT4	33.3778	33.1834	0.194431	33.2806	12.6561	12.6561	0.766049	0.588026	0.505738
23-166	iPS19_82_iPS_P4	iPS19_82_iPS	82_iPS	Mut	106_115	iPS19	iPS	RPL19		20.8894	20.8585	0.03085	20.8739	WNT4	33.3526	32.5267	0.825851	32.9397	12.0657	12.0657	0.175723	0.885323	0.761431
23-167	iPS19_82_iPS_P5	iPS19_82_iPS	82_iPS	Mut	106_115	iPS19	iPS	RPL19		20.3788	20.6982	0.31942	20.5385	WNT4	33.1881	33.4993	0.311203	33.3437	12.8052	12.8052	0.915149	0.530289	0.45608
23-168	iPS19_82_iPS_P6	iPS19_82_iPS	82_iPS	Mut	106_115	iPS19	iPS	RPL19		20.9423	20.9107	0.03159	20.9265	WNT4	33.4032	33.6572	0.253983	33.5302	12.6037	12.6037	0.713672	0.609766	0.524436
23-175	iPS19_82_iPS_P1	iPS19_82_iPS	82_iPS	Mut	107_116	iPS19	iPS	RPL19		20.972	20.9047	0.0672054	20.9383	WNT4	33.5219	33.27	0.251812	33.3959	12.4576	12.4576	0.567569	0.674753	0.580328
23-176	iPS19_82_iPS_P2	iPS19_82_iPS	82_iPS	Mut	107_116	iPS19	iPS	RPL19		20.7626	20.7321	0.0305347	20.7473	WNT4	34.8516	34.5579	0.29364	34.7047	13.9574	13.9574	2.0674	0.238589	0.205201
23-177	iPS19_82_iPS_P3	iPS19_82_iPS	82_iPS	Mut	107_116	iPS19	iPS	RPL19		20.5898	20.5492	0.0406399	20.5695	WNT4	33.7644	33.8213	0.0569229	33.7929	13.2234	13.2234	1.33337	0.396839	0.341306
23-178	iPS19_82_iPS_P4	iPS19_82_iPS	82_iPS	Mut	107_116	iPS19	iPS	RPL19		20.7042	20.6038	0.100441	20.654	WNT4	33.9809	34.6478	0.66692	34.3144	13.6604	13.6604	1.77035	0.293137	0.252116
23-179	iPS19_82_iPS_P5	iPS19_82_iPS	82_iPS	Mut	107_116	iPS19	iPS	RPL19		20.7642	20.4561	0.308119	20.6102	WNT4	34.3493	34.504	0.154694	34.4266	13.8165	13.8165	1.92647	0.263073	0.226259
23-180	iPS19_82_iPS_P6	iPS19_82_iPS	82_iPS	Mut	107_116	iPS19	iPS	RPL19		20.6954	20.5959	0.0994473	20.6457	WNT4	34.9109	34.6166	0.294376	34.7638	14.1181	14.1181	2.22806	0.213446	0.183576	µ =	0.426223
iPS26-M1_36h00-WtvsMut
Sample_Reference	Sample_Name	Name	Name_wo_Experiment	genotype	qPCR	Experiment	Differentiation_stage	Normalizer	Calibrator	Cт1_Normalizer	Cт2_Normalizer	Cт2-Cт1_Normalizer	µCt_Normalizer	Target	Cт1_Target	Cт2_Target	Cт2-Cт1_Target	µCт_Target	dCт	dCт_NA	ddCт	two_exp_minus_ddCт	to_1
23-181	iPS26_-80_M1-36h_45-1	iPS26_M1-36h_45-1	iPS26_45_M1-36	WT	132_138	iPS26a	M1-36h00	RPL19	WT	22.1506	21.9138	0.236734	22.0322	WNT4	35.0237	34.9795	0.0441895	35.0016	12.9694	12.9694	-0.616627	1.53329	1.38204	µ(∆Ct_M1-36h00)	13.586
23-182	iPS26_-80_M1-36h_45-2	iPS26_M1-36h_45-2	iPS26_45_M1-36	WT	132_138	iPS26a	M1-36h00	RPL19	WT	21.6718	21.6109	0.0608578	21.6413	WNT4	35.8766	36.9872	1.11062	36.4319	14.7905	14.7905	1.20454	0.433908	0.391107	µ(2^-∆∆Ct_M1-36h00)	1.10944
23-183	iPS26_-80_M1-36h_45-3	iPS26_M1-36h_45-3	iPS26_45_M1-36	WT	132_138	iPS26a	M1-36h00	RPL19	WT	21.6009	21.6869	0.0859852	21.6439	WNT4	35.3293	35.0237	0.305679	35.1765	13.5326	13.5326	-0.0534383	1.03774	0.935371
23-184	iPS26_-80_M1-36h_45-4	iPS26_M1-36h_45-4	iPS26_45_M1-36	WT	132_138	iPS26a	M1-36h00	RPL19	WT	22.2463	21.9636	0.282764	22.105	WNT4	35.333	34.1819	1.15113	34.7574	12.6525	12.6525	-0.933536	1.90995	1.72155
23-185	iPS26_-80_M1-36h_45-5	iPS26_M1-36h_45-5	iPS26_45_M1-36	WT	132_138	iPS26a	M1-36h00	RPL19	WT	21.39	20.828	0.562038	21.39	WNT4	34.8407	35.5365	0.695793	35.1886	13.7986	13.7986	0.212621	0.862968	0.777844		1
23-186	iPS26_-80_M1-36h_45-6	iPS26_M1-36h_45-6	iPS26_45_M1-36	WT	132_138	iPS26a	M1-36h00	RPL19	WT	21.6977	21.8452	0.147469	21.7715	WNT4	35.2113	35.8766	0.66531	35.5439	13.7724	13.7724	0.186442	0.87877	0.792087
23-187	iPS26_LN_M1-36h_45-1	iPS26_M1-36h_45-1	iPS26_45_M1-36	WT	133_139	iPS26b	M1-36h00	RPL19	WT	22.1378	21.8259	0.31192	21.9819	WNT4	35.4638	35.6525	0.188648	35.5582	13.5763	13.5763	-0.222593	1.16683	1.02533	µ(∆Ct_M1-36h00)	13.7989
23-188	iPS26_LN_M1-36h_45-2	iPS26_M1-36h_45-2	iPS26_45_M1-36	WT	133_139	iPS26b	M1-36h00	RPL19	WT	21.143	21.0929	0.050127	21.1179	WNT4	34.9905	34.7621	0.228355	34.8763	13.7583	13.7583	-0.0405666	1.02852	0.903791	µ(2^-∆∆Ct_M1-36h00)	1.138
23-189	iPS26_LN_M1-36h_45-3	iPS26_M1-36h_45-3	iPS26_45_M1-36	WT	133_139	iPS26b	M1-36h00	RPL19	WT	21.8226	21.8768	0.0541916	21.8497	WNT4	35.2628	36.6945	1.43168	35.9787	14.1289	14.1289	0.330025	0.795523	0.699051
23-190	iPS26_LN_M1-36h_45-4	iPS26_M1-36h_45-4	iPS26_45_M1-36	WT	133_139	iPS26b	M1-36h00	RPL19	WT	21.752	21.3209	0.431122	21.5365	WNT4	35.101	35.4857	0.38475	35.2934	13.7569	13.7569	-0.0420362	1.02957	0.904712
23-191	iPS26_LN_M1-36h_45-5	iPS26_M1-36h_45-5	iPS26_45_M1-36	WT	133_139	iPS26b	M1-36h00	RPL19	WT	21.1383	20.6537	0.484684	20.896	WNT4	35.8565	35.9857	0.129189	35.9211	15.0251	15.0251	1.22623	0.427433	0.375599		1
23-192	iPS26_LN_M1-36h_45-6	iPS26_M1-36h_45-6	iPS26_45_M1-36	WT	133_139	iPS26b	M1-36h00	RPL19	WT	21.8845	21.973	0.0885201	21.9288	WNT4	34.46	34.4932	0.0331421	34.4766	12.5478	12.5478	-1.25106	2.38016	2.09152
23-193	iPS26_-80_M1-36h_82-1	iPS26_M1-36h_82-1	iPS26_82_M1-36	Mut	132_138	iPS26a	M1-36h00	RPL19		21.952	21.9649	0.0129089	21.9585	WNT4	36.2023	35.6108	0.591511	35.9065	13.9481	13.9481	0.362054	0.778056	0.701308
23-194	iPS26_-80_M1-36h_82-2	iPS26_M1-36h_82-2	iPS26_82_M1-36	Mut	132_138	iPS26a	M1-36h00	RPL19		21.6651	21.8755	0.2104	21.7703	WNT4	35.5365	35.3293	0.207176	35.4329	13.6626	13.6626	0.0766228	0.948275	0.854736
23-195	iPS26_-80_M1-36h_82-3	iPS26_M1-36h_82-3	iPS26_82_M1-36	Mut	132_138	iPS26a	M1-36h00	RPL19		22.0178	22.3387	0.320883	22.1782	WNT4	35.6708	35.2113	0.459518	35.441	13.2628	13.2628	-0.323219	1.25112	1.12771
23-196	iPS26_-80_M1-36h_82-4	iPS26_M1-36h_82-4	iPS26_82_M1-36	Mut	132_138	iPS26a	M1-36h00	RPL19		21.9363	21.8919	0.0444279	21.9141	WNT4	34.9795	35.6708	0.691315	35.3251	13.411	13.411	-0.174969	1.12894	1.01758
23-197	iPS26_-80_M1-36h_82-5	iPS26_M1-36h_82-5	iPS26_82_M1-36	Mut	132_138	iPS26a	M1-36h00	RPL19		22.0288	21.9769	0.0518856	22.0029	WNT4	36.9872	36.2023	0.784908	36.5947	14.5919	14.5919	1.00585	0.497977	0.448856		0.86894
23-198	iPS26_-80_M1-36h_82-6	iPS26_M1-36h_82-6	iPS26_82_M1-36	Mut	132_138	iPS26a	M1-36h00	RPL19		21.9668	22.1363	0.169472	22.0515	WNT4	35.6108	35.1871	0.423676	35.3989	13.3474	13.3474	-0.238589	1.17984	1.06346
23-199	iPS26_LN_M1-36h_82-1	iPS26_M1-36h_82-1	iPS26_82_M1-36	Mut	133_139	iPS26b	M1-36h00	RPL19		22.0381	22.0619	0.023798	22.05	WNT4	35.8999	36.6661	0.766228	36.283	14.233	14.233	0.434115	0.740148	0.650391
23-200	iPS26_LN_M1-36h_82-2	iPS26_M1-36h_82-2	iPS26_82_M1-36	Mut	133_139	iPS26b	M1-36h00	RPL19		21.5431	21.7657	0.222605	21.6544	WNT4	35.0744	35.067	0.0074234	35.0707	13.4163	13.4163	-0.382585	1.30368	1.14558
23-201	iPS26_LN_M1-36h_82-3	iPS26_M1-36h_82-3	iPS26_82_M1-36	Mut	133_139	iPS26b	M1-36h00	RPL19		21.9183	22.319	0.400694	22.1186	WNT4	36.9711	34.7367	2.23439	35.8539	13.7353	13.7353	-0.0635845	1.04506	0.918326
23-202	iPS26_LN_M1-36h_82-4	iPS26_M1-36h_82-4	iPS26_82_M1-36	Mut	133_139	iPS26b	M1-36h00	RPL19		22.0211	21.9774	0.0436764	21.9993	WNT4	35.0219	35.2359	0.213966	35.1289	13.1296	13.1296	-0.669265	1.59026	1.39741
23-203	iPS26_LN_M1-36h_82-5	iPS26_M1-36h_82-5	iPS26_82_M1-36	Mut	133_139	iPS26b	M1-36h00	RPL19		21.8602	21.8852	0.0249271	21.8727	WNT4	35.5737	35.1698	0.403896	35.3717	13.499	13.499	-0.299873	1.23104	1.08175		1.00912
23-204	iPS26_LN_M1-36h_82-6	iPS26_M1-36h_82-6	iPS26_82_M1-36	Mut	133_139	iPS26b	M1-36h00	RPL19		21.5664	21.7395	0.173138	21.653	WNT4	35.4532	35.5084	0.0552559	35.4808	13.8278	13.8278	0.0289286	0.980148	0.861287
iPS26-M2_06h00-Wt_vs_Mut
Sample_Reference	Sample_Name	Name	Name_wo_Experiment	genotype	qPCR	Experiment	Differentiation_stage	Normalizer	Calibrator	Cт1_Normalizer	Cт2_Normalizer	Cт2-Cт1_Normalizer	µCt_Normalizer	Target	Cт1_Target	Cт2_Target	Cт2-Cт1_Target	µCт_Target	dCт	dCт_NA	ddCт	two_exp_minus_ddCт	to_1
23-205	iPS26_-80_M2-06h_45-1	iPS26_M2-06h_45-1	iPS26_45_M2-06	WT	132_138	iPS26a	M2-06h00	RPL19	WT	22.0583	21.8556	0.202723	21.9569	WNT4	32.9831	33.0399	0.0567932	33.0115	11.0546	11.0546	-0.461727	1.37719	1.34002	µ(∆Ct_M2-06h00)	11.5163
23-206	iPS26_-80_M2-06h_45-2	iPS26_M2-06h_45-2	iPS26_45_M2-06	WT	132_138	iPS26a	M2-06h00	RPL19	WT	21.6376	21.9661	0.328436	21.8019	WNT4	33.1951	34.0344	0.839233	33.6148	11.8129	11.8129	0.296579	0.814181	0.792208	µ(2^-∆∆Ct_M2-06h00)	1.02774
23-207	iPS26_-80_M2-06h_45-3	iPS26_M2-06h_45-3	iPS26_45_M2-06	WT	132_138	iPS26a	M2-06h00	RPL19	WT	21.3224	21.5498	0.227375	21.4361	WNT4	33.0399	33.1951	0.15522	33.1175	11.6815	11.6815	0.165148	0.891837	0.867769
23-208	iPS26_LN_M2-06h_45-1	iPS26_M2-06h_45-1	iPS26_45_M2-06	WT	133_139	iPS26b	M2-06h00	RPL19	WT	21.8062	21.5274	0.278742	21.6668	WNT4	33.686	33.4929	0.193039	33.5895	11.9226	11.9226	0.0339553	0.976739	0.9665
23-209	iPS26_LN_M2-06h_45-2	iPS26_M2-06h_45-2	iPS26_45_M2-06	WT	133_139	iPS26b	M2-06h00	RPL19	WT	20.8327	21.0994	0.266697	20.966	WNT4	32.7154	33.4675	0.752056	33.0914	12.1254	12.1254	0.236711	0.848678	0.839781	µ(∆Ct_M2-06h00)	11.8887
23-210	iPS26_LN_M2-06h_45-3	iPS26_M2-06h_45-3	iPS26_45_M2-06	WT	133_139	iPS26b	M2-06h00	RPL19	WT	21.6433	21.6794	0.0361328	21.6614	WNT4	33.2631	33.2957	0.0326157	33.2794	11.618	11.618	-0.270666	1.20636	1.19372	µ(2^-∆∆Ct_M2-06h00)	1.01059
23-211	iPS26_-80_M2-06h_82-1	iPS26_M2-06h_82-1	iPS26_82_M2-06	Mut	132_138	iPS26a	M2-06h00	RPL19		21.7351	21.8763	0.141167	21.8057	WNT4	33.7558	33.833	0.0772057	33.7944	11.9887	11.9887	0.472338	0.720795	0.701343
23-212	iPS26_-80_M2-06h_82-2	iPS26_M2-06h_82-2	iPS26_82_M2-06	Mut	132_138	iPS26a	M2-06h00	RPL19		21.9238	21.9236	0.000202179	21.9237	WNT4	34.1819	34.8407	0.658855	34.5113	12.5876	12.5876	1.07126	0.475903	0.46306
23-213	iPS26_-80_M2-06h_82-3	iPS26_M2-06h_82-3	iPS26_82_M2-06	Mut	132_138	iPS26a	M2-06h00	RPL19		21.6212	21.866	0.244787	21.7436	WNT4	33.833	35.333	1.50001	34.583	12.8394	12.8394	1.3231	0.399677	0.38889		0.517765
23-214	iPS26_LN_M2-06h_82-1	iPS26_M2-06h_82-1	iPS26_82_M2-06	Mut	133_139	iPS26b	M2-06h00	RPL19		21.9402	22.1551	0.214872	22.0477	WNT4	33.1719	32.8729	0.29892	33.0224	10.9747	10.9747	-0.913951	1.8842	1.86445
23-215	iPS26_LN_M2-06h_82-2	iPS26_M2-06h_82-2	iPS26_82_M2-06	Mut	133_139	iPS26b	M2-06h00	RPL19		21.7433	21.7457	0.00234222	21.7445	WNT4	32.7995	32.9118	0.112293	32.8556	11.1111	11.1111	-0.777573	1.71424	1.69627
23-216	iPS26_LN_M2-06h_82-3	iPS26_M2-06h_82-3	iPS26_82_M2-06	Mut	133_139	iPS26b	M2-06h00	RPL19		21.5302	21.7639	0.233728	21.6471	WNT4	33.1918	33.422	0.230179	33.3069	11.6598	11.6598	-0.228841	1.17189	1.15961		1.57344
iPS26-M2_12h00-Wt_vs_Mut
Sample_Reference	Sample_Name	Name	Name_wo_Experiment	genotype	qPCR	Experiment	Differentiation_stage	Normalizer	Calibrator	Cт1_Normalizer	Cт2_Normalizer	Cт2-Cт1_Normalizer	µCt_Normalizer	Target	Cт1_Target	Cт2_Target	Cт2-Cт1_Target	µCт_Target	dCт	dCт_NA	ddCт	two_exp_minus_ddCт	to_1
23-217	iPS26_-80_M2-12h_45-1	iPS26_M2-12h_45-1	iPS26_45_M2-12	WT	132_138	iPS26a	M2-12h00	RPL19	WT	22.1855	22.1327	0.0527859	22.1591	WNT4	34.0804	33.94	0.140427	34.0102	11.8511	11.8511	-0.131199	1.0952	1.08918	µ(∆Ct_M2-06h00)	11.9823
23-218	iPS26_-80_M2-12h_45-2	iPS26_M2-12h_45-2	iPS26_45_M2-12	WT	132_138	iPS26a	M2-12h00	RPL19	WT	21.4212	21.2395	0.181751	21.3304	WNT4	33.4741	32.9831	0.490974	33.2286	11.8983	11.8983	-0.0840537	1.05999	1.05416	µ(2^-∆∆Ct_M2-06h00)	1.00553
23-219	iPS26_-80_M2-12h_45-3	iPS26_M2-12h_45-3	iPS26_45_M2-12	WT	132_138	iPS26a	M2-12h00	RPL19	WT	21.2315	21.6656	0.434038	21.4486	WNT4	33.2119	34.0804	0.868526	33.6461	12.1976	12.1976	0.215252	0.861396	0.856658
23-220	iPS26_LN_M2-12h_45-1	iPS26_M2-12h_45-1	iPS26_45_M2-12	WT	133_139	iPS26b	M2-12h00	RPL19	WT	21.7162	21.5821	0.134115	21.6492	WNT4	33.8435	33.9373	0.0938072	33.8904	12.2413	12.2413	0.0304759	0.979097	0.967287
23-221	iPS26_LN_M2-12h_45-2	iPS26_M2-12h_45-2	iPS26_45_M2-12	WT	133_139	iPS26b	M2-12h00	RPL19	WT	20.9743	20.8057	0.168621	20.89	WNT4	33.7509	32.9662	0.784679	33.3585	12.4685	12.4685	0.257762	0.836384	0.826295	µ(∆Ct_M2-06h00)	12.2108
23-222	iPS26_LN_M2-12h_45-3	iPS26_M2-12h_45-3	iPS26_45_M2-12	WT	133_139	iPS26b	M2-12h00	RPL19	WT	21.5882	21.6962	0.107985	21.6422	WNT4	33.7022	33.4272	0.274933	33.5647	11.9225	11.9225	-0.288238	1.22115	1.20642	µ(2^-∆∆Ct_M2-06h00)	1.01221
23-223	iPS26_-80_M2-12h_82-1	iPS26_M2-12h_82-1	iPS26_82_M2-12	Mut	132_138	iPS26a	M2-12h00	RPL19		21.9877	22.0837	0.0959759	22.0357	WNT4	34.0344	33.2119	0.822525	33.6231	11.5874	11.5874	-0.394903	1.31485	1.30762
23-224	iPS26_-80_M2-12h_82-2	iPS26_M2-12h_82-2	iPS26_82_M2-12	Mut	132_138	iPS26a	M2-12h00	RPL19		22.0696	21.2521	0.817579	21.6608	WNT4	33.867	32.7699	1.09709	33.3185	11.6576	11.6576	-0.324655	1.25237	1.24548
23-225	iPS26_-80_M2-12h_82-3	iPS26_M2-12h_82-3	iPS26_82_M2-12	Mut	132_138	iPS26a	M2-12h00	RPL19		22.2908	22.3388	0.0480442	22.3148	WNT4	33.94	33.7558	0.184166	33.8479	11.5331	11.5331	-0.449224	1.36531	1.3578		1.30363
23-226	iPS26_LN_M2-12h_82-1	iPS26_M2-12h_82-1	iPS26_82_M2-12	Mut	133_139	iPS26b	M2-12h00	RPL19		21.8099	21.8006	0.00932503	21.8052	WNT4	32.8249	32.9715	0.146648	32.8982	11.093	11.093	-1.11781	2.17018	2.144
23-227	iPS26_LN_M2-12h_82-2	iPS26_M2-12h_82-2	iPS26_82_M2-12	Mut	133_139	iPS26b	M2-12h00	RPL19		21.8254	20.8702	0.955177	21.3478	WNT4	33.2675	32.459	0.808514	32.8632	11.5154	11.5154	-0.695344	1.61927	1.59974
23-228	iPS26_LN_M2-12h_82-3	iPS26_M2-12h_82-3	iPS26_82_M2-12	Mut	133_139	iPS26b	M2-12h00	RPL19		21.4252	21.6076	0.18239	21.5164	WNT4	33.4802	34.1471	0.666843	33.8137	12.2973	12.2973	0.0864776	0.941819	0.930459		1.55807
iPS26_M2_36h00-Wt_vs_Mut
Sample_Reference	Sample_Name	Name	Name_wo_Experiment	genotype	qPCR	Experiment	Differentiation_stage	Normalizer	Calibrator	Cт1_Normalizer	Cт2_Normalizer	Cт2-Cт1_Normalizer	µCt_Normalizer	Target	Cт1_Target	Cт2_Target	Cт2-Cт1_Target	µCт_Target	dCт	dCт_NA	ddCт	two_exp_minus_ddCт	to_1
23-229	iPS26_-80_M2-36h_45-1	iPS26_M2-36h_45-1	iPS26_45_M2-36	WT	132_138	iPS26a	M2-36h00	RPL19	WT	22.1659	21.9729	0.193083	22.0694	WNT4	32.0044	32.8377	0.833374	32.421	10.3516	10.3516	0.39849	0.758652	0.73915	µ(∆Ct_M2-06h00)	9.95316
23-230	iPS26_-80_M2-36h_45-2	iPS26_M2-36h_45-2	iPS26_45_M2-36	WT	132_138	iPS26a	M2-36h00	RPL19	WT	21.7282	21.5049	0.223223	21.6165	WNT4	31.7976	31.3628	0.434801	31.5802	9.96363	9.96363	0.0104771	0.992764	0.967245	µ(2^-∆∆Ct_M2-06h00)	1.02638
23-231	iPS26_-80_M2-36h_45-3	iPS26_M2-36h_45-3	iPS26_45_M2-36	WT	132_138	iPS26a	M2-36h00	RPL19	WT	22.3662	22.3955	0.0292988	22.3808	WNT4	31.8594	31.9906	0.131119	31.925	9.54419	9.54419	-0.408967	1.32773	1.2936
23-232	iPS26_LN_M2-36h_45-1	iPS26_M2-36h_45-1	iPS26_45_M2-36	WT	133_139	iPS26b	M2-36h00	RPL19	WT	21.9283	21.6059	0.322332	21.7671	WNT4	30.9624	31.0461	0.0837326	31.0042	9.23713	9.23713	-0.0565116	1.03995	1.03623
23-233	iPS26_LN_M2-36h_45-2	iPS26_M2-36h_45-2	iPS26_45_M2-36	WT	133_139	iPS26b	M2-36h00	RPL19	WT	22.2371	21.988	0.249054	22.1125	WNT4	31.6391	31.5154	0.12372	31.5772	9.46468	9.46468	0.171033	0.888206	0.885029	µ(∆Ct_M2-06h00)	9.29364
23-234	iPS26_LN_M2-36h_45-3	iPS26_M2-36h_45-3	iPS26_45_M2-36	WT	133_139	iPS26b	M2-36h00	RPL19	WT	21.7865	21.9545	0.167984	21.8705	WNT4	31.0343	31.0651	0.030798	31.0497	9.17912	9.17912	-0.114522	1.08262	1.07874	µ(2^-∆∆Ct_M2-06h00)	1.00359
23-235	iPS26_-80_M2-36h_82-1	iPS26_M2-36h_82-1	iPS26_82_M2-36	Mut	132_138	iPS26a	M2-36h00	RPL19		22.24	22.2	0.04	22.22	WNT4	30.6035	30.3095	0.294006	30.4565	8.23653	8.23653	-1.71662	3.28666	3.20218
23-236	iPS26_-80_M2-36h_82-2	iPS26_M2-36h_82-2	iPS26_82_M2-36	Mut	132_138	iPS26a	M2-36h00	RPL19		21.84	21.97	0.13	21.905	WNT4	30.4841	30.4195	0.0646076	30.4518	8.54675	8.54675	-1.4064	2.65075	2.58262
23-237	iPS26_-80_M2-36h_82-3	iPS26_M2-36h_82-3	iPS26_82_M2-36	Mut	132_138	iPS26a	M2-36h00	RPL19		21.98	22.17	0.19	22.075	WNT4	30.3095	30.4995	0.189981	30.4045	8.32952	8.32952	-1.62364	3.08151	3.0023		2.92903
23-238	iPS26_LN_M2-36h_82-1	iPS26_M2-36h_82-1	iPS26_82_M2-36	Mut	133_139	iPS26b	M2-36h00	RPL19		21.9203	21.7402	0.180029	21.8302	WNT4	31.1021	31.0732	0.0289249	31.0877	9.25742	9.25742	-0.0362279	1.02543	1.02176
23-239	iPS26_LN_M2-36h_82-2	iPS26_M2-36h_82-2	iPS26_82_M2-36	Mut	133_139	iPS26b	M2-36h00	RPL19		21.9751	22.057	0.0818882	22.016	WNT4	31.0894	31.1988	0.109373	31.1441	9.12808	9.12808	-0.165561	1.1216	1.11759
23-240	iPS26_LN_M2-36h_82-3	iPS26_M2-36h_82-3	iPS26_82_M2-36	Mut	133_139	iPS26b	M2-36h00	RPL19		21.7636	21.931	0.16737	21.8473	WNT4	31.4148	31.3553	0.059515	31.385	9.53776	9.53776	0.244111	0.844336	0.841315		0.993555
iPS26-M2_48h00-Wt_vs_Mut
Sample_Reference	Sample_Name	Name	Name_wo_Experiment	genotype	qPCR	Experiment	Differentiation_stage	Normalizer	Calibrator	Cт1_Normalizer	Cт2_Normalizer	Cт2-Cт1_Normalizer	µCt_Normalizer	Target	Cт1_Target	Cт2_Target	Cт2-Cт1_Target	µCт_Target	dCт	dCт_NA	ddCт	two_exp_minus_ddCт	to_1
23-241	iPS26_-80_M2-48h_45-1	iPS26_M2-48h_45-1	iPS26_45_M2-48	WT	132_138	iPS26a	M2-48h00	RPL19	WT	21.7887	21.7963	0.00750542	21.7925	WNT4	31.487	31.4415	0.0454731	31.4642	9.67172	9.67172	-0.0655241	1.04647	1.04198	µ(∆Ct_M2-06h00)	9.73725
23-242	iPS26_-80_M2-48h_45-2	iPS26_M2-48h_45-2	iPS26_45_M2-48	WT	132_138	iPS26a	M2-48h00	RPL19	WT	21.9345	21.821	0.113565	21.8777	WNT4	31.6712	31.935	0.263763	31.8031	9.92535	9.92535	0.188107	0.877757	0.873998	µ(2^-∆∆Ct_M2-06h00)	1.0043
23-243	iPS26_-80_M2-48h_45-3	iPS26_M2-48h_45-3	iPS26_45_M2-48	WT	132_138	iPS26a	M2-48h00	RPL19	WT	21.4392	21.5667	0.127485	21.503	WNT4	31.188	31.0473	0.140753	31.1176	9.61466	9.61466	-0.122582	1.08868	1.08402
23-244	iPS26_LN_M2-48h_45-1	iPS26_M2-48h_45-1	iPS26_45_M2-48	WT	133_139	iPS26b	M2-48h00	RPL19	WT	21.8974	21.9041	0.00671768	21.9007	WNT4	30.4765	30.6174	0.140886	30.5469	8.64623	8.64623	0.0669193	0.954674	0.949138
23-245	iPS26_LN_M2-48h_45-2	iPS26_M2-48h_45-2	iPS26_45_M2-48	WT	133_139	iPS26b	M2-48h00	RPL19	WT	21.4404	21.296	0.144409	21.3682	WNT4	30.1829	30.0046	0.178255	30.0937	8.72555	8.72555	0.146235	0.903606	0.898365	µ(∆Ct_M2-06h00)	8.57931
23-246	iPS26_LN_M2-48h_45-3	iPS26_M2-48h_45-3	iPS26_45_M2-48	WT	133_139	iPS26b	M2-48h00	RPL19	WT	21.8301	21.9131	0.0830173	21.8716	WNT4	30.2252	30.2503	0.0251694	30.2377	8.36616	8.36616	-0.213154	1.15922	1.1525	µ(2^-∆∆Ct_M2-06h00)	1.00583
23-247	iPS26_-80_M2-48h_82-1	iPS26_M2-48h_82-1	iPS26_82_M2-48	Mut	132_138	iPS26a	M2-48h00	RPL19		21.67	21.79	0.12	21.73	WNT4	30.4995	30.6484	0.148859	30.5739	8.84394	8.84394	-0.893305	1.85743	1.84947
23-248	iPS26_-80_M2-48h_82-2	iPS26_M2-48h_82-2	iPS26_82_M2-48	Mut	132_138	iPS26a	M2-48h00	RPL19		22.09	22.05	0.04	22.07	WNT4	30.4195	30.6035	0.184086	30.5115	8.44149	8.44149	-1.29575	2.45505	2.44454
23-249	iPS26_-80_M2-48h_82-3	iPS26_M2-48h_82-3	iPS26_82_M2-48	Mut	132_138	iPS26a	M2-48h00	RPL19		22	22.12	0.12	22.06	WNT4	30.6484	31.188	0.539652	30.9182	8.8582	8.8582	-0.87905	1.83916	1.83129		2.04176
23-250	iPS26_LN_M2-48h_82-1	iPS26_M2-48h_82-1	iPS26_82_M2-48	Mut	133_139	iPS26b	M2-48h00	RPL19		21.8864	22.0808	0.194393	21.9836	WNT4	30.9394	31.3079	0.368532	31.1237	9.14003	9.14003	0.56072	0.677964	0.674032
23-251	iPS26_LN_M2-48h_82-2	iPS26_M2-48h_82-2	iPS26_82_M2-48	Mut	133_139	iPS26b	M2-48h00	RPL19		22.2648	22.1806	0.0841351	22.2227	WNT4	31.0553	31.3381	0.28281	31.1967	8.97402	8.97402	0.394701	0.760647	0.756236
23-252	iPS26_LN_M2-48h_82-3	iPS26_M2-48h_82-3	iPS26_82_M2-48	Mut	133_139	iPS26b	M2-48h00	RPL19		22.2231	22.3774	0.154253	22.3002	WNT4	31.3622	31.3644	0.00220871	31.3633	9.06306	9.06306	0.483747	0.715118	0.71097		0.713746
iPS26-M3_24h00-Wt_vs_Mut
Sample_Reference	Sample_Name	Name	Name_wo_Experiment	genotype	qPCR	Experiment	Differentiation_stage	Normalizer	Calibrator	Cт1_Normalizer	Cт2_Normalizer	Cт2-Cт1_Normalizer	µCt_Normalizer	Target	Cт1_Target	Cт2_Target	Cт2-Cт1_Target	µCт_Target	dCт	dCт_NA	ddCт	two_exp_minus_ddCт	to_1
23-253	iPS26_-80_M3-24h_45-1	iPS26_M3-24h_45-1	iPS26_45_M3-24	WT	132_138	iPS26a	M3-24h00	RPL19	WT	21.9756	21.9834	0.00775146	21.9795	WNT4	31.3628	31.487	0.124182	31.4249	9.44538	9.44538	-0.114774	1.08281	1.08058	µ(∆Ct_M2-06h00)	9.56016
23-254	iPS26_-80_M3-24h_45-2	iPS26_M3-24h_45-2	iPS26_45_M3-24	WT	132_138	iPS26a	M3-24h00	RPL19	WT	21.5695	21.4514	0.118135	21.5104	WNT4	31.0473	31.0997	0.0524216	31.0735	9.56305	9.56305	0.00289599	0.997995	0.995942	µ(2^-∆∆Ct_M2-06h00)	1.00206
23-255	iPS26_-80_M3-24h_45-3	iPS26_M3-24h_45-3	iPS26_45_M3-24	WT	132_138	iPS26a	M3-24h00	RPL19	WT	21.725	21.8282	0.103142	21.7766	WNT4	31.0997	31.7976	0.697886	31.4486	9.67204	9.67204	0.111878	0.925383	0.923479
23-256	iPS26_LN_M3-24h_45-1	iPS26_M3-24h_45-1	iPS26_45_M3-24	WT	133_139	iPS26b	M3-24h00	RPL19	WT	21.9023	21.7673	0.134974	21.8348	WNT4	30.83	30.8839	0.0538807	30.857	9.02218	9.02218	-0.202148	1.15041	1.13914
23-257	iPS26_LN_M3-24h_45-2	iPS26_M3-24h_45-2	iPS26_45_M3-24	WT	133_139	iPS26b	M3-24h00	RPL19	WT	21.2649	21.2038	0.0611515	21.2344	WNT4	30.7405	30.7397	0.000843048	30.7401	9.50575	9.50575	0.281421	0.82278	0.814721	µ(∆Ct_M2-06h00)	9.22433
23-258	iPS26_LN_M3-24h_45-3	iPS26_M3-24h_45-3	iPS26_45_M3-24	WT	133_139	iPS26b	M3-24h00	RPL19	WT	21.816	21.8104	0.00560188	21.8132	WNT4	30.8398	31.0767	0.236853	30.9582	9.14506	9.14506	-0.0792729	1.05649	1.04614	µ(2^-∆∆Ct_M2-06h00)	1.00989
23-259	iPS26_-80_M3-24h_82-1	iPS26_M3-24h_45-1	iPS26_82_M3-24	Mut	132_138	iPS26a	M3-24h00	RPL19		22.3846	22.4397	0.0551319	22.4121	WNT4	32.1147	31.8594	0.255297	31.9871	9.57498	9.57498	0.0148179	0.989782	0.987746
23-260	iPS26_-80_M3-24h_82-2	iPS26_M3-24h_45-2	iPS26_82_M3-24	Mut	132_138	iPS26a	M3-24h00	RPL19		22.8248	22.1137	0.711088	22.4693	WNT4	32.8377	32.1147	0.72298	32.4762	10.007	10.007	0.446822	0.733657	0.732148
23-261	iPS26_-80_M3-24h_82-3	iPS26_M3-24h_45-3	iPS26_82_M3-24	Mut	132_138	iPS26a	M3-24h00	RPL19		22.4618	22.5361	0.0743084	22.4989	WNT4	31.9975	32.3918	0.394312	32.1946	9.69573	9.69573	0.135576	0.910306	0.908434		0.876109
23-262	iPS26_LN_M3-24h_82-1	iPS26_M3-24h_45-1	iPS26_82_M3-24	Mut	133_139	iPS26b	M3-24h00	RPL19		22.1544	22.1737	0.0192852	22.1641	WNT4	31.5027	31.4232	0.0794582	31.463	9.29891	9.29891	0.0745796	0.949619	0.940317
23-263	iPS26_LN_M3-24h_82-2	iPS26_M3-24h_45-2	iPS26_82_M3-24	Mut	133_139	iPS26b	M3-24h00	RPL19		22.9749	22.1638	0.811039	22.5693	WNT4	32.2308	31.508	0.722807	31.8694	9.30008	9.30008	0.0757535	0.948846	0.939552
23-264	iPS26_LN_M3-24h_82-3	iPS26_M3-24h_45-3	iPS26_82_M3-24	Mut	133_139	iPS26b	M3-24h00	RPL19		21.9225	22.0818	0.159264	22.0022	WNT4	31.8526	31.8022	0.050457	31.8274	9.82524	9.82524	0.600916	0.659335	0.652877		0.844249
iPS26-M3_48h00-Wt_vs_Mut
Sample_Reference	Sample_Name	Name	Name_wo_Experiment	genotype	qPCR	Experiment	Differentiation_stage	Normalizer	Calibrator	Cт1_Normalizer	Cт2_Normalizer	Cт2-Cт1_Normalizer	µCt_Normalizer	Target	Cт1_Target	Cт2_Target	Cт2-Cт1_Target	µCт_Target	dCт	dCт_NA	ddCт	two_exp_minus_ddCт	to_1
23-265	iPS26_-80_M3-48h_45-1	iPS26_M3-48h_45-1	iPS26_45_M3-48	WT	132_138	iPS26a	M3-48h00	RPL19	WT	22.6852	22.5261	0.159143	22.6056	WNT4	31.935	32.0044	0.0693722	31.9697	9.36402	9.36402	-0.121298	1.08771	1.0824	µ(∆Ct_M2-06h00)	9.48532
23-266	iPS26_-80_M3-48h_45-2	iPS26_M3-48h_45-2	iPS26_45_M3-48	WT	132_138	iPS26a	M3-48h00	RPL19	WT	21.954	21.9778	0.0238056	21.9659	WNT4	31.637	31.6712	0.0342064	31.6541	9.68826	9.68826	0.202945	0.868775	0.864535	µ(2^-∆∆Ct_M2-06h00)	1.0049
23-267	iPS26_-80_M3-48h_45-3	iPS26_M3-48h_45-3	iPS26_45_M3-48	WT	132_138	iPS26a	M3-48h00	RPL19	WT	22.1019	22.1693	0.0674572	22.1356	WNT4	31.4415	31.637	0.195526	31.5392	9.40367	9.40367	-0.0816469	1.05823	1.05306
23-268	iPS26_LN_M3-48h_45-1	iPS26_M3-48h_45-1	iPS26_45_M3-48	WT	133_139	iPS26b	M3-48h00	RPL19	WT	22.7372	22.6426	0.0945892	22.6899	WNT4	31.9083	32.1021	0.193737	32.0052	9.31528	9.31528	-0.18413	1.13613	1.13142
23-269	iPS26_LN_M3-48h_45-2	iPS26_M3-48h_45-2	iPS26_45_M3-48	WT	133_139	iPS26b	M3-48h00	RPL19	WT	21.6566	21.5997	0.0569458	21.6281	WNT4	31.2431	31.2047	0.0384178	31.2239	9.59575	9.59575	0.0963364	0.935405	0.931525	µ(∆Ct_M2-06h00)	9.49941
23-270	iPS26_LN_M3-48h_45-3	iPS26_M3-48h_45-3	iPS26_45_M3-48	WT	133_139	iPS26b	M3-48h00	RPL19	WT	22.3822	22.4462	0.0639954	22.4142	WNT4	31.9905	32.0122	0.0217056	32.0014	9.5872	9.5872	0.0877934	0.940961	0.937057	µ(2^-∆∆Ct_M2-06h00)	1.00417
23-271	iPS26_-80_M3-48h_82-1	iPS26_M3-48h_45-1	iPS26_82_M3-48	Mut	132_138	iPS26a	M3-48h00	RPL19		22.4381	22.4375	0.000608444	22.4378	WNT4	31.9906	31.9975	0.00691986	31.994	9.55621	9.55621	0.0708952	0.952047	0.9474
23-272	iPS26_-80_M3-48h_82-2	iPS26_M3-48h_45-2	iPS26_82_M3-48	Mut	132_138	iPS26a	M3-48h00	RPL19		22.3151	22.2728	0.042326	22.294	WNT4	32.3918	33.867	1.47523	33.1294	10.8355	10.8355	1.35014	0.392254	0.390339
23-273	iPS26_-80_M3-48h_82-3	iPS26_M3-48h_45-3	iPS26_82_M3-48	Mut	132_138	iPS26a	M3-48h00	RPL19		22.1581	22.4262	0.268114	22.2922	WNT4	32.7699	33.4741	0.704163	33.122	10.8299	10.8299	1.34454	0.39378	0.391859		0.576533
23-274	iPS26_LN_M3-48h_82-1	iPS26_M3-48h_45-1	iPS26_82_M3-48	Mut	133_139	iPS26b	M3-48h00	RPL19		22.5833	22.6321	0.0487595	22.6077	WNT4	31.74	31.8532	0.113205	31.7966	9.18892	9.18892	-0.310488	1.24013	1.23498
23-275	iPS26_LN_M3-48h_82-2	iPS26_M3-48h_45-2	iPS26_82_M3-48	Mut	133_139	iPS26b	M3-48h00	RPL19		22.5982	22.5697	0.0285187	22.584	WNT4	32.2514	31.9919	0.25952	32.1217	9.53768	9.53768	0.0382681	0.973823	0.969783
23-276	iPS26_LN_M3-48h_82-3	iPS26_M3-48h_45-3	iPS26_82_M3-48	Mut	133_139	iPS26b	M3-48h00	RPL19		22.6196	22.8949	0.275347	22.7573	WNT4	32.1927	32.1882	0.00459671	32.1905	9.43319	9.43319	-0.0662146	1.04697	1.04262		1.08246
