# Supplementary material for: A conserved NR5A1-responsive enhancer regulates SRY in testis-determination
Source: Nat Commun. 2024 Mar 30;15:2796. doi: 10.1038/s41467-024-47162-2 (PMC10981742; doi:10.1038/s41467-024-47162-2)
Supplement: Supplementary file 42 — Supplementary Dataset 39 [file 41467_2024_47162_MOESM42_ESM.xlsx]

## Sheet: NR5A1
NR5A1
iPS07-M1_36h00-Wt_vs_Mut
Sample_Reference	Sample_Name	Name	Name_wo_Experiment	genotype	qPCR	Experiment	Differentiation_stage	Normalizer	Calibrator	Cт1_Normalizer	Cт2_Normalizer	Cт2-Cт1_Normalizer	µCt_Normalizer	Target	Cт1_Target	Cт2_Target	Cт2-Cт1_Target	µCт_Target	dCт	dCт_NA	ddCт	two_exp_minus_ddCт	to_1
21-85	iPS07-45-M1-1	iPS07_45_M1_36	45_M1_36	WT	35	iPS07	M1_36h00	RPL19	WT	17.9637	18.0017	0.0380478	17.9827	NR5A1	32.8227	32.9026	0.0798683	32.8627	14.8799	14.8799	0.617666	0.651725	0.59624	µ(∆Ct_M1_36h00)	14.2623
21-86	iPS07-45-M1-2	iPS07_45_M1_36	45_M1_36	WT	35	iPS07	M1_36h00	RPL19	WT	18.3297	18.4149	0.0851955	18.3723	NR5A1	32.1889	31.845	0.343971	32.0169	13.6446	13.6446	-0.617666	1.53439	1.40376	µ(2^-∆∆Ct_M1_36h00)	1.09306
21-92	iPS07-82-M1-1	iPS07_82_M1_36	82_M1_36	Mut	35	iPS07	M1_36h00	RPL19		18.26	18.307	0.0470123	18.2835	NR5A1	32.471	33.0148	0.543819	32.7429	14.4594	14.4594	0.197113	0.872295	0.798032	µ =	1
21-93	iPS07-82-M1-2	iPS07_82_M1_36	82_M1_36	Mut	35	iPS07	M1_36h00	RPL19		18.922	18.8549	0.0671387	18.8885	NR5A1	33.1487	34.8257	1.67699	33.9872	15.0987	NA	NA	NA	NA
21-94	iPS07-82-M1-3	iPS07_82_M1_36	82_M1_36	Mut	35	iPS07	M1_36h00	RPL19		18.0655	18.096	0.030468	18.0808	NR5A1	32.5404	32.5436	0.00325012	32.542	14.4612	14.4612	0.198959	0.871179	0.797011
21-95	iPS07-82-M1-4	iPS07_82_M1_36	82_M1_36	Mut	35	iPS07	M1_36h00	RPL19		18.4889	18.5088	0.0199184	18.4988	NR5A1	31.3464	33.282	1.93558	32.3142	13.8154	NA	NA	NA	NA
21-96	iPS07-82-M1-5	iPS07_82_M1_36	82_M1_36	Mut	35	iPS07	M1_36h00	RPL19		18.4031	18.3883	0.0147724	18.3957	NR5A1	32.5909	32.8763	0.285343	32.7336	14.3379	14.3379	0.0756249	0.948931	0.868144	µ =	0.821062
iPS07-M2_48h00-Wt_vs_Mut
Sample_Reference	Sample_Name	Name	Name_wo_Experiment	genotype	qPCR	Experiment	Differentiation_stage	Normalizer	Calibrator	Cт1_Normalizer	Cт2_Normalizer	Cт2-Cт1_Normalizer	µCt_Normalizer	Target	Cт1_Target	Cт2_Target	Cт2-Cт1_Target	µCт_Target	dCт	dCт_NA	ddCт	two_exp_minus_ddCт	to_1
21-87	iPS07-45-IM3-1	iPS07-45-M2_48	iPS07-45-M2_48	WT	35_36	iPS07	M2_48h00	RPL19	WT	18.54	18.51	0.03	18.525	NR5A1	32.3085	32.3557	0.0472107	32.3321	13.8071	13.8071	0.0319498	0.978098	0.976281	µ(∆Ct_M1_36h00)	13.7752
21-88	iPS07-45-IM3-2	iPS07-45-M2_48	iPS07-45-M2_48	WT	35_36	iPS07	M2_48h00	RPL19	WT	18.62	18.63	0.01	18.625	NR5A1	32.2641	32.768	0.503929	32.516	13.891	13.891	0.115853	0.922837	0.921123	µ(2^-∆∆Ct_M1_36h00)	1.00186
21-89	iPS07-45-IM3-3	iPS07-45-M2_48	iPS07-45-M2_48	WT	35_36	iPS07	M2_48h00	RPL19	WT	18.64	18.66	0.02	18.65	NR5A1	31.9559	31.8661	0.0897999	31.911	13.261	NA	NA	NA	NA
21-90	iPS07-45-IM3-4	iPS07-45-M2_48	iPS07-45-M2_48	WT	35_36	iPS07	M2_48h00	RPL19	WT	18.8	18.77	0.03	18.785	NR5A1	32.0067	32.861	0.854366	32.4338	13.6488	13.6488	-0.126329	1.09151	1.08949
21-91	iPS07-45-IM3-5	iPS07-45-M2_48	iPS07-45-M2_48	WT	35_36	iPS07	M2_48h00	RPL19	WT	18.53	18.63	0.1	18.58	NR5A1	32.1917	32.4757	0.284046	32.3337	13.7537	13.7537	-0.0214729	1.015	1.01311	µ =	1
21-97	iPS07-82-IM3-1	iPS07-82-M2_48	iPS07-82-M2_48	Mut	35_36	iPS07	M2_48h00	RPL19		18.5286	18.4777	0.0509186	18.5032	NR5A1	33.1957	33.2694	0.0737686	33.2326	14.7294	14.7294	0.95422	0.516121	0.515162
21-98	iPS07-82-IM3-2	iPS07-82-M2_48	iPS07-82-M2_48	Mut	35_36	iPS07	M2_48h00	RPL19		18.9637	19.1662	0.202545	19.065	NR5A1	34.2571	34.7497	0.49263	34.5034	15.4385	15.4385	1.66329	0.315719	0.315133
21-99	iPS07-82-IM3-3	iPS07-82-M2_48	iPS07-82-M2_48	Mut	35_36	iPS07	M2_48h00	RPL19		18.0344	18.0867	0.0522594	18.0605	NR5A1	33.2887	32.568	0.72068	32.9284	14.8678	14.8678	1.09267	0.468893	0.468022
21-100	iPS07-82-IM3-4	iPS07-82-M2_48	iPS07-82-M2_48	Mut	35_36	iPS07	M2_48h00	RPL19		18.5872	18.6032	0.0159721	18.5952	NR5A1	33.4684	33.2028	0.265598	33.3356	14.7404	14.7404	0.965206	0.512205	0.511254	µ =	0.416239
21-101	iPS07-82-IM3-5	iPS07-82-M2_48	iPS07-82-M2_48	Mut	35_36	iPS07	M2_48h00	RPL19		18.1685	18.3462	0.177773	18.2573	NR5A1	33.4222	34.3981	0.97591	33.9102	15.6528	15.6528	1.87764	0.272129	0.271623
iPS09-M1_36h00-Wt_vs_Mut
Sample_Reference	Sample_Name	Name	Name_wo_Experiment	genotype	qPCR	Experiment	Differentiation_stage	Normalizer	Calibrator	Cт1_Normalizer	Cт2_Normalizer	Cт2-Cт1_Normalizer	µCt_Normalizer	Target	Cт1_Target	Cт2_Target	Cт2-Cт1_Target	µCт_Target	dCт	dCт_NA	ddCт	two_exp_minus_ddCт	to_1
21-121	iPS09-45-M1_36-19	iPS09-45-M1_36	45-M1_36	WT	79	iPS09	M1_36h00	RPL19	WT	22.5821	22.5094	0.0726719	22.5458	NR5A1	37.0036	36.6893	0.314278	36.8465	14.3007	NA	NA	NA	NA
21-122	iPS09-45-M1_36-9	iPS09-45-M1_36	45-M1_36	WT	79	iPS09	M1_36h00	RPL19	WT	21.85	21.9011	0.0511551	21.8755	NR5A1	36.0923	35.9537	0.138618	36.023	14.1475	14.1475	-0.0110963	1.00772	1.00759	µ(∆Ct_WT)	14.1586
21-123	iPS09-45-M1_36-20	iPS09-45-M1_36	45-M1_36	WT	79	iPS09	M1_36h00	RPL19	WT	21.9782	21.8902	0.0880604	21.9342	NR5A1	35.2497	35.2921	0.04245	35.2709	13.3367	NA	NA	NA	NA	µ(2^-∆∆Ct_WT)	1.00013
21-124	iPS09-45-M1_36-3	iPS09-45-M1_36	45-M1_36	WT	79	iPS09	M1_36h00	RPL19	WT	21.7164	21.2823	0.434109	21.4993	NR5A1	35.6731	35.5998	0.0733452	35.6364	14.1371	14.1371	-0.0214837	1.015	1.01487	µ =	1
21-125	iPS09-45-M1_36-4	iPS09-45-M1_36	45-M1_36	WT	79	iPS09	M1_36h00	RPL19	WT	21.7887	21.6838	0.104889	21.7363	NR5A1	36.0077	35.8471	0.160587	35.9274	14.1912	14.1912	0.0325801	0.97767	0.977542
21-126	iPS09-82-M1_36-1	iPS09-82-M1_36	82-M1_36	Mut	79	iPS09	M1_36h00	RPL19		21.9332	21.9178	0.015358	21.9255	NR5A1	35.8384	35.7752	0.0631676	35.8068	13.8813	13.8813	-0.277278	1.21191	1.21175
21-127	iPS09-82-M1_36-11	iPS09-82-M1_36	82-M1_36	Mut	79	iPS09	M1_36h00	RPL19		21.8768	21.777	0.0998306	21.8269	NR5A1	27.972	35.2916	7.31961	35.2916	13.4647	13.4647	-0.693908	1.61766	1.61745
21-128	iPS09-82-M1_36-13	iPS09-82-M1_36	82-M1_36	Mut	79	iPS09	M1_36h00	RPL19		21.9029	21.7977	0.105202	21.8503	NR5A1	35.2821	36.1708	0.888702	35.7265	13.8761	13.8761	-0.282478	1.21628	1.21612
21-129	iPS09-82-M1_36-14	iPS09-82-M1_36	82-M1_36	Mut	79	iPS09	M1_36h00	RPL19		21.8045	21.8917	0.0872459	21.8481	NR5A1	35.3211	34.9036	0.417526	35.1124	13.2643	13.2643	-0.894306	1.85871	1.85847	µ =	1.41898
21-130	iPS09-82-M1_36-9	iPS09-82-M1_36	82-M1_36	Mut	79	iPS09	M1_36h00	RPL19		21.9115	21.9248	0.0132408	21.9182	NR5A1	35.8242	36.56	0.735798	35.8242	13.9061	13.9061	-0.252517	1.19128	1.19113
iPS09-M2_24h00-Wt_vs_Mut
Sample_Reference	Sample_Name	Name	Name_wo_Experiment	genotype	qPCR	Experiment	Differentiation_stage	Normalizer	Calibrator	Cт1_Normalizer	Cт2_Normalizer	Cт2-Cт1_Normalizer	µCt_Normalizer	Target	Cт1_Target	Cт2_Target	Cт2-Cт1_Target	µCт_Target	dCт	dCт_NA	ddCт	two_exp_minus_ddCт	to_1
21-131	iPS09-45-M2_24h-1	iPS09-45-M2_24	45-M2_24	WT	80	iPS09	M2_24h00	RPL19	WT	21.9622	21.8143	0.147959	21.8882	NR5A1	33.962	33.7951	0.16687	33.8786	11.9903	NA	NA	NA	NA
21-132	iPS09-45-M2_24h-7	iPS09-45-M2_24	45-M2_24	WT	80	iPS09	M2_24h00	RPL19	WT	21.7794	21.8007	0.0212307	21.79	NR5A1	33.4101	33.6919	0.281857	33.551	11.761	11.761	-0.0175966	1.01227	1.01223	µ(∆Ct_WT)	11.7786
21-133	iPS09-45-M2_24h-12	iPS09-45-M2_24	45-M2_24	WT	80	iPS09	M2_24h00	RPL19	WT	21.7814	21.8131	0.0317135	21.7972	NR5A1	33.5915	33.0124	0.579113	33.5915	11.7943	11.7943	0.0157229	0.989161	0.989116	µ(2^-∆∆Ct_WT)	1.00004
21-134	iPS09-45-M2_24h-15	iPS09-45-M2_24	45-M2_24	WT	80	iPS09	M2_24h00	RPL19	WT	21.2314	20.9403	0.291014	21.0859	NR5A1	32.8772	32.8554	0.0217438	32.8663	11.7804	11.7804	0.00187365	0.998702	0.998657	µ =	1
21-135	iPS09-45-M2_24h-18	iPS09-45-M2_24	45-M2_24	WT	80	iPS09	M2_24h00	RPL19	WT	21.5422	21.4918	0.0504036	21.517	NR5A1	32.9401	32.8198	0.120331	32.8799	11.3629	NA	NA	NA	NA
21-136	iPS09-82-M2_24h-5	iPS09-82-M2_24	82-M2_24	Mut	80	iPS09	M2_24h00	RPL19		21.6156	21.5817	0.0338593	21.5987	NR5A1	33.2556	32.9706	0.284943	33.1131	11.5144	11.5144	-0.26413	1.20091	1.20086
21-137	iPS09-82-M2_24h-6	iPS09-82-M2_24	82-M2_24	Mut	80	iPS09	M2_24h00	RPL19		21.5361	21.6	0.063942	21.5681	NR5A1	32.9017	33.3344	0.432751	33.118	11.55	11.55	-0.228583	1.17168	1.17163
21-138	iPS09-82-M2_24h-8	iPS09-82-M2_24	82-M2_24	Mut	80	iPS09	M2_24h00	RPL19		21.5878	21.5333	0.0544758	21.5605	NR5A1	33.7594	33.1026	0.656796	33.1026	11.542	11.542	-0.236509	1.17814	1.17809
21-139	iPS09-82-M2_24h-10	iPS09-82-M2_24	82-M2_24	Mut	80	iPS09	M2_24h00	RPL19		21.5109	21.6325	0.121571	21.5717	NR5A1	33.8753	33.0296	0.845745	33.0296	11.4579	11.4579	-0.320692	1.24893	1.24887	µ =	1.19
21-140	iPS09-82-M2_24h-15	iPS09-82-M2_24	82-M2_24	Mut	80	iPS09	M2_24h00	RPL19		21.7172	21.7453	0.0281448	21.7312	NR5A1	33.1991	33.4157	0.216568	33.3074	11.5762	11.5762	-0.202389	1.1506	1.15055
iPS09-M3_24h00-Wt_vs_Mut
Sample_Reference	Sample_Name	Name	Name_wo_Experiment	genotype	qPCR	Experiment	Differentiation_stage	Normalizer	Calibrator	Cт1_Normalizer	Cт2_Normalizer	Cт2-Cт1_Normalizer	µCt_Normalizer	Target	Cт1_Target	Cт2_Target	Cт2-Cт1_Target	µCт_Target	dCт	dCт_NA	ddCт	two_exp_minus_ddCт	to_1
21-141	iPS09-45-M3_24-2	iPS09-45-M3_24	45-M3_24	WT	79	iPS09	M1_36h00	RPL19	WT	22.4519	22.2241	0.227758	22.338	NR5A1	34.4675	36.6649	2.19744	35.5662	13.2282	13.2282	-0.122664	1.08874	0.853545
21-142	iPS09-45-M3_24-5	iPS09-45-M3_24	45-M3_24	WT	79	iPS09	M1_36h00	RPL19	WT	21.9542	21.8957	0.0584984	21.925	NR5A1	35.7847	35.2739	0.510838	35.5293	13.6044	13.6044	0.25352	0.838847	0.657634	µ(∆Ct_WT)	13.3508
21-143	iPS09-45-M3_24-2	iPS09-45-M3_24	45-M3_24	WT	80	iPS09	M2_24h00	RPL19	WT	21.6881	21.5573	0.130772	21.6227	NR5A1	35.5586	37.0778	1.51918	36.3182	14.6955	14.6955	1.34469	0.393739	0.308681	µ(2^-∆∆Ct_WT)	1.27555
21-144	iPS09-45-M3_24-5	iPS09-45-M3_24	45-M3_24	WT	80	iPS09	M2_24h00	RPL19	WT	22.6202	22.408	0.212143	22.5141	NR5A1	34.6107	34.1681	0.442638	34.3894	11.8753	11.8753	-1.47555	2.78089	2.18014	µ =	1
21-145	iPS09-45-M3_24-2	iPS09-45-M3_24	45-M3_24	WT	81	iPS09	M3_48h00	RPL19	WT	16.4406	16.4735	0.0328884	16.4571	NR5A1	33.7307	34.0012	0.270515	33.8659	17.4089	NA	NA	NA	NA
iPS09-M3_48h00-Wt_vs_Mut
Sample_Reference	Sample_Name	Name	Name_wo_Experiment	genotype	qPCR	Experiment	Differentiation_stage	Normalizer	Calibrator	Cт1_Normalizer	Cт2_Normalizer	Cт2-Cт1_Normalizer	µCt_Normalizer	Target	Cт1_Target	Cт2_Target	Cт2-Cт1_Target	µCт_Target	dCт	dCт_NA	ddCт	two_exp_minus_ddCт	to_1
21-146	iPS09-45-M3_48-19	iPS09-45-M3_48	45-M3_48	WT	81	iPS09	M3_48h00	RPL19	WT	17.1451	16.8107	0.334337	16.9779	NR5A1	33.9485	33.9289	0.0195236	33.9387	16.9608	16.9608	-0.875328	1.83443	1.62343
21-147	iPS09-45-M3_48-9	iPS09-45-M3_48	45-M3_48	WT	81	iPS09	M3_48h00	RPL19	WT	17.1098	16.7858	0.324003	16.9478	NR5A1	34.2484	34.2073	0.0410652	34.2279	17.2801	17.2801	-0.556049	1.47024	1.30113	µ(∆Ct_WT)	17.8361
21-148	iPS09-45-M3_48-20	iPS09-45-M3_48	45-M3_48	WT	81	iPS09	M3_48h00	RPL19	WT	17.2669	17.2004	0.0664196	17.2337	NR5A1	34.7398	33.5557	1.18409	34.7398	17.5061	17.5061	-0.329996	1.25701	1.11243	µ(2^-∆∆Ct_WT)	1.12997
21-149	iPS09-45-M3_48-3	iPS09-45-M3_48	45-M3_48	WT	81	iPS09	M3_48h00	RPL19	WT	16.9039	16.7466	0.157324	16.8252	NR5A1	35.4553	37.1168	1.66148	35.4553	18.63	18.63	0.793919	0.576775	0.510434	µ =	1
21-150	iPS09-45-M3_48-4	iPS09-45-M3_48	45-M3_48	WT	81	iPS09	M3_48h00	RPL19	WT	16.8161	16.7299	0.086195	16.773	NR5A1	35.5462	35.6071	0.0609283	35.5766	18.8036	18.8036	0.967455	0.511407	0.452585
21-151	iPS09-82-M3_48-1	iPS09-82-M3_48	82-M3_48	Mut	81	iPS09	M3_48h00	RPL19		16.7334	7.5659	9.16747	16.7334	NR5A1	34.1983	34.997	0.798691	34.1983	17.465	17.465	-0.371142	1.29338	1.14461
21-152	iPS09-82-M3_48-11	iPS09-82-M3_48	82-M3_48	Mut	81	iPS09	M3_48h00	RPL19		16.5764	16.414	0.162392	16.4952	NR5A1	34.3338	33.9192	0.4146	34.1265	17.6313	17.6313	-0.204806	1.15253	1.01997
21-153	iPS09-82-M3_48-13	iPS09-82-M3_48	82-M3_48	Mut	81	iPS09	M3_48h00	RPL19		17.0459	16.8281	0.217789	16.937	NR5A1	34.2368	34.3881	0.151306	34.3124	17.3754	17.3754	-0.460717	1.37623	1.21793
21-154	iPS09-82-M3_48-14	iPS09-82-M3_48	82-M3_48	Mut	81	iPS09	M3_48h00	RPL19		16.5959	16.3738	0.222101	16.4849	NR5A1	33.1394	34.3043	1.16488	34.3043	17.8194	17.8194	-0.0166855	1.01163	0.895273	µ =	1.06944
21-155	iPS09-82-M3_48-9	iPS09-82-M3_48	82-M3_48	Mut	81	iPS09	M3_48h00	RPL19		16.5894	16.4918	0.0975628	16.5406	NR5A1	33.2586	32.8894	0.369244	33.074	16.5334	NA	NA	NA	NA
iPS12-M1_36h00-Wt_vs_Mut
Sample_Reference	Sample_Name	Name	Name_wo_Experiment	genotype	qPCR	Experiment	Differentiation_stage	Normalizer	Calibrator	Cт1_Normalizer	Cт2_Normalizer	Cт2-Cт1_Normalizer	µCt_Normalizer	Target	Cт1_Target	Cт2_Target	Cт2-Cт1_Target	µCт_Target	dCт	dCт_NA	ddCт	two_exp_minus_ddCт	to_1
22-59	iPS12_45_M1_36_P_1	iPS12_45_M1_36_P	45_FLYB_36_P2	WT	73	iPS12	M1_36h00	RPL19	WT	21.9759	21.786	0.189917	21.8809	NR5A1	36.8547	36.8985	0.0437241	36.8766	14.9956	14.9956	0.779891	0.582411	0.51598	µ(∆Ct_M1_36h00)	14.2158
22-60	iPS12_45_M1_36_P_2	iPS12_45_M1_36_P	45_FLYB_36_P2	WT	73	iPS12	M1_36h00	RPL19	WT	21.391	21.3919	0.000835419	21.3915	NR5A1	35.2131	34.9441	0.269001	35.0786	13.6872	13.6872	-0.528574	1.4425	1.27797	µ(2^-∆∆Ct_M1_36h00)	1.12875
22-61	iPS12_45_M1_36_P_3	iPS12_45_M1_36_P	45_FLYB_36_P2	WT	73	iPS12	M1_36h00	RPL19	WT	21.7306	21.7866	0.0559864	21.7586	NR5A1	34.9291	35.8207	0.891556	35.3749	13.6163	13.6163	-0.599481	1.51517	1.34235
22-62	iPS12_45_M1_36_P_4	iPS12_45_M1_36_P	45_FLYB_36_P2	WT	73	iPS12	M1_36h00	RPL19	WT	21.6483	21.1567	0.491608	21.4025	NR5A1	35.3869	35.399	0.0121651	35.3929	13.9904	13.9904	-0.225349	1.16906	1.03572
22-63	iPS12_45_M1_36_P_5	iPS12_45_M1_36_P	45_FLYB_36_P2	WT	73	iPS12	M1_36h00	RPL19	WT	21.4839	21.3617	0.122208	21.4228	NR5A1	37.033	36.85	0.18298	36.9415	15.5188	15.5188	1.303	0.405283	0.359056	µ =	1
22-64	iPS12_45_M1_36_P_6	iPS12_45_M1_36_P	45_FLYB_36_P2	WT	73	iPS12	M1_36h00	RPL19	WT	21.7863	21.7284	0.0578499	21.7574	NR5A1	35.1145	35.3727	0.258186	35.2436	13.4863	13.4863	-0.729486	1.65805	1.46893
22-65	iPS12_82_M1_36_P_1	iPS12_82_M1_36_P	82_FLYB_36_P2	Mut	73	iPS12	M1_36h00	RPL19		21.8002	21.6568	0.143398	21.7285	NR5A1	34.4194	34.6016	0.182178	34.5105	12.782	12.782	-1.43372	2.70143	2.3933
22-66	iPS12_82_M1_36_P_2	iPS12_82_M1_36_P	82_FLYB_36_P2	Mut	73	iPS12	M1_36h00	RPL19		21.6893	21.5629	0.126431	21.6261	NR5A1	34.9602	34.937	0.0232391	34.9486	13.3225	13.3225	-0.893284	1.8574	1.64554
22-67	iPS12_82_M1_36_P_3	iPS12_82_M1_36_P	82_FLYB_36_P2	Mut	73	iPS12	M1_36h00	RPL19		21.4225	21.6414	0.218943	21.5319	NR5A1	36.3721	40	3.62791	36.3721	14.8402	14.8402	0.624398	0.64869	0.5747
22-68	iPS12_82_M1_36_P_4	iPS12_82_M1_36_P	82_FLYB_36_P2	Mut	73	iPS12	M1_36h00	RPL19		21.7024	21.6425	0.0598888	21.6725	NR5A1	34.8952	35.7682	0.872952	35.3317	13.6592	13.6592	-0.556546	1.47074	1.30299	µ =	1.9171
22-69	iPS12_82_M1_36_P_5	iPS12_82_M1_36_P	82_FLYB_36_P2	Mut	73	iPS12	M1_36h00	RPL19		21.4287	21.4141	0.0146427	21.4214	NR5A1	34.0235	34.141	0.117424	34.0822	12.6608	12.6608	-1.55492	2.93818	2.60305
22-70	iPS12_82_M1_36_P_6	iPS12_82_M1_36_P	82_FLYB_36_P2	Mut	73	iPS12	M1_36h00	RPL19		21.5603	21.56	0.000272751	21.5602	NR5A1	34.0017	34.0471	0.0454407	34.0244	12.4643	12.4643	-1.7515	3.36708	2.98302
iPS12-M2_06h00-Wt_vs_Mut
Sample_Reference	Sample_Name	Name	Name_wo_Experiment	genotype	qPCR	Experiment	Differentiation_stage	Normalizer	Calibrator	Cт1_Normalizer	Cт2_Normalizer	Cт2-Cт1_Normalizer	µCt_Normalizer	Target	Cт1_Target	Cт2_Target	Cт2-Cт1_Target	µCт_Target	dCт	dCт_NA	ddCт	two_exp_minus_ddCт	to_1
22-71	iPS12_45_M2_06_P_1	iPS12_45_M2_06_P	45_M2_06_P2	WT	74	iPS12	M2_06h00	RPL19	WT	20.4649	20.2979	0.167002	20.3814	NR5A1	35.1037	35.0726	0.0310326	35.0882	14.7068	14.7068	-0.252089	1.19093	1.11465	µ(∆Ct_M1_36h00)	14.9589
22-72	iPS12_45_M2_06_P_2	iPS12_45_M2_06_P	45_M2_06_P2	WT	74	iPS12	M2_06h00	RPL19	WT	19.9106	19.7956	0.115086	19.8531	NR5A1	35.4061	34.8688	0.537342	35.1374	15.2843	15.2843	0.325482	0.798032	0.746916	µ(2^-∆∆Ct_M1_36h00)	1.06843
22-73	iPS12_45_M2_06_P_3	iPS12_45_M2_06_P	45_M2_06_P2	WT	74	iPS12	M2_06h00	RPL19	WT	20.2708	20.2651	0.00568199	20.2679	NR5A1	34.4183	34.4103	0.0079155	34.4143	14.1464	14.1464	-0.812498	1.75625	1.64376
22-74	iPS12_45_M2_06_P_4	iPS12_45_M2_06_P	45_M2_06_P2	WT	74	iPS12	M2_06h00	RPL19	WT	19.7324	19.3455	0.38694	19.5389	NR5A1	35.0996	35.3586	0.258987	35.2291	15.6902	15.6902	0.73129	0.602365	0.563783
22-75	iPS12_45_M2_06_P_5	iPS12_45_M2_06_P	45_M2_06_P2	WT	74	iPS12	M2_06h00	RPL19	WT	20.1742	20.1056	0.0686512	20.1399	NR5A1	35.191	35.0221	0.16885	35.1066	14.9667	14.9667	0.00781441	0.994598	0.930893	µ =	1
22-76	iPS12_45_M2_06_P_6	iPS12_45_M2_06_P	45_M2_06_P2	WT	74	iPS12	M2_06h00	RPL19	WT	36.332	36.9679	0.635872	36.6499	NR5A1	40	40	0	40	NA	NA	NA	NA	NA
22-77	iPS12_82_M2_06_P_1	iPS12_82_M2_06_P	82_M2_06_P2	Mut	74	iPS12	M2_06h00	RPL19		22.8068	22.8213	0.0144482	22.814	NR5A1	35.9396	36.9644	1.02477	36.452	13.638	13.638	-1.3209	2.49821	2.3382
22-78	iPS12_82_M2_06_P_2	iPS12_82_M2_06_P	82_M2_06_P2	Mut	74	iPS12	M2_06h00	RPL19		20.2079	20.1375	0.0704002	20.1727	NR5A1	34.3732	34.5556	0.182392	34.4644	14.2917	14.2917	-0.667192	1.58798	1.48627
22-79	iPS12_82_M2_06_P_3	iPS12_82_M2_06_P	82_M2_06_P2	Mut	74	iPS12	M2_06h00	RPL19		19.3691	19.5758	0.206673	19.4725	NR5A1	34.4716	34.9883	0.516727	34.73	15.2575	15.2575	0.298652	0.813012	0.760937
22-80	iPS12_82_M2_06_P_4	iPS12_82_M2_06_P	82_M2_06_P2	Mut	74	iPS12	M2_06h00	RPL19		19.8863	19.8121	0.0742588	19.8492	NR5A1	35.9674	35.4526	0.514717	35.71	15.8608	15.8608	0.901918	0.535175	0.500896	µ =	1.01525
22-81	iPS12_82_M2_06_P_5	iPS12_82_M2_06_P	82_M2_06_P2	Mut	74	iPS12	M2_06h00	RPL19		19.4562	19.4852	0.0290012	19.4707	NR5A1	36.5224	36.7436	0.221207	36.633	17.1623	17.1623	2.2034	0.217125	0.203218
22-82	iPS12_82_M2_06_P_6	iPS12_82_M2_06_P	82_M2_06_P2	Mut	74	iPS12	M2_06h00	RPL19		19.9662	19.8992	0.0670872	19.9327	NR5A1	35.2707	34.9582	0.312542	35.1144	15.1817	15.1817	0.222868	0.85686	0.801977
iPS12-M2_12h00-Wt_vs_Mut
Sample_Reference	Sample_Name	Name	Name_wo_Experiment	genotype	qPCR	Experiment	Differentiation_stage	Normalizer	Calibrator	Cт1_Normalizer	Cт2_Normalizer	Cт2-Cт1_Normalizer	µCt_Normalizer	Target	Cт1_Target	Cт2_Target	Cт2-Cт1_Target	µCт_Target	dCт	dCт_NA	ddCт	two_exp_minus_ddCт	to_1
22-83	iPS12_45_M2_12_P_1	iPS12_45_M2_12_P	45_M2_12_P_P2	WT	70	iPS12	M2_12h00	RPL19	WT	24.0005	20.0947	3.9058	20.0947	NR5A1	35.7933	35.6263	0.167007	35.7098	15.6151	15.6151	-1.28338	2.43408	2.00181	µ(∆Ct_M1_36h00)	16.8985
22-84	iPS12_45_M2_12_P_2	iPS12_45_M2_12_P	45_M2_12_P_P2	WT	70	iPS12	M2_12h00	RPL19	WT	18.0512	18.0263	0.0249786	18.0387	NR5A1	36.1711	34.998	1.1731	35.5845	17.5458	17.5458	0.647343	0.638455	0.525071	µ(2^-∆∆Ct_M1_36h00)	1.21594
22-85	iPS12_45_M2_12_P_3	iPS12_45_M2_12_P	45_M2_12_P_P2	WT	70	iPS12	M2_12h00	RPL19	WT	17.5466	17.4156	0.130968	17.4811	NR5A1	33.3213	33.7625	0.441212	33.5419	16.0608	16.0608	-0.837676	1.78717	1.46978
22-86	iPS12_45_M2_12_P_4	iPS12_45_M2_12_P	45_M2_12_P_P2	WT	70	iPS12	M2_12h00	RPL19	WT	17.3671	17.1474	0.219713	17.2572	NR5A1	35.8452	35.6462	0.199043	35.7457	18.4885	18.4885	1.59004	0.332163	0.273174
22-87	iPS12_45_M2_12_P_5	iPS12_45_M2_12_P	45_M2_12_P_P2	WT	70	iPS12	M2_12h00	RPL19	WT	17.6484	17.6124	0.0359669	17.6304	NR5A1	34.4219	34.1053	0.316536	34.2636	16.6332	16.6332	-0.265278	1.20187	0.988427	µ =	1
22-88	iPS12_45_M2_12_P_6	iPS12_45_M2_12_P	45_M2_12_P_P2	WT	70	iPS12	M2_12h00	RPL19	WT	17.8994	17.9305	0.0310364	17.915	NR5A1	34.893	35.0318	0.138794	34.9624	17.0474	17.0474	0.148951	0.901906	0.741736
22-89	iPS12_82_M2_12_P_1	iPS12_82_M2_12_P	82_M2_12_P_P2	Mut	70	iPS12	M2_12h00	RPL19		18.3343	18.3734	0.039011	18.3539	NR5A1	35.8366	35.0808	0.755829	35.4587	17.1048	17.1048	0.206369	0.866716	0.712795
22-90	iPS12_82_M2_12_P_2	iPS12_82_M2_12_P	82_M2_12_P_P2	Mut	70	iPS12	M2_12h00	RPL19		17.7994	17.7275	0.0718307	17.7634	NR5A1	33.1639	32.9744	0.189484	33.0692	15.3058	NA	NA	NA	NA
22-91	iPS12_82_M2_12_P_3	iPS12_82_M2_12_P	82_M2_12_P_P2	Mut	70	iPS12	M2_12h00	RPL19		18.3555	18.4344	0.0789471	18.395	NR5A1	35.5116	35.4551	0.0564957	35.4833	17.0884	17.0884	0.18991	0.87666	0.720973
22-92	iPS12_82_M2_12_P_4	iPS12_82_M2_12_P	82_M2_12_P_P2	Mut	70	iPS12	M2_12h00	RPL19		17.9708	17.9905	0.0196457	17.9807	NR5A1	34.9281	34.9746	0.0464783	34.9513	16.9707	16.9707	0.0722089	0.951181	0.782259	µ =	0.724892
22-93	iPS12_82_M2_12_P_5	iPS12_82_M2_12_P	82_M2_12_P_P2	Mut	70	iPS12	M2_12h00	RPL19		17.4162	17.3759	0.0403023	17.396	NR5A1	34.5594	34.5632	0.00380707	34.5613	17.1653	17.1653	0.266833	0.831142	0.683539
22-94	iPS12_82_M2_12_P_6	iPS12_82_M2_12_P	82_M2_12_P_P2	Mut	70	iPS12	M2_12h00	RPL19		18.3466	18.2798	0.0668278	18.3132	NR5A1	37.0014	36.5553	0.446136	36.7783	18.4651	NA	NA	NA	NA
iPS12-M2_24h00-Wt_vs_Mut
Sample_Reference	Sample_Name	Name	Name_wo_Experiment	genotype	qPCR	Experiment	Differentiation_stage	Normalizer	Calibrator	Cт1_Normalizer	Cт2_Normalizer	Cт2-Cт1_Normalizer	µCt_Normalizer	Target	Cт1_Target	Cт2_Target	Cт2-Cт1_Target	µCт_Target	dCт	dCт_NA	ddCт	two_exp_minus_ddCт	to_1
22-95	iPS12_45_M2_24_P_1	iPS12_45_M2_24_P	45_M2_24	WT	71	iPS12	M2_24h00	RPL19	WT	18.3549	19.9703	1.61539	18.3549	NR5A1	32.7557	32.4492	0.306416	32.6024	14.2475	NA	NA	NA	NA	µ(∆Ct_M1_36h00)	15.5662
22-96	iPS12_45_M2_24_P_2	iPS12_45_M2_24_P	45_M2_24	WT	71	iPS12	M2_24h00	RPL19	WT	17.5319	17.6252	0.0933189	17.5785	NR5A1	34.4933	33.8091	0.684151	33.8091	16.2306	16.2306	0.664368	0.630965	0.604983	µ(2^-∆∆Ct_M1_36h00)	1.04295
22-97	iPS12_45_M2_24_P_3	iPS12_45_M2_24_P	45_M2_24	WT	71	iPS12	M2_24h00	RPL19	WT	17.4521	17.4687	0.0165825	17.4604	NR5A1	32.3946	32.5935	0.198917	32.494	15.0337	15.0337	-0.532573	1.44651	1.38694
22-98	iPS12_45_M2_24_P_4	iPS12_45_M2_24_P	45_M2_24	WT	71	iPS12	M2_24h00	RPL19	WT	17.6557	17.2905	0.365227	17.4731	NR5A1	33.1801	32.8488	0.331306	33.0144	15.5413	15.5413	-0.0248981	1.01741	0.975512
22-99	iPS12_45_M2_24_P_5	iPS12_45_M2_24_P	45_M2_24	WT	71	iPS12	M2_24h00	RPL19	WT	18.589	18.4642	0.124802	18.5266	NR5A1	33.986	34.6811	0.695175	33.986	15.4593	15.4593	-0.106897	1.07691	1.03256	µ =	1
22-100	iPS12_45_M2_24_P_6	iPS12_45_M2_24_P	45_M2_24	WT	71	iPS12	M2_24h00	RPL19	WT	18.4576	18.3662	0.0913486	18.4119	NR5A1	35.9965	37.056	1.05953	36.5263	NA	NA	NA	NA	NA
22-101	iPS12_82_M2_24_P_1	iPS12_82_M2_24_P	82_M2_24	Mut	71	iPS12	M2_24h00	RPL19		17.253	17.2618	0.00877762	17.2574	NR5A1	33.8544	33.7	0.154423	33.7772	16.5198	16.5198	0.953534	0.516366	0.495103
22-102	iPS12_82_M2_24_P_2	iPS12_82_M2_24_P	82_M2_24	Mut	71	iPS12	M2_24h00	RPL19		17.7784	17.6322	0.146122	17.7053	NR5A1	33.8699	33.6247	0.245132	33.7473	16.042	16.042	0.475768	0.719084	0.689473
22-103	iPS12_82_M2_24_P_3	iPS12_82_M2_24_P	82_M2_24	Mut	71	iPS12	M2_24h00	RPL19		16.8815	17.0222	0.140673	16.9519	NR5A1	32.6401	32.4302	0.209885	32.5351	15.5833	15.5833	0.0170665	0.98824	0.947546
22-104	iPS12_82_M2_24_P_4	iPS12_82_M2_24_P	82_M2_24	Mut	71	iPS12	M2_24h00	RPL19		17.1639	17.1269	0.0370617	17.1454	NR5A1	32.6585	32.5794	0.0790939	32.6189	15.4736	15.4736	-0.0926766	1.06635	1.02244	µ =	0.796438
22-105	iPS12_82_M2_24_P_5	iPS12_82_M2_24_P	82_M2_24	Mut	71	iPS12	M2_24h00	RPL19		17.5916	17.437	0.154617	17.5143	NR5A1	33.5817	32.59	0.991772	32.59	15.0757	15.0757	-0.490543	1.40497	1.34712
22-106	iPS12_82_M2_24_P_6	iPS12_82_M2_24_P	82_M2_24	Mut	71	iPS12	M2_24h00	RPL19		17.6808	17.6156	0.0651684	17.6482	NR5A1	35.0061	36.3724	1.36633	35.0061	17.3579	17.3579	1.79162	0.288847	0.276952
iPS12-M2_48h00-Wt_vs_Mut
Sample_Reference	Sample_Name	Name	Name_wo_Experiment	genotype	qPCR	Experiment	Differentiation_stage	Normalizer	Calibrator	Cт1_Normalizer	Cт2_Normalizer	Cт2-Cт1_Normalizer	µCt_Normalizer	Target	Cт1_Target	Cт2_Target	Cт2-Cт1_Target	µCт_Target	dCт	dCт_NA	ddCт	two_exp_minus_ddCт	to_1
22-107	iPS12_45_M2_48_P_1	iPS12_45_M2_48_P	45_M2_48	WT	72	iPS12	M2_48h00	RPL19	WT	20.9744	21.0083	0.0339184	20.9913	NR5A1	34.8189	34.307	0.511887	34.563	13.5717	13.5717	-0.7655	1.69996	1.51221	µ(∆Ct_M1_36h00)	14.3372
22-108	iPS12_45_M2_48_P_2	iPS12_45_M2_48_P	45_M2_48	WT	72	iPS12	M2_48h00	RPL19	WT	20.828	20.6848	0.143202	20.7564	NR5A1	37.082	35.2014	1.88061	36.1417	15.3853	15.3853	1.04818	0.483577	0.43017	µ(2^-∆∆Ct_M1_36h00)	1.12415
22-109	iPS12_45_M2_48_P_3	iPS12_45_M2_48_P	45_M2_48	WT	72	iPS12	M2_48h00	RPL19	WT	20.3048	20.4465	0.141693	20.3757	NR5A1	34.5198	36.1811	1.6613	35.3504	14.9748	14.9748	0.637607	0.642778	0.571789
22-110	iPS12_45_M2_48_P_4	iPS12_45_M2_48_P	45_M2_48	WT	72	iPS12	M2_48h00	RPL19	WT	21.3765	21.4359	0.0593758	21.4062	NR5A1	35.2803	34.7761	0.504189	35.0282	13.622	13.622	-0.715134	1.64164	1.46033
22-111	iPS12_45_M2_48_P_5	iPS12_45_M2_48_P	45_M2_48	WT	72	iPS12	M2_48h00	RPL19	WT	20.7631	20.7104	0.0526638	20.7368	NR5A1	35.1914	34.5462	0.64521	34.8688	14.132	14.132	-0.205156	1.15281	1.02549	µ =	1
22-112	iPS12_45_M2_48_P_6	iPS12_45_M2_48_P	45_M2_48	WT	72	iPS12	M2_48h00	RPL19	WT	20.9695	20.9649	0.00461769	20.9672	NR5A1	40	40	0	40	NA	NA	NA	NA	NA
22-113	iPS12_82_M2_48_P_1	iPS12_82_M2_48_P	82_M2_48	Mut	72	iPS12	M2_48h00	RPL19		21.436	21.2326	0.203444	21.3343	NR5A1	34.2864	34.7878	0.501339	34.5371	13.2028	13.2028	-1.13435	2.19519	1.95276
22-114	iPS12_82_M2_48_P_2	iPS12_82_M2_48_P	82_M2_48	Mut	72	iPS12	M2_48h00	RPL19		20.5975	20.5802	0.0173359	20.5888	NR5A1	34.9931	34.4721	0.520966	34.7326	14.1438	14.1438	-0.193387	1.14345	1.01716
22-115	iPS12_82_M2_48_P_3	iPS12_82_M2_48_P	82_M2_48	Mut	72	iPS12	M2_48h00	RPL19		20.7576	20.6681	0.0895538	20.7129	NR5A1	35.1081	34.3733	0.734837	34.7407	14.0279	14.0279	-0.309302	1.23911	1.10226
22-116	iPS12_82_M2_48_P_4	iPS12_82_M2_48_P	82_M2_48	Mut	72	iPS12	M2_48h00	RPL19		20.9048	20.3754	0.529427	20.9048	NR5A1	34.6821	34.6007	0.0814171	34.6414	13.7366	13.7366	-0.600575	1.51632	1.34886	µ =	1.26701
22-117	iPS12_82_M2_48_P_5	iPS12_82_M2_48_P	82_M2_48	Mut	72	iPS12	M2_48h00	RPL19		20.5236	20.5178	0.00585365	20.5207	NR5A1	34.5472	35.0903	0.543144	34.8187	14.298	14.298	-0.039138	1.0275	0.914022
22-118	iPS12_82_M2_48_P_6	iPS12_82_M2_48_P	82_M2_48	Mut	72	iPS12	M2_48h00	RPL19		40	40	0	40	NR5A1	34.8608	34.7739	0.0868454	34.8174	NA	NA	NA	NA	NA
iPS19-iPS-Wt_vs_Mut
Sample_Reference	Sample_Name	Name	Name_wo_Experiment	genotype	qPCR	Experiment	Differentiation_stage	Normalizer	Calibrator	Cт1_Normalizer	Cт2_Normalizer	Cт2-Cт1_Normalizer	µCt_Normalizer	Target	Cт1_Target	Cт2_Target	Cт2-Cт1_Target	µCт_Target	dCт	dCт_NA	ddCт	two_exp_minus_ddCт	to_1
23-157	iPS19_45_iPS_P1	iPS19_45_iPS	45_iPS	WT	106_115	iPS19	iPS	RPL19	WT	20.9786	20.7934	0.18527	20.886	NR5A1	36.1348	36.7274	0.592686	36.4311	15.5451	15.5451	1.09302	0.468778	0.410334	µ(∆Ct_M1_36h00)	14.4521
23-158	iPS19_45_iPS_P2	iPS19_45_iPS	45_iPS	WT	106_115	iPS19	iPS	RPL19	WT	20.7055	20.6677	0.0378	20.6866	NR5A1	34.4135	34.9542	0.540722	34.6839	13.9973	13.9973	-0.454802	1.37059	1.19972	µ(2^-∆∆Ct_M1_36h00)	1.14243
23-159	iPS19_45_iPS_P3	iPS19_45_iPS	45_iPS	WT	106_115	iPS19	iPS	RPL19	WT	20.7061	20.6481	0.05798	20.6771	NR5A1	34.8922	35.4048	0.512638	35.1485	14.4714	14.4714	0.0192979	0.986713	0.863695
23-160	iPS19_45_iPS_P4	iPS19_45_iPS	45_iPS	WT	106_115	iPS19	iPS	RPL19	WT	20.5022	19.6018	0.90043	20.5022	NR5A1	34.6536	34.4854	0.168198	34.5695	14.0673	14.0673	-0.384781	1.30566	1.14288
23-161	iPS19_45_iPS_P5	iPS19_45_iPS	45_iPS	WT	106_115	iPS19	iPS	RPL19	WT	20.8655	20.7544	0.11111	20.8099	NR5A1	35.632	35.2042	0.427742	35.4181	14.6082	14.6082	0.156084	0.897458	0.785568
23-162	iPS19_45_iPS_P6	iPS19_45_iPS	45_iPS	WT	106_115	iPS19	iPS	RPL19	WT	20.7455	20.6961	0.0494	20.7208	NR5A1	34.623	34.9974	0.374413	34.8102	14.0895	14.0895	-0.362632	1.28577	1.12547
23-169	iPS19_45_iPS_P1	iPS19_45_iPS	45_iPS	WT	107_116	iPS19	iPS	RPL19	WT	21.0793	21.1746	0.0952892	21.127	NR5A1	34.2813	34.4904	0.20908	34.3859	13.2589	13.2589	-1.1932	2.2866	2.00152
23-170	iPS19_45_iPS_P2	iPS19_45_iPS	45_iPS	WT	107_116	iPS19	iPS	RPL19	WT	20.6605	20.5603	0.100142	20.6104	NR5A1	27.5764	35.3445	7.76808	31.4604	10.85	NA	NA	NA	NA
23-171	iPS19_45_iPS_P3	iPS19_45_iPS	45_iPS	WT	107_116	iPS19	iPS	RPL19	WT	20.4506	20.4266	0.0239906	20.4386	NR5A1	34.1994	33.9216	0.27774	34.0605	13.6219	13.6219	-0.830173	1.7779	1.55624
23-172	iPS19_45_iPS_P4	iPS19_45_iPS	45_iPS	WT	107_116	iPS19	iPS	RPL19	WT	21.1211	20.6019	0.519173	20.8615	NR5A1	36.2917	36.9914	0.699699	36.6415	15.78	15.78	1.32791	0.398346	0.348683
23-173	iPS19_45_iPS_P5	iPS19_45_iPS	45_iPS	WT	107_116	iPS19	iPS	RPL19	WT	20.5604	20.4066	0.153858	20.4835	NR5A1	35.6675	35.4622	0.205292	35.5649	15.0814	15.0814	0.629282	0.646498	0.565896
23-174	iPS19_45_iPS_P6	iPS19_45_iPS	45_iPS	WT	107_116	iPS19	iPS	RPL19	WT	20.9848	20.9575	0.0272636	20.9712	NR5A1	30.1881	30.1228	0.0653267	30.1554	9.18425	NA	NA	NA	NA	µ =	1
23-163	iPS19_82_iPS_P1	iPS19_82_iPS	82_iPS	Mut	106_115	iPS19	iPS	RPL19		20.8273	20.8263	0.00096	20.8268	NR5A1	34.7975	35.5081	0.710571	35.1528	14.326	14.326	-0.126132	1.09136	0.955299
23-164	iPS19_82_iPS_P2	iPS19_82_iPS	82_iPS	Mut	106_115	iPS19	iPS	RPL19		20.789	20.7045	0.08451	20.7468	NR5A1	35.4628	35.943	0.480164	35.7029	14.9561	14.9561	0.504029	0.705135	0.617223
23-165	iPS19_82_iPS_P3	iPS19_82_iPS	82_iPS	Mut	106_115	iPS19	iPS	RPL19		20.5213	20.7277	0.20641	20.6245	NR5A1	35.4708	35.6694	0.198601	35.5701	14.9456	14.9456	0.493479	0.71031	0.621753
23-166	iPS19_82_iPS_P4	iPS19_82_iPS	82_iPS	Mut	106_115	iPS19	iPS	RPL19		20.8894	20.8585	0.03085	20.8739	NR5A1	35.6787	35.8367	0.158047	35.7577	14.8838	14.8838	0.431684	0.741396	0.648963
23-167	iPS19_82_iPS_P5	iPS19_82_iPS	82_iPS	Mut	106_115	iPS19	iPS	RPL19		20.3788	20.6982	0.31942	20.5385	NR5A1	36.1091	35.7335	0.375664	35.9213	15.3828	15.3828	0.93069	0.524607	0.459202
23-168	iPS19_82_iPS_P6	iPS19_82_iPS	82_iPS	Mut	106_115	iPS19	iPS	RPL19		20.9423	20.9107	0.03159	20.9265	NR5A1	35.4793	35.965	0.48568	35.7222	14.7957	14.7957	0.343623	0.78806	0.689809
23-175	iPS19_82_iPS_P1	iPS19_82_iPS	82_iPS	Mut	107_116	iPS19	iPS	RPL19		20.972	20.9047	0.0672054	20.9383	NR5A1	34.0891	35.269	1.17986	34.679	13.7407	13.7407	-0.7114	1.63739	1.43325
23-176	iPS19_82_iPS_P2	iPS19_82_iPS	82_iPS	Mut	107_116	iPS19	iPS	RPL19		20.7626	20.7321	0.0305347	20.7473	NR5A1	35.9543	35.6677	0.286617	35.811	15.0637	15.0637	0.611633	0.654456	0.572862
23-177	iPS19_82_iPS_P3	iPS19_82_iPS	82_iPS	Mut	107_116	iPS19	iPS	RPL19		20.5898	20.5492	0.0406399	20.5695	NR5A1	35.0794	34.3322	0.747162	34.7058	14.1363	14.1363	-0.315789	1.24469	1.08951
23-178	iPS19_82_iPS_P4	iPS19_82_iPS	82_iPS	Mut	107_116	iPS19	iPS	RPL19		20.7042	20.6038	0.100441	20.654	NR5A1	34.4401	35.0118	0.571686	34.726	14.072	14.072	-0.380133	1.30146	1.1392
23-179	iPS19_82_iPS_P5	iPS19_82_iPS	82_iPS	Mut	107_116	iPS19	iPS	RPL19		20.7642	20.4561	0.308119	20.6102	NR5A1	34.4815	34.5563	0.074791	34.5189	13.9087	13.9087	-0.54338	1.45738	1.27568
23-180	iPS19_82_iPS_P6	iPS19_82_iPS	82_iPS	Mut	107_116	iPS19	iPS	RPL19		20.6954	20.5959	0.0994473	20.6457	NR5A1	35.6598	35.5177	0.142139	35.5887	14.9431	14.9431	0.490979	0.711542	0.622831	µ =	0.843799
iPS26-M1_36h00-Wt_vs_Mut
Sample_Reference	Sample_Name	Name	Name_wo_Experiment	genotype	qPCR	Experiment	Differentiation_stage	Normalizer	Calibrator	Cт1_Normalizer	Cт2_Normalizer	Cт2-Cт1_Normalizer	µCt_Normalizer	Target	Cт1_Target	Cт2_Target	Cт2-Cт1_Target	µCт_Target	dCт	dCт_NA	ddCт	two_exp_minus_ddCт	to_1
23-181	iPS26_-80_M1-36h_45-1	iPS26_M1-36h_45-1	iPS26_45_M1-36	WT	145_146	iPS26a	M1-36h00	RPL19	WT	18.6368	18.323	0.313797	18.4799	NR5A1	34.5847	34.2456	0.339054	34.4151	15.9352	15.9352	-0.0784542	1.05589	1.03865	µ(∆Ct_M1-36h00)	16.0137
23-182	iPS26_-80_M1-36h_45-2	iPS26_M1-36h_45-2	iPS26_45_M1-36	WT	145_146	iPS26a	M1-36h00	RPL19	WT	18.7543	18.6807	0.0736446	18.7175	NR5A1	34.4851	34.3362	0.14896	34.4107	15.6932	15.6932	-0.32053	1.24879	1.22841	µ(2^-∆∆Ct_M1-36h00)	1.01659
23-183	iPS26_-80_M1-36h_45-3	iPS26_M1-36h_45-3	iPS26_45_M1-36	WT	145_146	iPS26a	M1-36h00	RPL19	WT	18.4846	18.5684	0.0837784	18.5265	NR5A1	34.342	35.0497	0.707691	34.6958	16.1693	16.1693	0.155597	0.897761	0.883107
23-184	iPS26_-80_M1-36h_45-4	iPS26_M1-36h_45-4	iPS26_45_M1-36	WT	145_146	iPS26a	M1-36h00	RPL19	WT	18.896	18.5128	0.383163	18.7044	NR5A1	35.3918	34.5745	0.817245	34.9832	16.2787	16.2787	0.265036	0.832178	0.818594
23-185	iPS26_-80_M1-36h_45-5	iPS26_M1-36h_45-5	iPS26_45_M1-36	WT	145_146	iPS26a	M1-36h00	RPL19	WT	18.3809	17.8276	0.553278	18.3809	NR5A1	34.703	33.4238	1.2792	34.0634	15.6825	15.6825	-0.331195	1.25806	1.23752		1
23-186	iPS26_-80_M1-36h_45-6	iPS26_M1-36h_45-6	iPS26_45_M1-36	WT	145_146	iPS26a	M1-36h00	RPL19	WT	18.3322	18.4098	0.0775375	18.371	NR5A1	34.0812	35.3074	1.22618	34.6943	16.3232	16.3232	0.309546	0.806895	0.793724
23-187	iPS26_LN_M1-36h_45-1	iPS26_M1-36h_45-1	iPS26_45_M1-36	WT	147_148	iPS26b	M1-36h00	RPL19	WT	17.9989	17.7745	0.224449	17.8867	NR5A1	34.7385	34.7731	0.0346642	34.7558	16.8691	16.8691	-0.0424353	1.02985	1.0001	µ(∆Ct_M1-36h00)	16.9115
23-188	iPS26_LN_M1-36h_45-2	iPS26_M1-36h_45-2	iPS26_45_M1-36	WT	147_148	iPS26b	M1-36h00	RPL19	WT	18.021	18.0091	0.0118847	18.015	NR5A1	35.1974	34.3993	0.798069	34.7984	16.7833	16.7833	-0.128214	1.09294	1.06136	µ(2^-∆∆Ct_M1-36h00)	1.02975
23-189	iPS26_LN_M1-36h_45-3	iPS26_M1-36h_45-3	iPS26_45_M1-36	WT	147_148	iPS26b	M1-36h00	RPL19	WT	17.4222	17.5304	0.108183	17.4763	NR5A1	34.8764	35.4659	0.589535	35.1712	17.6949	17.6949	0.783318	0.581029	0.564243
23-190	iPS26_LN_M1-36h_45-4	iPS26_M1-36h_45-4	iPS26_45_M1-36	WT	147_148	iPS26b	M1-36h00	RPL19	WT	18.1511	17.7746	0.376465	17.9628	NR5A1	34.8123	34.954	0.141621	34.8831	16.9203	16.9203	0.00876172	0.993945	0.965229
23-191	iPS26_LN_M1-36h_45-5	iPS26_M1-36h_45-5	iPS26_45_M1-36	WT	147_148	iPS26b	M1-36h00	RPL19	WT	18.1178	17.627	0.490772	17.8724	NR5A1	34.5819	34.3895	0.192375	34.4857	16.6133	16.6133	-0.298285	1.22968	1.19416	µ =	1
23-192	iPS26_LN_M1-36h_45-6	iPS26_M1-36h_45-6	iPS26_45_M1-36	WT	147_148	iPS26b	M1-36h00	RPL19	WT	17.4552	17.5289	0.0737267	17.492	NR5A1	34.1159	34.0449	0.0709648	34.0804	16.5884	16.5884	-0.323146	1.25106	1.21491
23-193	iPS26_-80_M1-36h_82-1	iPS26_M1-36h_45-1	iPS26_82_M1-36	Mut	145_146	iPS26a	M1-36h00	RPL19		18.6846	18.6456	0.0389366	18.6651	NR5A1	35.787	35.8487	0.0616951	35.8179	17.1528	17.1528	1.13905	0.454058	0.446646
23-194	iPS26_-80_M1-36h_82-2	iPS26_M1-36h_45-2	iPS26_82_M1-36	Mut	145_146	iPS26a	M1-36h00	RPL19		18.3259	18.5352	0.209303	18.4305	NR5A1	34.6807	34.7157	0.0350075	34.6982	16.2677	16.2677	0.25398	0.83858	0.824891
23-195	iPS26_-80_M1-36h_82-3	iPS26_M1-36h_45-3	iPS26_82_M1-36	Mut	145_146	iPS26a	M1-36h00	RPL19		18.2725	18.5905	0.318005	18.4315	NR5A1	35.154	35.3996	0.245663	35.2768	16.8453	16.8453	0.831572	0.561916	0.552744
23-196	iPS26_-80_M1-36h_82-4	iPS26_M1-36h_45-4	iPS26_82_M1-36	Mut	145_146	iPS26a	M1-36h00	RPL19		18.5761	18.6583	0.0821381	18.6172	NR5A1	35.3982	34.8301	0.568073	35.1142	16.497	16.497	0.483262	0.715358	0.703681
23-197	iPS26_-80_M1-36h_82-5	iPS26_M1-36h_45-5	iPS26_82_M1-36	Mut	145_146	iPS26a	M1-36h00	RPL19		18.572	18.5878	0.0157738	18.5799	NR5A1	35.1787	35.1841	0.00541687	35.1814	16.6015	16.6015	0.587811	0.665352	0.654491	µ =	0.640121
23-198	iPS26_-80_M1-36h_82-6	iPS26_M1-36h_45-6	iPS26_82_M1-36	Mut	145_146	iPS26a	M1-36h00	RPL19		18.0593	18.3136	0.254307	18.1865	NR5A1	34.7998	34.7596	0.0402451	34.7797	16.5932	16.5932	0.579501	0.669195	0.658272
23-199	iPS26_LN_M1-36h_82-1	iPS26_M1-36h_45-1	iPS26_82_M1-36	Mut	147_148	iPS26b	M1-36h00	RPL19		17.6807	17.7061	0.0253372	17.6934	NR5A1	35.1903	34.7543	0.436008	34.9723	17.2789	17.2789	0.367332	0.775215	0.752818
23-200	iPS26_LN_M1-36h_82-2	iPS26_M1-36h_45-2	iPS26_82_M1-36	Mut	147_148	iPS26b	M1-36h00	RPL19		17.4646	17.753	0.288412	17.6088	NR5A1	34.4704	34.3666	0.103794	34.4185	16.8098	16.8098	-0.101778	1.07309	1.04209
23-201	iPS26_LN_M1-36h_82-3	iPS26_M1-36h_45-3	iPS26_82_M1-36	Mut	147_148	iPS26b	M1-36h00	RPL19		17.8324	18.174	0.341583	18.0032	NR5A1	35.7963	34.3964	1.39991	35.0963	17.0931	17.0931	0.181543	0.88176	0.856285
23-202	iPS26_LN_M1-36h_82-4	iPS26_M1-36h_45-4	iPS26_82_M1-36	Mut	147_148	iPS26b	M1-36h00	RPL19		17.7004	17.7543	0.0538883	17.7273	NR5A1	35.2763	35.7916	0.515347	35.534	17.8067	17.8067	0.895113	0.537705	0.52217
23-203	iPS26_LN_M1-36h_82-5	iPS26_M1-36h_45-5	iPS26_82_M1-36	Mut	147_148	iPS26b	M1-36h00	RPL19		17.8005	17.8092	0.0086956	17.8048	NR5A1	34.9817	34.7648	0.216892	34.8732	17.0684	17.0684	0.156853	0.89698	0.871065	µ =	0.820675
23-204	iPS26_LN_M1-36h_82-6	iPS26_M1-36h_45-6	iPS26_82_M1-36	Mut	147_148	iPS26b	M1-36h00	RPL19		17.8991	18.0746	0.175581	17.9868	NR5A1	34.6853	35.397	0.711712	35.0411	17.0543	17.0543	0.14275	0.905791	0.879622
iPS26-M2_06h00-Wt_vs_Mut
Sample_Reference	Sample_Name	Name	Name_wo_Experiment	genotype	qPCR	Experiment	Differentiation_stage	Normalizer	Calibrator	Cт1_Normalizer	Cт2_Normalizer	Cт2-Cт1_Normalizer	µCt_Normalizer	Target	Cт1_Target	Cт2_Target	Cт2-Cт1_Target	µCт_Target	dCт	dCт_NA	ddCт	two_exp_minus_ddCт	to_1
23-205	iPS26_-80_M2-06h_45-1	iPS26_M2-06h_45-1	iPS26_45_M2-06	WT	145_146	iPS26a	M2-06h00	RPL19	WT	18.5853	18.3475	0.237776	18.4664	NR5A1	33.3264	33.2462	0.0801811	33.2863	14.8199	14.8199	-0.0980844	1.07035	1.06631	µ(∆Ct_M2-06h00)	14.918
23-206	iPS26_-80_M2-06h_45-2	iPS26_M2-06h_45-2	iPS26_45_M2-06	WT	145_146	iPS26a	M2-06h00	RPL19	WT	18.1784	18.4291	0.250694	18.3037	NR5A1	33.4107	33.3912	0.0194969	33.4009	15.0972	15.0972	0.179167	0.883213	0.879877	µ(2^-∆∆Ct_M2-06h00)	1.00379
23-207	iPS26_-80_M2-06h_45-3	iPS26_M2-06h_45-3	iPS26_45_M2-06	WT	145_146	iPS26a	M2-06h00	RPL19	WT	18.2895	18.3174	0.0278454	18.3035	NR5A1	33.0977	33.1831	0.085453	33.1404	14.8369	14.8369	-0.0810823	1.05781	1.05382
23-208	iPS26_LN_M2-06h_45-1	iPS26_M2-06h_45-1	iPS26_45_M2-06	WT	147_148	iPS26b	M2-06h00	RPL19	WT	18.0951	17.9367	0.158352	18.0159	NR5A1	33.4486	33.7528	0.304241	33.6007	15.5848	15.5848	-0.12461	1.09021	1.08035
23-209	iPS26_LN_M2-06h_45-2	iPS26_M2-06h_45-2	iPS26_45_M2-06	WT	147_148	iPS26b	M2-06h00	RPL19	WT	17.6592	17.9759	0.31671	17.8175	NR5A1	33.4221	33.3225	0.0996552	33.3723	15.5548	15.5548	-0.154675	1.11317	1.1031	µ(∆Ct_M2-06h00)	15.7094
23-210	iPS26_LN_M2-06h_45-3	iPS26_M2-06h_45-3	iPS26_45_M2-06	WT	147_148	iPS26b	M2-06h00	RPL19	WT	17.4439	17.5073	0.0634594	17.4756	NR5A1	33.5449	33.3838	0.161148	33.4643	15.9887	15.9887	0.279285	0.823999	0.816546	µ(2^-∆∆Ct_M2-06h00)	1.00913
23-211	iPS26_-80_M2-06h_82-1	iPS26_M2-06h_82-1	iPS26_82_M2-06	Mut	145_146	iPS26a	M2-06h00	RPL19		18.1475	18.3296	0.182104	18.2385	NR5A1	34.1107	34.361	0.250317	34.2358	15.9973	15.9973	1.07931	0.473254	0.471466
23-212	iPS26_-80_M2-06h_82-2	iPS26_M2-06h_82-2	iPS26_82_M2-06	Mut	145_146	iPS26a	M2-06h00	RPL19		18.2915	18.2967	0.00519562	18.2941	NR5A1	34.7782	34.0064	0.771816	34.3923	16.0982	16.0982	1.18021	0.441287	0.43962
23-213	iPS26_-80_M2-06h_82-3	iPS26_M2-06h_82-3	iPS26_82_M2-06	Mut	145_146	iPS26a	M2-06h00	RPL19		18.1758	18.355	0.179241	18.2654	NR5A1	33.6008	35.0459	1.44518	34.3233	16.0579	16.0579	1.13992	0.453786	0.452072	µ =	0.454386
23-214	iPS26_LN_M2-06h_82-1	iPS26_M2-06h_82-1	iPS26_82_M2-06	Mut	147_148	iPS26b	M2-06h00	RPL19		17.6313	17.8831	0.25182	17.7572	NR5A1	34.0021	34.1638	0.161728	34.0829	16.3257	16.3257	0.616305	0.65234	0.646439
23-215	iPS26_LN_M2-06h_82-2	iPS26_M2-06h_82-2	iPS26_82_M2-06	Mut	147_148	iPS26b	M2-06h00	RPL19		17.5425	17.5536	0.0110931	17.548	NR5A1	33.7808	33.5779	0.202908	33.6794	16.1313	16.1313	0.421897	0.746443	0.739691
23-216	iPS26_LN_M2-06h_82-3	iPS26_M2-06h_82-3	iPS26_82_M2-06	Mut	147_148	iPS26b	M2-06h00	RPL19		17.8572	18.1498	0.292583	18.0035	NR5A1	33.8055	34.0158	0.210361	33.9106	15.9071	15.9071	0.197697	0.871941	0.864054	µ =	0.750061
iPS26-M2_12h00-Wt_vs_Mut
Sample_Reference	Sample_Name	Name	Name_wo_Experiment	genotype	qPCR	Experiment	Differentiation_stage	Normalizer	Calibrator	Cт1_Normalizer	Cт2_Normalizer	Cт2-Cт1_Normalizer	µCt_Normalizer	Target	Cт1_Target	Cт2_Target	Cт2-Cт1_Target	µCт_Target	dCт	dCт_NA	ddCт	two_exp_minus_ddCт	to_1
23-217	iPS26_-80_M2-12h_45-1	iPS26_M2-12h_45-1	iPS26_45_M2-12	WT	145_146	iPS26a	M2-12h00	RPL19	WT	18.5923	18.5204	0.0719643	18.5564	NR5A1	33.7801	33.8955	0.115425	33.8378	15.2815	15.2815	-0.128359	1.09305	1.07598	µ(∆Ct_M2-06h00)	15.4098
23-218	iPS26_-80_M2-12h_45-2	iPS26_M2-12h_45-2	iPS26_45_M2-12	WT	145_146	iPS26a	M2-12h00	RPL19	WT	18.321	18.1329	0.188087	18.2269	NR5A1	33.4524	33.349	0.103405	33.4007	15.1737	15.1737	-0.236067	1.17778	1.15938	µ(2^-∆∆Ct_M2-06h00)	1.01587
23-219	iPS26_-80_M2-12h_45-3	iPS26_M2-12h_45-3	iPS26_45_M2-12	WT	145_146	iPS26a	M2-12h00	RPL19	WT	18.0954	18.2488	0.153366	18.1721	NR5A1	33.7316	34.1611	0.429451	33.9463	15.7742	15.7742	0.364427	0.776777	0.764644
23-220	iPS26_LN_M2-12h_45-1	iPS26_M2-12h_45-1	iPS26_45_M2-12	WT	147_148	iPS26b	M2-12h00	RPL19	WT	17.5869	17.5976	0.0106754	17.5923	NR5A1	33.5537	33.6511	0.0974503	33.6024	16.0101	16.0101	-0.453245	1.36912	1.30105
23-221	iPS26_LN_M2-12h_45-2	iPS26_M2-12h_45-2	iPS26_45_M2-12	WT	147_148	iPS26b	M2-12h00	RPL19	WT	17.8042	17.7481	0.056118	17.7762	NR5A1	34.3463	33.7145	0.631779	34.0304	16.2542	16.2542	-0.20915	1.15601	1.09853	µ(∆Ct_M2-06h00)	16.4634
23-222	iPS26_LN_M2-12h_45-3	iPS26_M2-12h_45-3	iPS26_45_M2-12	WT	147_148	iPS26b	M2-12h00	RPL19	WT	17.499	17.7008	0.201864	17.5999	NR5A1	34.5272	34.9241	0.396858	34.7257	17.1258	17.1258	0.662395	0.631828	0.600416	µ(2^-∆∆Ct_M2-06h00)	1.05232
23-223	iPS26_-80_M2-12h_82-1	iPS26_M2-12h_82-1	iPS26_82_M2-12	Mut	145_146	iPS26a	M2-12h00	RPL19		18.5072	18.5775	0.0702839	18.5423	NR5A1	34.3755	34.6371	0.261612	34.5063	15.9639	15.9639	0.554112	0.681076	0.670437
23-224	iPS26_-80_M2-12h_82-2	iPS26_M2-12h_82-2	iPS26_82_M2-12	Mut	145_146	iPS26a	M2-12h00	RPL19		18.6261	17.799	0.82704	18.2126	NR5A1	34.9694	34.855	0.114357	34.9122	16.6996	16.6996	1.2898	0.409006	0.402617
23-225	iPS26_-80_M2-12h_82-3	iPS26_M2-12h_82-3	iPS26_82_M2-12	Mut	145_146	iPS26a	M2-12h00	RPL19		18.6002	18.7195	0.119236	18.6598	NR5A1	34.4368	34.4109	0.0259056	34.4238	15.764	15.764	0.35415	0.78233	0.77011	µ =	0.614388
23-226	iPS26_LN_M2-12h_82-1	iPS26_M2-12h_82-1	iPS26_82_M2-12	Mut	147_148	iPS26b	M2-12h00	RPL19		17.47	17.5144	0.0444031	17.4922	NR5A1	33.1637	34.0787	0.915043	33.6212	16.129	16.129	-0.334314	1.26078	1.1981
23-227	iPS26_LN_M2-12h_82-2	iPS26_M2-12h_82-2	iPS26_82_M2-12	Mut	147_148	iPS26b	M2-12h00	RPL19		17.728	17.0768	0.651194	17.4024	NR5A1	33.8534	33.6907	0.162739	33.7721	16.3697	16.3697	-0.0936874	1.06709	1.01404
23-228	iPS26_LN_M2-12h_82-3	iPS26_M2-12h_82-3	iPS26_82_M2-12	Mut	147_148	iPS26b	M2-12h00	RPL19		18.1401	18.2189	0.0787582	18.1795	NR5A1	34.2706	34.1842	0.0863609	34.2274	16.0479	16.0479	-0.415443	1.33371	1.2674	µ =	1.15985
iPS26_M2_36h00-Wt_vs_Mut
Sample_Reference	Sample_Name	Name	Name_wo_Experiment	genotype	qPCR	Experiment	Differentiation_stage	Normalizer	Calibrator	Cт1_Normalizer	Cт2_Normalizer	Cт2-Cт1_Normalizer	µCt_Normalizer	Target	Cт1_Target	Cт2_Target	Cт2-Cт1_Target	µCт_Target	dCт	dCт_NA	ddCт	two_exp_minus_ddCт	to_1
23-229	iPS26_-80_M2-36h_45-1	iPS26_M2-36h_45-1	iPS26_45_M2-36	WT	145_146	iPS26a	M2-36h00	RPL19	WT	18.6777	18.403	0.2747	18.5404	NR5A1	34.8805	35.1313	0.250729	35.0059	16.4655	16.4655	0.109825	0.926701	0.925214	µ(∆Ct_M2-06h00)	16.3557
23-230	iPS26_-80_M2-36h_45-2	iPS26_M2-36h_45-2	iPS26_45_M2-36	WT	145_146	iPS26a	M2-36h00	RPL19	WT	18.4824	18.2766	0.205795	18.3795	NR5A1	34.6999	34.5958	0.104065	34.6478	16.2683	16.2683	-0.0873779	1.06244	1.06073	µ(2^-∆∆Ct_M2-06h00)	1.00161
23-231	iPS26_-80_M2-36h_45-3	iPS26_M2-36h_45-3	iPS26_45_M2-36	WT	145_146	iPS26a	M2-36h00	RPL19	WT	18.445	18.5168	0.0718136	18.4809	NR5A1	34.807	34.8214	0.0143356	34.8142	16.3333	16.3333	-0.022447	1.01568	1.01405
23-232	iPS26_LN_M2-36h_45-1	iPS26_M2-36h_45-1	iPS26_45_M2-36	WT	147_148	iPS26b	M2-36h00	RPL19	WT	17.9716	17.6463	0.325245	17.809	NR5A1	34.662	34.8603	0.198303	34.7611	16.9522	16.9522	-0.0699972	1.04971	1.02715
23-233	iPS26_LN_M2-36h_45-2	iPS26_M2-36h_45-2	iPS26_45_M2-36	WT	147_148	iPS26b	M2-36h00	RPL19	WT	18.0181	17.873	0.145126	17.9455	NR5A1	34.5694	34.6984	0.12904	34.6339	16.6884	16.6884	-0.333783	1.26031	1.23322	µ(∆Ct_M2-06h00)	17.0222
23-234	iPS26_LN_M2-36h_45-3	iPS26_M2-36h_45-3	iPS26_45_M2-36	WT	147_148	iPS26b	M2-36h00	RPL19	WT	17.6404	17.7699	0.129559	17.7052	NR5A1	34.8097	35.4525	0.642715	35.1311	17.4259	17.4259	0.403781	0.755875	0.739627	µ(2^-∆∆Ct_M2-06h00)	1.02197
23-235	iPS26_-80_M2-36h_82-1	iPS26_M2-36h_82-1	iPS26_82_M2-36	Mut	145_146	iPS26a	M2-36h00	RPL19		18.87	18.6543	0.215708	18.7621	NR5A1	35.6874	35.5523	0.135036	35.6199	16.8577	16.8577	0.502028	0.706113	0.704981
23-236	iPS26_-80_M2-36h_82-2	iPS26_M2-36h_82-2	iPS26_82_M2-36	Mut	145_146	iPS26a	M2-36h00	RPL19		18.4991	18.6183	0.119213	18.5587	NR5A1	35.8005	35.2926	0.507896	35.5465	16.9878	16.9878	0.632103	0.645235	0.644201
23-237	iPS26_-80_M2-36h_82-3	iPS26_M2-36h_82-3	iPS26_82_M2-36	Mut	145_146	iPS26a	M2-36h00	RPL19		18.4156	18.6032	0.187641	18.5094	NR5A1	35.0461	35.8748	0.828705	35.4605	16.9511	16.9511	0.595354	0.661882	0.660821	µ =	0.670001
23-238	iPS26_LN_M2-36h_82-1	iPS26_M2-36h_82-1	iPS26_82_M2-36	Mut	147_148	iPS26b	M2-36h00	RPL19		17.8991	17.7128	0.186279	17.806	NR5A1	34.4051	34.9892	0.58408	34.6971	16.8912	16.8912	-0.131	1.09505	1.07151
23-239	iPS26_LN_M2-36h_82-2	iPS26_M2-36h_82-2	iPS26_82_M2-36	Mut	147_148	iPS26b	M2-36h00	RPL19		17.8538	17.9728	0.118969	17.9133	NR5A1	33.8879	34.1799	0.292046	34.0339	16.1206	16.1206	-0.901527	1.86804	1.82789
23-240	iPS26_LN_M2-36h_82-3	iPS26_M2-36h_82-3	iPS26_82_M2-36	Mut	147_148	iPS26b	M2-36h00	RPL19		18.0367	18.1639	0.127253	18.1003	NR5A1	34.7676	35.0081	0.240543	34.8878	16.7875	16.7875	-0.234614	1.17659	1.1513	µ =	1.35023
iPS26-M2_48h00-Wt_vs_Mut
Sample_Reference	Sample_Name	Name	Name_wo_Experiment	genotype	qPCR	Experiment	Differentiation_stage	Normalizer	Calibrator	Cт1_Normalizer	Cт2_Normalizer	Cт2-Cт1_Normalizer	µCt_Normalizer	Target	Cт1_Target	Cт2_Target	Cт2-Cт1_Target	µCт_Target	dCт	dCт_NA	ddCт	two_exp_minus_ddCт	to_1
23-241	iPS26_-80_M2-48h_45-1	iPS26_M2-48h_45-1	iPS26_45_M2-48	WT	145_146	iPS26a	M2-48h00	RPL19	WT	18.509	18.3686	0.140413	18.4388	NR5A1	35.7801	35.3366	0.443516	35.5584	17.1196	17.1196	-0.0583111	1.04125	1.04053	µ(∆Ct_M2-06h00)	17.1779
23-242	iPS26_-80_M2-48h_45-2	iPS26_M2-48h_45-2	iPS26_45_M2-48	WT	145_146	iPS26a	M2-48h00	RPL19	WT	18.7101	18.6307	0.079361	18.6704	NR5A1	36.3496	35.3214	1.02824	35.8355	17.1651	17.1651	-0.0127589	1.00888	1.00819	µ(2^-∆∆Ct_M2-06h00)	1.00069
23-243	iPS26_-80_M2-48h_45-3	iPS26_M2-48h_45-3	iPS26_45_M2-48	WT	145_146	iPS26a	M2-48h00	RPL19	WT	18.4857	18.4682	0.0175457	18.477	NR5A1	35.9357	35.5161	0.419552	35.7259	17.249	17.249	0.07107	0.951932	0.951278
23-244	iPS26_LN_M2-48h_45-1	iPS26_M2-48h_45-1	iPS26_45_M2-48	WT	147_148	iPS26b	M2-48h00	RPL19	WT	17.9778	17.8421	0.135706	17.9099	NR5A1	35.0162	35.643	0.626724	35.3296	17.4197	17.4197	-0.0137049	1.00954	0.881108
23-245	iPS26_LN_M2-48h_45-2	iPS26_M2-48h_45-2	iPS26_45_M2-48	WT	147_148	iPS26b	M2-48h00	RPL19	WT	18.1305	18.0271	0.103397	18.0788	NR5A1	34.3978	34.7611	0.363243	34.5795	16.5007	16.5007	-0.932687	1.90883	1.66598	µ(∆Ct_M2-06h00)	17.4334
23-246	iPS26_LN_M2-48h_45-3	iPS26_M2-48h_45-3	iPS26_45_M2-48	WT	147_148	iPS26b	M2-48h00	RPL19	WT	17.8593	17.9261	0.0667458	17.8927	NR5A1	35.5354	37.0096	1.47425	36.2725	18.3798	18.3798	0.946392	0.518928	0.452909	µ(2^-∆∆Ct_M2-06h00)	1.14577
23-247	iPS26_-80_M2-48h_82-1	iPS26_M2-48h_82-1	iPS26_82_M2-48	Mut	145_146	iPS26a	M2-48h00	RPL19		18.7762	18.9412	0.164974	18.8587	NR5A1	36.1677	35.9721	0.195591	36.0699	17.2112	17.2112	0.0333303	0.977162	0.976491
23-248	iPS26_-80_M2-48h_82-2	iPS26_M2-48h_82-2	iPS26_82_M2-48	Mut	145_146	iPS26a	M2-48h00	RPL19		18.6578	18.6069	0.0509262	18.6324	NR5A1	35.5898	35.772	0.182137	35.6809	17.0485	17.0485	-0.129353	1.0938	1.09305
23-249	iPS26_-80_M2-48h_82-3	iPS26_M2-48h_82-3	iPS26_82_M2-48	Mut	145_146	iPS26a	M2-48h00	RPL19		18.6208	18.788	0.167265	18.7044	NR5A1	36.9802	36.2264	0.753815	36.6033	17.8989	17.8989	0.721035	0.606662	0.606245	µ =	0.89193
23-250	iPS26_LN_M2-48h_82-1	iPS26_M2-48h_82-1	iPS26_82_M2-48	Mut	147_148	iPS26b	M2-48h00	RPL19		17.6785	17.8625	0.183966	17.7705	NR5A1	36.17	35.8157	0.354332	35.9928	18.2224	18.2224	0.788976	0.578755	0.505124
23-251	iPS26_LN_M2-48h_82-2	iPS26_M2-48h_82-2	iPS26_82_M2-48	Mut	147_148	iPS26b	M2-48h00	RPL19		18.0574	18.047	0.0103359	18.0522	NR5A1	35.5093	35.2104	0.298805	35.3599	17.3076	17.3076	-0.125743	1.09107	0.952261
23-252	iPS26_LN_M2-48h_82-3	iPS26_M2-48h_82-3	iPS26_82_M2-48	Mut	147_148	iPS26b	M2-48h00	RPL19		18.2451	18.3686	0.123465	18.3068	NR5A1	34.5599	35.5668	1.00691	35.0634	16.7565	16.7565	-0.67684	1.59863	1.39525	µ =	0.950879
iPS26-M3_24h00-Wt_vs_Mut
Sample_Reference	Sample_Name	Name	Name_wo_Experiment	genotype	qPCR	Experiment	Differentiation_stage	Normalizer	Calibrator	Cт1_Normalizer	Cт2_Normalizer	Cт2-Cт1_Normalizer	µCt_Normalizer	Target	Cт1_Target	Cт2_Target	Cт2-Cт1_Target	µCт_Target	dCт	dCт_NA	ddCт	two_exp_minus_ddCт	to_1
23-253	iPS26_-80_M3-24h_45-1	iPS26_M3-24h_45-1	iPS26_45_M3-24	WT	145_146	iPS26a	M3-24h00	RPL19	WT	18.6129	18.3904	0.222481	18.5017	NR5A1	34.9907	35.366	0.375385	35.1783	16.6767	16.6767	-0.0317494	1.02225	1.01104	µ(∆Ct_M2-06h00)	16.7084
23-254	iPS26_-80_M3-24h_45-2	iPS26_M3-24h_45-2	iPS26_45_M3-24	WT	145_146	iPS26a	M3-24h00	RPL19	WT	18.6449	18.5787	0.0661869	18.6118	NR5A1	35.4502	35.7474	0.297195	35.5988	16.987	16.987	0.2786	0.824391	0.815352	µ(2^-∆∆Ct_M2-06h00)	1.01109
23-255	iPS26_-80_M3-24h_45-3	iPS26_M3-24h_45-3	iPS26_45_M3-24	WT	145_146	iPS26a	M3-24h00	RPL19	WT	18.8144	18.7756	0.0388374	18.795	NR5A1	35.0983	35.4149	0.316654	35.2566	16.4616	16.4616	-0.246851	1.18661	1.1736
23-256	iPS26_LN_M3-24h_45-1	iPS26_M3-24h_45-1	iPS26_45_M3-24	WT	147_148	iPS26b	M3-24h00	RPL19	WT	17.992	17.8676	0.12434	17.9298	NR5A1	35.003	35.1199	0.116913	35.0614	17.1316	17.1316	0.140567	0.907162	0.904287
23-257	iPS26_LN_M3-24h_45-2	iPS26_M3-24h_45-2	iPS26_45_M3-24	WT	147_148	iPS26b	M3-24h00	RPL19	WT	18.0085	17.9705	0.038063	17.9895	NR5A1	35.1781	34.5008	0.677353	34.8395	16.85	16.85	-0.141089	1.10274	1.09924	µ(∆Ct_M2-06h00)	16.9911
23-258	iPS26_LN_M3-24h_45-3	iPS26_M3-24h_45-3	iPS26_45_M3-24	WT	147_148	iPS26b	M3-24h00	RPL19	WT	17.8517	17.8499	0.00175667	17.8508	NR5A1	34.9252	34.7595	0.16563	34.8424	16.9916	16.9916	0.000521342	0.999639	0.996471	µ(2^-∆∆Ct_M2-06h00)	1.00318
23-259	iPS26_-80_M3-24h_82-1	iPS26_M3-24h_45-1	iPS26_82_M3-24	Mut	145_146	iPS26a	M3-24h00	RPL19		19.1122	19.1077	0.00443459	19.1099	NR5A1	35.7193	35.6824	0.0368576	35.7009	16.5909	16.5909	-0.117528	1.08487	1.07298
23-260	iPS26_-80_M3-24h_82-2	iPS26_M3-24h_45-2	iPS26_82_M3-24	Mut	145_146	iPS26a	M3-24h00	RPL19		19.7913	18.928	0.863281	19.3596	NR5A1	35.4643	35.8349	0.37056	35.6496	16.29	16.29	-0.418478	1.33652	1.32186
23-261	iPS26_-80_M3-24h_82-3	iPS26_M3-24h_45-3	iPS26_82_M3-24	Mut	145_146	iPS26a	M3-24h00	RPL19		19.0556	19.2136	0.15806	19.1346	NR5A1	35.7034	35.8937	0.190273	35.7986	16.664	16.664	-0.0444762	1.03131	1.02	µ =	1.13828
23-262	iPS26_LN_M3-24h_82-1	iPS26_M3-24h_45-1	iPS26_82_M3-24	Mut	147_148	iPS26b	M3-24h00	RPL19		17.9517	17.9609	0.00919533	17.9563	NR5A1	36.0986	36.1554	0.0567818	36.127	18.1707	18.1707	1.17965	0.441459	0.440059
23-263	iPS26_LN_M3-24h_82-2	iPS26_M3-24h_45-2	iPS26_82_M3-24	Mut	147_148	iPS26b	M3-24h00	RPL19		18.9693	18.1363	0.832935	18.5528	NR5A1	35.5075	35.8564	0.348946	35.6819	17.1291	17.1291	0.138075	0.908731	0.905851
23-264	iPS26_LN_M3-24h_82-3	iPS26_M3-24h_45-3	iPS26_82_M3-24	Mut	147_148	iPS26b	M3-24h00	RPL19		18.4092	18.616	0.206802	18.5126	NR5A1	35.9092	35.6636	0.245678	35.7864	17.2738	17.2738	0.282783	0.822004	0.819399	µ =	0.72177
iPS26-M3_48h00-Wt_vs_Mut
Sample_Reference	Sample_Name	Name	Name_wo_Experiment	genotype	qPCR	Experiment	Differentiation_stage	Normalizer	Calibrator	Cт1_Normalizer	Cт2_Normalizer	Cт2-Cт1_Normalizer	µCt_Normalizer	Target	Cт1_Target	Cт2_Target	Cт2-Cт1_Target	µCт_Target	dCт	dCт_NA	ddCт	two_exp_minus_ddCт	to_1
23-265	iPS26_-80_M3-48h_45-1	iPS26_M3-48h_45-1	iPS26_45_M3-48	WT	145_146	iPS26a	M3-48h00	RPL19	WT	19.0577	18.8548	0.202915	18.9562	NR5A1	34.7844	34.7095	0.0749016	34.7469	15.7907	15.7907	-0.495606	1.40991	1.3453	µ(∆Ct_M2-06h00)	16.2863
23-266	iPS26_-80_M3-48h_45-2	iPS26_M3-48h_45-2	iPS26_45_M3-48	WT	145_146	iPS26a	M3-48h00	RPL19	WT	18.9689	18.9775	0.00865364	18.9732	NR5A1	35.082	35.2326	0.150589	35.1573	16.1841	16.1841	-0.102216	1.07342	1.02423	µ(2^-∆∆Ct_M2-06h00)	1.04803
23-267	iPS26_-80_M3-48h_45-3	iPS26_M3-48h_45-3	iPS26_45_M3-48	WT	145_146	iPS26a	M3-48h00	RPL19	WT	18.7884	18.6864	0.102079	18.7374	NR5A1	35.7536	35.4894	0.264248	35.6215	16.8841	16.8841	0.597823	0.66075	0.63047
23-268	iPS26_LN_M3-48h_45-1	iPS26_M3-48h_45-1	iPS26_45_M3-48	WT	147_148	iPS26b	M3-48h00	RPL19	WT	18.5692	18.3704	0.198763	18.4698	NR5A1	34.4754	34.6135	0.138073	34.5445	16.0746	16.0746	0.165094	0.89187	0.888999
23-269	iPS26_LN_M3-48h_45-2	iPS26_M3-48h_45-2	iPS26_45_M3-48	WT	147_148	iPS26b	M3-48h00	RPL19	WT	18.3908	18.4161	0.0252876	18.4035	NR5A1	34.3766	34.1038	0.2728	34.2402	15.8367	15.8367	-0.0728048	1.05176	1.04837	µ(∆Ct_M2-06h00)	15.9096
23-270	iPS26_LN_M3-48h_45-3	iPS26_M3-48h_45-3	iPS26_45_M3-48	WT	147_148	iPS26b	M3-48h00	RPL19	WT	18.2568	18.2384	0.0183201	18.2476	NR5A1	33.4474	34.6824	1.23502	34.0649	15.8173	15.8173	-0.0922893	1.06606	1.06263	µ(2^-∆∆Ct_M2-06h00)	1.00323
23-271	iPS26_-80_M3-48h_82-1	iPS26_M3-48h_45-1	iPS26_82_M3-48	Mut	145_146	iPS26a	M3-48h00	RPL19		18.9236	18.9704	0.0467834	18.947	NR5A1	34.9084	34.6646	0.243801	34.7865	15.8395	15.8395	-0.446803	1.36302	1.30055
23-272	iPS26_-80_M3-48h_82-2	iPS26_M3-48h_45-2	iPS26_82_M3-48	Mut	145_146	iPS26a	M3-48h00	RPL19		19.1046	19.0729	0.0317211	19.0888	NR5A1	35.592	35.9337	0.341621	35.7628	16.6741	16.6741	0.387812	0.764288	0.729263
23-273	iPS26_-80_M3-48h_82-3	iPS26_M3-48h_45-3	iPS26_82_M3-48	Mut	145_146	iPS26a	M3-48h00	RPL19		19.1103	19.4384	0.328114	19.2744	NR5A1	35.3394	35.221	0.118439	35.2802	16.0058	16.0058	-0.280453	1.21458	1.15892	µ =	1.06291
23-274	iPS26_LN_M3-48h_82-1	iPS26_M3-48h_45-1	iPS26_82_M3-48	Mut	147_148	iPS26b	M3-48h00	RPL19		18.0096	18.1376	0.128056	18.0736	NR5A1	35.4739	34.9752	0.498688	35.2245	17.1509	17.1509	1.24135	0.422975	0.421613
23-275	iPS26_LN_M3-48h_82-2	iPS26_M3-48h_45-2	iPS26_82_M3-48	Mut	147_148	iPS26b	M3-48h00	RPL19		18.3393	18.3436	0.00429726	18.3414	NR5A1	36.101	35.2179	0.88306	35.6595	17.318	17.318	1.40849	0.376705	0.375492
23-276	iPS26_LN_M3-48h_82-3	iPS26_M3-48h_45-3	iPS26_82_M3-48	Mut	147_148	iPS26b	M3-48h00	RPL19		18.7476	18.9846	0.236958	18.8661	NR5A1	36.0362	36.4301	0.39386	36.2331	17.3671	17.3671	1.45751	0.364121	0.362949	µ =	0.386685
