# Supplementary material for: A conserved NR5A1-responsive enhancer regulates SRY in testis-determination
Source: Nat Commun. 2024 Mar 30;15:2796. doi: 10.1038/s41467-024-47162-2 (PMC10981742; doi:10.1038/s41467-024-47162-2)
Supplement: Supplementary file 45 — Supplementary Dataset 42 [file 41467_2024_47162_MOESM45_ESM.xlsx]

## Sheet: iPS07_kinetics
SRY
Sample_Reference	Sample_Name	Name	Name_wo_Experiment	genotype	qPCR	Experiment	Differentiation_stage	Normalizer	Calibrator	Cт1_Normalizer	Cт2_Normalizer	Cт2-Cт1_Normalizer	µCt_Normalizer	Target	Cт1_Target	Cт2_Target	Cт2-Cт1_Target	µCт_Target	dCт	dCт_NA	ddCт	two_exp_minus_ddCт	to_1
21-85	iPS07-45-M1-36-1	iPS07_45_M1_36	45_M1_36	WT	35	iPS07	M1_36h00	RPL19	WT	17.9637	18.0017	0.0380478	17.9827	SRY	32.5922	32.5665	0.025795	32.5793	14.5966	14.5966	-0.103659	1.0745	1.07173	µ(∆Ct_M1_36h00)	14.7003
21-86	iPS07-45-M1-36-2	iPS07_45_M1_36	45_M1_36	WT	35	iPS07	M1_36h00	RPL19	WT	18.3297	18.4149	0.0851955	18.3723	SRY	33.4176	32.935	0.48254	33.1763	14.804	14.804	0.103659	0.93067	0.928272	µ(2^-∆∆Ct_M1_36h00)	1.00258
21-87	iPS07-45-M2-1	iPS07-45-M2_48	iPS07-45-M2_48	WT	35	iPS07	M2_48h00	RPL19	WT	18.54	18.51	0.03	18.525	SRY	31.8521	31.9658	0.113697	31.9089	13.3839	13.3839	-1.31637	2.49038	2.48397
21-88	iPS07-45-M2-2	iPS07-45-M2_48	iPS07-45-M2_48	WT	35	iPS07	M2_48h00	RPL19	WT	18.62	18.63	0.01	18.625	SRY	32.6274	32.8202	0.192776	32.7238	14.0988	14.0988	-0.60151	1.5173	1.5134
21-89	iPS07-45-M2-3	iPS07-45-M2_48	iPS07-45-M2_48	WT	35	iPS07	M2_48h00	RPL19	WT	18.64	18.66	0.02	18.65	SRY	31.9794	32.0553	0.0759315	32.0173	13.3673	13.3673	-1.33296	2.5192	2.51271
21-90	iPS07-45-M2-4	iPS07-45-M2_48	iPS07-45-M2_48	WT	35	iPS07	M2_48h00	RPL19	WT	18.8	18.77	0.03	18.785	SRY	32.4458	32.3211	0.124645	32.3835	13.5985	13.5985	-1.10184	2.14628	2.14075
21-91	iPS07-45-M2-5	iPS07-45-M2_48	iPS07-45-M2_48	WT	35	iPS07	M2_48h00	RPL19	WT	18.53	18.63	0.1	18.58	SRY	32.5377	32.2632	0.274506	32.4004	13.8204	13.8204	-0.879845	1.84018	1.83544	µ =	2.09725
21-107	iPS07-45-iPS-1	iPS07-45-iPS	45-iPS	WT	39	iPS07	iPS	RPL19	WT	21.275	21.3086	0.0335445	21.2918	SRY	32.5253	32.4483	0.0770187	32.4868	11.195	11.195	0.761552	0.589862	0.588342
21-108	iPS07-45-iPS-2	iPS07-45-iPS	45-iPS	WT	39	iPS07	iPS	RPL19	WT	20.7555	20.8806	0.125107	20.8181	SRY	33.3274	33.3706	0.0431671	33.349	12.5309	12.5309	0.852427	0.553852	0.552426
21-109	iPS07-45-iPS-3	iPS07-45-iPS	45-iPS	WT	39	iPS07	iPS	RPL19	WT	20.4602	20.5358	0.0756283	20.498	SRY	33.4911	33.5379	0.0468254	33.5145	13.0165	13.0165	0.885457	0.541316	0.539922
21-110	iPS07-45-iPS-4	iPS07-45-iPS	45-iPS	WT	39	iPS07	iPS	RPL19	WT	20.6162	20.7245	0.108324	20.6704	SRY	32.9777	32.9395	0.0382004	32.9586	12.2882	12.2882	0.835919	0.560226	0.558783
21-111	iPS07-45-iPS-5	iPS07-45-iPS	45-iPS	WT	39	iPS07	iPS	RPL19	WT	20.9959	21.0012	0.00530624	20.9985	SRY	32.4815	32.5069	0.025444	32.4942	11.4957	11.4957	0.782003	0.581559	0.580061
21-112	iPS07-45-iPS-6	iPS07-45-iPS	45-iPS	WT	39	iPS07	iPS	RPL19	WT	21.1771	21.2476	0.0704956	21.2124	SRY	33.4046	33.6647	0.260147	33.5346	12.3223	12.3223	0.838233	0.559328	0.557888
21-113	iPS07-45-iPS-7	iPS07-45-iPS	45-iPS	WT	39	iPS07	iPS	RPL19	WT	20.9474	20.9365	0.0109119	20.9419	SRY	32.5427	32.9596	0.416843	32.7512	11.8092	11.8092	0.803334	0.573023	0.571547	µ =	0.562904
SOX9
Sample_Reference	Sample_Name	Name	Name_wo_Experiment	genotype	qPCR	Experiment	Differentiation_stage	Normalizer	Calibrator	Cт1_Normalizer	Cт2_Normalizer	Cт2-Cт1_Normalizer	µCt_Normalizer	Target	Cт1_Target	Cт2_Target	Cт2-Cт1_Target	µCт_Target	dCт	dCт_NA	ddCт	two_exp_minus_ddCт	to_1
21-85	iPS07-45-M1-36-1	iPS07_45_M1_36	45_M1_36	WT	35	iPS07	M1_36h00	RPL19	WT	17.9637	18.0017	0.0380478	17.9827	SOX9	26.1901	26.2121	0.022049	26.2011	8.21837	8.21837	0.389697	0.76329	0.736266	µ(∆Ct_M1_36h00)	7.82867
21-86	iPS07-45-M1-36-2	iPS07_45_M1_36	45_M1_36	WT	35	iPS07	M1_36h00	RPL19	WT	18.3297	18.4149	0.0851955	18.3723	SOX9	25.8118	25.8108	0.00109291	25.8113	7.43897	7.43897	-0.389697	1.31012	1.26373	µ(2^-∆∆Ct_M1_36h00)	1.0367
21-87	iPS07-45-M2-48-1	iPS07-45-M2_48	iPS07-45-M2_48	WT	35_36	iPS07	M2_48h00	RPL19	WT	18.54	18.51	0.03	18.525	SOX9	23.6598	23.6167	0.043087	23.6383	5.11328	5.11328	-2.71539	6.56772	6.33519
21-88	iPS07-45-M2-48-2	iPS07-45-M2_48	iPS07-45-M2_48	WT	35_36	iPS07	M2_48h00	RPL19	WT	18.62	18.63	0.01	18.625	SOX9	23.4417	23.5522	0.110527	23.4969	4.87194	4.87194	-2.95673	7.76362	7.48875
21-89	iPS07-45-M2-48-3	iPS07-45-M2_48	iPS07-45-M2_48	WT	35_36	iPS07	M2_48h00	RPL19	WT	18.64	18.66	0.02	18.65	SOX9	23.7163	23.7437	0.0273857	23.73	5.07997	5.07997	-2.7487	6.72111	6.48315
21-90	iPS07-45-M2-48-4	iPS07-45-M2_48	iPS07-45-M2_48	WT	35_36	iPS07	M2_48h00	RPL19	WT	18.8	18.77	0.03	18.785	SOX9	24.1122	24.0695	0.0427437	24.0908	5.30582	5.30582	-2.52285	5.74715	5.54368
21-91	iPS07-45-M2-48-5	iPS07-45-M2_48	iPS07-45-M2_48	WT	35_36	iPS07	M2_48h00	RPL19	WT	18.53	18.63	0.1	18.58	SOX9	23.5539	23.5419	0.0119534	23.5479	4.9679	4.9679	-2.86077	7.26404	7.00686	µ =	6.57152
107-21	iPS07-45-iPS-1	iPS07-45-iPS	45-iPS	WT	39_40	iPS07	iPS	RPL19	WT	21.275	21.3086	0.0335445	21.2918	SOX9	30.2511	30.2931	0.0419922	30.2721	8.98029	8.98029	1.1471	0.451531	0.435545
108-21	iPS07-45-iPS-2	iPS07-45-iPS	45-iPS	WT	39_40	iPS07	iPS	RPL19	WT	20.7555	20.8806	0.125107	20.8181	SOX9	32.9358	33.2067	0.270916	33.0712	12.2531	12.2531	1.56516	0.33794	0.325975
109-21	iPS07-45-iPS-3	iPS07-45-iPS	45-iPS	WT	39_40	iPS07	iPS	RPL19	WT	20.4602	20.5358	0.0756283	20.498	SOX9	31.6995	31.8208	0.121277	31.7601	11.2621	11.2621	1.43858	0.368931	0.355869
110-21	iPS07-45-iPS-4	iPS07-45-iPS	45-iPS	WT	39_40	iPS07	iPS	RPL19	WT	20.6162	20.7245	0.108324	20.6704	SOX9	26.565	26.6398	0.0747795	26.6024	5.93199	5.93199	0.757727	0.591427	0.570488
111-21	iPS07-45-iPS-5	iPS07-45-iPS	45-iPS	WT	39_40	iPS07	iPS	RPL19	WT	20.9959	21.0012	0.00530624	20.9985	SOX9	28.6187	28.7596	0.140881	28.6892	7.69065	7.69065	0.98237	0.506147	0.488228
112-21	iPS07-45-iPS-6	iPS07-45-iPS	45-iPS	WT	39_40	iPS07	iPS	RPL19	WT	21.1771	21.2476	0.0704956	21.2124	SOX9	27.9768	28.0438	0.0670071	28.0103	6.79791	6.79791	0.868336	0.547778	0.528385
113-21	iPS07-45-iPS-7	iPS07-45-iPS	45-iPS	WT	39_40	iPS07	iPS	RPL19	WT	20.9474	20.9365	0.0109119	20.9419	SOX9	27.4757	27.5762	0.1005	27.5259	6.58401	6.58401	0.841012	0.558252	0.538487	µ =	0.450748
NR5A1
Sample_Reference	Sample_Name	Name	Name_wo_Experiment	genotype	qPCR	Experiment	Differentiation_stage	Normalizer	Calibrator	Cт1_Normalizer	Cт2_Normalizer	Cт2-Cт1_Normalizer	µCt_Normalizer	Target	Cт1_Target	Cт2_Target	Cт2-Cт1_Target	µCт_Target	dCт	dCт_NA	ddCт	two_exp_minus_ddCт	to_1
21-85	iPS07-45-M1-36-1	iPS07_45_M1_36	45_M1_36	WT	35	iPS07	M1_36h00	RPL19	WT	17.9637	18.0017	0.0380478	17.9827	NR5A1	32.8227	32.9026	0.0798683	32.8627	14.8799	14.8799	0.617666	0.651725	0.59624	µ(∆Ct_M1_36h00)	14.2623
21-86	iPS07-45-M1-36-2	iPS07_45_M1_36	45_M1_36	WT	35	iPS07	M1_36h00	RPL19	WT	18.3297	18.4149	0.0851955	18.3723	NR5A1	32.1889	31.845	0.343971	32.0169	13.6446	13.6446	-0.617666	1.53439	1.40376	µ(2^-∆∆Ct_M1_36h00)	1.09306
21-87	iPS07-45-IM3-48-1	iPS07-45-M2_48	iPS07-45-M2_48	WT	35_36	iPS07	M2_48h00	RPL19	WT	18.54	18.51	0.03	18.525	NR5A1	32.3085	32.3557	0.0472107	32.3321	13.8071	13.8071	-0.455153	1.37093	1.25421
21-88	iPS07-45-IM3-48-2	iPS07-45-M2_48	iPS07-45-M2_48	WT	35_36	iPS07	M2_48h00	RPL19	WT	18.62	18.63	0.01	18.625	NR5A1	32.2641	32.768	0.503929	32.516	13.891	13.891	-0.371251	1.29347	1.18335
21-89	iPS07-45-IM3-48-3	iPS07-45-M2_48	iPS07-45-M2_48	WT	35_36	iPS07	M2_48h00	RPL19	WT	18.64	18.66	0.02	18.65	NR5A1	31.9559	31.8661	0.0897999	31.911	13.261	NA	NA	NA	NA
21-90	iPS07-45-IM3-48-4	iPS07-45-M2_48	iPS07-45-M2_48	WT	35_36	iPS07	M2_48h00	RPL19	WT	18.8	18.77	0.03	18.785	NR5A1	32.0067	32.861	0.854366	32.4338	13.6488	13.6488	-0.613433	1.52989	1.39965
21-91	iPS07-45-IM3-48-5	iPS07-45-M2_48	iPS07-45-M2_48	WT	35_36	iPS07	M2_48h00	RPL19	WT	18.53	18.63	0.1	18.58	NR5A1	32.1917	32.4757	0.284046	32.3337	13.7537	13.7537	-0.508576	1.42265	1.30153	µ =	1.28469
