# Supplementary material for: A conserved NR5A1-responsive enhancer regulates SRY in testis-determination
Source: Nat Commun. 2024 Mar 30;15:2796. doi: 10.1038/s41467-024-47162-2 (PMC10981742; doi:10.1038/s41467-024-47162-2)
Supplement: Supplementary file 46 — Supplementary Dataset 43 [file 41467_2024_47162_MOESM46_ESM.xlsx]

## Sheet: iPS09_kinetics
SRY
Sample_Reference	Sample_Name	Name	Name_wo_Experiment	genotype	qPCR	Experiment	Differentiation_stage	Normalizer	Calibrator	Cт1_Normalizer	Cт2_Normalizer	Cт2-Cт1_Normalizer	µCt_Normalizer	Target	Cт1_Target	Cт2_Target	Cт2-Cт1_Target	µCт_Target	dCт	dCт_NA	ddCт	two_exp_minus_ddCт	to_1
21-121	iPS09-45-M1-19	iPS09-45-M1_36h00	45-M1_36h00	WT	38	iPS09	M1_36h00	RPL19	M1_36h00_WT	21.9782	21.9165	0.061655	21.9473	SRY	33.4353	33.5943	0.158993	33.5148	11.5674	11.5674	-0.391087	1.31138	1.24667	µ(∆Ct_M1_36h00)	11.9585
21-122	iPS09-45-M1-20	iPS09-45-M1_36h00	45-M1_36h00	WT	38	iPS09	M1_36h00	RPL19	M1_36h00_WT	20.2591	21.4134	1.15421	21.4134	SRY	33.4271	33.3665	0.060585	33.3968	11.9834	11.9834	0.0249294	0.982869	0.93437	µ(2^-∆∆Ct_M1_36h00)	1.05191	1
21-123	iPS09-45-M1-3	iPS09-45-M1_36h00	45-M1_36h00	WT	38	iPS09	M1_36h00	RPL19	M1_36h00_WT	20.13	21.2351	1.10513	21.2351	SRY	33.8765	33.979	0.10252	33.9278	12.6927	12.6927	0.734143	0.601175	0.571511
21-124	iPS09-45-M1-4	iPS09-45-M1_36h00	45-M1_36h00	WT	38	iPS09	M1_36h00	RPL19	M1_36h00_WT	21.3189	21.337	0.0180721	21.3279	SRY	33.541	33.4826	0.0583992	33.5118	12.1838	12.1838	0.225313	0.85541	0.8132
21-125	iPS09-45-M1-9	iPS09-45-M1_36h00	45-M1_36h00	WT	38	iPS09	M1_36h00	RPL19	M1_36h00_WT	19.9843	21.4558	1.47147	21.4558	SRY	32.8119	32.8302	0.0183105	32.821	11.3652	11.3652	-0.593298	1.50869	1.43425
21-131	iPS09-45-M2_24h-1	iPS09-45-M2_24h00	45-M2_24h00	WT	38	iPS09	M2_24h00	RPL19	M1_36h00_WT	21.4688	21.4557	0.0130901	21.4623	SRY	30.5865	30.7764	0.189865	30.6814	9.21916	9.21916	-2.73936	6.67776	6.34825
21-132	iPS09-45-M2_24h-12	iPS09-45-M2_24h00	45-M2_24h00	WT	38	iPS09	M2_24h00	RPL19	M1_36h00_WT	21.5061	21.7406	0.234549	21.6234	SRY	30.6113	30.4531	0.15826	30.5322	8.90886	8.90886	-3.04966	8.28017	7.87159
21-133	iPS09-45-M2_24h-15	iPS09-45-M2_24h00	45-M2_24h00	WT	38	iPS09	M2_24h00	RPL19	M1_36h00_WT	20.9546	21.0114	0.056776	20.983	SRY	37	30.141	6.85897	30.141	9.15799	9.15799	-2.80053	6.96695	6.62317
21-134	iPS09-45-M2_24h-18	iPS09-45-M2_24h00	45-M2_24h00	WT	38	iPS09	M2_24h00	RPL19	M1_36h00_WT	21.4118	21.4335	0.0217285	21.4227	SRY	37	30.4948	6.50517	30.4948	9.07215	9.07215	-2.88637	7.39409	7.02924
21-135	iPS09-45-M2_24h-7	iPS09-45-M2_24h00	45-M2_24h00	WT	38	iPS09	M2_24h00	RPL19	M1_36h00_WT	21.6615	21.662	0.000448227	21.6617	SRY	30.6643	30.5908	0.0734329	30.6275	8.96579	8.96579	-2.99273	7.95981	7.56704		µ =	7.08786
21-141	iPS09-45-M3_J1-2	iPS09-45-M3_24h00	45-M3_24h00	WT	39	iPS09	M3_24h00	RPL19	M1_36h00_WT	21.33	21.34	0.01	21.335	SRY	33.5883	33.6509	0.0626526	33.6196	12.2846	12.2846	0.326078	0.797702	0.75834
21-142	iPS09-45-M3_J1-5	iPS09-45-M3_24h00	45-M3_24h00	WT	39	iPS09	M3_24h00	RPL19	M1_36h00_WT	20.71	20.64	0.07	20.675	SRY	33.5066	33.2152	0.291454	33.3609	12.6859	12.6859	0.727398	0.603992	0.574189
21-143	iPS09-45-M3_J1-6	iPS09-45-M3_24h00	45-M3_24h00	WT	39	iPS09	M3_24h00	RPL19	M1_36h00_WT	21.22	21.08	0.14	21.15	SRY	33.5442	33.5317	0.012413	33.5379	12.3879	12.3879	0.429428	0.742556	0.705915
21-144	iPS09-45-M3_J1-8	iPS09-45-M3_24h00	45-M3_24h00	WT	39	iPS09	M3_24h00	RPL19	M1_36h00_WT	22.28	21.94	0.34	22.11	SRY	34.5289	34.7971	0.26823	34.663	12.553	12.553	0.594487	0.66228	0.6296
21-145	iPS09-45-M3_J1-14	iPS09-45-M3_24h00	45-M3_24h00	WT	39	iPS09	M3_24h00	RPL19	M1_36h00_WT	20.72	20.78	0.06	20.75	SRY	33.0854	33.2183	0.132915	33.1518	12.4018	12.4018	0.443303	0.735449	0.699159		µ =	0.673441
21-146	iPS09-45-M3_48-10	iPS09-45-M3_48h00	45-M3_48h00	WT	39	iPS09	M3_48h00	RPL19	M1_36h00_WT	20.7091	20.8261	0.117033	20.7676	SRY	34.132	34.4224	0.290436	34.2772	13.5096	13.5096	1.55107	0.341256	0.324417
21-147	iPS09-45-M3_48-11	iPS09-45-M3_48h00	45-M3_48h00	WT	39	iPS09	M3_48h00	RPL19	M1_36h00_WT	21.0465	21.0468	0.000318527	21.0466	SRY	34.2422	34.241	0.001194	34.2416	13.195	13.195	1.23646	0.424414	0.403471
21-148	iPS09-45-M3_48-16	iPS09-45-M3_48h00	45-M3_48h00	WT	39	iPS09	M3_48h00	RPL19	M1_36h00_WT	21.3707	21.2668	0.103933	21.3187	SRY	35.6519	35.4903	0.161671	35.5711	14.2524	14.2524	2.29383	0.203933	0.19387
21-149	iPS09-45-M3_48-13	iPS09-45-M3_48h00	45-M3_48h00	WT	39	iPS09	M3_48h00	RPL19	M1_36h00_WT	21.1735	21.217	0.0434818	21.1953	SRY	35.6953	35.6039	0.0914574	35.6496	14.4543	14.4543	2.4958	0.177292	0.168544
21-150	iPS09-45-M3_48-17	iPS09-45-M3_48h00	45-M3_48h00	WT	39	iPS09	M3_48h00	RPL19	M1_36h00_WT	21.0581	21.0905	0.0323906	21.0743	SRY	34.967	34.6007	0.36628	34.7838	13.7095	13.7095	1.75098	0.297099	0.282439		µ =	0.274548
21-107	iPS07-45-iPS-1	iPS07-45-iPS	45-iPS	WT	39	iPS07	iPS	RPL19	WT	21.275	21.3086	0.0335445	21.2918	SRY	32.5253	32.4483	0.0770187	32.4868	11.195	11.195	-0.763487	1.69759	1.61382
21-108	iPS07-45-iPS-2	iPS07-45-iPS	45-iPS	WT	39	iPS07	iPS	RPL19	WT	20.7555	20.8806	0.125107	20.8181	SRY	33.3274	33.3706	0.0431671	33.349	12.5309	12.5309	0.572409	0.672493	0.639309
21-109	iPS07-45-iPS-3	iPS07-45-iPS	45-iPS	WT	39	iPS07	iPS	RPL19	WT	20.4602	20.5358	0.0756283	20.498	SRY	33.4911	33.5379	0.0468254	33.5145	13.0165	13.0165	1.05795	0.480313	0.456613
21-110	iPS07-45-iPS-4	iPS07-45-iPS	45-iPS	WT	39	iPS07	iPS	RPL19	WT	20.6162	20.7245	0.108324	20.6704	SRY	32.9777	32.9395	0.0382004	32.9586	12.2882	12.2882	0.329729	0.795686	0.756424
21-111	iPS07-45-iPS-5	iPS07-45-iPS	45-iPS	WT	39	iPS07	iPS	RPL19	WT	20.9959	21.0012	0.00530624	20.9985	SRY	32.4815	32.5069	0.025444	32.4942	11.4957	11.4957	-0.462841	1.37825	1.31024
21-112	iPS07-45-iPS-6	iPS07-45-iPS	45-iPS	WT	39	iPS07	iPS	RPL19	WT	21.1771	21.2476	0.0704956	21.2124	SRY	33.4046	33.6647	0.260147	33.5346	12.3223	12.3223	0.363749	0.777143	0.738795
21-113	iPS07-45-iPS-7	iPS07-45-iPS	45-iPS	WT	39	iPS07	iPS	RPL19	WT	20.9474	20.9365	0.0109119	20.9419	SRY	32.5427	32.9596	0.416843	32.7512	11.8092	11.8092	-0.149275	1.10901	1.05429		µ =	0.9385
SOX9
Sample_Reference	Sample_Name	Name	Name_wo_Experiment	genotype	qPCR	Experiment	Differentiation_stage	Normalizer	Calibrator	Cт1_Normalizer	Cт2_Normalizer	Cт2-Cт1_Normalizer	µCt_Normalizer	Target	Cт1_Target	Cт2_Target	Cт2-Cт1_Target	µCт_Target	dCт	dCт_NA	ddCт	two_exp_minus_ddCт	to_1
21-121	iPS09-45-M1-19	iPS09-45-M1_36h00	45-M1_36h00	WT	38_40	iPS09	M1_36h00	RPL19	M1_36h00_WT	21.9782	21.9165	0.061655	21.9473	SOX9	29.0844	29.1213	0.0369091	29.1028	7.15549	7.15549	0.158954	0.895674	0.891485	µ(∆Ct_M1_36h00)	6.99654
21-122	iPS09-45-M1-20	iPS09-45-M1_36h00	45-M1_36h00	WT	38_40	iPS09	M1_36h00	RPL19	M1_36h00_WT	20.2591	21.4134	1.15421	21.4134	SOX9	28.1834	28.2243	0.0408897	28.2038	6.79047	6.79047	-0.206067	1.15354	1.14814	µ(2^-∆∆Ct_M1_36h00)	1.0047
21-123	iPS09-45-M1-3	iPS09-45-M1_36h00	45-M1_36h00	WT	38_40	iPS09	M1_36h00	RPL19	M1_36h00_WT	20.13	21.2351	1.10513	21.2351	SOX9	28.1984	28.3053	0.106922	28.2518	7.01672	7.01672	0.020183	0.986108	0.981496
21-124	iPS09-45-M1-4	iPS09-45-M1_36h00	45-M1_36h00	WT	38_40	iPS09	M1_36h00	RPL19	M1_36h00_WT	21.3189	21.337	0.0180721	21.3279	SOX9	28.1724	28.2654	0.0930233	28.2189	6.89093	6.89093	-0.105609	1.07595	1.07092
21-125	iPS09-45-M1-9	iPS09-45-M1_36h00	45-M1_36h00	WT	38_40	iPS09	M1_36h00	RPL19	M1_36h00_WT	19.9843	21.4558	1.47147	21.4558	SOX9	28.5431	28.6267	0.0835896	28.5849	7.12908	7.12908	0.132538	0.912225	0.907959	µ =	1
21-131	iPS09-45-M2_24h-1	iPS09-45-M2_24h00	45-M2_24h00	WT	38_40	iPS09	M2_24h00	RPL19	M2_24h00	21.4688	21.4557	0.0130901	21.4623	SOX9	28.4133	28.6559	0.242516	28.5346	7.07232	7.07232	0.0757832	0.948827	0.944389
21-132	iPS09-45-M2_24h-12	iPS09-45-M2_24h00	45-M2_24h00	WT	38_40	iPS09	M2_24h00	RPL19	M2_24h00	21.5061	21.7406	0.234549	21.6234	SOX9	27.781	27.763	0.0180588	27.772	6.14862	6.14862	-0.847915	1.7999	1.79148
21-133	iPS09-45-M2_24h-15	iPS09-45-M2_24h00	45-M2_24h00	WT	38_40	iPS09	M2_24h00	RPL19	M2_24h00	20.9546	21.0114	0.056776	20.983	SOX9	27.8183	27.8443	0.0259933	27.8443	6.86123	6.86123	-0.135309	1.09833	1.09319
21-134	iPS09-45-M2_24h-18	iPS09-45-M2_24h00	45-M2_24h00	WT	38_40	iPS09	M2_24h00	RPL19	M2_24h00	21.4118	21.4335	0.0217285	21.4227	SOX9	27.3365	27.3111	0.0254707	27.3111	5.88837	5.88837	-1.10817	2.15571	2.14563
21-135	iPS09-45-M2_24h-7	iPS09-45-M2_24h00	45-M2_24h00	WT	38_40	iPS09	M2_24h00	RPL19	M2_24h00	21.6615	21.662	0.000448227	21.6617	SOX9	27.44	27.507	0.0669689	27.4735	5.81175	5.81175	-1.18479	2.2733	2.26267	µ =	1.64747
21-141	iPS09-45-M3_J1-2	iPS09-45-M3_24h00	45-M3_24h00	WT	39_40	iPS09	M3_24h00	RPL19	WT	21.33	21.34	0.01	21.335	SOX9	27.7782	27.6438	0.134409	27.711	6.37596	6.37596	-0.620579	1.53749	1.5303
21-142	iPS09-45-M3_J1-5	iPS09-45-M3_24h00	45-M3_24h00	WT	39_40	iPS09	M3_24h00	RPL19	WT	20.71	20.64	0.07	20.675	SOX9	25.9597	26.046	0.0862293	26.0029	5.32786	5.32786	-1.66868	3.17924	3.16437
21-143	iPS09-45-M3_J1-6	iPS09-45-M3_24h00	45-M3_24h00	WT	39_40	iPS09	M3_24h00	RPL19	WT	21.22	21.08	0.14	21.15	SOX9	26.3942	26.3197	0.074522	26.3569	5.20691	5.20691	-1.78963	3.45726	3.44109
21-144	iPS09-45-M3_J1-8	iPS09-45-M3_24h00	45-M3_24h00	WT	39_40	iPS09	M3_24h00	RPL19	WT	22.28	21.94	0.34	22.11	SOX9	26.779	26.8001	0.0210915	26.7896	4.67958	4.67958	-2.31696	4.98281	4.95951
21-145	iPS09-45-M3_J1-14	iPS09-45-M3_24h00	45-M3_24h00	WT	39_40	iPS09	M3_24h00	RPL19	WT	20.72	20.78	0.06	20.75	SOX9	26.7207	26.7581	0.0373878	26.7394	5.98941	5.98941	-1.00712	2.0099	2.0005	µ =	3.01915
21-146	iPS09-45-M3_48-10	iPS09-45-M3_48h00	45-M3_48h00	WT	39_40	iPS09	M3_48h00	RPL19	WT	20.7091	20.8261	0.117033	20.7676	SOX9	26.0816	25.9715	0.110107	26.0265	5.25895	5.25895	-1.73758	3.33476	3.31917
21-147	iPS09-45-M3_48-11	iPS09-45-M3_48h00	45-M3_48h00	WT	39_40	iPS09	M3_48h00	RPL19	WT	21.0465	21.0468	0.000318527	21.0466	SOX9	26.5211	26.3923	0.128801	26.4567	5.41009	5.41009	-1.58645	3.0031	2.98905
21-148	iPS09-45-M3_48-16	iPS09-45-M3_48h00	45-M3_48h00	WT	39_40	iPS09	M3_48h00	RPL19	WT	21.3707	21.2668	0.103933	21.3187	SOX9	26.5222	26.5227	0.000576019	26.5225	5.20371	5.20371	-1.79283	3.46494	3.44874
21-149	iPS09-45-M3_48-13	iPS09-45-M3_48h00	45-M3_48h00	WT	39_40	iPS09	M3_48h00	RPL19	WT	21.1735	21.217	0.0434818	21.1953	SOX9	26.9633	26.9515	0.0118389	26.9574	5.76215	5.76215	-1.23439	2.35282	2.34181
21-150	iPS09-45-M3_48-17	iPS09-45-M3_48h00	45-M3_48h00	WT	39_40	iPS09	M3_48h00	RPL19	WT	21.0581	21.0905	0.0323906	21.0743	SOX9	27.4778	27.6165	0.138731	27.5472	6.47287	6.47287	-0.52367	1.43761	1.43088	µ =	2.70593
21-107	iPS07-45-iPS-1	iPS07-45-iPS	45-iPS	WT	39_40	iPS07	iPS	RPL19	WT	21.275	21.3086	0.0335445	21.2918	SOX9	30.2511	30.2931	0.0419922	30.2721	8.98029	8.98029	1.98376	0.252831	0.251648
21-108	iPS07-45-iPS-2	iPS07-45-iPS	45-iPS	WT	39_40	iPS07	iPS	RPL19	WT	20.7555	20.8806	0.125107	20.8181	SOX9	32.9358	33.2067	0.270916	33.0712	12.2531	12.2531	5.2566	0.0261581	0.0260358
21-109	iPS07-45-iPS-3	iPS07-45-iPS	45-iPS	WT	39_40	iPS07	iPS	RPL19	WT	20.4602	20.5358	0.0756283	20.498	SOX9	31.6995	31.8208	0.121277	31.7601	11.2621	11.2621	4.2656	0.0519906	0.0517475
21-110	iPS07-45-iPS-4	iPS07-45-iPS	45-iPS	WT	39_40	iPS07	iPS	RPL19	WT	20.6162	20.7245	0.108324	20.6704	SOX9	26.565	26.6398	0.0747795	26.6024	5.93199	5.93199	-1.06455	2.09151	2.08173
21-111	iPS07-45-iPS-5	iPS07-45-iPS	45-iPS	WT	39_40	iPS07	iPS	RPL19	WT	20.9959	21.0012	0.00530624	20.9985	SOX9	28.6187	28.7596	0.140881	28.6892	7.69065	7.69065	0.694114	0.618089	0.615198
21-112	iPS07-45-iPS-6	iPS07-45-iPS	45-iPS	WT	39_40	iPS07	iPS	RPL19	WT	21.1771	21.2476	0.0704956	21.2124	SOX9	27.9768	28.0438	0.0670071	28.0103	6.79791	6.79791	-0.198625	1.1476	1.14224
21-113	iPS07-45-iPS-7	iPS07-45-iPS	45-iPS	WT	39_40	iPS07	iPS	RPL19	WT	20.9474	20.9365	0.0109119	20.9419	SOX9	27.4757	27.5762	0.1005	27.5259	6.58401	6.58401	-0.412533	1.33102	1.3248	µ =	0.78477
FGF9
Sample_Reference	Sample_Name	Name	Name_wo_Experiment	genotype	qPCR	Experiment	Differentiation_stage	Normalizer	Calibrator	Cт1_Normalizer	Cт2_Normalizer	Cт2-Cт1_Normalizer	µCt_Normalizer	Target	Cт1_Target	Cт2_Target	Cт2-Cт1_Target	µCт_Target	dCт	dCт_NA	ddCт	two_exp_minus_ddCт	to_1
121-21	iPS09-45-M1-19	iPS09-45-M1_36h00	45-M1_36h00	WT	79_86	iPS09	M1_36h00	RPL19	M1_36h00_WT	21.9782	21.9165	0.061655	21.9473	FGF9	34.4074	34.4104	0.00300217	34.4089	12.4615	12.4615	0.151086	0.900572	0.850732	µ(∆Ct_M1_36h00)	12.3105
122-21	iPS09-45-M1-20	iPS09-45-M1_36h00	45-M1_36h00	WT	79_86	iPS09	M1_36h00	RPL19	M1_36h00_WT	20.2591	21.4134	1.15421	21.4134	FGF9	33.894	34.0265	0.132439	33.9602	12.5469	12.5469	0.236422	0.848848	0.801871	µ(2^-∆∆Ct_M1_36h00)	1.05859
123-21	iPS09-45-M1-3	iPS09-45-M1_36h00	45-M1_36h00	WT	79_86	iPS09	M1_36h00	RPL19	M1_36h00_WT	20.13	21.2351	1.10513	21.2351	FGF9	32.9766	33.1383	0.161732	33.0575	11.8223	11.8223	-0.488115	1.40261	1.32499
124-21	iPS09-45-M1-4	iPS09-45-M1_36h00	45-M1_36h00	WT	79_86	iPS09	M1_36h00	RPL19	M1_36h00_WT	21.3189	21.337	0.0180721	21.3279	FGF9	34.5359	34.1733	0.362652	34.3546	13.0267	13.0267	0.716212	0.608693	0.575007
125-21	iPS09-45-M1-9	iPS09-45-M1_36h00	45-M1_36h00	WT	79_86	iPS09	M1_36h00	RPL19	M1_36h00_WT	19.9843	21.4558	1.47147	21.4558	FGF9	33.1586	33.1427	0.0158386	33.1506	11.6948	11.6948	-0.615604	1.5322	1.4474	µ =	1
131-21	iPS09-45-M2_24h-1	iPS09-45-M2_24h00	45-M2_24h00	WT	80_86	iPS09	M2_24h00	RPL19	M2_24h00	21.4688	21.4557	0.0130901	21.4623	FGF9	33.9869	34.9104	0.923489	34.4487	12.9864	12.9864	0.675939	0.625925	0.591284
132-21	iPS09-45-M2_24h-12	iPS09-45-M2_24h00	45-M2_24h00	WT	80_86	iPS09	M2_24h00	RPL19	M2_24h00	21.5061	21.7406	0.234549	21.6234	FGF9	33.9406	33.8573	0.0832825	33.8989	12.2756	12.2756	-0.0348864	1.02448	0.967779
133-21	iPS09-45-M2_24h-15	iPS09-45-M2_24h00	45-M2_24h00	WT	80_86	iPS09	M2_24h00	RPL19	M2_24h00	20.9546	21.0114	0.056776	20.983	FGF9	34.0685	34.0419	0.0265999	34.0552	13.0721	13.0721	0.76168	0.589809	0.557168
134-21	iPS09-45-M2_24h-18	iPS09-45-M2_24h00	45-M2_24h00	WT	80_86	iPS09	M2_24h00	RPL19	M2_24h00	21.4118	21.4335	0.0217285	21.4227	FGF9	33.4276	33.4785	0.0508957	33.453	12.0303	12.0303	-0.280132	1.21431	1.1471
135-21	iPS09-45-M2_24h-7	iPS09-45-M2_24h00	45-M2_24h00	WT	80_86	iPS09	M2_24h00	RPL19	M2_24h00	21.6615	21.662	0.000448227	21.6617	FGF9	34.0538	33.8251	0.228661	33.9395	12.2777	12.2777	-0.0327196	1.02294	0.966326	µ =	0.845932
21-141	iPS09-45-M3_J1-2	iPS09-45-M3_24h00	45-M3_24h00	WT	79_80_81_86	iPS09	M3_24h00	RPL19	M3_24h00	21.33	21.34	0.01	21.335	FGF9	34.0779	34.2694	0.191498	34.1736	12.8386	12.8386	0.528152	0.693443	0.655066
21-142	iPS09-45-M3_J1-5	iPS09-45-M3_24h00	45-M3_24h00	WT	79_80_81_86	iPS09	M3_24h00	RPL19	M3_24h00	20.71	20.64	0.07	20.675	FGF9	32.8495	33.0378	0.188347	32.9436	12.2686	12.2686	-0.0418137	1.02941	0.972437
21-143	iPS09-45-M3_J1-6	iPS09-45-M3_24h00	45-M3_24h00	WT	79_80_81_86	iPS09	M3_24h00	RPL19	M3_24h00	21.22	21.08	0.14	21.15	FGF9	33.8813	33.6719	0.209484	33.7766	12.6266	12.6266	0.316154	0.803208	0.758756
21-144	iPS09-45-M3_J1-8	iPS09-45-M3_24h00	45-M3_24h00	WT	79_80_81_86	iPS09	M3_24h00	RPL19	M3_24h00	22.28	21.94	0.34	22.11	FGF9	34.1513	33.9086	0.242661	34.0299	11.9199	11.9199	-0.390506	1.31085	1.23831
21-145	iPS09-45-M3_J1-14	iPS09-45-M3_24h00	45-M3_24h00	WT	79_80_81_86	iPS09	M3_24h00	RPL19	M3_24h00	20.72	20.78	0.06	20.75	FGF9	33.0485	33.1894	0.140854	33.119	12.369	12.369	0.0585022	0.960261	0.907117	µ =	0.906337
21-146	iPS09-45-M3_48-10	iPS09-45-M3_48h00	45-M3_48h00	WT	81_86	iPS09	M1_36h00	RPL19	WT	20.7091	20.8261	0.117033	20.7676	AMH	34.725	34.3197	0.405277	34.5224	13.7548	13.7548	1.44431	0.367467	0.347131
21-147	iPS09-45-M3_48-11	iPS09-45-M3_48h00	45-M3_48h00	WT	81_86	iPS09	M1_36h00	RPL19	WT	21.0465	21.0468	0.000318527	21.0466	AMH	33.9031	33.921	0.0179214	33.9121	12.8654	12.8654	0.554984	0.680665	0.642995
21-148	iPS09-45-M3_48-16	iPS09-45-M3_48h00	45-M3_48h00	WT	81_86	iPS09	M1_36h00	RPL19	WT	21.3707	21.2668	0.103933	21.3187	AMH	34.2692	34.7949	0.525677	34.5321	13.2133	13.2133	0.902875	0.53482	0.505221
21-149	iPS09-45-M3_48-13	iPS09-45-M3_48h00	45-M3_48h00	WT	81_86	iPS09	M1_36h00	RPL19	WT	21.1735	21.217	0.0434818	21.1953	AMH	34.8883	34.707	0.181301	34.7977	13.6024	13.6024	1.29195	0.408399	0.385797
21-150	iPS09-45-M3_48-17	iPS09-45-M3_48h00	45-M3_48h00	WT	81_86	iPS09	M1_36h00	RPL19	WT	21.0581	21.0905	0.0323906	21.0743	AMH	33.2695	33.317	0.0474548	33.2932	12.2189	12.2189	-0.0915394	1.06551	1.00654	µ =	0.577537
NR5A1
Sample_Reference	Sample_Name	Name	Name_wo_Experiment	genotype	qPCR	Experiment	Differentiation_stage	Normalizer	Calibrator	Cт1_Normalizer	Cт2_Normalizer	Cт2-Cт1_Normalizer	µCt_Normalizer	Target	Cт1_Target	Cт2_Target	Cт2-Cт1_Target	µCт_Target	dCт	dCт_NA	ddCт	two_exp_minus_ddCт	to_1
21-121	iPS09-45-M1_36-19	iPS09-45-M1_36	45-M1_36	WT	79	iPS09	M1_36h00	RPL19	WT	22.5821	22.5094	0.0726719	22.5458	NR5A1	37.0036	36.6893	0.314278	36.8465	14.3007	NA	NA	NA	NA	µ(∆Ct_M1_36h00)	14.1586
21-122	iPS09-45-M1_36-9	iPS09-45-M1_36	45-M1_36	WT	79	iPS09	M1_36h00	RPL19	WT	21.85	21.9011	0.0511551	21.8755	NR5A1	36.0923	35.9537	0.138618	36.023	14.1475	14.1475	-0.0110963	1.00772	1.00759	µ(2^-∆∆Ct_M1_36h00)	1.00013
21-123	iPS09-45-M1_36-20	iPS09-45-M1_36	45-M1_36	WT	79	iPS09	M1_36h00	RPL19	WT	21.9782	21.8902	0.0880604	21.9342	NR5A1	35.2497	35.2921	0.04245	35.2709	13.3367	NA	NA	NA	NA
21-124	iPS09-45-M1_36-3	iPS09-45-M1_36	45-M1_36	WT	79	iPS09	M1_36h00	RPL19	WT	21.7164	21.2823	0.434109	21.4993	NR5A1	35.6731	35.5998	0.0733452	35.6364	14.1371	14.1371	-0.0214837	1.015	1.01487
21-125	iPS09-45-M1_36-4	iPS09-45-M1_36	45-M1_36	WT	79	iPS09	M1_36h00	RPL19	WT	21.7887	21.6838	0.104889	21.7363	NR5A1	36.0077	35.8471	0.160587	35.9274	14.1912	14.1912	0.0325801	0.97767	0.977542	µ =	1
21-131	iPS09-45-M2_24h-1	iPS09-45-M2_24	45-M2_24	WT	80	iPS09	M2_24h00	RPL19	WT	21.9622	21.8143	0.147959	21.8882	NR5A1	33.962	33.7951	0.16687	33.8786	11.9903	NA	NA	NA	NA
21-132	iPS09-45-M2_24h-7	iPS09-45-M2_24	45-M2_24	WT	80	iPS09	M2_24h00	RPL19	WT	21.7794	21.8007	0.0212307	21.79	NR5A1	33.4101	33.6919	0.281857	33.551	11.761	11.761	-2.39764	5.26939	5.2687
21-133	iPS09-45-M2_24h-12	iPS09-45-M2_24	45-M2_24	WT	80	iPS09	M2_24h00	RPL19	WT	21.7814	21.8131	0.0317135	21.7972	NR5A1	33.5915	33.0124	0.579113	33.5915	11.7943	11.7943	-2.36432	5.14909	5.14841
21-134	iPS09-45-M2_24h-15	iPS09-45-M2_24	45-M2_24	WT	80	iPS09	M2_24h00	RPL19	WT	21.2314	20.9403	0.291014	21.0859	NR5A1	32.8772	32.8554	0.0217438	32.8663	11.7804	11.7804	-2.37817	5.19876	5.19807
21-135	iPS09-45-M2_24h-18	iPS09-45-M2_24	45-M2_24	WT	80	iPS09	M2_24h00	RPL19	WT	21.5422	21.4918	0.0504036	21.517	NR5A1	32.9401	32.8198	0.120331	32.8799	11.3629	NA	NA	NA	NA	µ =	5.20506
21-141	iPS09-45-M3_24-2	iPS09-45-M3_24	45-M3_24	WT	79	iPS09	M1_36h00	RPL19	WT	22.4519	22.2241	0.227758	22.338	NR5A1	34.4675	36.6649	2.19744	35.5662	13.2282	13.2282	-0.930413	1.90582	1.90557
21-142	iPS09-45-M3_24-5	iPS09-45-M3_24	45-M3_24	WT	79	iPS09	M1_36h00	RPL19	WT	21.9542	21.8957	0.0584984	21.925	NR5A1	35.7847	35.2739	0.510838	35.5293	13.6044	13.6044	-0.554229	1.46838	1.46819
21-143	iPS09-45-M3_24-2	iPS09-45-M3_24	45-M3_24	WT	80	iPS09	M2_24h00	RPL19	WT	21.6881	21.5573	0.130772	21.6227	NR5A1	35.5586	37.0778	1.51918	36.3182	14.6955	14.6955	0.53694	0.689231	0.689141
21-144	iPS09-45-M3_24-5	iPS09-45-M3_24	45-M3_24	WT	80	iPS09	M2_24h00	RPL19	WT	22.6202	22.408	0.212143	22.5141	NR5A1	34.6107	34.1681	0.442638	34.3894	11.8753	11.8753	-2.28329	4.86788	4.86724
21-145	iPS09-45-M3_24-2	iPS09-45-M3_24	45-M3_24	WT	81	iPS09	M3_48h00	RPL19	WT	16.4406	16.4735	0.0328884	16.4571	NR5A1	33.7307	34.0012	0.270515	33.8659	17.4089	NA	NA	NA	NA	µ =	2.23254
21-146	iPS09-45-M3_48-19	iPS09-45-M3_48	45-M3_48	WT	81	iPS09	M3_48h00	RPL19	WT	17.1451	16.8107	0.334337	16.9779	NR5A1	33.9485	33.9289	0.0195236	33.9387	16.9608	16.9608	2.80219	0.143369	0.143351
21-147	iPS09-45-M3_48-9	iPS09-45-M3_48	45-M3_48	WT	81	iPS09	M3_48h00	RPL19	WT	17.1098	16.7858	0.324003	16.9478	NR5A1	34.2484	34.2073	0.0410652	34.2279	17.2801	17.2801	3.12147	0.114906	0.114891
21-148	iPS09-45-M3_48-20	iPS09-45-M3_48	45-M3_48	WT	81	iPS09	M3_48h00	RPL19	WT	17.2669	17.2004	0.0664196	17.2337	NR5A1	34.7398	33.5557	1.18409	34.7398	17.5061	17.5061	3.34752	0.0982416	0.0982287
21-149	iPS09-45-M3_48-3	iPS09-45-M3_48	45-M3_48	WT	81	iPS09	M3_48h00	RPL19	WT	16.9039	16.7466	0.157324	16.8252	NR5A1	35.4553	37.1168	1.66148	35.4553	18.63	18.63	4.47144	0.0450779	0.0450719
21-150	iPS09-45-M3_48-4	iPS09-45-M3_48	45-M3_48	WT	81	iPS09	M3_48h00	RPL19	WT	16.8161	16.7299	0.086195	16.773	NR5A1	35.5462	35.6071	0.0609283	35.5766	18.8036	18.8036	4.64497	0.039969	0.0399638	µ =	0.0883013
WNT4
Sample_Reference	Sample_Name	Name	Name_wo_Experiment	genotype	qPCR	Experiment	Differentiation_stage	Normalizer	Calibrator	Cт1_Normalizer	Cт2_Normalizer	Cт2-Cт1_Normalizer	µCt_Normalizer	Target	Cт1_Target	Cт2_Target	Cт2-Cт1_Target	µCт_Target	dCт	dCт_NA	ddCт	two_exp_minus_ddCт	to_1
21-121	iPS09-45-M1_36-19	iPS09-45-M1_36	45-M1_36	WT	79	iPS09	M1_36h00	RPL19	WT	22.5821	22.5094	0.0726719	22.5458	WNT4	33.4234	33.606	0.182655	33.5147	10.9689	10.9689	0.119188	0.920706	0.915245	µ(∆Ct_M1_36h00)	10.8497
21-122	iPS09-45-M1_36-9	iPS09-45-M1_36	45-M1_36	WT	79	iPS09	M1_36h00	RPL19	WT	21.85	21.9011	0.0511551	21.8755	WNT4	32.5755	32.824	0.248451	32.6997	10.8242	10.8242	-0.0255157	1.01784	1.01181	µ(2^-∆∆Ct_M1_36h00)	1.00597
21-123	iPS09-45-M1_36-20	iPS09-45-M1_36	45-M1_36	WT	79	iPS09	M1_36h00	RPL19	WT	21.9782	21.8902	0.0880604	21.9342	WNT4	32.3117	32.7519	0.440147	32.5318	10.5976	10.5976	-0.252104	1.19094	1.18388
21-124	iPS09-45-M1_36-3	iPS09-45-M1_36	45-M1_36	WT	79	iPS09	M1_36h00	RPL19	WT	21.7164	21.2823	0.434109	21.4993	WNT4	32.4343	32.6738	0.239414	32.554	11.0547	11.0547	0.20498	0.867551	0.862405
21-125	iPS09-45-M1_36-4	iPS09-45-M1_36	45-M1_36	WT	79	iPS09	M1_36h00	RPL19	WT	21.7887	21.6838	0.104889	21.7363	WNT4	32.4507	32.6281	0.17741	32.5394	10.8032	10.8032	-0.0465481	1.03279	1.02667	µ =	1
21-131	iPS09-45-M2_24h-1	iPS09-45-M2_24	45-M2_24	WT	80	iPS09	M2_24h00	RPL19	WT	21.9622	21.8143	0.147959	21.8882	WNT4	30.5261	30.5239	0.00224876	30.525	8.63677	8.63677	-2.21295	4.63624	4.60874
21-132	iPS09-45-M2_24h-7	iPS09-45-M2_24	45-M2_24	WT	80	iPS09	M2_24h00	RPL19	WT	21.7794	21.8007	0.0212307	21.79	WNT4	30.5963	30.7293	0.132992	30.6628	8.87274	8.87274	-1.97699	3.93671	3.91336
21-133	iPS09-45-M2_24h-12	iPS09-45-M2_24	45-M2_24	WT	80	iPS09	M2_24h00	RPL19	WT	21.7814	21.8131	0.0317135	21.7972	WNT4	30.3601	30.5213	0.161274	30.4407	8.64345	8.64345	-2.20628	4.61485	4.58748
21-134	iPS09-45-M2_24h-15	iPS09-45-M2_24	45-M2_24	WT	80	iPS09	M2_24h00	RPL19	WT	21.2314	20.9403	0.291014	21.0859	WNT4	29.9768	30.1247	0.147886	30.0508	8.9649	8.9649	-1.88483	3.69308	3.67118
21-135	iPS09-45-M2_24h-18	iPS09-45-M2_24	45-M2_24	WT	80	iPS09	M2_24h00	RPL19	WT	21.5422	21.4918	0.0504036	21.517	WNT4	30.4738	30.4335	0.0403061	30.4537	8.93667	8.93667	-1.91306	3.76608	3.74374	µ =	4.1049
21-141	iPS09-45-M3_24-2	iPS09-45-M3_24	45-M3_24	WT	79	iPS09	M1_36h00	RPL19	WT	22.4519	22.2241	0.227758	22.338	WNT4	31.9751	31.6898	0.285379	31.8324	9.49444	9.49444	-1.35529	2.55849	2.54331
21-142	iPS09-45-M3_24-5	iPS09-45-M3_24	45-M3_24	WT	79	iPS09	M1_36h00	RPL19	WT	21.9542	21.8957	0.0584984	21.925	WNT4	31.4398	31.5135	0.0736389	31.4766	9.55169	9.55169	-1.29804	2.45895	2.44436
21-143	iPS09-45-M3_24h-2	iPS09-45-M3_24	45-M3_24	WT	80	iPS09	M2_24h00	RPL19	WT	21.6881	21.5573	0.130772	21.6227	WNT4	31.5067	31.6144	0.107666	31.5606	9.93788	9.93788	-0.911849	1.88146	1.8703
21-144	iPS09-45-M3_24-5	iPS09-45-M3_24	45-M3_24	WT	80	iPS09	M2_24h00	RPL19	WT	22.6202	22.408	0.212143	22.5141	WNT4	31.6571	31.5461	0.111036	31.6016	9.08751	9.08751	-1.76222	3.3922	3.37208
21-145	iPS09-45-M3_24-2	iPS09-45-M3_24	45-M3_24	WT	81	iPS09	M3_48h00	RPL19	WT	16.4406	16.4735	0.0328884	16.4571	WNT4	31.3597	31.4582	0.0984573	31.409	14.9519	NA	NA	NA	NA	µ =	2.55751
21-146	iPS09-45-M3_48-19	iPS09-45-M3_48	45-M3_48	WT	81	iPS09	M3_48h00	RPL19	WT	17.1451	16.8107	0.334337	16.9779	WNT4	31.2574	31.2961	0.0387516	31.2767	14.2988	14.2988	3.4491	0.0915624	0.0910193
21-147	iPS09-45-M3_48-9	iPS09-45-M3_48	45-M3_48	WT	81	iPS09	M3_48h00	RPL19	WT	17.1098	16.7858	0.324003	16.9478	WNT4	31.5295	31.6903	0.160877	31.6099	14.6621	14.6621	3.81238	0.07118	0.0707578
21-148	iPS09-45-M3_48-20	iPS09-45-M3_48	45-M3_48	WT	81	iPS09	M3_48h00	RPL19	WT	17.2669	17.2004	0.0664196	17.2337	WNT4	31.8409	32.1442	0.303297	31.9926	14.7589	14.7589	3.90918	0.0665609	0.0661661
21-149	iPS09-45-M3_48-3	iPS09-45-M3_48	45-M3_48	WT	81	iPS09	M3_48h00	RPL19	WT	16.9039	16.7466	0.157324	16.8252	WNT4	32.5349	32.3635	0.171375	32.4492	15.624	15.624	4.77423	0.0365438	0.036327
21-150	iPS09-45-M3_48-4	iPS09-45-M3_48	45-M3_48	WT	81	iPS09	M3_48h00	RPL19	WT	16.8161	16.7299	0.086195	16.773	WNT4	32.5241	32.7641	0.239975	32.6441	15.8711	15.8711	5.02134	0.0307912	0.0306085	µ =	0.0589758
FOXL2
Sample_Reference	Sample_Name	Name	Name_wo_Experiment	genotype	qPCR	Experiment	Differentiation_stage	Normalizer	Calibrator	Cт1_Normalizer	Cт2_Normalizer	Cт2-Cт1_Normalizer	µCt_Normalizer	Target	Cт1_Target	Cт2_Target	Cт2-Cт1_Target	µCт_Target	dCт	dCт_NA	ddCт	two_exp_minus_ddCт	to_1
21-121	iPS09-45-M1_36-19	iPS09-45-M1_36	45-M1_36	WT	79	iPS09	M1_36h00	RPL19	WT	22.5821	22.5094	0.0726719	22.5458	FOXL2	35.8183	35.9492	0.130878	35.8837	13.338	13.338	1.04111	0.485955	0.429266
21-122	iPS09-45-M1_36-9	iPS09-45-M1_36	45-M1_36	WT	79	iPS09	M1_36h00	RPL19	WT	21.85	21.9011	0.0511551	21.8755	FOXL2	35.0189	34.9013	0.117535	34.9601	13.0846	13.0846	0.787709	0.579263	0.511689	µ(∆Ct_WT)	12.2969
21-123	iPS09-45-M1_36-20	iPS09-45-M1_36	45-M1_36	WT	79	iPS09	M1_36h00	RPL19	WT	21.9782	21.8902	0.0880604	21.9342	FOXL2	33.5911	33.4294	0.161713	33.5102	11.576	11.576	-0.720806	1.6481	1.45584	µ(2^-∆∆Ct_WT)	1.13206
21-124	iPS09-45-M1_36-3	iPS09-45-M1_36	45-M1_36	WT	79	iPS09	M1_36h00	RPL19	WT	21.7164	21.2823	0.434109	21.4993	FOXL2	33.2077	33.0307	0.176994	33.1192	11.6199	11.6199	-0.676971	1.59878	1.41227	µ =	1
21-125	iPS09-45-M1_36-4	iPS09-45-M1_36	45-M1_36	WT	79	iPS09	M1_36h00	RPL19	WT	21.7887	21.6838	0.104889	21.7363	FOXL2	33.4264	33.7777	0.351246	33.6021	11.8658	11.8658	-0.431037	1.3482	1.19093
21-131	iPS09-45-M2_24h-1	iPS09-45-M2_24	45-M2_24	WT	80	iPS09	M2_24h00	RPL19	WT	21.9622	21.8143	0.147959	21.8882	FOXL2	33.3361	33.429	0.0928726	33.3826	11.4943	11.4943	-0.802529	1.74416	1.54069
21-132	iPS09-45-M2_24h-7	iPS09-45-M2_24	45-M2_24	WT	80	iPS09	M2_24h00	RPL19	WT	21.7794	21.8007	0.0212307	21.79	FOXL2	33.0617	33.2475	0.185783	33.1546	11.3646	11.3646	-0.932247	1.90825	1.68564
21-133	iPS09-45-M2_24h-12	iPS09-45-M2_24	45-M2_24	WT	80	iPS09	M2_24h00	RPL19	WT	21.7814	21.8131	0.0317135	21.7972	FOXL2	32.9575	32.6142	0.343304	32.7858	10.9886	10.9886	-1.30829	2.47649	2.18759
21-134	iPS09-45-M2_24h-15	iPS09-45-M2_24	45-M2_24	WT	80	iPS09	M2_24h00	RPL19	WT	21.2314	20.9403	0.291014	21.0859	FOXL2	31.8102	32.0706	0.260366	31.9404	10.8545	10.8545	-1.44232	2.71757	2.40055	µ =	1.9677
21-135	iPS09-45-M2_24h-18	iPS09-45-M2_24	45-M2_24	WT	80	iPS09	M2_24h00	RPL19	WT	21.5422	21.4918	0.0504036	21.517	FOXL2	32.4571	32.7783	0.321152	32.6177	11.1007	11.1007	-1.19619	2.29134	2.02405
21-141	iPS09-45-M3_24-2	iPS09-45-M3_24	45-M3_24	WT	79	iPS09	M1_36h00	RPL19	WT	22.4519	22.2241	0.227758	22.338	FOXL2	32.9518	33.2261	0.274342	33.089	10.751	10.751	-1.54589	2.91985	2.57923
21-142	iPS09-45-M3_24-5	iPS09-45-M3_24	45-M3_24	WT	79	iPS09	M1_36h00	RPL19	WT	21.9542	21.8957	0.0584984	21.925	FOXL2	31.9337	32.4223	0.488604	32.178	10.253	10.253	-2.04384	4.12341	3.6424
21-143	iPS09-45-M3_24h-2	iPS09-45-M3_24	45-M3_24	WT	80	iPS09	M2_24h00	RPL19	WT	21.6881	21.5573	0.130772	21.6227	FOXL2	32.0375	32.1843	0.146782	32.1109	10.4882	10.4882	-1.80863	3.5031	3.09445
21-144	iPS09-45-M3_24-5	iPS09-45-M3_24	45-M3_24	WT	80	iPS09	M2_24h00	RPL19	WT	22.6202	22.408	0.212143	22.5141	FOXL2	32.0331	32.1068	0.0737457	32.0699	9.55583	9.55583	-2.74102	6.68544	5.90555	µ =	3.80541
21-145	iPS09-45-M3_24-2	iPS09-45-M3_24	45-M3_24	WT	81	iPS09	M2_24h00	RPL19	WT	16.4406	16.4735	0.0328884	16.4571	FOXL2	32.497	32.3502	0.146774	32.4236	15.9665	NA	NA	NA	NA
21-146	iPS09-45-M3_48-19	iPS09-45-M3_48	45-M3_48	WT	79	iPS09	M3_48h00	RPL19	WT	17.1451	16.8107	0.334337	16.9779	FOXL2	32.4185	32.3044	0.114094	32.3614	15.3835	15.3835	3.08666	0.117713	0.103981
21-147	iPS09-45-M3_48-9	iPS09-45-M3_48	45-M3_48	WT	79	iPS09	M3_48h00	RPL19	WT	17.1098	16.7858	0.324003	16.9478	FOXL2	32.9696	32.9772	0.00753403	32.9734	16.0256	16.0256	3.72876	0.0754276	0.0666286
21-148	iPS09-45-M3_48-20	iPS09-45-M3_48	45-M3_48	WT	79	iPS09	M3_48h00	RPL19	WT	17.2669	17.2004	0.0664196	17.2337	FOXL2	32.3076	31.9653	0.342318	32.1364	14.9028	14.9028	2.60592	0.164264	0.145101
21-149	iPS09-45-M3_48-3	iPS09-45-M3_48	45-M3_48	WT	79	iPS09	M3_48h00	RPL19	WT	16.9039	16.7466	0.157324	16.8252	FOXL2	32.4814	32.5403	0.0589676	32.5108	15.6856	15.6856	3.38876	0.095473	0.0843356	µ =	0.102829
21-150	iPS09-45-M3_48-4	iPS09-45-M3_48	45-M3_48	WT	79	iPS09	M3_48h00	RPL19	WT	16.8161	16.7299	0.086195	16.773	FOXL2	32.0854	31.9598	0.125547	32.0226	15.2496	15.2496	2.95271	0.129165	0.114098
