# Supplementary material for: A conserved NR5A1-responsive enhancer regulates SRY in testis-determination
Source: Nat Commun. 2024 Mar 30;15:2796. doi: 10.1038/s41467-024-47162-2 (PMC10981742; doi:10.1038/s41467-024-47162-2)
Supplement: Supplementary file 47 — Supplementary Dataset 44 [file 41467_2024_47162_MOESM47_ESM.xlsx]

## Sheet: iPS12_kinetics
SRY
Sample_Reference	Sample_Name	Name	Name_wo_Experiment	genotype	qPCR	Experiment	Differentiation_stage	Normalizer	Calibrator	Cт1_Normalizer	Cт2_Normalizer	Cт2-Cт1_Normalizer	µCt_Normalizer	Target	Cт1_Target	Cт2_Target	Cт2-Cт1_Target	µCт_Target	dCт	dCт_NA	ddCт	two_exp_minus_ddCт	to_1
22-59	iPS12_45_M1_36_P_1	iPS12_45_M1_36	45_M1_36	WT	65	iPS12	M1_36h00	RPL19	WT	21.9811	21.9707	0.0103302	21.9759	SRY	34.044	33.7585	0.285488	33.9013	11.9254	11.9254	-0.253539	1.19213	1.17639	µ(∆Ct_M1_36h00)	12.1789					1
22-60	iPS12_45_M1_36_P_2	iPS12_45_M1_36	45_M1_36	WT	65	iPS12	M1_36h00	RPL19	WT	21.4657	21.4334	0.032341	21.4495	SRY	34.0568	33.7812	0.275692	33.919	12.4695	12.4695	0.290565	0.817582	0.806789	µ(2^-∆∆Ct_M1_36h00)	1.01338
22-61	iPS12_45_M1_36_P_3	iPS12_45_M1_36	45_M1_36	WT	65	iPS12	M1_36h00	RPL19	WT	21.6577	21.5842	0.0734348	21.621	SRY	33.5896	33.4251	0.16441	33.5073	11.8864	11.8864	-0.292498	1.22476	1.20859
22-62	iPS12_45_M1_36_P_4	iPS12_45_M1_36	45_M1_36	WT	65	iPS12	M1_36h00	RPL19	WT	21.4994	21.0627	0.436666	21.2811	SRY	33.8836	33.5965	0.287102	33.7401	12.459	12.459	0.280104	0.823532	0.81266
22-63	iPS12_45_M1_36_P_5	iPS12_45_M1_36	45_M1_36	WT	65	iPS12	M1_36h00	RPL19	WT	21.513	21.315	0.198092	21.414	SRY	33.6282	33.7385	0.110283	33.6833	12.2693	12.2693	0.0904522	0.939228	0.926829
22-64	iPS12_45_M1_36_P_6	iPS12_45_M1_36	45_M1_36	WT	65	iPS12	M1_36h00	RPL19	WT	21.7011	21.7984	0.0973186	21.7497	SRY	33.4235	34.2036	0.780075	33.8135	12.0638	12.0638	-0.115084	1.08304	1.06874	µ=	1
22-71	iPS12_45_M2_06_P_1	iPS12_45_M2_06	45_M2_06	WT	66	iPS12	M2_06h00	RPL19	WT	20.3128	20.1984	0.114342	20.2556	SRY	28.2624	28.2605	0.00186348	28.2615	8.00587	8.00587	-4.17303	18.0387	17.8006							2
22-72	iPS12_45_M2_06_P_2	iPS12_45_M2_06	45_M2_06	WT	66	iPS12	M2_06h00	RPL19	WT	19.5403	19.6187	0.0783825	19.5795	SRY	27.8377	27.8933	0.0556259	27.8655	8.286	8.286	-3.89289	14.8552	14.6591
22-73	iPS12_45_M2_06_P_3	iPS12_45_M2_06	45_M2_06	WT	66	iPS12	M2_06h00	RPL19	WT	19.8889	19.8291	0.0598507	19.859	SRY	27.9547	28.2256	0.270977	28.0902	8.23114	8.23114	-3.94775	15.4309	15.2272
22-74	iPS12_45_M2_06_P_4	iPS12_45_M2_06	45_M2_06	WT	66	iPS12	M2_06h00	RPL19	WT	19.3304	19.0647	0.265726	19.1976	SRY	27.7142	27.6299	0.0843067	27.6721	8.4745	8.4745	-3.70439	13.0356	12.8635
22-75	iPS12_45_M2_06_P_5	iPS12_45_M2_06	45_M2_06	WT	66	iPS12	M2_06h00	RPL19	WT	20.0119	19.9702	0.0416183	19.9911	SRY	27.9515	27.8156	0.135939	27.8835	7.89248	7.89248	-4.28641	19.5136	19.256
22-76	iPS12_45_M2_06_P_6	iPS12_45_M2_06	45_M2_06	WT	66	iPS12	M2_06h00	RPL19	WT	36.4057	36.9718	0.566036	36.6887	SRY	40	37.0615	2.93847	38.5308	1.84203	NA	NA	NA	NA	µ=	15.9613
22-83	iPS12_45_M2_12_P_1	iPS12_45_M2_12	45_M2_12	WT	67	iPS12	M2_12h00	RPL19	WT	21.9622	21.7881	0.174023	21.8751	SRY	29.9859	30.3087	0.322817	30.1473	8.27213	NA	NA	NA	NA							3
22-84	iPS12_45_M2_12_P_2	iPS12_45_M2_12	45_M2_12	WT	67	iPS12	M2_12h00	RPL19	WT	20.0026	19.8796	0.12295	19.9411	SRY	30.1745	30.3874	0.212866	30.2809	10.3398	10.3398	-1.83907	3.5778	3.53057
22-85	iPS12_45_M2_12_P_3	iPS12_45_M2_12	45_M2_12	WT	67	iPS12	M2_12h00	RPL19	WT	19.443	19.4542	0.0111618	19.4486	SRY	30.1218	29.9759	0.145838	30.0489	10.6003	10.6003	-1.5786	2.9868	2.94737
22-86	iPS12_45_M2_12_P_4	iPS12_45_M2_12	45_M2_12	WT	67	iPS12	M2_12h00	RPL19	WT	19.4485	19.037	0.411455	19.2428	SRY	29.5964	29.6077	0.0112724	29.6021	10.3593	10.3593	-1.81962	3.52987	3.48327
22-87	iPS12_45_M2_12_P_5	iPS12_45_M2_12	45_M2_12	WT	67	iPS12	M2_12h00	RPL19	WT	19.5822	19.5796	0.00261688	19.5809	SRY	30.0192	29.8444	0.17481	29.9318	10.3509	10.3509	-1.828	3.55045	3.50358
22-88	iPS12_45_M2_12_P_6	iPS12_45_M2_12	45_M2_12	WT	67	iPS12	M2_12h00	RPL19	WT	19.7091	19.963	0.253838	19.836	SRY	30.0514	29.9659	0.0854874	29.9659	10.1299	10.1299	-2.04902	4.13824	4.08361	µ=	3.50968
22-95	iPS12_45_M2_24_P_1	iPS12_45_M2_24	45_M2_24	WT	68	iPS12	M2_24h00	RPL19	WT	20.5241	20.346	0.178112	20.435	SRY	29.8917	29.9837	0.0920391	29.9377	9.50267	9.50267	-2.67623	6.39182	6.30744							4
22-96	iPS12_45_M2_24_P_2	iPS12_45_M2_24	45_M2_24	WT	68	iPS12	M2_24h00	RPL19	WT	19.9742	20.0341	0.0599003	20.0041	SRY	29.6861	29.838	0.151848	29.762	9.75792	9.75792	-2.42098	5.35533	5.28464
22-97	iPS12_45_M2_24_P_3	iPS12_45_M2_24	45_M2_24	WT	68	iPS12	M2_24h00	RPL19	WT	20.0167	19.9792	0.0375443	19.998	SRY	29.4204	29.5671	0.146736	29.4937	9.49577	9.49577	-2.68313	6.42246	6.33767
22-98	iPS12_45_M2_24_P_4	iPS12_45_M2_24	45_M2_24	WT	68	iPS12	M2_24h00	RPL19	WT	20.242	19.6585	0.583448	20.242	SRY	29.6945	29.46	0.234438	29.5773	9.3353	9.3353	-2.84359	7.17804	7.08328
22-99	iPS12_45_M2_24_P_5	iPS12_45_M2_24	45_M2_24	WT	68	iPS12	M2_24h00	RPL19	WT	20.9595	20.8719	0.0876141	20.9157	SRY	30.5159	30.4567	0.0591984	30.4863	9.57054	9.57054	-2.60835	6.09806	6.01756
22-100	iPS12_45_M2_24_P_6	iPS12_45_M2_24	45_M2_24	WT	68	iPS12	M2_24h00	RPL19	WT	20.6981	20.6254	0.072691	20.6617	SRY	29.7089	29.7921	0.0831394	29.7505	9.08878	9.08878	-3.09011	8.51563	8.40322	µ=	6.5723
22-107	iPS12_45_M2_48_P_1	iPS12_45_M2_48	45_M2_48	WT	69	iPS12	M2_48h00	RPL19	WT	21.5935	21.5126	0.0809383	21.553	SRY	31.9786	32.3261	0.347483	32.1523	10.5993	10.5993	-1.57959	2.98886	2.9494							5
22-108	iPS12_45_M2_48_P_2	iPS12_45_M2_48	45_M2_48	WT	69	iPS12	M2_48h00	RPL19	WT	20.5767	20.7079	0.13118	20.6423	SRY	31.4998	31.5179	0.0180569	31.5088	10.8666	10.8666	-1.31233	2.48342	2.45063
22-109	iPS12_45_M2_48_P_3	iPS12_45_M2_48	45_M2_48	WT	69	iPS12	M2_48h00	RPL19	WT	20.7487	20.6975	0.0512447	20.7231	SRY	31.2381	31.4837	0.245609	31.3609	10.6378	10.6378	-1.54109	2.91014	2.87173
22-110	iPS12_45_M2_48_P_4	iPS12_45_M2_48	45_M2_48	WT	69	iPS12	M2_48h00	RPL19	WT	20.8497	20.3861	0.463654	20.6179	SRY	31.5502	31.5016	0.0485649	31.5259	10.908	10.908	-1.27093	2.41317	2.38131
22-111	iPS12_45_M2_48_P_5	iPS12_45_M2_48	45_M2_48	WT	69	iPS12	M2_48h00	RPL19	WT	20.6225	20.5835	0.0390282	20.603	SRY	31.5976	31.5316	0.0660229	31.5646	10.9616	10.9616	-1.21728	2.32508	2.29439
22-112	iPS12_45_M2_48_P_6	iPS12_45_M2_48	45_M2_48	WT	69	iPS12	M2_48h00	RPL19	WT	40	40	0	40	SRY	40	40	0	40	NA	NA	NA	NA	NA	µ=	2.58949
23-157	iPS19_45_iPS_P1	iPS19_45_iPS	45_iPS	WT	106	iPS19	iPS	RPL19	WT	20.9786	20.7934	0.18527	20.886	SRY	30.8906	30.9209	0.03028	30.9057	10.0197	10.0197	-2.15917	4.46657	4.40761
23-158	iPS19_45_iPS_P2	iPS19_45_iPS	45_iPS	WT	106	iPS19	iPS	RPL19	WT	20.7055	20.6677	0.0378	20.6866	SRY	30.5279	30.6262	0.09826	30.5771	9.89049	9.89049	-2.2884	4.88515	4.82066
23-159	iPS19_45_iPS_P3	iPS19_45_iPS	45_iPS	WT	106	iPS19	iPS	RPL19	WT	20.7061	20.6481	0.05798	20.6771	SRY	30.7884	30.7938	0.00546	30.7911	10.114	10.114	-2.06489	4.18403	4.1288
23-160	iPS19_45_iPS_P4	iPS19_45_iPS	45_iPS	WT	106	iPS19	iPS	RPL19	WT	20.5022	19.6018	0.90043	20.5022	SRY	30.6161	30.6162	0.00013	30.6162	10.114	10.114	-2.06492	4.1841	4.12887
23-161	iPS19_45_iPS_P5	iPS19_45_iPS	45_iPS	WT	106	iPS19	iPS	RPL19	WT	20.8655	20.7544	0.11111	20.8099	SRY	30.7315	30.5188	0.21273	30.6251	9.81521	9.81521	-2.36368	5.14683	5.07888
23-162	iPS19_45_iPS_P6	iPS19_45_iPS	45_iPS	WT	106	iPS19	iPS	RPL19	WT	20.7455	20.6961	0.0494	20.7208	SRY	30.5897	30.6937	0.10405	30.6417	9.92092	9.92092	-2.25798	4.78321	4.72006
23-169	iPS19_45_iPS_P1	iPS19_45_iPS	45_iPS	WT	107	iPS19	iPS	RPL19	WT	21.0793	21.1746	0.0952892	21.127	SRY	29.9821	29.86	0.122124	29.921	8.79405	8.79405	-3.38485	10.4458	10.3079
23-170	iPS19_45_iPS_P2	iPS19_45_iPS	45_iPS	WT	107	iPS19	iPS	RPL19	WT	20.6605	20.5603	0.100142	20.6104	SRY	29.8621	29.7891	0.0729885	29.8256	9.21524	9.21524	-2.96365	7.80098	7.69799
23-171	iPS19_45_iPS_P3	iPS19_45_iPS	45_iPS	WT	107	iPS19	iPS	RPL19	WT	20.4506	20.4266	0.0239906	20.4386	SRY	29.6791	29.7658	0.0867615	29.7225	9.28385	9.28385	-2.89504	7.43865	7.34045
23-172	iPS19_45_iPS_P4	iPS19_45_iPS	45_iPS	WT	107	iPS19	iPS	RPL19	WT	21.1211	20.6019	0.519173	20.8615	SRY	30.3831	30.3433	0.0397549	30.3632	9.5017	9.5017	-2.67719	6.39609	6.31166
23-173	iPS19_45_iPS_P5	iPS19_45_iPS	45_iPS	WT	107	iPS19	iPS	RPL19	WT	20.5604	20.4066	0.153858	20.4835	SRY	30.0421	29.9591	0.0830116	30.0006	9.51706	9.51706	-2.66183	6.32835	6.24481
23-174	iPS19_45_iPS_P6	iPS19_45_iPS	45_iPS	WT	107	iPS19	iPS	RPL19	WT	20.9848	20.9575	0.0272636	20.9712	SRY	30.0633	30.0271	0.0361347	30.0452	9.07402	9.07402	-3.10487	8.60318	8.48961	µ=	6.13977
SOX9
Sample_Reference	Sample_Name	Name	Name_wo_Experiment	genotype	qPCR	Experiment	Differentiation_stage	Normalizer	Calibrator	Cт1_Normalizer	Cт2_Normalizer	Cт2-Cт1_Normalizer	µCt_Normalizer	Target	Cт1_Target	Cт2_Target	Cт2-Cт1_Target	µCт_Target	dCт	dCт_NA	ddCт	two_exp_minus_ddCт	to_1
22-59	iPS12_45_M1_36_P_1	iPS12_45_M1_36_P	45_FLYB_36_P2	WT	65	iPS12	M1_36h00	RPL19	WT	21.9811	21.9707	0.0103302	21.9759	SOX9	31.461	31.2957	0.165266	31.3783	9.40242	9.40242	0.704558	0.61363	0.564097	µ(∆Ct_M1_36h00)	8.69786
22-60	iPS12_45_M1_36_P_2	iPS12_45_M1_36_P	45_FLYB_36_P2	WT	65	iPS12	M1_36h00	RPL19	WT	21.4657	21.4334	0.032341	21.4495	SOX9	29.3055	29.219	0.0864487	29.2623	7.81273	7.81273	-0.885132	1.84693	1.69785	µ(2^-∆∆Ct_M1_36h00)	1.08781
22-61	iPS12_45_M1_36_P_3	iPS12_45_M1_36_P	45_FLYB_36_P2	WT	65	iPS12	M1_36h00	RPL19	WT	21.6577	21.5842	0.0734348	21.621	SOX9	30.9658	30.8839	0.0818653	30.9249	9.3039	9.3039	0.606035	0.657	0.603966
22-62	iPS12_45_M1_36_P_4	iPS12_45_M1_36_P	45_FLYB_36_P2	WT	65	iPS12	M1_36h00	RPL19	WT	21.4994	21.0627	0.436666	21.2811	SOX9	29.6953	29.902	0.206636	29.7986	8.51757	8.51757	-0.180292	1.13311	1.04165
22-63	iPS12_45_M1_36_P_5	iPS12_45_M1_36_P	45_FLYB_36_P2	WT	65	iPS12	M1_36h00	RPL19	WT	21.513	21.315	0.198092	21.414	SOX9	30.5026	30.342	0.160534	30.4223	9.0083	9.0083	0.310437	0.806398	0.741304	µ=	1
22-64	iPS12_45_M1_36_P_6	iPS12_45_M1_36_P	45_FLYB_36_P2	WT	65	iPS12	M1_36h00	RPL19	WT	21.7011	21.7984	0.0973186	21.7497	SOX9	29.9763	29.8077	0.168509	29.892	8.14226	8.14226	-0.555605	1.46979	1.35114
22-71	iPS12_45_M2_06_P_1	iPS12_45_M2_06_P	45_M2_06_P2	WT	66	iPS12	M2_06h00	RPL19	WT	20.3128	20.1984	0.114342	20.2556	SOX9	28.9059	28.9001	0.00579453	28.903	8.64738	8.64738	-0.0504802	1.03561	0.952013
22-72	iPS12_45_M2_06_P_2	iPS12_45_M2_06_P	45_M2_06_P2	WT	66	iPS12	M2_06h00	RPL19	WT	19.5403	19.6187	0.0783825	19.5795	SOX9	28.938	29.0457	0.107704	28.9918	9.41234	9.41234	0.71448	0.609425	0.560231
22-73	iPS12_45_M2_06_P_3	iPS12_45_M2_06_P	45_M2_06_P2	WT	66	iPS12	M2_06h00	RPL19	WT	19.8889	19.8291	0.0598507	19.859	SOX9	28.9346	28.9761	0.041563	28.9554	9.09635	9.09635	0.398485	0.758655	0.697415
22-74	iPS12_45_M2_06_P_4	iPS12_45_M2_06_P	45_M2_06_P2	WT	66	iPS12	M2_06h00	RPL19	WT	19.3304	19.0647	0.265726	19.1976	SOX9	29.0811	29.2554	0.174309	29.1683	9.97073	9.97073	1.27287	0.413837	0.380431
22-75	iPS12_45_M2_06_P_5	iPS12_45_M2_06_P	45_M2_06_P2	WT	66	iPS12	M2_06h00	RPL19	WT	20.0119	19.9702	0.0416183	19.9911	SOX9	29.8924	29.9668	0.0743504	29.9296	9.93856	9.93856	1.2407	0.423168	0.389009	µ=	0.59582
22-76	iPS12_45_M2_06_P_6	iPS12_45_M2_06_P	45_M2_06_P2	WT	66	iPS12	M2_06h00	RPL19	WT	36.4057	36.9718	0.566036	36.6887	SOX9	40	40	0	40	NA	NA	NA	NA	NA
22-83	iPS12_45_M2_12_P_1	iPS12_45_M2_12_P	45_M2_12_P_P2	WT	67	iPS12	M2_12h00	RPL19	WT	21.9622	21.7881	0.174023	21.8751	SOX9	35.504	35.257	0.246983	35.3805	NA	NA	NA	NA	NA
22-84	iPS12_45_M2_12_P_2	iPS12_45_M2_12_P	45_M2_12_P_P2	WT	67	iPS12	M2_12h00	RPL19	WT	20.0026	19.8796	0.12295	19.9411	SOX9	28.8559	29.0672	0.211296	28.9615	9.02042	9.02042	0.322552	0.799654	0.735104
22-85	iPS12_45_M2_12_P_3	iPS12_45_M2_12_P	45_M2_12_P_P2	WT	67	iPS12	M2_12h00	RPL19	WT	19.443	19.4542	0.0111618	19.4486	SOX9	27.9838	28.0086	0.0248337	27.9962	8.5476	8.5476	-0.150265	1.10977	1.02019
22-86	iPS12_45_M2_12_P_4	iPS12_45_M2_12_P	45_M2_12_P_P2	WT	67	iPS12	M2_12h00	RPL19	WT	19.4485	19.037	0.411455	19.2428	SOX9	29.9689	30.2571	0.288143	30.113	10.8702	NA	NA	NA	NA
22-87	iPS12_45_M2_12_P_5	iPS12_45_M2_12_P	45_M2_12_P_P2	WT	67	iPS12	M2_12h00	RPL19	WT	19.5822	19.5796	0.00261688	19.5809	SOX9	28.7666	28.5634	0.203123	28.665	9.08413	9.08413	0.386271	0.765105	0.703344	µ=	0.811858
22-88	iPS12_45_M2_12_P_6	iPS12_45_M2_12_P	45_M2_12_P_P2	WT	67	iPS12	M2_12h00	RPL19	WT	19.7091	19.963	0.253838	19.836	SOX9	28.773	28.7365	0.0364437	28.7548	8.91872	8.91872	0.220853	0.858058	0.788794
22-95	iPS12_45_M2_24_P_1	iPS12_45_M2_24_P	45_M2_24_P_P2	WT	67	iPS12	M2_24h00	RPL19	WT	20.5241	20.346	0.178112	20.435	SOX9	26.8485	26.7238	0.124701	26.7861	6.35108	6.35108	-2.34679	5.0869	4.67627
22-96	iPS12_45_M2_24_P_2	iPS12_45_M2_24_P	45_M2_24_P_P2	WT	67	iPS12	M2_24h00	RPL19	WT	19.9742	20.0341	0.0599003	20.0041	SOX9	27.2666	27.3821	0.11554	27.3243	7.32021	7.32021	-1.37765	2.59845	2.3887
22-97	iPS12_45_M2_24_P_3	iPS12_45_M2_24_P	45_M2_24_P_P2	WT	67	iPS12	M2_24h00	RPL19	WT	20.0167	19.9792	0.0375443	19.998	SOX9	26.3814	26.4533	0.0718479	26.4173	6.41939	6.41939	-2.27847	4.85164	4.46001
22-98	iPS12_45_M2_24_P_4	iPS12_45_M2_24_P	45_M2_24_P_P2	WT	67	iPS12	M2_24h00	RPL19	WT	20.242	19.6585	0.583448	20.242	SOX9	26.9211	26.9784	0.0573692	26.9497	6.7078	6.7078	-1.99006	3.97255	3.65188
22-99	iPS12_45_M2_24_P_5	iPS12_45_M2_24_P	45_M2_24_P_P2	WT	67	iPS12	M2_24h00	RPL19	WT	20.9595	20.8719	0.0876141	20.9157	SOX9	27.5936	27.5065	0.0871086	27.5501	6.63436	6.63436	-2.0635	4.17999	3.84257	µ=	3.80388
22-100	iPS12_45_M2_24_P_6	iPS12_45_M2_24_P	45_M2_24_P_P2	WT	67	iPS12	M2_24h00	RPL19	WT	20.6981	20.6254	0.072691	20.6617	SOX9	31.3723	31.4327	0.0604229	31.4025	10.7408	NA	NA	NA	NA
22-107	iPS12_45_M2_48_P_1	iPS12_45_M2_48_P	45_M2_48	WT	69	iPS12	M2_48h00	RPL19	WT	21.5935	21.5126	0.0809383	21.553	SOX9	26.9594	26.9807	0.0212975	26.97	5.41696	NA	NA	NA	NA
22-108	iPS12_45_M2_48_P_2	iPS12_45_M2_48_P	45_M2_48	WT	69	iPS12	M2_48h00	RPL19	WT	20.5767	20.7079	0.13118	20.6423	SOX9	27.4472	27.5337	0.0865135	27.4904	6.84818	6.84818	-1.84969	3.60422	3.31328
22-109	iPS12_45_M2_48_P_3	iPS12_45_M2_48_P	45_M2_48	WT	69	iPS12	M2_48h00	RPL19	WT	20.7487	20.6975	0.0512447	20.7231	SOX9	27.7495	27.7066	0.042942	27.728	7.00496	7.00496	-1.6929	3.23307	2.97209
22-110	iPS12_45_M2_48_P_4	iPS12_45_M2_48_P	45_M2_48	WT	69	iPS12	M2_48h00	RPL19	WT	20.8497	20.3861	0.463654	20.8497	SOX9	27.5431	27.5704	0.0273399	27.5568	6.70702	6.70702	-1.99085	3.9747	3.65385
22-111	iPS12_45_M2_48_P_5	iPS12_45_M2_48_P	45_M2_48	WT	69	iPS12	M2_48h00	RPL19	WT	20.6225	20.5835	0.0390282	20.603	SOX9	27.5759	27.5002	0.0757294	27.5381	6.93508	6.93508	-1.76278	3.39352	3.11959	µ=	3.2647
22-112	iPS12_45_M2_48_P_6	iPS12_45_M2_48_P	45_M2_48	WT	69	iPS12	M2_48h00	RPL19	WT	40	40	0	40	SOX9	40	40	0	40	NA	NA	NA	NA	NA
23-157	iPS19_45_iPS_P1	iPS19_45_iPS	45_iPS	WT	106	iPS19	iPS	RPL19	WT	20.9786	20.7934	0.18527	20.886	SOX9	29.6835	29.545	0.13849	29.6143	8.72828	8.72828	0.0304171	0.979137	0.900099
23-158	iPS19_45_iPS_P2	iPS19_45_iPS	45_iPS	WT	106	iPS19	iPS	RPL19	WT	20.7055	20.6677	0.0378	20.6866	SOX9	28.4808	28.6519	0.17111	28.5663	7.87977	7.87977	-0.818088	1.76307	1.62075
23-159	iPS19_45_iPS_P3	iPS19_45_iPS	45_iPS	WT	106	iPS19	iPS	RPL19	WT	20.7061	20.6481	0.05798	20.6771	SOX9	28.5271	28.6686	0.14154	28.5978	7.92073	7.92073	-0.777133	1.71372	1.57539
23-160	iPS19_45_iPS_P4	iPS19_45_iPS	45_iPS	WT	106	iPS19	iPS	RPL19	WT	20.5022	19.6018	0.90043	20.5022	SOX9	28.2497	28.3457	0.09595	28.2977	7.79554	7.79554	-0.902328	1.86908	1.7182
23-161	iPS19_45_iPS_P5	iPS19_45_iPS	45_iPS	WT	106	iPS19	iPS	RPL19	WT	20.8655	20.7544	0.11111	20.8099	SOX9	28.4244	28.4041	0.02035	28.4142	7.60431	7.60431	-1.09355	2.13399	1.96173
23-162	iPS19_45_iPS_P6	iPS19_45_iPS	45_iPS	WT	106	iPS19	iPS	RPL19	WT	20.7455	20.6961	0.0494	20.7208	SOX9	28.4534	28.2916	0.16173	28.3725	7.6517	7.6517	-1.04617	2.06504	1.89834
23-169	iPS19_45_iPS_P1	iPS19_45_iPS	45_iPS	WT	107	iPS19	iPS	RPL19	WT	21.0793	21.1746	0.0952892	21.127	SOX9	28.2246	28.2781	0.0534344	28.2514	7.12437	7.12437	-1.57349	2.97624	2.736
23-170	iPS19_45_iPS_P2	iPS19_45_iPS	45_iPS	WT	107	iPS19	iPS	RPL19	WT	20.6605	20.5603	0.100142	20.6104	SOX9	28.8901	29.1163	0.226198	29.0032	8.39283	8.39283	-0.305033	1.23545	1.13572
23-171	iPS19_45_iPS_P3	iPS19_45_iPS	45_iPS	WT	107	iPS19	iPS	RPL19	WT	20.4506	20.4266	0.0239906	20.4386	SOX9	28.2551	28.3778	0.122641	28.3164	7.87783	7.87783	-0.820033	1.76545	1.62294
23-172	iPS19_45_iPS_P4	iPS19_45_iPS	45_iPS	WT	107	iPS19	iPS	RPL19	WT	21.1211	20.6019	0.519173	20.8615	SOX9	29.8496	29.9775	0.127897	29.9136	9.05207	9.05207	0.354209	0.782299	0.71915
23-173	iPS19_45_iPS_P5	iPS19_45_iPS	45_iPS	WT	107	iPS19	iPS	RPL19	WT	20.5604	20.4066	0.153858	20.4835	SOX9	28.4127	28.3901	0.0225372	28.4014	7.91789	7.91789	-0.779969	1.71709	1.57849
23-174	iPS19_45_iPS_P6	iPS19_45_iPS	45_iPS	WT	107	iPS19	iPS	RPL19	WT	20.9848	20.9575	0.0272636	20.9712	SOX9	28.118	28.325	0.207045	28.2215	7.25031	7.25031	-1.44755	2.72744	2.50728	µ=	1.66451
NR5A1
Sample_Reference	Sample_Name	Name	Name_wo_Experiment	genotype	qPCR	Experiment	Differentiation_stage	Normalizer	Calibrator	Cт1_Normalizer	Cт2_Normalizer	Cт2-Cт1_Normalizer	µCt_Normalizer	Target	Cт1_Target	Cт2_Target	Cт2-Cт1_Target	µCт_Target	dCт	dCт_NA	ddCт	two_exp_minus_ddCт	to_1
59-22	iPS12_45_M1_36_P_1	iPS12_45_M1_36_P	45_FLYB_36_P2	WT	73	iPS12	M1_36h00	RPL19	WT	21.9759	21.786	0.189917	21.8809	NR5A1	36.8547	36.8985	0.0437241	36.8766	14.9956	14.9956	0.779891	0.582411	0.51598	µ(∆Ct_M1_36h00)	14.2158
60-22	iPS12_45_M1_36_P_2	iPS12_45_M1_36_P	45_FLYB_36_P2	WT	73	iPS12	M1_36h00	RPL19	WT	21.391	21.3919	0.000835419	21.3915	NR5A1	35.2131	34.9441	0.269001	35.0786	13.6872	13.6872	-0.528574	1.4425	1.27797	µ(2^-∆∆Ct_M1_36h00)	1.12875
61-22	iPS12_45_M1_36_P_3	iPS12_45_M1_36_P	45_FLYB_36_P2	WT	73	iPS12	M1_36h00	RPL19	WT	21.7306	21.7866	0.0559864	21.7586	NR5A1	34.9291	35.8207	0.891556	35.3749	13.6163	13.6163	-0.599481	1.51517	1.34235
62-22	iPS12_45_M1_36_P_4	iPS12_45_M1_36_P	45_FLYB_36_P2	WT	73	iPS12	M1_36h00	RPL19	WT	21.6483	21.1567	0.491608	21.4025	NR5A1	35.3869	35.399	0.0121651	35.3929	13.9904	13.9904	-0.225349	1.16906	1.03572
63-22	iPS12_45_M1_36_P_5	iPS12_45_M1_36_P	45_FLYB_36_P2	WT	73	iPS12	M1_36h00	RPL19	WT	21.4839	21.3617	0.122208	21.4228	NR5A1	37.033	36.85	0.18298	36.9415	15.5188	15.5188	1.303	0.405283	0.359056	µ =	1
64-22	iPS12_45_M1_36_P_6	iPS12_45_M1_36_P	45_FLYB_36_P2	WT	73	iPS12	M1_36h00	RPL19	WT	21.7863	21.7284	0.0578499	21.7574	NR5A1	35.1145	35.3727	0.258186	35.2436	13.4863	13.4863	-0.729486	1.65805	1.46893
71-22	iPS12_45_M2_06_P_1	iPS12_45_M2_06_P	45_M2_06_P2	WT	74	iPS12	M2_06h00	RPL19	WT	20.4649	20.2979	0.167002	20.3814	NR5A1	35.1037	35.0726	0.0310326	35.0882	14.7068	14.7068	0.491021	0.711521	0.630364
72-22	iPS12_45_M2_06_P_2	iPS12_45_M2_06_P	45_M2_06_P2	WT	74	iPS12	M2_06h00	RPL19	WT	19.9106	19.7956	0.115086	19.8531	NR5A1	35.4061	34.8688	0.537342	35.1374	15.2843	15.2843	1.06859	0.476784	0.422402
73-22	iPS12_45_M2_06_P_3	iPS12_45_M2_06_P	45_M2_06_P2	WT	74	iPS12	M2_06h00	RPL19	WT	20.2708	20.2651	0.00568199	20.2679	NR5A1	34.4183	34.4103	0.0079155	34.4143	14.1464	14.1464	-0.0693884	1.04927	0.929591
74-22	iPS12_45_M2_06_P_4	iPS12_45_M2_06_P	45_M2_06_P2	WT	74	iPS12	M2_06h00	RPL19	WT	19.7324	19.3455	0.38694	19.5389	NR5A1	35.0996	35.3586	0.258987	35.2291	15.6902	15.6902	1.4744	0.359883	0.318834
75-22	iPS12_45_M2_06_P_5	iPS12_45_M2_06_P	45_M2_06_P2	WT	74	iPS12	M2_06h00	RPL19	WT	20.1742	20.1056	0.0686512	20.1399	NR5A1	35.191	35.0221	0.16885	35.1066	14.9667	14.9667	0.750924	0.594223	0.526445	µ =	0.565527
76-22=H2O	iPS12_45_M2_06_P_6	iPS12_45_M2_06_P	45_M2_06_P2	WT	74	iPS12	M2_06h00	RPL19	WT	36.332	36.9679	0.635872	36.6499	NR5A1	40	40	0	40	NA	NA	NA	NA	NA
83-22	iPS12_45_M2_12_P_1	iPS12_45_M2_12_P	45_M2_12_P_P2	WT	70	iPS12	M2_12h00	RPL19	WT	24.0005	20.0947	3.9058	20.0947	NR5A1	35.7933	35.6263	0.167007	35.7098	15.6151	15.6151	1.39932	0.379108	0.335866
84-22	iPS12_45_M2_12_P_2	iPS12_45_M2_12_P	45_M2_12_P_P2	WT	70	iPS12	M2_12h00	RPL19	WT	18.0512	18.0263	0.0249786	18.0387	NR5A1	36.1711	34.998	1.1731	35.5845	17.5458	17.5458	3.33004	0.0994393	0.0880971
85-22	iPS12_45_M2_12_P_3	iPS12_45_M2_12_P	45_M2_12_P_P2	WT	70	iPS12	M2_12h00	RPL19	WT	17.5466	17.4156	0.130968	17.4811	NR5A1	33.3213	33.7625	0.441212	33.5419	16.0608	16.0608	1.84502	0.278351	0.246602
86-22	iPS12_45_M2_12_P_4	iPS12_45_M2_12_P	45_M2_12_P_P2	WT	70	iPS12	M2_12h00	RPL19	WT	17.3671	17.1474	0.219713	17.2572	NR5A1	35.8452	35.6462	0.199043	35.7457	18.4885	18.4885	4.27273	0.0517344	0.0458335
87-22	iPS12_45_M2_12_P_5	iPS12_45_M2_12_P	45_M2_12_P_P2	WT	70	iPS12	M2_12h00	RPL19	WT	17.6484	17.6124	0.0359669	17.6304	NR5A1	34.4219	34.1053	0.316536	34.2636	16.6332	16.6332	2.41742	0.187191	0.16584	µ =	0.167781
88-22	iPS12_45_M2_12_P_6	iPS12_45_M2_12_P	45_M2_12_P_P2	WT	70	iPS12	M2_12h00	RPL19	WT	17.8994	17.9305	0.0310364	17.915	NR5A1	34.893	35.0318	0.138794	34.9624	17.0474	17.0474	2.83165	0.140472	0.124449
95-22	iPS12_45_M2_24_P_1	iPS12_45_M2_24_P	45_M2_24	WT	71	iPS12	M2_24h00	RPL19	WT	18.3549	19.9703	1.61539	18.3549	NR5A1	32.7557	32.4492	0.306416	32.6024	14.2475	NA	NA	NA	NA
96-22	iPS12_45_M2_24_P_2	iPS12_45_M2_24_P	45_M2_24	WT	71	iPS12	M2_24h00	RPL19	WT	17.5319	17.6252	0.0933189	17.5785	NR5A1	34.4933	33.8091	0.684151	33.8091	16.2306	16.2306	2.01484	0.247442	0.219218
97-22	iPS12_45_M2_24_P_3	iPS12_45_M2_24_P	45_M2_24	WT	71	iPS12	M2_24h00	RPL19	WT	17.4521	17.4687	0.0165825	17.4604	NR5A1	32.3946	32.5935	0.198917	32.494	15.0337	15.0337	0.817898	0.567268	0.502565
98-22	iPS12_45_M2_24_P_4	iPS12_45_M2_24_P	45_M2_24	WT	71	iPS12	M2_24h00	RPL19	WT	17.6557	17.2905	0.365227	17.4731	NR5A1	33.1801	32.8488	0.331306	33.0144	15.5413	15.5413	1.32557	0.398991	0.353481
99-22	iPS12_45_M2_24_P_5	iPS12_45_M2_24_P	45_M2_24	WT	71	iPS12	M2_24h00	RPL19	WT	18.589	18.4642	0.124802	18.5266	NR5A1	33.986	34.6811	0.695175	33.986	15.4593	15.4593	1.24357	0.422325	0.374154	µ =	0.362355
100-22	iPS12_45_M2_24_P_6	iPS12_45_M2_24_P	45_M2_24	WT	71	iPS12	M2_24h00	RPL19	WT	18.4576	18.3662	0.0913486	18.4119	NR5A1	35.9965	37.056	1.05953	36.5263	NA	NA	NA	NA	NA
107-22	iPS12_45_M2_48_P_1	iPS12_45_M2_48_P	45_M2_48	WT	72	iPS12	M2_48h00	RPL19	WT	20.9744	21.0083	0.0339184	20.9913	NR5A1	34.8189	34.307	0.511887	34.563	13.5717	13.5717	-0.644101	1.56277	1.38451
108-22	iPS12_45_M2_48_P_2	iPS12_45_M2_48_P	45_M2_48	WT	72	iPS12	M2_48h00	RPL19	WT	20.828	20.6848	0.143202	20.7564	NR5A1	37.082	35.2014	1.88061	36.1417	15.3853	15.3853	1.16958	0.44455	0.393844
109-22	iPS12_45_M2_48_P_3	iPS12_45_M2_48_P	45_M2_48	WT	72	iPS12	M2_48h00	RPL19	WT	20.3048	20.4465	0.141693	20.3757	NR5A1	34.5198	36.1811	1.6613	35.3504	14.9748	14.9748	0.759007	0.590903	0.523504
110-22	iPS12_45_M2_48_P_4	iPS12_45_M2_48_P	45_M2_48	WT	72	iPS12	M2_48h00	RPL19	WT	21.3765	21.4359	0.0593758	21.4062	NR5A1	35.2803	34.7761	0.504189	35.0282	13.622	13.622	-0.593735	1.50915	1.33701
111-22	iPS12_45_M2_48_P_5	iPS12_45_M2_48_P	45_M2_48	WT	72	iPS12	M2_48h00	RPL19	WT	20.7631	20.7104	0.0526638	20.7368	NR5A1	35.1914	34.5462	0.64521	34.8688	14.132	14.132	-0.0837564	1.05977	0.938895	µ =	0.915554
112-22	iPS12_45_M2_48_P_6	iPS12_45_M2_48_P	45_M2_48	WT	72	iPS12	M2_48h00	RPL19	WT	20.9695	20.9649	0.00461769	20.9672	NR5A1	40	40	0	40	NA	NA	NA	NA	NA
23-157	iPS19_45_iPS_P1	iPS19_45_iPS	45_iPS	WT	106_115	iPS19	iPS	RPL19	WT	20.9786	20.7934	0.18527	20.886	NR5A1	36.1348	36.7274	0.592686	36.4311	15.5451	15.5451	1.32935	0.397948	0.352558
23-158	iPS19_45_iPS_P2	iPS19_45_iPS	45_iPS	WT	106_115	iPS19	iPS	RPL19	WT	20.7055	20.6677	0.0378	20.6866	NR5A1	34.4135	34.9542	0.540722	34.6839	13.9973	13.9973	-0.218476	1.1635	1.03079
23-159	iPS19_45_iPS_P3	iPS19_45_iPS	45_iPS	WT	106_115	iPS19	iPS	RPL19	WT	20.7061	20.6481	0.05798	20.6771	NR5A1	34.8922	35.4048	0.512638	35.1485	14.4714	14.4714	0.255624	0.837625	0.742084
23-160	iPS19_45_iPS_P4	iPS19_45_iPS	45_iPS	WT	106_115	iPS19	iPS	RPL19	WT	20.5022	19.6018	0.90043	20.5022	NR5A1	34.6536	34.4854	0.168198	34.5695	14.0673	14.0673	-0.148455	1.10838	0.981959
23-161	iPS19_45_iPS_P5	iPS19_45_iPS	45_iPS	WT	106_115	iPS19	iPS	RPL19	WT	20.8655	20.7544	0.11111	20.8099	NR5A1	35.632	35.2042	0.427742	35.4181	14.6082	14.6082	0.39241	0.761856	0.674958
23-162	iPS19_45_iPS_P6	iPS19_45_iPS	45_iPS	WT	106_115	iPS19	iPS	RPL19	WT	20.7455	20.6961	0.0494	20.7208	NR5A1	34.623	34.9974	0.374413	34.8102	14.0895	14.0895	-0.126306	1.0915	0.966998
23-169	iPS19_45_iPS_P1	iPS19_45_iPS	45_iPS	WT	107_116	iPS19	iPS	RPL19	WT	21.0793	21.1746	0.0952892	21.127	NR5A1	34.2813	34.4904	0.20908	34.3859	13.2589	13.2589	-0.956878	1.9411	1.7197
23-170	iPS19_45_iPS_P2	iPS19_45_iPS	45_iPS	WT	107_116	iPS19	iPS	RPL19	WT	20.6605	20.5603	0.100142	20.6104	NR5A1	27.5764	35.3445	7.76808	31.4604	10.85	NA	NA	NA	NA
23-171	iPS19_45_iPS_P3	iPS19_45_iPS	45_iPS	WT	107_116	iPS19	iPS	RPL19	WT	20.4506	20.4266	0.0239906	20.4386	NR5A1	34.1994	33.9216	0.27774	34.0605	13.6219	13.6219	-0.593847	1.50927	1.33712
23-172	iPS19_45_iPS_P4	iPS19_45_iPS	45_iPS	WT	107_116	iPS19	iPS	RPL19	WT	21.1211	20.6019	0.519173	20.8615	NR5A1	36.2917	36.9914	0.699699	36.6415	15.78	15.78	1.56423	0.338158	0.299587
23-173	iPS19_45_iPS_P5	iPS19_45_iPS	45_iPS	WT	107_116	iPS19	iPS	RPL19	WT	20.5604	20.4066	0.153858	20.4835	NR5A1	35.6675	35.4622	0.205292	35.5649	15.0814	15.0814	0.865608	0.548815	0.486217
23-174	iPS19_45_iPS_P6	iPS19_45_iPS	45_iPS	WT	107_116	iPS19	iPS	RPL19	WT	20.9848	20.9575	0.0272636	20.9712	NR5A1	30.1881	30.1228	0.0653267	30.1554	9.18425	NA	NA	NA	NA		0.859197
WNT4
Sample_Reference	Sample_Name	Name	Name_wo_Experiment	genotype	qPCR	Experiment	Differentiation_stage	Normalizer	Calibrator	Cт1_Normalizer	Cт2_Normalizer	Cт2-Cт1_Normalizer	µCt_Normalizer	Target	Cт1_Target	Cт2_Target	Cт2-Cт1_Target	µCт_Target	dCт	dCт_NA	ddCт	two_exp_minus_ddCт	to_1
59-22	iPS12_45_M1_36_P_1	iPS12_45_M1_36_P	45_FLYB_36_P2	WT	73	iPS12	M1_36h00	RPL19	WT	21.9759	21.786	0.189917	21.8809	WNT4	35.1385	35.5727	0.434219	35.3556	13.4746	13.4746	0.18653	0.878717	0.8605	µ(∆Ct_M1_36h00)	13.2881
60-22	iPS12_45_M1_36_P_2	iPS12_45_M1_36_P	45_FLYB_36_P2	WT	73	iPS12	M1_36h00	RPL19	WT	21.391	21.3919	0.000835419	21.3915	WNT4	34.1442	34.3483	0.204048	34.2462	12.8548	12.8548	-0.433308	1.35033	1.32233	µ(2^-∆∆Ct_M1_36h00)	1.02117
61-22	iPS12_45_M1_36_P_3	iPS12_45_M1_36_P	45_FLYB_36_P2	WT	73	iPS12	M1_36h00	RPL19	WT	21.7306	21.7866	0.0559864	21.7586	WNT4	35.0231	35.3016	0.278519	35.1623	13.4037	13.4037	0.115626	0.922982	0.903847
62-22	iPS12_45_M1_36_P_4	iPS12_45_M1_36_P	45_FLYB_36_P2	WT	73	iPS12	M1_36h00	RPL19	WT	21.6483	21.1567	0.491608	21.4025	WNT4	34.4245	34.8941	0.469593	34.6593	13.2567	13.2567	-0.0313495	1.02197	1.00078
63-22	iPS12_45_M1_36_P_5	iPS12_45_M1_36_P	45_FLYB_36_P2	WT	73	iPS12	M1_36h00	RPL19	WT	21.4839	21.3617	0.122208	21.4228	WNT4	35.2631	35.0614	0.201717	35.1622	13.7395	13.7395	0.451364	0.731351	0.716189	µ =	1
64-22	iPS12_45_M1_36_P_6	iPS12_45_M1_36_P	45_FLYB_36_P2	WT	73	iPS12	M1_36h00	RPL19	WT	21.7863	21.7284	0.0578499	21.7574	WNT4	34.6659	34.8473	0.181473	34.7566	12.9992	12.9992	-0.288863	1.22168	1.19635
71-22	iPS12_45_M2_06_P_1	iPS12_45_M2_06_P	45_M2_06_P2	WT	74	iPS12	M2_06h00	RPL19	WT	20.4649	20.2979	0.167002	20.3814	WNT4	30.3935	30.5324	0.138964	30.4629	10.0816	10.0816	-3.20653	9.23126	9.03989
72-22	iPS12_45_M2_06_P_2	iPS12_45_M2_06_P	45_M2_06_P2	WT	74	iPS12	M2_06h00	RPL19	WT	19.9106	19.7956	0.115086	19.8531	WNT4	30.0498	29.987	0.0628567	30.0184	10.1653	10.1653	-3.12278	8.71067	8.53008
73-22	iPS12_45_M2_06_P_3	iPS12_45_M2_06_P	45_M2_06_P2	WT	74	iPS12	M2_06h00	RPL19	WT	20.2708	20.2651	0.00568199	20.2679	WNT4	30.5357	30.3552	0.180527	30.4454	10.1775	10.1775	-3.1106	8.6374	8.45834
74-22	iPS12_45_M2_06_P_4	iPS12_45_M2_06_P	45_M2_06_P2	WT	74	iPS12	M2_06h00	RPL19	WT	19.7324	19.3455	0.38694	19.5389	WNT4	30.0107	29.9917	0.0189896	30.0012	10.4623	10.4623	-2.82581	7.0901	6.94311
75-22	iPS12_45_M2_06_P_5	iPS12_45_M2_06_P	45_M2_06_P2	WT	74	iPS12	M2_06h00	RPL19	WT	20.1742	20.1056	0.0686512	20.1399	WNT4	30.9381	31.0337	0.0955524	30.9859	10.846	10.846	-2.44206	5.43417	5.32152	µ =	7.65859
76-22=H2O	iPS12_45_M2_06_P_6	iPS12_45_M2_06_P	45_M2_06_P2	WT	74	iPS12	M2_06h00	RPL19	WT	36.332	36.9679	0.635872	36.6499	WNT4	40	40	0	40	NA	NA	NA	NA	NA
83-22	iPS12_45_M2_12_P_1	iPS12_45_M2_12_P	45_M2_12_P_P2	WT	70	iPS12	M2_12h00	RPL19	WT	24.0005	20.0947	3.9058	20.0947	WNT4	35.965	35.4719	0.493023	35.7184	NA	NA	NA	NA	NA
84-22	iPS12_45_M2_12_P_2	iPS12_45_M2_12_P	45_M2_12_P_P2	WT	70	iPS12	M2_12h00	RPL19	WT	18.0512	18.0263	0.0249786	18.0387	WNT4	30.9506	30.9859	0.0352631	30.9682	12.9295	12.9295	-0.358595	1.28218	1.2556
85-22	iPS12_45_M2_12_P_3	iPS12_45_M2_12_P	45_M2_12_P_P2	WT	70	iPS12	M2_12h00	RPL19	WT	17.5466	17.4156	0.130968	17.4811	WNT4	29.9426	29.826	0.11661	29.8843	12.4032	12.4032	-0.88493	1.84667	1.80839
86-22	iPS12_45_M2_12_P_4	iPS12_45_M2_12_P	45_M2_12_P_P2	WT	70	iPS12	M2_12h00	RPL19	WT	17.3671	17.1474	0.219713	17.2572	WNT4	30.9704	31.179	0.208588	31.0747	13.8175	13.8175	0.529366	0.692859	0.678495
87-22	iPS12_45_M2_12_P_5	iPS12_45_M2_12_P	45_M2_12_P_P2	WT	70	iPS12	M2_12h00	RPL19	WT	17.6484	17.6124	0.0359669	17.6304	WNT4	30.2294	30.2314	0.0019455	30.2304	12.6	12.6	-0.688119	1.61118	1.57778	µ =	1.30966
88-22	iPS12_45_M2_12_P_6	iPS12_45_M2_12_P	45_M2_12_P_P2	WT	70	iPS12	M2_12h00	RPL19	WT	17.8994	17.9305	0.0310364	17.915	WNT4	30.8634	30.8896	0.0261898	30.8765	12.9615	12.9615	-0.326566	1.25402	1.22803
95-22	iPS12_45_M2_24_P_1	iPS12_45_M2_24_P	45_M2_24	WT	71	iPS12	M2_24h00	RPL19	WT	18.3549	19.9703	1.61539	18.3549	WNT4	26.9595	40	13.0405	26.9595	8.60462	8.60462	-4.68347	25.696	25.1633
96-22	iPS12_45_M2_24_P_2	iPS12_45_M2_24_P	45_M2_24	WT	71	iPS12	M2_24h00	RPL19	WT	17.5319	17.6252	0.0933189	17.5785	WNT4	27.2846	27.2042	0.080431	27.2444	9.6659	9.6659	-3.62219	12.3137	12.0584
97-22	iPS12_45_M2_24_P_3	iPS12_45_M2_24_P	45_M2_24	WT	71	iPS12	M2_24h00	RPL19	WT	17.4521	17.4687	0.0165825	17.4604	WNT4	26.5339	26.5532	0.0193005	26.5435	9.08313	9.08313	-4.20496	18.4425	18.0602
98-22	iPS12_45_M2_24_P_4	iPS12_45_M2_24_P	45_M2_24	WT	71	iPS12	M2_24h00	RPL19	WT	17.6557	17.2905	0.365227	17.4731	WNT4	26.8647	26.9215	0.0568504	26.8931	9.42003	9.42003	-3.86806	14.6017	14.299
99-22	iPS12_45_M2_24_P_5	iPS12_45_M2_24_P	45_M2_24	WT	71	iPS12	M2_24h00	RPL19	WT	18.589	18.4642	0.124802	18.5266	WNT4	28.0068	27.7202	0.286575	27.8635	9.33687	9.33687	-3.95122	15.4681	15.1474	µ =	16.9457
100-22	iPS12_45_M2_24_P_6	iPS12_45_M2_24_P	45_M2_24	WT	71	iPS12	M2_24h00	RPL19	WT	18.4576	18.3662	0.0913486	18.4119	WNT4	30.3213	30.351	0.029665	30.3362	11.9243	NA	NA	NA	NA
107-22	iPS12_45_M2_48_P_1	iPS12_45_M2_48_P	45_M2_48	WT	72	iPS12	M2_48h00	RPL19	WT	20.9744	21.0083	0.0339184	20.9913	WNT4	30.5999	30.5506	0.0492706	30.5752	9.58393	9.58393	-3.70416	13.0336	12.7634
108-22	iPS12_45_M2_48_P_2	iPS12_45_M2_48_P	45_M2_48	WT	72	iPS12	M2_48h00	RPL19	WT	20.828	20.6848	0.143202	20.7564	WNT4	29.6267	29.5653	0.0614414	29.596	8.83962	8.83962	-4.44847	21.8335	21.3809
109-22	iPS12_45_M2_48_P_3	iPS12_45_M2_48_P	45_M2_48	WT	72	iPS12	M2_48h00	RPL19	WT	20.3048	20.4465	0.141693	20.3757	WNT4	29.7732	29.633	0.140198	29.7031	9.3274	9.3274	-3.96069	15.5699	15.2471
110-22	iPS12_45_M2_48_P_4	iPS12_45_M2_48_P	45_M2_48	WT	72	iPS12	M2_48h00	RPL19	WT	21.3765	21.4359	0.0593758	21.4062	WNT4	29.6505	29.8714	0.220932	29.7609	8.35473	8.35473	-4.93337	30.5556	29.9222
111-22	iPS12_45_M2_48_P_5	iPS12_45_M2_48_P	45_M2_48	WT	72	iPS12	M2_48h00	RPL19	WT	20.7631	20.7104	0.0526638	20.7368	WNT4	29.5913	29.5557	0.0355835	29.5735	8.83675	8.83675	-4.45134	21.8769	21.4234	µ =	20.1474
112-22	iPS12_45_M2_48_P_6	iPS12_45_M2_48_P	45_M2_48	WT	72	iPS12	M2_48h00	RPL19	WT	20.9695	20.9649	0.00461769	20.9672	WNT4	40	40	0	40	NA	NA	NA	NA	NA
23-157	iPS19_45_iPS_P1	iPS19_45_iPS	45_iPS	WT	106_115	iPS19	iPS	RPL19	WT	20.9786	20.7934	0.18527	20.886	WNT4	33.9833	33.9657	0.0175896	33.9745	13.0885	13.0885	-0.199624	1.1484	1.12459
23-158	iPS19_45_iPS_P2	iPS19_45_iPS	45_iPS	WT	106_115	iPS19	iPS	RPL19	WT	20.7055	20.6677	0.0378	20.6866	WNT4	31.6071	31.403	0.204058	31.5051	10.8185	10.8185	-2.46959	5.53886	5.42403
23-159	iPS19_45_iPS_P3	iPS19_45_iPS	45_iPS	WT	106_115	iPS19	iPS	RPL19	WT	20.7061	20.6481	0.05798	20.6771	WNT4	32.0992	32.332	0.232731	32.2156	11.5385	11.5385	-1.7496	3.36265	3.29294
23-160	iPS19_45_iPS_P4	iPS19_45_iPS	45_iPS	WT	106_115	iPS19	iPS	RPL19	WT	20.5022	19.6018	0.90043	20.5022	WNT4	32.6195	32.6098	0.0097084	32.6146	12.1124	12.1124	-1.17567	2.25898	2.21215
23-161	iPS19_45_iPS_P5	iPS19_45_iPS	45_iPS	WT	106_115	iPS19	iPS	RPL19	WT	20.8655	20.7544	0.11111	20.8099	WNT4	32.2794	32.2136	0.0657234	32.2465	11.4366	11.4366	-1.85152	3.6088	3.53399
23-162	iPS19_45_iPS_P6	iPS19_45_iPS	45_iPS	WT	106_115	iPS19	iPS	RPL19	WT	20.7455	20.6961	0.0494	20.7208	WNT4	32.0877	32.1107	0.0230751	32.0992	11.3784	11.3784	-1.90969	3.75727	3.67938
23-169	iPS19_45_iPS_P1	iPS19_45_iPS	45_iPS	WT	107_116	iPS19	iPS	RPL19	WT	21.0793	21.1746	0.0952892	21.127	WNT4	32.0749	32.1249	0.0499802	32.0999	10.9729	10.9729	-2.31518	4.97668	4.87351
23-170	iPS19_45_iPS_P2	iPS19_45_iPS	45_iPS	WT	107_116	iPS19	iPS	RPL19	WT	20.6605	20.5603	0.100142	20.6104	WNT4	32.5326	33.0027	0.470093	32.7676	12.1572	12.1572	-1.13086	2.1899	2.1445
23-171	iPS19_45_iPS_P3	iPS19_45_iPS	45_iPS	WT	107_116	iPS19	iPS	RPL19	WT	20.4506	20.4266	0.0239906	20.4386	WNT4	32.3097	31.5061	0.80356	31.9079	11.4693	11.4693	-1.81879	3.52784	3.45471
23-172	iPS19_45_iPS_P4	iPS19_45_iPS	45_iPS	WT	107_116	iPS19	iPS	RPL19	WT	21.1211	20.6019	0.519173	20.8615	WNT4	34.6725	34.3637	0.308807	34.5181	13.6566	13.6566	0.36848	0.774598	0.75854
23-173	iPS19_45_iPS_P5	iPS19_45_iPS	45_iPS	WT	107_116	iPS19	iPS	RPL19	WT	20.5604	20.4066	0.153858	20.4835	WNT4	33.5152	33.1766	0.338589	33.3459	12.8624	12.8624	-0.425654	1.34318	1.31534
23-174	iPS19_45_iPS_P6	iPS19_45_iPS	45_iPS	WT	107_116	iPS19	iPS	RPL19	WT	20.9848	20.9575	0.0272636	20.9712	WNT4	32.3079	32.0124	0.295536	32.1602	11.189	11.189	-2.0991	4.28442	4.1956		3.00077
FGF9
Sample_Reference	Sample_Name	Name	Name_wo_Experiment	genotype	qPCR	Experiment	Differentiation_stage	Normalizer	Calibrator	Cт1_Normalizer	Cт2_Normalizer	Cт2-Cт1_Normalizer	µCt_Normalizer	Target	Cт1_Target	Cт2_Target	Cт2-Cт1_Target	µCт_Target	dCт	dCт_NA	ddCт	two_exp_minus_ddCт	to_1
59-22	iPS12_45_M1_36_P_1	iPS12_45_M1_36_P	45_FLYB_36_P2	WT	65	iPS12	M1_36h00	RPL19	WT	21.9811	21.9707	0.0103302	21.9759	FGF9	34.7473	34.9643	0.21703	34.8558	12.8799	12.8799	0.264846	0.832287	0.825349	µ(∆Ct_M1_36h00)	12.6151
60-22	iPS12_45_M1_36_P_2	iPS12_45_M1_36_P	45_FLYB_36_P2	WT	65	iPS12	M1_36h00	RPL19	WT	21.4657	21.4334	0.032341	21.4495	FGF9	33.9338	33.9583	0.0244827	33.9461	12.4965	12.4965	-0.118512	1.08561	1.07656	µ(2^-∆∆Ct_M1_36h00)	1.00841
61-22	iPS12_45_M1_36_P_3	iPS12_45_M1_36_P	45_FLYB_36_P2	WT	65	iPS12	M1_36h00	RPL19	WT	21.6577	21.5842	0.0734348	21.621	FGF9	34.3231	34.0812	0.241917	34.2022	12.5812	12.5812	-0.0338284	1.02373	1.01519
62-22	iPS12_45_M1_36_P_4	iPS12_45_M1_36_P	45_FLYB_36_P2	WT	65	iPS12	M1_36h00	RPL19	WT	21.4994	21.0627	0.436666	21.2811	FGF9	33.9904	33.6011	0.389324	33.7957	12.5147	12.5147	-0.100378	1.07205	1.06312
63-22	iPS12_45_M1_36_P_5	iPS12_45_M1_36_P	45_FLYB_36_P2	WT	65	iPS12	M1_36h00	RPL19	WT	21.513	21.315	0.198092	21.414	FGF9	34.1263	34.4038	0.277431	34.265	12.8511	12.8511	0.235998	0.849097	0.842018	µ =	1
64-22	iPS12_45_M1_36_P_6	iPS12_45_M1_36_P	45_FLYB_36_P2	WT	65	iPS12	M1_36h00	RPL19	WT	21.7011	21.7984	0.0973187	21.7497	FGF9	34.1406	34.0928	0.0477905	34.1167	12.3669	12.3669	-0.248127	1.18766	1.17776
71_2022_RNA	iPS12_45_M2_06_P_1	iPS12_45_M2_06_P	45_M2_06_P2	WT	66	iPS12	M2_06h00	RPL19	WT	20.3128	20.1984	0.114342	20.2556	FGF9	33.7127	33.9279	0.215168	33.8203	13.5647	13.5647	0.949676	0.517749	0.513432
72_2022_RNA	iPS12_45_M2_06_P_2	iPS12_45_M2_06_P	45_M2_06_P2	WT	66	iPS12	M2_06h00	RPL19	WT	19.5403	19.6187	0.0783825	19.5795	FGF9	33.3198	32.8451	0.474697	33.0825	13.503	13.503	0.887936	0.540387	0.535882
73_2022_RNA	iPS12_45_M2_06_P_3	iPS12_45_M2_06_P	45_M2_06_P2	WT	66	iPS12	M2_06h00	RPL19	WT	19.8889	19.8291	0.0598507	19.859	FGF9	32.8884	32.966	0.077549	32.9272	13.0682	13.0682	0.453123	0.73046	0.72437
74_2022_RNA	iPS12_45_M2_06_P_4	iPS12_45_M2_06_P	45_M2_06_P2	WT	66	iPS12	M2_06h00	RPL19	WT	19.3304	19.0647	0.265726	19.1976	FGF9	32.8858	32.624	0.261799	32.7549	13.5573	13.5573	0.942286	0.520408	0.516069
75_2022_RNA	iPS12_45_M2_06_P_5	iPS12_45_M2_06_P	45_M2_06_P2	WT	66	iPS12	M2_06h00	RPL19	WT	20.0119	19.9702	0.0416183	19.9911	FGF9	33.1539	33.5982	0.444252	33.376	13.385	13.385	0.769929	0.586446	0.581557	µ =	0.574262
76_2022_RNA=H2O	iPS12_45_M2_06_P_6	iPS12_45_M2_06_P	45_M2_06_P2	WT	66	iPS12	M2_06h00	RPL19	WT	36.4057	36.9718	0.566036	36.6887	FGF9	40	40	0	40	NA	NA	NA	NA	NA
83-22	iPS12_45_M2_12_P_1	iPS12_45_M2_12_P	45_M2_12_P_P2	WT	67	iPS12	M2_12h00	RPL19	WT	21.9622	21.7881	0.174023	21.8751	FGF9	35.7826	35.3473	0.435299	35.5649	13.6898	13.6898	1.07472	0.474763	0.470805
84-22	iPS12_45_M2_12_P_2	iPS12_45_M2_12_P	45_M2_12_P_P2	WT	67	iPS12	M2_12h00	RPL19	WT	20.0026	19.8796	0.12295	19.9411	FGF9	32.9339	32.715	0.218819	32.8244	12.8833	12.8833	0.268284	0.830306	0.823384
85-22	iPS12_45_M2_12_P_3	iPS12_45_M2_12_P	45_M2_12_P_P2	WT	67	iPS12	M2_12h00	RPL19	WT	19.443	19.4542	0.0111618	19.4486	FGF9	32.3673	32.3124	0.0548973	32.3399	12.8913	12.8913	0.276246	0.825737	0.818853
86-22	iPS12_45_M2_12_P_4	iPS12_45_M2_12_P	45_M2_12_P_P2	WT	67	iPS12	M2_12h00	RPL19	WT	19.4485	19.037	0.411455	19.2428	FGF9	32.4915	32.8227	0.331223	32.6571	13.4143	13.4143	0.799244	0.57465	0.569859
87-22	iPS12_45_M2_12_P_5	iPS12_45_M2_12_P	45_M2_12_P_P2	WT	67	iPS12	M2_12h00	RPL19	WT	19.5822	19.5796	0.00261688	19.5809	FGF9	32.4286	32.5719	0.143276	32.5003	12.9194	12.9194	0.304353	0.809805	0.803054	µ =	0.697221
88-22	iPS12_45_M2_12_P_6	iPS12_45_M2_12_P	45_M2_12_P_P2	WT	67	iPS12	M2_12h00	RPL19	WT	19.7091	19.963	0.253838	19.836	FGF9	32.4225	32.959	0.536484	32.959	13.123	13.123	0.507922	0.703234	0.697372
95-22	iPS12_45_M2_24_P_1	iPS12_45_M2_24_P	45_M2_24_P_P2	WT	67	iPS12	M2_24h00	RPL19	WT	20.5241	20.346	0.178112	20.435	FGF9	33.3547	33.9105	0.555721	33.6326	13.1976	13.1976	0.582517	0.667798	0.66223
96-22	iPS12_45_M2_24_P_2	iPS12_45_M2_24_P	45_M2_24_P_P2	WT	67	iPS12	M2_24h00	RPL19	WT	19.9742	20.0341	0.0599003	20.0041	FGF9	33.4243	33.9389	0.514572	33.6816	13.6775	13.6775	1.06241	0.478833	0.474841
97-22	iPS12_45_M2_24_P_3	iPS12_45_M2_24_P	45_M2_24_P_P2	WT	67	iPS12	M2_24h00	RPL19	WT	20.0167	19.9792	0.0375443	19.998	FGF9	32.9478	33.3358	0.387974	33.1418	13.1438	13.1438	0.528756	0.693152	0.687373
98-22	iPS12_45_M2_24_P_4	iPS12_45_M2_24_P	45_M2_24_P_P2	WT	67	iPS12	M2_24h00	RPL19	WT	20.242	19.6585	0.583448	20.242	FGF9	33.5062	33.6563	0.150162	33.5812	13.3393	13.3393	0.724235	0.605318	0.600271
99-22	iPS12_45_M2_24_P_5	iPS12_45_M2_24_P	45_M2_24_P_P2	WT	67	iPS12	M2_24h00	RPL19	WT	20.9595	20.8719	0.0876141	20.9157	FGF9	34.144	34.118	0.0260048	34.131	13.2153	13.2153	0.600235	0.659646	0.654147	µ =	0.615772
100-22	iPS12_45_M2_24_P_6	iPS12_45_M2_24_P	45_M2_24_P_P2	WT	67	iPS12	M2_24h00	RPL19	WT	20.6981	20.6254	0.072691	20.6617	FGF9	35.9117	35.1418	0.76989	35.1418	14.48	NA	NA	NA	NA
107-22	iPS12_45_M2_48_P_1	iPS12_45_M2_48_P	45_M2_48	WT	69	iPS12	M2_48h00	RPL19	WT	21.5935	21.5126	0.0809383	21.553	FGF9	34.1274	34.0768	0.0506439	34.1021	12.549	12.549	-0.0660035	1.04681	1.03809
108-22	iPS12_45_M2_48_P_2	iPS12_45_M2_48_P	45_M2_48	WT	69	iPS12	M2_48h00	RPL19	WT	20.5767	20.7079	0.13118	20.6423	FGF9	33.9462	33.8347	0.111469	33.8905	13.2482	13.2482	0.633169	0.644759	0.639383
109-22	iPS12_45_M2_48_P_3	iPS12_45_M2_48_P	45_M2_48	WT	69	iPS12	M2_48h00	RPL19	WT	20.7487	20.6975	0.0512447	20.7231	FGF9	33.4226	33.735	0.312412	33.5788	12.8557	12.8557	0.240645	0.846367	0.839311
110-22	iPS12_45_M2_48_P_4	iPS12_45_M2_48_P	45_M2_48	WT	69	iPS12	M2_48h00	RPL19	WT	20.8497	20.3861	0.463654	20.8497	FGF9	33.368	33.5065	0.138493	33.4372	12.5875	12.5875	-0.0275618	1.01929	1.01079
111-22	iPS12_45_M2_48_P_5	iPS12_45_M2_48_P	45_M2_48	WT	69	iPS12	M2_48h00	RPL19	WT	20.6225	20.5835	0.0390282	20.603	FGF9	33.7113	34.0777	0.366379	33.8945	13.2915	13.2915	0.676454	0.625701	0.620485	µ =	0.829611
112-22	iPS12_45_M2_48_P_6	iPS12_45_M2_48_P	45_M2_48	WT	69	iPS12	M2_48h00	RPL19	WT	40	40	0	40	FGF9	40	40	0	40	NA	NA	NA	NA	NA
23-157	iPS19_45_iPS_P1	iPS19_45_iPS	45_iPS	WT	106	iPS19	iPS	RPL19	WT	20.9786	20.7934	0.18527	20.886	FGF9	35.9136	35.1122	0.80145	35.5129	14.6269	14.6269	2.01187	0.247952	0.245885
23-158	iPS19_45_iPS_P2	iPS19_45_iPS	45_iPS	WT	106	iPS19	iPS	RPL19	WT	20.7055	20.6677	0.0378	20.6866	FGF9	35.2672	35.1836	0.08363	35.2254	14.5388	14.5388	1.92379	0.263561	0.261363
23-159	iPS19_45_iPS_P3	iPS19_45_iPS	45_iPS	WT	106	iPS19	iPS	RPL19	WT	20.7061	20.6481	0.05798	20.6771	FGF9	35.1906	34.7674	0.42314	34.979	14.3019	14.3019	1.68687	0.3106	0.308011
23-160	iPS19_45_iPS_P4	iPS19_45_iPS	45_iPS	WT	106	iPS19	iPS	RPL19	WT	20.5022	19.6018	0.90043	20.5022	FGF9	35.2092	35.4456	0.23642	35.3274	14.8252	14.8252	2.21015	0.216112	0.21431
23-161	iPS19_45_iPS_P5	iPS19_45_iPS	45_iPS	WT	106	iPS19	iPS	RPL19	WT	20.8655	20.7544	0.11111	20.8099	FGF9	35.3243	35.4846	0.1603	35.4044	14.5945	14.5945	1.97946	0.253584	0.25147
23-162	iPS19_45_iPS_P6	iPS19_45_iPS	45_iPS	WT	106	iPS19	iPS	RPL19	WT	20.7455	20.6961	0.0494	20.7208	FGF9	35.1183	34.9708	0.14757	35.0446	14.3238	14.3238	1.70872	0.305931	0.30338
23-169	iPS19_45_iPS_P1	iPS19_45_iPS	45_iPS	WT	107	iPS19	iPS	RPL19	WT	21.0793	21.1746	0.0952892	21.127	FGF9	35.0853	35.101	0.0157204	35.0932	13.9662	13.9662	1.35112	0.391988	0.38872
23-170	iPS19_45_iPS_P2	iPS19_45_iPS	45_iPS	WT	107	iPS19	iPS	RPL19	WT	20.6605	20.5603	0.100142	20.6104	FGF9	34.9278	34.5608	0.36702	34.7443	14.1339	14.1339	1.51886	0.348961	0.346052
23-171	iPS19_45_iPS_P3	iPS19_45_iPS	45_iPS	WT	107	iPS19	iPS	RPL19	WT	20.4506	20.4266	0.0239906	20.4386	FGF9	34.3985	34.2969	0.101643	34.3477	13.9091	13.9091	1.29406	0.407803	0.404403
23-172	iPS19_45_iPS_P4	iPS19_45_iPS	45_iPS	WT	107	iPS19	iPS	RPL19	WT	21.1211	20.6019	0.519173	20.8615	FGF9	35.5397	35.2576	0.282097	35.3987	14.5372	14.5372	1.92211	0.263868	0.261668
23-173	iPS19_45_iPS_P5	iPS19_45_iPS	45_iPS	WT	107	iPS19	iPS	RPL19	WT	20.5604	20.4066	0.153858	20.4835	FGF9	34.9085	34.447	0.46151	34.6778	14.1943	14.1943	1.57922	0.334663	0.331872
23-174	iPS19_45_iPS_P6	iPS19_45_iPS	45_iPS	WT	107	iPS19	iPS	RPL19	WT	20.9848	20.9575	0.0272636	20.9712	FGF9	34.9588	34.5906	0.368267	34.7747	13.8035	13.8035	1.18849	0.438763	0.435105		0.312687
FOXL2
Sample_Reference	Sample_Name	Name	Name_wo_Experiment	genotype	qPCR	Experiment	Differentiation_stage	Normalizer	Calibrator	Cт1_Normalizer	Cт2_Normalizer	Cт2-Cт1_Normalizer	µCt_Normalizer	Target	Cт1_Target	Cт2_Target	Cт2-Cт1_Target	µCт_Target	dCт	dCт_NA	ddCт	two_exp_minus_ddCт	to_1
59-22	iPS12_45_M1_36_P_1	iPS12_45_M1_36_P	45_FLYB_36_P2	WT	73	iPS12	M1_36h00	RPL19	WT	21.9759	21.786	0.189917	21.8809	FOXL2	33.0487	33.2791	0.230389	33.1639	11.2829	11.2829	-0.0994428	1.07136	1.06345	µ(∆Ct_M1_36h00)	11.3824
60-22	iPS12_45_M1_36_P_2	iPS12_45_M1_36_P	45_FLYB_36_P2	WT	73	iPS12	M1_36h00	RPL19	WT	21.391	21.3919	0.000835419	21.3915	FOXL2	32.4154	33.0992	0.683876	32.7573	11.3658	11.3658	-0.0165389	1.01153	1.00406	µ(2^-∆∆Ct_M1_36h00)	1.00744
61-22	iPS12_45_M1_36_P_3	iPS12_45_M1_36_P	45_FLYB_36_P2	WT	73	iPS12	M1_36h00	RPL19	WT	21.7306	21.7866	0.0559864	21.7586	FOXL2	32.8715	33.1524	0.280972	33.0119	11.2533	11.2533	-0.129052	1.09358	1.0855
62-22	iPS12_45_M1_36_P_4	iPS12_45_M1_36_P	45_FLYB_36_P2	WT	73	iPS12	M1_36h00	RPL19	WT	21.6483	21.1567	0.491608	21.4025	FOXL2	33.0518	32.9641	0.0876999	33.008	11.6054	11.6054	0.223072	0.856739	0.850416
63-22	iPS12_45_M1_36_P_5	iPS12_45_M1_36_P	45_FLYB_36_P2	WT	73	iPS12	M1_36h00	RPL19	WT	21.4839	21.3617	0.122208	21.4228	FOXL2	33.0519	40	6.94808	33.0519	11.6292	11.6292	0.246786	0.842772	0.836552	µ =	1
64-22	iPS12_45_M1_36_P_6	iPS12_45_M1_36_P	45_FLYB_36_P2	WT	73	iPS12	M1_36h00	RPL19	WT	21.7863	21.7284	0.0578499	21.7574	FOXL2	32.9149	40	7.08508	32.9149	11.1576	11.1576	-0.224823	1.16863	1.16001
71-22	iPS12_45_M2_06_P_1	iPS12_45_M2_06_P	45_M2_06_P2	WT	74	iPS12	M2_06h00	RPL19	WT	20.4649	20.2979	0.167002	20.3814	FOXL2	32.3644	32.7136	0.349171	32.539	12.1577	12.1577	0.775279	0.584276	0.579964
72-22	iPS12_45_M2_06_P_2	iPS12_45_M2_06_P	45_M2_06_P2	WT	74	iPS12	M2_06h00	RPL19	WT	19.9106	19.7956	0.115086	19.8531	FOXL2	32.4208	32.4709	0.0500793	32.4459	12.5928	12.5928	1.2104	0.432148	0.428959
73-22	iPS12_45_M2_06_P_3	iPS12_45_M2_06_P	45_M2_06_P2	WT	74	iPS12	M2_06h00	RPL19	WT	20.2708	20.2651	0.00568199	20.2679	FOXL2	31.9563	32.2401	0.283857	32.0982	11.8303	11.8303	0.447881	0.733119	0.727708
74-22	iPS12_45_M2_06_P_4	iPS12_45_M2_06_P	45_M2_06_P2	WT	74	iPS12	M2_06h00	RPL19	WT	19.7324	19.3455	0.38694	19.5389	FOXL2	32.0974	32.1572	0.0597992	32.1273	12.5884	12.5884	1.20598	0.433476	0.430277
75-22	iPS12_45_M2_06_P_5	iPS12_45_M2_06_P	45_M2_06_P2	WT	74	iPS12	M2_06h00	RPL19	WT	20.1742	20.1056	0.0686512	20.1399	FOXL2	32.4758	32.8743	0.398533	32.675	12.5352	12.5352	1.15278	0.449757	0.446438	µ =	0.522669
76-22=H2O	iPS12_45_M2_06_P_6	iPS12_45_M2_06_P	45_M2_06_P2	WT	74	iPS12	M2_06h00	RPL19	WT	36.332	36.9679	0.635872	36.6499	FOXL2	40	40	0	40	NA	NA	NA	NA	NA
83-22	iPS12_45_M2_12_P_1	iPS12_45_M2_12_P	45_M2_12_P_P2	WT	70	iPS12	M2_12h00	RPL19	WT	24.0005	20.0947	3.9058	20.0947	FOXL2	32.2215	32.545	0.323483	32.3833	12.2885	12.2885	0.906145	0.533609	0.529671
84-22	iPS12_45_M2_12_P_2	iPS12_45_M2_12_P	45_M2_12_P_P2	WT	70	iPS12	M2_12h00	RPL19	WT	18.0512	18.0263	0.0249786	18.0387	FOXL2	30.6403	30.9662	0.325935	30.8033	12.7645	12.7645	1.38214	0.383648	0.380817
85-22	iPS12_45_M2_12_P_3	iPS12_45_M2_12_P	45_M2_12_P_P2	WT	70	iPS12	M2_12h00	RPL19	WT	17.5466	17.4156	0.130968	17.4811	FOXL2	30.3456	30.5367	0.191122	30.4412	12.96	12.96	1.57767	0.335023	0.33255
86-22	iPS12_45_M2_12_P_4	iPS12_45_M2_12_P	45_M2_12_P_P2	WT	70	iPS12	M2_12h00	RPL19	WT	17.3671	17.1474	0.219713	17.2572	FOXL2	30.5329	30.539	0.00604057	30.536	13.2788	13.2788	1.89638	0.268617	0.266635
87-22	iPS12_45_M2_12_P_5	iPS12_45_M2_12_P	45_M2_12_P_P2	WT	70	iPS12	M2_12h00	RPL19	WT	17.6484	17.6124	0.0359669	17.6304	FOXL2	30.9459	31.0914	0.145508	31.0187	13.3883	13.3883	2.00589	0.248981	0.247143	µ =	0.347983
88-22	iPS12_45_M2_12_P_6	iPS12_45_M2_12_P	45_M2_12_P_P2	WT	70	iPS12	M2_12h00	RPL19	WT	17.8994	17.9305	0.0310364	17.915	FOXL2	30.95	30.8128	0.137186	30.8814	12.9664	12.9664	1.58405	0.333543	0.331082
95-22	iPS12_45_M2_24_P_1	iPS12_45_M2_24_P	45_M2_24	WT	71	iPS12	M2_24h00	RPL19	WT	18.3549	19.9703	1.61539	18.3549	FOXL2	24.7044	32.9713	8.26689	NA	NA	NA	NA	NA	NA
96-22	iPS12_45_M2_24_P_2	iPS12_45_M2_24_P	45_M2_24	WT	71	iPS12	M2_24h00	RPL19	WT	17.5319	17.6252	0.0933189	17.5785	FOXL2	28.2602	28.3622	0.101982	28.3112	10.7327	10.7327	-0.649723	1.56887	1.55729
97-22	iPS12_45_M2_24_P_3	iPS12_45_M2_24_P	45_M2_24	WT	71	iPS12	M2_24h00	RPL19	WT	17.4521	17.4687	0.0165825	17.4604	FOXL2	27.7419	27.7822	0.0402508	27.7621	10.3017	10.3017	-1.08069	2.11504	2.09943
98-22	iPS12_45_M2_24_P_4	iPS12_45_M2_24_P	45_M2_24	WT	71	iPS12	M2_24h00	RPL19	WT	17.6557	17.2905	0.365227	17.4731	FOXL2	27.9052	27.8647	0.0405102	27.885	10.4119	10.4119	-0.970481	1.95949	1.94503
99-22	iPS12_45_M2_24_P_5	iPS12_45_M2_24_P	45_M2_24	WT	71	iPS12	M2_24h00	RPL19	WT	18.589	18.4642	0.124802	18.5266	FOXL2	29.2342	29.3695	0.135305	29.3018	10.7752	10.7752	-0.607164	1.52326	1.51202	µ =	1.6936
100-22	iPS12_45_M2_24_P_6	iPS12_45_M2_24_P	45_M2_24	WT	71	iPS12	M2_24h00	RPL19	WT	18.4576	18.3662	0.0913486	18.4119	FOXL2	29.4968	29.1954	0.301428	29.3461	10.9342	10.9342	-0.448176	1.36431	1.35425
107-22	iPS12_45_M2_48_P_1	iPS12_45_M2_48_P	45_M2_48	WT	72	iPS12	M2_48h00	RPL19	WT	20.9744	21.0083	0.0339184	20.9913	FOXL2	31.9981	31.9623	0.035841	31.9802	10.9889	10.9889	-0.393526	1.3136	1.30391
108-22	iPS12_45_M2_48_P_2	iPS12_45_M2_48_P	45_M2_48	WT	72	iPS12	M2_48h00	RPL19	WT	20.828	20.6848	0.143202	20.7564	FOXL2	32.0446	32.0629	0.0183716	32.0538	11.2974	11.2974	-0.0849832	1.06068	1.05285
109-22	iPS12_45_M2_48_P_3	iPS12_45_M2_48_P	45_M2_48	WT	72	iPS12	M2_48h00	RPL19	WT	20.3048	20.4465	0.141693	20.3757	FOXL2	31.9681	31.7435	0.224604	31.8558	11.4802	11.4802	0.0977904	0.934463	0.927567
110-22	iPS12_45_M2_48_P_4	iPS12_45_M2_48_P	45_M2_48	WT	72	iPS12	M2_48h00	RPL19	WT	21.3765	21.4359	0.0593758	21.4062	FOXL2	31.8571	31.7547	0.102406	31.8059	10.3997	10.3997	-0.982706	1.97617	1.96158
111-22	iPS12_45_M2_48_P_5	iPS12_45_M2_48_P	45_M2_48	WT	72	iPS12	M2_48h00	RPL19	WT	20.7631	20.7104	0.0526638	20.7368	FOXL2	31.981	32.2573	0.276344	32.1191	11.3824	11.3824	-6.99361e-06	1	0.992625	µ =	1.24771
112-22	iPS12_45_M2_48_P_6	iPS12_45_M2_48_P	45_M2_48	WT	72	iPS12	M2_48h00	RPL19	WT	20.9695	20.9649	0.00461769	20.9672	FOXL2	40	40	0	40	NA	NA	NA	NA	NA
23-157	iPS19_45_iPS_P1	iPS19_45_iPS	45_iPS	WT	106_115	iPS19	iPS	RPL19	WT	20.9786	20.7934	0.18527	20.886	FOXL2	32.2309	32.5	0.269108	32.3654	11.4794	11.4794	0.0970426	0.934948	0.928048
23-158	iPS19_45_iPS_P2	iPS19_45_iPS	45_iPS	WT	106_115	iPS19	iPS	RPL19	WT	20.7055	20.6677	0.0378	20.6866	FOXL2	33.0024	32.8344	0.167999	32.9184	12.2318	12.2318	0.849429	0.555004	0.550908
23-159	iPS19_45_iPS_P3	iPS19_45_iPS	45_iPS	WT	106_115	iPS19	iPS	RPL19	WT	20.7061	20.6481	0.05798	20.6771	FOXL2	31.9547	32.2417	0.287003	32.0982	11.4211	11.4211	0.0386895	0.973539	0.966354
23-160	iPS19_45_iPS_P4	iPS19_45_iPS	45_iPS	WT	106_115	iPS19	iPS	RPL19	WT	20.5022	19.6018	0.90043	20.5022	FOXL2	31.7189	31.8154	0.0964813	31.7671	11.265	11.265	-0.117425	1.0848	1.07679
23-161	iPS19_45_iPS_P5	iPS19_45_iPS	45_iPS	WT	106_115	iPS19	iPS	RPL19	WT	20.8655	20.7544	0.11111	20.8099	FOXL2	32.3932	32.5799	0.186707	32.4865	11.6766	11.6766	0.294221	0.815512	0.809494
23-162	iPS19_45_iPS_P6	iPS19_45_iPS	45_iPS	WT	106_115	iPS19	iPS	RPL19	WT	20.7455	20.6961	0.0494	20.7208	FOXL2	32.3698	32.5166	0.146816	32.4432	11.7224	11.7224	0.340022	0.790029	0.784199
23-169	iPS19_45_iPS_P1	iPS19_45_iPS	45_iPS	WT	107_116	iPS19	iPS	RPL19	WT	21.0793	21.1746	0.0952892	21.127	FOXL2	32.2532	32.0478	0.205433	32.1505	11.0235	11.0235	-0.358846	1.2824	1.27294
23-170	iPS19_45_iPS_P2	iPS19_45_iPS	45_iPS	WT	107_116	iPS19	iPS	RPL19	WT	20.6605	20.5603	0.100142	20.6104	FOXL2	32.4022	32.3061	0.0961151	32.3541	11.7438	11.7438	0.361373	0.778424	0.772679
23-171	iPS19_45_iPS_P3	iPS19_45_iPS	45_iPS	WT	107_116	iPS19	iPS	RPL19	WT	20.4506	20.4266	0.0239906	20.4386	FOXL2	32.0811	32.4853	0.404163	32.2832	11.8446	11.8446	0.462225	0.725866	0.720509
23-172	iPS19_45_iPS_P4	iPS19_45_iPS	45_iPS	WT	107_116	iPS19	iPS	RPL19	WT	21.1211	20.6019	0.519173	20.8615	FOXL2	32.485	32.6462	0.161217	32.5656	11.7041	11.7041	0.321676	0.80014	0.794235
23-173	iPS19_45_iPS_P5	iPS19_45_iPS	45_iPS	WT	107_116	iPS19	iPS	RPL19	WT	20.5604	20.4066	0.153858	20.4835	FOXL2	31.5607	31.6025	0.0417919	31.5816	11.0981	11.0981	-0.284229	1.21776	1.20877
23-174	iPS19_45_iPS_P6	iPS19_45_iPS	45_iPS	WT	107_116	iPS19	iPS	RPL19	WT	20.9848	20.9575	0.0272636	20.9712	FOXL2	31.3639	31.2566	0.107231	31.3102	10.3391	NA	NA	NA	NA	µ =	0.898629
AMH
Sample_Reference	Sample_Name	Name	Name_wo_Experiment	genotype	qPCR	Experiment	Differentiation_stage	Normalizer	Calibrator	Cт1_Normalizer	Cт2_Normalizer	Cт2-Cт1_Normalizer	µCt_Normalizer	Target	Cт1_Target	Cт2_Target	Cт2-Cт1_Target	µCт_Target	dCт	dCт_NA	ddCт	two_exp_minus_ddCт	to_1
22-59	iPS12_45_M1_36_P_1	iPS12_45_M1_36_P	45_FLYB_36_P2	WT	73_85	iPS12	M1_36h00	RPL19	WT	21.9759	21.786	0.189917	21.8809	AMH	35.66	40	4.34004	37.83	15.949	NA	NA	NA	NA	µ(∆Ct_M1_36h00)	12.0803
22-60	iPS12_45_M1_36_P_2	iPS12_45_M1_36_P	45_FLYB_36_P2	WT	73_85	iPS12	M1_36h00	RPL19	WT	21.391	21.3919	0.000835419	21.3915	AMH	34.6635	31.7311	2.93245	33.1973	11.8059	11.8059	-0.274486	1.20956	1.02519	µ(2^-∆∆Ct_M1_36h00)	1.17984
22-61	iPS12_45_M1_36_P_3	iPS12_45_M1_36_P	45_FLYB_36_P2	WT	73_85	iPS12	M1_36h00	RPL19	WT	21.7306	21.7866	0.0559864	21.7586	AMH	33.8614	34.8529	0.991512	34.3572	12.5986	12.5986	0.518224	0.698231	0.591802
22-62	iPS12_45_M1_36_P_4	iPS12_45_M1_36_P	45_FLYB_36_P2	WT	73_85	iPS12	M1_36h00	RPL19	WT	21.6483	21.1567	0.491608	21.4025	AMH	33.4597	33.7498	0.290115	33.6047	12.2022	12.2022	0.121866	0.918998	0.778918
22-63	iPS12_45_M1_36_P_5	iPS12_45_M1_36_P	45_FLYB_36_P2	WT	73_85	iPS12	M1_36h00	RPL19	WT	21.4839	21.3617	0.122208	21.4228	AMH	34.4351	34.5649	0.129829	34.5	13.0773	13.0773	0.996914	0.501071	0.424694	µ =	1
22-64	iPS12_45_M1_36_P_6	iPS12_45_M1_36_P	45_FLYB_36_P2	WT	73_85	iPS12	M1_36h00	RPL19	WT	21.7863	21.7284	0.0578499	21.7574	AMH	32.9851	31.9653	1.01973	32.4752	10.7178	10.7178	-1.36252	2.57134	2.17939
22-71	iPS12_45_M2_06_P_1	iPS12_45_M2_06_P	45_M2_06_P2	WT	74_85	iPS12	M2_06h00	RPL19	WT	20.4649	20.2979	0.167002	20.3814	AMH	32.9831	33.1618	0.178661	33.0725	12.6911	12.6911	0.610745	0.654858	0.55504
22-72	iPS12_45_M2_06_P_2	iPS12_45_M2_06_P	45_M2_06_P2	WT	74_85	iPS12	M2_06h00	RPL19	WT	19.9106	19.7956	0.115086	19.8531	AMH	35.8837	33.4239	2.45979	34.6538	14.8007	14.8007	2.72037	0.151735	0.128607
22-73	iPS12_45_M2_06_P_3	iPS12_45_M2_06_P	45_M2_06_P2	WT	74_85	iPS12	M2_06h00	RPL19	WT	20.2708	20.2651	0.00568199	20.2679	AMH	33.5544	31.6831	1.87131	32.6188	12.3508	12.3508	0.27051	0.829027	0.70266
22-74	iPS12_45_M2_06_P_4	iPS12_45_M2_06_P	45_M2_06_P2	WT	74_85	iPS12	M2_06h00	RPL19	WT	19.7324	19.3455	0.38694	19.5389	AMH	32.933	35.8657	2.93271	34.3993	14.8604	14.8604	2.78004	0.145587	0.123396
22-75	iPS12_45_M2_06_P_5	iPS12_45_M2_06_P	45_M2_06_P2	WT	74_85	iPS12	M2_06h00	RPL19	WT	20.1742	20.1056	0.0686512	20.1399	AMH	33.3711	33.5724	0.201302	33.4718	13.3319	13.3319	1.25155	0.419996	0.355977	µ =	0.373136
22-76	iPS12_45_M2_06_P_6	iPS12_45_M2_06_P	45_M2_06_P2	WT	74_85	iPS12	M2_06h00	RPL19	WT	36.332	36.9679	0.635872	36.6499	AMH	40	40	0	40	3.35006	NA	NA	NA	NA
22-83	iPS12_45_M2_12_P_1	iPS12_45_M2_12_P	45_M2_12_P_P2	WT	70_85	iPS12	M2_12h00	RPL19	WT	24.0005	20.0947	3.9058	20.0947	AMH	40	40	0	40	19.9053	19.9053	7.82492	0.00441027	0.00373802
22-84	iPS12_45_M2_12_P_2	iPS12_45_M2_12_P	45_M2_12_P_P2	WT	70_85	iPS12	M2_12h00	RPL19	WT	18.0512	18.0263	0.0249786	18.0387	AMH	35.4501	35.7757	0.325539	35.6129	17.5742	17.5742	5.49382	0.022192	0.0188093
22-85	iPS12_45_M2_12_P_3	iPS12_45_M2_12_P	45_M2_12_P_P2	WT	70_85	iPS12	M2_12h00	RPL19	WT	17.5466	17.4156	0.130968	17.4811	AMH	32.909	34.6457	1.73668	33.7774	16.2963	16.2963	4.21592	0.0538124	0.04561
22-86	iPS12_45_M2_12_P_4	iPS12_45_M2_12_P	45_M2_12_P_P2	WT	70_85	iPS12	M2_12h00	RPL19	WT	17.3671	17.1474	0.219713	17.2572	AMH	35.9877	40	4.0123	37.9938	20.7366	20.7366	8.6563	0.00247853	0.00210073
22-87	iPS12_45_M2_12_P_5	iPS12_45_M2_12_P	45_M2_12_P_P2	WT	70_85	iPS12	M2_12h00	RPL19	WT	17.6484	17.6124	0.0359669	17.6304	AMH	34.4771	33.7738	0.703373	34.1255	16.495	16.495	4.4147	0.046886	0.0397393	µ =	0.0283306
22-88	iPS12_45_M2_12_P_6	iPS12_45_M2_12_P	45_M2_12_P_P2	WT	70_85	iPS12	M2_12h00	RPL19	WT	17.8994	17.9305	0.0310364	17.915	AMH	33.9101	33.7217	0.188381	33.8159	15.901	15.901	3.82063	0.0707742	0.0599863
22-95	iPS12_45_M2_24_P_1	iPS12_45_M2_24_P	45_M2_24	WT	71_85	iPS12	M2_24h00	RPL19	WT	18.3549	19.9703	1.61539	18.3549	AMH	32.7541	33.1206	0.366455	32.9373	14.5824	14.5824	2.50209	0.176521	0.149615
22-96	iPS12_45_M2_24_P_2	iPS12_45_M2_24_P	45_M2_24	WT	71_85	iPS12	M2_24h00	RPL19	WT	17.5319	17.6252	0.0933189	17.5785	AMH	33.6864	35.1436	1.45724	34.415	16.8365	16.8365	4.75616	0.0370045	0.031364
22-97	iPS12_45_M2_24_P_3	iPS12_45_M2_24_P	45_M2_24	WT	71_85	iPS12	M2_24h00	RPL19	WT	17.4521	17.4687	0.0165825	17.4604	AMH	33.1779	32.9966	0.181324	33.0873	15.6269	15.6269	3.54654	0.0855823	0.0725373
22-98	iPS12_45_M2_24_P_4	iPS12_45_M2_24_P	45_M2_24	WT	71_85	iPS12	M2_24h00	RPL19	WT	17.6557	17.2905	0.365227	17.4731	AMH	34.6194	35.8058	1.18634	35.2126	17.7395	17.7395	5.65916	0.019789	0.0167726
22-99	iPS12_45_M2_24_P_5	iPS12_45_M2_24_P	45_M2_24	WT	71_85	iPS12	M2_24h00	RPL19	WT	18.589	18.4642	0.124802	18.5266	AMH	40	40	0	40	21.4734	21.4734	9.39303	0.00148736	0.00126065	µ =	0.0454522
22-100	iPS12_45_M2_24_P_6	iPS12_45_M2_24_P	45_M2_24	WT	71_85	iPS12	M2_24h00	RPL19	WT	18.4576	18.3662	0.0913486	18.4119	AMH	40	40	0	40	21.5881	21.5881	9.50774	0.00137368	0.00116429
22-107	iPS12_45_M2_48_P_1	iPS12_45_M2_48_P	45_M2_48	WT	72_86	iPS12	M2_48h00	RPL19	WT	20.9744	21.0083	0.0339184	20.9913	AMH	35.6493	34.4677	1.18165	35.0585	14.0672	14.0672	1.98685	0.252289	0.213833
22-108	iPS12_45_M2_48_P_2	iPS12_45_M2_48_P	45_M2_48	WT	72_86	iPS12	M2_48h00	RPL19	WT	20.828	20.6848	0.143202	20.7564	AMH	40	40	0	40	19.2436	19.2436	7.1633	0.00697641	0.00591302
22-109	iPS12_45_M2_48_P_3	iPS12_45_M2_48_P	45_M2_48	WT	72_86	iPS12	M2_48h00	RPL19	WT	20.3048	20.4465	0.141693	20.3757	AMH	36.2373	36.4887	0.251419	36.363	15.9873	15.9873	3.90697	0.066663	0.0565017
22-110	iPS12_45_M2_48_P_4	iPS12_45_M2_48_P	45_M2_48	WT	72_86	iPS12	M2_48h00	RPL19	WT	21.3765	21.4359	0.0593758	21.4062	AMH	19.5378	40	20.4622	40	18.5938	18.5938	6.51347	0.0109459	0.00927744
22-111	iPS12_45_M2_48_P_5	iPS12_45_M2_48_P	45_M2_48	WT	72_86	iPS12	M2_48h00	RPL19	WT	20.7631	20.7104	0.0526638	20.7368	AMH	40	40	0	40	19.2632	19.2632	7.1829	0.00688226	0.00583321	µ =	0.0497003
22-112	iPS12_45_M2_48_P_6	iPS12_45_M2_48_P	45_M2_48	WT	72_86	iPS12	M2_48h00	RPL19	WT	20.9695	20.9649	0.00461769	20.9672	AMH	40	40	0	40	19.0328	19.0328	6.9525	0.00807401	0.00684331
