# Supplementary material for: A conserved NR5A1-responsive enhancer regulates SRY in testis-determination
Source: Nat Commun. 2024 Mar 30;15:2796. doi: 10.1038/s41467-024-47162-2 (PMC10981742; doi:10.1038/s41467-024-47162-2)
Supplement: Supplementary file 48 — Supplementary Dataset 45 [file 41467_2024_47162_MOESM48_ESM.xlsx]

## Sheet: iPS26a_kinetics
SRY
Sample_Reference	Sample_Name	Name	Name_wo_Experiment	genotype	qPCR	Experiment	Differentiation_stage	Normalizer	Calibrator	Cт1_Normalizer	Cт2_Normalizer	Cт2-Cт1_Normalizer	µCt_Normalizer	Target	Cт1_Target	Cт2_Target	Cт2-Cт1_Target	µCт_Target	dCт	dCт_NA	ddCт	two_exp_minus_ddCт	to_1
23-181	iPS26_-80_M1_36h_45-1	iPS26_M1_36h_45-1	iPS26_45_M1_36	WT	132_134	iPS26a	M1_36h00	RPL19	WT	22.1506	21.9138	0.236734	22.0322	SRY	34.279	33.8438	0.435211	34.0614	12.0292	12.0292	-0.269555	1.20544	1.19535	µ(∆Ct_M1_36h00)	12.2987
23-182	iPS26_-80_M1_36h_45-2	iPS26_M1_36h_45-2	iPS26_45_M1_36	WT	132_134	iPS26a	M1_36h00	RPL19	WT	21.6718	21.6109	0.0608578	21.6413	SRY	34.3337	33.8179	0.51585	34.0758	12.4344	12.4344	0.135703	0.910226	0.902607	µ(2^-∆∆Ct_M1_36h00)	1.00844
23-183	iPS26_-80_M1_36h_45-3	iPS26_M1_36h_45-3	iPS26_45_M1_36	WT	132_134	iPS26a	M1_36h00	RPL19	WT	21.6009	21.6869	0.0859852	21.6439	SRY	34.2198	33.9289	0.290878	34.0744	12.4304	12.4304	0.131703	0.912753	0.905113
23-184	iPS26_-80_M1_36h_45-4	iPS26_M1_36h_45-4	iPS26_45_M1_36	WT	132_134	iPS26a	M1_36h00	RPL19	WT	22.2463	21.9636	0.282764	22.105	SRY	34.2862	34.6968	0.410576	34.4915	12.3865	12.3865	0.0877703	0.940976	0.933099
23-185	iPS26_-80_M1_36h_45-5	iPS26_M1_36h_45-5	iPS26_45_M1_36	WT	132_134	iPS26a	M1_36h00	RPL19	WT	21.39	20.828	0.562038	21.39	SRY	33.5361	33.344	0.192089	33.44	12.05	12.05	-0.24872	1.18815	1.17821
23-186	iPS26_-80_M1_36h_45-6	iPS26_M1_36h_45-6	iPS26_45_M1_36	WT	132_134	iPS26a	M1_36h00	RPL19	WT	21.6977	21.8452	0.147469	21.7715	SRY	34.0097	34.4569	0.447231	34.2333	12.4618	12.4618	0.163099	0.893104	0.885628
23-205	iPS26_-80_M2_06h_45-1	iPS26_M2_06h_45-1	iPS26_45_M2_06	WT	132_134	iPS26a	M2_06h00	RPL19	WT	22.0583	21.8556	0.202723	21.9569	SRY	33.1829	32.7866	0.396282	32.9848	11.0278	11.0278	-1.27089	2.41311	2.39291	µ =	2.55263
23-206	iPS26_-80_M2_06h_45-2	iPS26_M2_06h_45-2	iPS26_45_M2_06	WT	132_134	iPS26a	M2_06h00	RPL19	WT	21.6376	21.9661	0.328436	21.8019	SRY	32.3478	32.9195	0.571693	32.6336	10.8318	10.8318	-1.46698	2.76442	2.74128
23-207	iPS26_-80_M2_06h_45-3	iPS26_M2_06h_45-3	iPS26_45_M2_06	WT	132_134	iPS26a	M2_06h00	RPL19	WT	21.3224	21.5498	0.227375	21.4361	SRY	32.5563	32.218	0.338348	32.3871	10.9511	10.9511	-1.34766	2.54499	2.52369
23-217	iPS26_-80_M2_12h_45-1	iPS26_M2_12h_45-1	iPS26_45_M2_12	WT	132_134	iPS26a	M2_12h00	RPL19	WT	22.1855	22.1327	0.0527859	22.1591	SRY	31.9501	31.9961	0.0460396	31.9731	9.81406	9.81406	-2.48468	5.59711	5.55025	µ =	5.33335
23-218	iPS26_-80_M2_12h_45-2	iPS26_M2_12h_45-2	iPS26_45_M2_12	WT	132_134	iPS26a	M2_12h00	RPL19	WT	21.4212	21.2395	0.181751	21.3304	SRY	31.3576	31.168	0.189545	31.2628	9.93243	9.93243	-2.36631	5.15619	5.11303
23-219	iPS26_-80_M2_12h_45-3	iPS26_M2_12h_45-3	iPS26_45_M2_12	WT	132_134	iPS26a	M2_12h00	RPL19	WT	21.2315	21.6656	0.434038	21.4486	SRY	31.2516	31.3868	0.135183	31.3192	9.87065	9.87065	-2.42809	5.3818	5.33675
23-229	iPS26_-80_M2_36h_45-1	iPS26_M2_36h_45-1	iPS26_45_M2_36	WT	132_134	iPS26a	M2_36h00	RPL19	WT	22.1659	21.9729	0.193083	22.0694	SRY	30.4569	30.4443	0.0126247	30.4506	8.38121	8.38121	-3.91753	15.1111	14.9846	µ =	15.2896
23-230	iPS26_-80_M2_36h_45-2	iPS26_M2_36h_45-2	iPS26_45_M2_36	WT	132_134	iPS26a	M2_36h00	RPL19	WT	21.7282	21.5049	0.223223	21.6165	SRY	29.956	29.7086	0.247368	29.8323	8.21576	8.21576	-4.08298	16.9473	16.8054
23-231	iPS26_-80_M2_36h_45-3	iPS26_M2_36h_45-3	iPS26_45_M2_36	WT	132_134	iPS26a	M2_36h00	RPL19	WT	22.3662	22.3955	0.0292988	22.3808	SRY	30.7957	30.9082	0.112509	30.852	8.47116	8.47116	-3.82757	14.1976	14.0787
23-241	iPS26_-80_M2_48h_45-1	iPS26_M2_48h_45-1	iPS26_45_M2_48	WT	132_134	iPS26a	M2_48h00	RPL19	WT	21.7887	21.7963	0.00750542	21.7925	SRY	30.5093	30.5471	0.0378494	30.5282	8.73572	8.73572	-3.56302	11.8189	11.7199	µ =	10.6977
23-242	iPS26_-80_M2_48h_45-2	iPS26_M2_48h_45-2	iPS26_45_M2_48	WT	132_134	iPS26a	M2_48h00	RPL19	WT	21.9345	21.821	0.113565	21.8777	SRY	30.8701	30.6869	0.183212	30.7785	8.9008	8.9008	-3.39794	10.541	10.4528
23-243	iPS26_-80_M2_48h_45-3	iPS26_M2_48h_45-3	iPS26_45_M2_48	WT	132_134	iPS26a	M2_48h00	RPL19	WT	21.4392	21.5667	0.127485	21.503	SRY	30.4693	30.4891	0.0197716	30.4792	8.97619	8.97619	-3.32255	10.0043	9.92055
23-253	iPS26_-80_M3_24h_45-1	iPS26_M3_24h_45-1	iPS26_45_M3_24	WT	132_134	iPS26a	M3_24h00	RPL19	WT	21.9756	21.9834	0.00775146	21.9795	SRY	32.0692	31.9195	0.149738	31.9944	10.0149	10.0149	-2.28386	4.86978	4.82902	µ =	4.87718
23-254	iPS26_-80_M3_24h_45-2	iPS26_M3_24h_45-2	iPS26_45_M3_24	WT	132_134	iPS26a	M3_24h00	RPL19	WT	21.5695	21.4514	0.118135	21.5104	SRY	31.5591	31.4916	0.0675278	31.5253	10.0149	10.0149	-2.28383	4.86968	4.82892
23-255	iPS26_-80_M3_24h_45-3	iPS26_M3_24h_45-3	iPS26_45_M3_24	WT	132_134	iPS26a	M3_24h00	RPL19	WT	21.725	21.8282	0.103142	21.7766	SRY	31.8025	31.6954	0.107084	31.7489	9.97232	9.97232	-2.32642	5.0156	4.97361
23-265	iPS26_-80_M3_48h_45-1	iPS26_M3_48h_45-1	iPS26_45_M3_48	WT	132_134	iPS26a	M3_48h00	RPL19	WT	22.6852	22.5261	0.159143	22.6056	SRY	34.8008	34.6009	0.199852	34.7009	12.0952	12.0952	-0.203532	1.15151	1.14188	µ =	1.34089
23-266	iPS26_-80_M3_48h_45-2	iPS26_M3_48h_45-2	iPS26_45_M3_48	WT	132_134	iPS26a	M3_48h00	RPL19	WT	21.954	21.9778	0.0238056	21.9659	SRY	33.7759	33.6899	0.0860748	33.7329	11.767	11.767	-0.531701	1.44563	1.43353
23-267	iPS26_-80_M3_48h_45-3	iPS26_M3_48h_45-3	iPS26_45_M3_48	WT	132_134	iPS26a	M3_48h00	RPL19	WT	22.1019	22.1693	0.0674572	22.1356	SRY	33.8807	33.897	0.0162392	33.8889	11.7533	11.7533	-0.545449	1.45947	1.44726
SOX9
Sample_Reference	Sample_Name	Name	Name_wo_Experiment	genotype	qPCR	Experiment	Differentiation_stage	Normalizer	Calibrator	Cт1_Normalizer	Cт2_Normalizer	Cт2-Cт1_Normalizer	µCt_Normalizer	Target	Cт1_Target	Cт2_Target	Cт2-Cт1_Target	µCт_Target	dCт	dCт_NA	ddCт	two_exp_minus_ddCт	to_1
23-181	iPS26_-80_M1-36h_45-1	iPS26_M1-36h_45-1	iPS26_45_M1-36	WT	132_136	iPS26a	M1_36h00	RPL19	WT	22.1506	21.9138	0.236734	22.0322	SOX9	29.9534	29.7227	0.230686	29.8381	7.80589	7.80589	-0.332889	1.25953	1.24644	µ(∆Ct_M1_36h00)	8.13877
23-182	iPS26_-80_M1-36h_45-2	iPS26_M1-36h_45-2	iPS26_45_M1-36	WT	132_136	iPS26a	M1_36h00	RPL19	WT	21.6718	21.6109	0.0608578	21.6413	SOX9	29.815	29.8853	0.0702801	29.8501	8.20879	8.20879	0.070013	0.952629	0.942728	µ(2^-∆∆Ct_M1_36h00)	1.0105
23-183	iPS26_-80_M1-36h_45-3	iPS26_M1-36h_45-3	iPS26_45_M1-36	WT	132_136	iPS26a	M1_36h00	RPL19	WT	21.6009	21.6869	0.0859852	21.6439	SOX9	29.985	29.8442	0.140835	29.9146	8.27064	8.27064	0.131869	0.912648	0.903162
23-184	iPS26_-80_M1-36h_45-4	iPS26_M1-36h_45-4	iPS26_45_M1-36	WT	132_136	iPS26a	M1_36h00	RPL19	WT	22.2463	21.9636	0.282764	22.105	SOX9	30.1866	29.8356	0.350945	30.0111	7.90614	7.90614	-0.232637	1.17498	1.16277
23-185	iPS26_-80_M1-36h_45-5	iPS26_M1-36h_45-5	iPS26_45_M1-36	WT	132_136	iPS26a	M1_36h00	RPL19	WT	21.39	20.828	0.562038	21.39	SOX9	29.9289	29.4705	0.458387	29.6997	8.30967	8.30967	0.170897	0.88829	0.879057
23-186	iPS26_-80_M1-36h_45-6	iPS26_M1-36h_45-6	iPS26_45_M1-36	WT	132_136	iPS26a	M1_36h00	RPL19	WT	21.6977	21.8452	0.147469	21.7715	SOX9	30.0179	30.1881	0.170267	30.103	8.33152	8.33152	0.192746	0.874939	0.865844
23-205	iPS26_-80_M2-06h_45-1	iPS26_M2-06h_45-1	iPS26_45_M2-06	WT	132_136	iPS26a	M2-06h00	RPL19	WT	22.0583	21.8556	0.202723	21.9569	SOX9	30.927	30.8025	0.12455	30.8647	8.90781	8.90781	0.769038	0.586809	0.580709	µ =	0.499594
23-206	iPS26_-80_M2-06h_45-2	iPS26_M2-06h_45-2	iPS26_45_M2-06	WT	132_136	iPS26a	M2-06h00	RPL19	WT	21.6376	21.9661	0.328436	21.8019	SOX9	30.7011	31.0693	0.368151	30.8852	9.08336	9.08336	0.944586	0.519579	0.514178
23-207	iPS26_-80_M2-06h_45-3	iPS26_M2-06h_45-3	iPS26_45_M2-06	WT	132_136	iPS26a	M2-06h00	RPL19	WT	21.3224	21.5498	0.227375	21.4361	SOX9	30.9753	30.7602	0.215118	30.8677	9.43165	9.43165	1.29287	0.408137	0.403895
23-217	iPS26_-80_M2-12h_45-1	iPS26_M2-12h_45-1	iPS26_45_M2-12	WT	132_136	iPS26a	M2-12h00	RPL19	WT	22.1855	22.1327	0.0527859	22.1591	SOX9	30.9087	30.8316	0.0770569	30.8702	8.71111	8.71111	0.572337	0.672526	0.665536	µ =	0.546706
23-218	iPS26_-80_M2-12h_45-2	iPS26_M2-12h_45-2	iPS26_45_M2-12	WT	132_136	iPS26a	M2-12h00	RPL19	WT	21.4212	21.2395	0.181751	21.3304	SOX9	30.3758	30.2903	0.0854321	30.3331	9.00268	9.00268	0.86391	0.549461	0.54375
23-219	iPS26_-80_M2-12h_45-3	iPS26_M2-12h_45-3	iPS26_45_M2-12	WT	132_136	iPS26a	M2-12h00	RPL19	WT	21.2315	21.6656	0.434038	21.4486	SOX9	30.6626	30.9115	0.248911	30.7871	9.33851	9.33851	1.19973	0.435356	0.43083
23-229	iPS26_-80_M2-36h_45-1	iPS26_M2-36h_45-1	iPS26_45_M2-36	WT	132_136	iPS26a	M2-36h00	RPL19	WT	22.1659	21.9729	0.193083	22.0694	SOX9	29.9583	29.7865	0.171808	29.8724	7.80297	7.80297	-0.335806	1.26208	1.24896	µ =	1.19223
23-230	iPS26_-80_M2-36h_45-2	iPS26_M2-36h_45-2	iPS26_45_M2-36	WT	132_136	iPS26a	M2-36h00	RPL19	WT	21.7282	21.5049	0.223223	21.6165	SOX9	29.9186	29.7252	0.193405	29.8219	8.20531	8.20531	0.0665369	0.954927	0.945002
23-231	iPS26_-80_M2-36h_45-3	iPS26_M2-36h_45-3	iPS26_45_M2-36	WT	132_136	iPS26a	M2-36h00	RPL19	WT	22.3662	22.3955	0.0292988	22.3808	SOX9	30.0006	30.0734	0.072834	30.037	7.65619	7.65619	-0.482583	1.39724	1.38272
23-241	iPS26_-80_M2-48h_45-1	iPS26_M2-48h_45-1	iPS26_45_M2-48	WT	132_136	iPS26a	M2-48h00	RPL19	WT	21.7887	21.7963	0.00750542	21.7925	SOX9	28.4643	28.4912	0.026926	28.4777	6.68524	6.68524	-1.45353	2.73878	2.71031	µ =	2.17225
23-242	iPS26_-80_M2-48h_45-2	iPS26_M2-48h_45-2	iPS26_45_M2-48	WT	132_136	iPS26a	M2-48h00	RPL19	WT	21.9345	21.821	0.113565	21.8777	SOX9	29.1551	29.1383	0.0168457	29.1467	7.26894	7.26894	-0.86983	1.82745	1.80845
23-243	iPS26_-80_M2-48h_45-3	iPS26_M2-48h_45-3	iPS26_45_M2-48	WT	132_136	iPS26a	M2-48h00	RPL19	WT	21.4392	21.5667	0.127485	21.503	SOX9	28.6471	28.6092	0.0378895	28.6281	7.12516	7.12516	-1.01361	2.01896	1.99798
23-253	iPS26_-80_M3-24h_45-1	iPS26_M3-24h_45-1	iPS26_45_M3-24	WT	132_136	iPS26a	M3-24h00	RPL19	WT	21.9756	21.9834	0.00775146	21.9795	SOX9	27.9858	28.001	0.0152893	27.9934	6.01391	6.01391	-2.12486	4.36161	4.31627	µ =	3.80923
23-254	iPS26_-80_M3-24h_45-2	iPS26_M3-24h_45-2	iPS26_45_M3-24	WT	132_136	iPS26a	M3-24h00	RPL19	WT	21.5695	21.4514	0.118135	21.5104	SOX9	27.8479	27.6719	0.175909	27.7599	6.24947	6.24947	-1.88931	3.70457	3.66606
23-255	iPS26_-80_M3-24h_45-3	iPS26_M3-24h_45-3	iPS26_45_M3-24	WT	132_136	iPS26a	M3-24h00	RPL19	WT	21.725	21.8282	0.103142	21.7766	SOX9	28.1219	28.1094	0.0124321	28.1157	6.33905	6.33905	-1.79972	3.48153	3.44534
23-265	iPS26_-80_M3-48h_45-1	iPS26_M3-48h_45-1	iPS26_45_M3-48	WT	132_136	iPS26a	M3-48h00	RPL19	WT	22.6852	22.5261	0.159143	22.6056	SOX9	27.9789	27.9588	0.0200748	27.9688	5.36318	5.36318	-2.7756	6.84759	6.77642	µ =	5.23393
23-266	iPS26_-80_M3-48h_45-2	iPS26_M3-48h_45-2	iPS26_45_M3-48	WT	132_136	iPS26a	M3-48h00	RPL19	WT	21.954	21.9778	0.0238056	21.9659	SOX9	27.9853	27.9384	0.0468712	27.9619	5.99602	5.99602	-2.14275	4.41603	4.37013
23-267	iPS26_-80_M3-48h_45-3	iPS26_M3-48h_45-3	iPS26_45_M3-48	WT	132_136	iPS26a	M3-48h00	RPL19	WT	22.1019	22.1693	0.0674572	22.1356	SOX9	28.051	28.0925	0.0415115	28.0718	5.93618	5.93618	-2.2026	4.60307	4.55523
NR5A1
Sample_Reference	Sample_Name	Name	Name_wo_Experiment	genotype	qPCR	Experiment	Differentiation_stage	Normalizer	Calibrator	Cт1_Normalizer	Cт2_Normalizer	Cт2-Cт1_Normalizer	µCt_Normalizer	Target	Cт1_Target	Cт2_Target	Cт2-Cт1_Target	µCт_Target	dCт	dCт_NA	ddCт	two_exp_minus_ddCт	to_1
23-181	iPS26_-80_M1-36h_45-1	iPS26_M1-36h_45-1	iPS26_45_M1-36	WT	145_146	iPS26a	M1-36h00	RPL19	WT	18.6368	18.323	0.313797	18.4799	NR5A1	34.5847	34.2456	0.339054	34.4151	15.9352	15.9352	-0.0784542	1.05589	1.03865	µ(∆Ct_M1_36h00)	16.0137
23-182	iPS26_-80_M1-36h_45-2	iPS26_M1-36h_45-2	iPS26_45_M1-36	WT	145_146	iPS26a	M1-36h00	RPL19	WT	18.7543	18.6807	0.0736446	18.7175	NR5A1	34.4851	34.3362	0.14896	34.4107	15.6932	15.6932	-0.32053	1.24879	1.22841	µ(2^-∆∆Ct_M1_36h00)	1.01659
23-183	iPS26_-80_M1-36h_45-3	iPS26_M1-36h_45-3	iPS26_45_M1-36	WT	145_146	iPS26a	M1-36h00	RPL19	WT	18.4846	18.5684	0.0837784	18.5265	NR5A1	34.342	35.0497	0.707691	34.6958	16.1693	16.1693	0.155597	0.897761	0.883107
23-184	iPS26_-80_M1-36h_45-4	iPS26_M1-36h_45-4	iPS26_45_M1-36	WT	145_146	iPS26a	M1-36h00	RPL19	WT	18.896	18.5128	0.383163	18.7044	NR5A1	35.3918	34.5745	0.817245	34.9832	16.2787	16.2787	0.265036	0.832178	0.818594
23-185	iPS26_-80_M1-36h_45-5	iPS26_M1-36h_45-5	iPS26_45_M1-36	WT	145_146	iPS26a	M1-36h00	RPL19	WT	18.3809	17.8276	0.553278	18.3809	NR5A1	34.703	33.4238	1.2792	34.0634	15.6825	15.6825	-0.331195	1.25806	1.23752
23-186	iPS26_-80_M1-36h_45-6	iPS26_M1-36h_45-6	iPS26_45_M1-36	WT	145_146	iPS26a	M1-36h00	RPL19	WT	18.3322	18.4098	0.0775375	18.371	NR5A1	34.0812	35.3074	1.22618	34.6943	16.3232	16.3232	0.309546	0.806895	0.793724
23-205	iPS26_-80_M2-06h_45-1	iPS26_M2-06h_45-1	iPS26_45_M2-06	WT	145_146	iPS26a	M2-06h00	RPL19	WT	18.5853	18.3475	0.237776	18.4664	NR5A1	33.3264	33.2462	0.0801811	33.2863	14.8199	14.8199	-1.19378	2.28751	2.25017	µ =	2.11024
23-206	iPS26_-80_M2-06h_45-2	iPS26_M2-06h_45-2	iPS26_45_M2-06	WT	145_146	iPS26a	M2-06h00	RPL19	WT	18.1784	18.4291	0.250694	18.3037	NR5A1	33.4107	33.3912	0.0194969	33.4009	15.0972	15.0972	-0.916524	1.88756	1.85675
23-207	iPS26_-80_M2-06h_45-3	iPS26_M2-06h_45-3	iPS26_45_M2-06	WT	145_146	iPS26a	M2-06h00	RPL19	WT	18.2895	18.3174	0.0278454	18.3035	NR5A1	33.0977	33.1831	0.085453	33.1404	14.8369	14.8369	-1.17677	2.26071	2.2238
23-217	iPS26_-80_M2-12h_45-1	iPS26_M2-12h_45-1	iPS26_45_M2-12	WT	145_146	iPS26a	M2-12h00	RPL19	WT	18.5923	18.5204	0.0719643	18.5564	NR5A1	33.7801	33.8955	0.115425	33.8378	15.2815	15.2815	-0.732246	1.66122	1.63411	µ =	1.51872
23-218	iPS26_-80_M2-12h_45-2	iPS26_M2-12h_45-2	iPS26_45_M2-12	WT	145_146	iPS26a	M2-12h00	RPL19	WT	18.321	18.1329	0.188087	18.2269	NR5A1	33.4524	33.349	0.103405	33.4007	15.1737	15.1737	-0.839954	1.78999	1.76077
23-219	iPS26_-80_M2-12h_45-3	iPS26_M2-12h_45-3	iPS26_45_M2-12	WT	145_146	iPS26a	M2-12h00	RPL19	WT	18.0954	18.2488	0.153366	18.1721	NR5A1	33.7316	34.1611	0.429451	33.9463	15.7742	15.7742	-0.239459	1.18055	1.16128
23-229	iPS26_-80_M2-36h_45-1	iPS26_M2-36h_45-1	iPS26_45_M2-36	WT	145_146	iPS26a	M2-36h00	RPL19	WT	18.6777	18.403	0.2747	18.5404	NR5A1	34.8805	35.1313	0.250729	35.0059	16.4655	16.4655	0.451838	0.731111	0.719177	µ =	0.777308
23-230	iPS26_-80_M2-36h_45-2	iPS26_M2-36h_45-2	iPS26_45_M2-36	WT	145_146	iPS26a	M2-36h00	RPL19	WT	18.4824	18.2766	0.205795	18.3795	NR5A1	34.6999	34.5958	0.104065	34.6478	16.2683	16.2683	0.254636	0.838199	0.824517
23-231	iPS26_-80_M2-36h_45-3	iPS26_M2-36h_45-3	iPS26_45_M2-36	WT	145_146	iPS26a	M2-36h00	RPL19	WT	18.445	18.5168	0.0718136	18.4809	NR5A1	34.807	34.8214	0.0143356	34.8142	16.3333	16.3333	0.319567	0.801311	0.788231
23-241	iPS26_-80_M2-48h_45-1	iPS26_M2-48h_45-1	iPS26_45_M2-48	WT	145_146	iPS26a	M2-48h00	RPL19	WT	18.509	18.3686	0.140413	18.4388	NR5A1	35.7801	35.3366	0.443516	35.5584	17.1196	17.1196	1.10587	0.464622	0.457038	µ =	0.439236
23-242	iPS26_-80_M2-48h_45-2	iPS26_M2-48h_45-2	iPS26_45_M2-48	WT	145_146	iPS26a	M2-48h00	RPL19	WT	18.7101	18.6307	0.079361	18.6704	NR5A1	36.3496	35.3214	1.02824	35.8355	17.1651	17.1651	1.15142	0.450181	0.442833
23-243	iPS26_-80_M2-48h_45-3	iPS26_M2-48h_45-3	iPS26_45_M2-48	WT	145_146	iPS26a	M2-48h00	RPL19	WT	18.4857	18.4682	0.0175457	18.477	NR5A1	35.9357	35.5161	0.419552	35.7259	17.249	17.249	1.23525	0.424769	0.417835
23-253	iPS26_-80_M3-24h_45-1	iPS26_M3-24h_45-1	iPS26_45_M3-24	WT	145_146	iPS26a	M3-24h00	RPL19	WT	18.6129	18.3904	0.222481	18.5017	NR5A1	34.9907	35.366	0.375385	35.1783	16.6767	16.6767	0.662991	0.631567	0.621258	µ =	0.614472
23-254	iPS26_-80_M3-24h_45-2	iPS26_M3-24h_45-2	iPS26_45_M3-24	WT	145_146	iPS26a	M3-24h00	RPL19	WT	18.6449	18.5787	0.0661869	18.6118	NR5A1	35.4502	35.7474	0.297195	35.5988	16.987	16.987	0.973341	0.509325	0.501011
23-255	iPS26_-80_M3-24h_45-3	iPS26_M3-24h_45-3	iPS26_45_M3-24	WT	145_146	iPS26a	M3-24h00	RPL19	WT	18.8144	18.7756	0.0388374	18.795	NR5A1	35.0983	35.4149	0.316654	35.2566	16.4616	16.4616	0.44789	0.733114	0.721147
23-265	iPS26_-80_M3-48h_45-1	iPS26_M3-48h_45-1	iPS26_45_M3-48	WT	145_146	iPS26a	M3-48h00	RPL19	WT	19.0577	18.8548	0.202915	18.9562	NR5A1	34.7844	34.7095	0.0749016	34.7469	15.7907	15.7907	-0.223035	1.16719	1.14813	µ =	0.853441
23-266	iPS26_-80_M3-48h_45-2	iPS26_M3-48h_45-2	iPS26_45_M3-48	WT	145_146	iPS26a	M3-48h00	RPL19	WT	18.9689	18.9775	0.00865364	18.9732	NR5A1	35.082	35.2326	0.150589	35.1573	16.1841	16.1841	0.170355	0.888624	0.874119
23-267	iPS26_-80_M3-48h_45-3	iPS26_M3-48h_45-3	iPS26_45_M3-48	WT	145_146	iPS26a	M3-48h00	RPL19	WT	18.7884	18.6864	0.102079	18.7374	NR5A1	35.7536	35.4894	0.264248	35.6215	16.8841	16.8841	0.870394	0.546998	0.538069
WNT4
Sample_Reference	Sample_Name	Name	Name_wo_Experiment	genotype	qPCR	Experiment	Differentiation_stage	Normalizer	Calibrator	Cт1_Normalizer	Cт2_Normalizer	Cт2-Cт1_Normalizer	µCt_Normalizer	Target	Cт1_Target	Cт2_Target	Cт2-Cт1_Target	µCт_Target	dCт	dCт_NA	ddCт	two_exp_minus_ddCт	to_1
23-181	iPS26_-80_M1-36h_45-1	iPS26_M1-36h_45-1	iPS26_45_M1-36	WT	132_138	iPS26a	M1-36h00	RPL19	WT	22.1506	21.9138	0.236734	22.0322	WNT4	35.0237	34.9795	0.0441895	35.0016	12.9694	12.9694	-0.616627	1.53329	1.38204	µ(∆Ct_M1_36h00)	13.586
23-182	iPS26_-80_M1-36h_45-2	iPS26_M1-36h_45-2	iPS26_45_M1-36	WT	132_138	iPS26a	M1-36h00	RPL19	WT	21.6718	21.6109	0.0608578	21.6413	WNT4	35.8766	36.9872	1.11062	36.4319	14.7905	14.7905	1.20454	0.433908	0.391107	µ(2^-∆∆Ct_M1_36h00)	1.10944
23-183	iPS26_-80_M1-36h_45-3	iPS26_M1-36h_45-3	iPS26_45_M1-36	WT	132_138	iPS26a	M1-36h00	RPL19	WT	21.6009	21.6869	0.0859852	21.6439	WNT4	35.3293	35.0237	0.305679	35.1765	13.5326	13.5326	-0.0534383	1.03774	0.935371
23-184	iPS26_-80_M1-36h_45-4	iPS26_M1-36h_45-4	iPS26_45_M1-36	WT	132_138	iPS26a	M1-36h00	RPL19	WT	22.2463	21.9636	0.282764	22.105	WNT4	35.333	34.1819	1.15113	34.7574	12.6525	12.6525	-0.933536	1.90995	1.72155
23-185	iPS26_-80_M1-36h_45-5	iPS26_M1-36h_45-5	iPS26_45_M1-36	WT	132_138	iPS26a	M1-36h00	RPL19	WT	21.39	20.828	0.562038	21.39	WNT4	34.8407	35.5365	0.695793	35.1886	13.7986	13.7986	0.212621	0.862968	0.777844
23-186	iPS26_-80_M1-36h_45-6	iPS26_M1-36h_45-6	iPS26_45_M1-36	WT	132_138	iPS26a	M1-36h00	RPL19	WT	21.6977	21.8452	0.147469	21.7715	WNT4	35.2113	35.8766	0.66531	35.5439	13.7724	13.7724	0.186442	0.87877	0.792087
23-205	iPS26_-80_M2-06h_45-1	iPS26_M2-06h_45-1	iPS26_45_M2-06	WT	132_138	iPS26a	M2-06h00	RPL19	WT	22.0583	21.8556	0.202723	21.9569	WNT4	32.9831	33.0399	0.0567932	33.0115	11.0546	11.0546	-2.53141	5.78137	5.21109	µ =	3.88881
23-206	iPS26_-80_M2-06h_45-2	iPS26_M2-06h_45-2	iPS26_45_M2-06	WT	132_138	iPS26a	M2-06h00	RPL19	WT	21.6376	21.9661	0.328436	21.8019	WNT4	33.1951	34.0344	0.839233	33.6148	11.8129	11.8129	-1.77311	3.41789	3.08074
23-207	iPS26_-80_M2-06h_45-3	iPS26_M2-06h_45-3	iPS26_45_M2-06	WT	132_138	iPS26a	M2-06h00	RPL19	WT	21.3224	21.5498	0.227375	21.4361	WNT4	33.0399	33.1951	0.15522	33.1175	11.6815	11.6815	-1.90454	3.74389	3.37458
23-217	iPS26_-80_M2-12h_45-1	iPS26_M2-12h_45-1	iPS26_45_M2-12	WT	132_138	iPS26a	M2-12h00	RPL19	WT	22.19	22.13	0.05	22.16	WNT4	34.0804	33.94	0.14	34.01	11.85	11.85	-1.73601	3.33112	3.00253	µ =	2.75284
23-218	iPS26_-80_M2-12h_45-2	iPS26_M2-12h_45-2	iPS26_45_M2-12	WT	132_138	iPS26a	M2-12h00	RPL19	WT	21.42	21.24	0.18	21.33	WNT4	33.4741	32.9831	0.49	33.23	11.9	11.9	-1.68601	3.21765	2.90026
23-219	iPS26_-80_M2-12h_45-3	iPS26_M2-12h_45-3	iPS26_45_M2-12	WT	132_138	iPS26a	M2-12h00	RPL19	WT	21.23	21.67	0.43	21.45	WNT4	33.2119	34.0804	0.87	33.65	12.2	12.2	-1.38601	2.61354	2.35574
23-229	iPS26_-80_M2-36h_45-1	iPS26_M2-36h_45-1	iPS26_45_M2-36	WT	132_138	iPS26a	M2-36h00	RPL19	WT	22.1659	21.9729	0.193083	22.0694	WNT4	32.0044	32.8377	0.833374	32.421	10.3516	10.3516	-3.23436	9.41108	8.48275	µ =	11.4764
23-230	iPS26_-80_M2-36h_45-2	iPS26_M2-36h_45-2	iPS26_45_M2-36	WT	132_138	iPS26a	M2-36h00	RPL19	WT	21.7282	21.5049	0.223223	21.6165	WNT4	31.7976	31.3628	0.434801	31.5802	9.96363	9.96363	-3.62237	12.3152	11.1004
23-231	iPS26_-80_M2-36h_45-3	iPS26_M2-36h_45-3	iPS26_45_M2-36	WT	132_138	iPS26a	M2-36h00	RPL19	WT	22.3662	22.3955	0.0292988	22.3808	WNT4	31.8594	31.9906	0.131119	31.925	9.54419	9.54419	-4.04182	16.4706	14.8459
23-241	iPS26_-80_M2-48h_45-1	iPS26_M2-48h_45-1	iPS26_45_M2-48	WT	132_138	iPS26a	M2-48h00	RPL19	WT	21.7887	21.7963	0.00750542	21.7925	WNT4	31.487	31.4415	0.0454731	31.4642	9.67172	9.67172	-3.91428	15.0771	13.5899	µ =	13.0423
23-242	iPS26_-80_M2-48h_45-2	iPS26_M2-48h_45-2	iPS26_45_M2-48	WT	132_138	iPS26a	M2-48h00	RPL19	WT	21.9345	21.821	0.113565	21.8777	WNT4	31.6712	31.935	0.263763	31.8031	9.92535	9.92535	-3.66065	12.6464	11.3989
23-243	iPS26_-80_M2-48h_45-3	iPS26_M2-48h_45-3	iPS26_45_M2-48	WT	132_138	iPS26a	M2-48h00	RPL19	WT	21.4392	21.5667	0.127485	21.503	WNT4	31.188	31.0473	0.140753	31.1176	9.61466	9.61466	-3.97134	15.6853	14.1381
23-253	iPS26_-80_M3-24h_45-1	iPS26_M3-24h_45-1	iPS26_45_M3-24	WT	132_138	iPS26a	M3-24h00	RPL19	WT	21.9756	21.9834	0.00775146	21.9795	WNT4	31.3628	31.487	0.124182	31.4249	9.44538	9.44538	-4.14062	17.6381	15.8983	µ =	14.7127
23-254	iPS26_-80_M3-24h_45-2	iPS26_M3-24h_45-2	iPS26_45_M3-24	WT	132_138	iPS26a	M3-24h00	RPL19	WT	21.5695	21.4514	0.118135	21.5104	WNT4	31.0473	31.0997	0.0524216	31.0735	9.56305	9.56305	-4.02295	16.2566	14.653
23-255	iPS26_-80_M3-24h_45-3	iPS26_M3-24h_45-3	iPS26_45_M3-24	WT	132_138	iPS26a	M3-24h00	RPL19	WT	21.725	21.8282	0.103142	21.7766	WNT4	31.0997	31.7976	0.697886	31.4486	9.67204	9.67204	-3.91397	15.0738	13.5869
23-265	iPS26_-80_M3-48h_45-1	iPS26_M3-48h_45-1	iPS26_45_M3-48	WT	132_138	iPS26a	M3-48h00	RPL19	WT	22.6852	22.5261	0.159143	22.6056	WNT4	31.935	32.0044	0.0693722	31.9697	9.36402	9.36402	-4.22199	18.6615	16.8207	µ =	15.5401
23-266	iPS26_-80_M3-48h_45-2	iPS26_M3-48h_45-2	iPS26_45_M3-48	WT	132_138	iPS26a	M3-48h00	RPL19	WT	21.954	21.9778	0.0238056	21.9659	WNT4	31.637	31.6712	0.0342064	31.6541	9.68826	9.68826	-3.89775	14.9052	13.435
23-267	iPS26_-80_M3-48h_45-3	iPS26_M3-48h_45-3	iPS26_45_M3-48	WT	132_138	iPS26a	M3-48h00	RPL19	WT	22.1019	22.1693	0.0674572	22.1356	WNT4	31.4415	31.637	0.195526	31.5392	9.40367	9.40367	-4.18234	18.1556	16.3647
FGF9
Sample_Reference	Sample_Name	Name	Name_wo_Experiment	genotype	qPCR	Experiment	Differentiation_stage	Normalizer	Calibrator	Cт1_Normalizer	Cт2_Normalizer	Cт2-Cт1_Normalizer	µCt_Normalizer	Target	Cт1_Target	Cт2_Target	Cт2-Cт1_Target	µCт_Target	dCт	dCт_NA	ddCт	two_exp_minus_ddCт	to_1
23-181	iPS26_-80_M1-36h_45-1	iPS26_M1-36h_45-1	iPS26_45_M1-36	WT	132_140	iPS26a	M1-36h00	RPL19	WT	22.1506	21.9138	0.236734	22.0322	FGF9	35.4282	34.9415	0.486763	35.1849	13.1527	13.1527	0.109709	0.926775	0.922252	µ(∆Ct_M1_36h00)	13.043
23-182	iPS26_-80_M1-36h_45-2	iPS26_M1-36h_45-2	iPS26_45_M1-36	WT	132_140	iPS26a	M1-36h00	RPL19	WT	21.6718	21.6109	0.0608578	21.6413	FGF9	34.3863	34.5362	0.149952	34.4613	12.8199	12.8199	-0.223054	1.1672	1.16151	µ(2^-∆∆Ct_M1_36h00)	1.0049
23-183	iPS26_-80_M1-36h_45-3	iPS26_M1-36h_45-3	iPS26_45_M1-36	WT	132_140	iPS26a	M1-36h00	RPL19	WT	21.6009	21.6869	0.0859852	21.6439	FGF9	34.8584	34.8043	0.0541153	34.8314	13.1875	13.1875	0.144486	0.904702	0.900286
23-184	iPS26_-80_M1-36h_45-4	iPS26_M1-36h_45-4	iPS26_45_M1-36	WT	132_140	iPS26a	M1-36h00	RPL19	WT	22.2463	21.9636	0.282764	22.105	FGF9	35.039	35.2649	0.225983	35.152	13.047	13.047	0.00401831	0.997219	0.992352
23-185	iPS26_-80_M1-36h_45-5	iPS26_M1-36h_45-5	iPS26_45_M1-36	WT	132_140	iPS26a	M1-36h00	RPL19	WT	21.39	20.828	0.562038	21.39	FGF9	34.4226	34.136	0.286568	34.2793	12.8893	12.8893	-0.153645	1.11238	1.10695
23-186	iPS26_-80_M1-36h_45-6	iPS26_M1-36h_45-6	iPS26_45_M1-36	WT	132_140	iPS26a	M1-36h00	RPL19	WT	21.6977	21.8452	0.147469	21.7715	FGF9	34.9463	34.9196	0.0267143	34.9329	13.1615	13.1615	0.118486	0.921154	0.916658
23-205	iPS26_-80_M2-06h_45-1	iPS26_M2-06h_45-1	iPS26_45_M2-06	WT	132_141	iPS26a	M2-06h00	RPL19	WT	22.0583	21.8556	0.202723	21.9569	FGF9	34.3513	34.4319	0.0806313	34.3916	12.4347	12.4347	-0.608297	1.52446	1.51702	µ =	1.54638
23-206	iPS26_-80_M2-06h_45-2	iPS26_M2-06h_45-2	iPS26_45_M2-06	WT	132_141	iPS26a	M2-06h00	RPL19	WT	21.6376	21.9661	0.328436	21.8019	FGF9	33.8009	34.3081	0.507256	34.0545	12.2526	12.2526	-0.790349	1.72949	1.72105
23-207	iPS26_-80_M2-06h_45-3	iPS26_M2-06h_45-3	iPS26_45_M2-06	WT	132_141	iPS26a	M2-06h00	RPL19	WT	21.3224	21.5498	0.227375	21.4361	FGF9	33.985	33.9859	0.000976562	33.9855	12.5494	12.5494	-0.49358	1.40793	1.40106
23-217	iPS26_-80_M2-12h_45-1	iPS26_M2-12h_45-1	iPS26_45_M2-12	WT	132_141	iPS26a	M2-12h00	RPL19	WT	22.1855	22.1327	0.0527859	22.1591	FGF9	34.0303	34.3232	0.292919	34.1768	12.0177	12.0177	-1.02525	2.03531	2.02537	µ =	1.78759
23-218	iPS26_-80_M2-12h_45-2	iPS26_M2-12h_45-2	iPS26_45_M2-12	WT	132_141	iPS26a	M2-12h00	RPL19	WT	21.4212	21.2395	0.181751	21.3304	FGF9	33.3579	33.2758	0.0821342	33.3169	11.9865	11.9865	-1.05649	2.07986	2.06971
23-219	iPS26_-80_M2-12h_45-3	iPS26_M2-12h_45-3	iPS26_45_M2-12	WT	132_141	iPS26a	M2-12h00	RPL19	WT	21.2315	21.6656	0.434038	21.4486	FGF9	33.9397	34.3449	0.405125	34.1423	12.6937	12.6937	-0.349241	1.27389	1.26767
23-229	iPS26_-80_M2-36h_45-1	iPS26_M2-36h_45-1	iPS26_45_M2-36	WT	132_141	iPS26a	M2-36h00	RPL19	WT	22.1659	21.9729	0.193083	22.0694	FGF9	35.743	35.5795	0.163433	35.6612	13.5919	13.5919	0.548886	0.683548	0.680212	µ =	0.63886
23-230	iPS26_-80_M2-36h_45-2	iPS26_M2-36h_45-2	iPS26_45_M2-36	WT	132_141	iPS26a	M2-36h00	RPL19	WT	21.7282	21.5049	0.223223	21.6165	FGF9	35.4881	35.1158	0.372288	35.3019	13.6854	13.6854	0.642418	0.640638	0.637511
23-231	iPS26_-80_M2-36h_45-3	iPS26_M2-36h_45-3	iPS26_45_M2-36	WT	132_141	iPS26a	M2-36h00	RPL19	WT	22.3662	22.3955	0.0292988	22.3808	FGF9	36.1232	36.1897	0.0664787	36.1564	13.7756	13.7756	0.732657	0.601795	0.598857
23-241	iPS26_-80_M2-48h_45-1	iPS26_M2-48h_45-1	iPS26_45_M2-48	WT	132_141	iPS26a	M2-48h00	RPL19	WT	21.79	21.8	0.01	21.79	FGF9	35.8251	36.1178	0.29	35.97	14.18	14.18	1.13703	0.454695	0.452476	µ =	0.384439
23-242	iPS26_-80_M2-48h_45-2	iPS26_M2-48h_45-2	iPS26_45_M2-48	WT	132_141	iPS26a	M2-48h00	RPL19	WT	21.93	21.82	0.11	21.88	FGF9	35.8468	36.881	1.03	36.36	14.49	14.49	1.44703	0.366776	0.364986
23-243	iPS26_-80_M2-48h_45-3	iPS26_M2-48h_45-3	iPS26_45_M2-48	WT	132_141	iPS26a	M2-48h00	RPL19	WT	21.44	21.57	0.13	21.5	FGF9	35.9507	36.2663	0.32	36.11	14.61	14.61	1.56703	0.337503	0.335856
23-253	iPS26_-80_M3-24h_45-1	iPS26_M3-24h_45-1	iPS26_45_M3-24	WT	132_141	iPS26a	M3-24h00	RPL19	WT	21.98	21.98	0.01	21.98	FGF9	35.7008	35.6472	0.05	35.67	13.69	13.69	0.647029	0.638594	0.635477	µ =	0.593824
23-254	iPS26_-80_M3-24h_45-2	iPS26_M3-24h_45-2	iPS26_45_M3-24	WT	132_141	iPS26a	M3-24h00	RPL19	WT	21.57	21.45	0.12	21.51	FGF9	35.1585	34.8963	0.26	35.03	13.52	13.52	0.477029	0.718456	0.714949
23-255	iPS26_-80_M3-24h_45-3	iPS26_M3-24h_45-3	iPS26_45_M3-24	WT	132_141	iPS26a	M3-24h00	RPL19	WT	21.73	21.83	0.1	21.78	FGF9	35.7464	36.3148	0.57	36.03	14.25	14.25	1.20703	0.43316	0.431046
23-265	iPS26_-80_M3-48h_45-1	iPS26_M3-48h_45-1	iPS26_45_M3-48	WT	132_141	iPS26a	M3-48h00	RPL19	WT	22.6852	22.5261	0.159143	22.6056	FGF9	35.6613	34.6095	1.05182	35.1354	12.5297	12.5297	-0.513223	1.42724	1.42027	µ =	1.06121
23-266	iPS26_-80_M3-48h_45-2	iPS26_M3-48h_45-2	iPS26_45_M3-48	WT	132_141	iPS26a	M3-48h00	RPL19	WT	21.954	21.9778	0.0238056	21.9659	FGF9	34.8805	35.1097	0.229179	34.9951	13.0292	13.0292	-0.0137572	1.00958	1.00465
23-267	iPS26_-80_M3-48h_45-3	iPS26_M3-48h_45-3	iPS26_45_M3-48	WT	132_141	iPS26a	M3-48h00	RPL19	WT	22.1019	22.1693	0.0674572	22.1356	FGF9	35.0554	36.0844	1.02892	35.5699	13.4343	13.4343	0.391343	0.76242	0.758699
FOXL2
Sample_Reference	Sample_Name	Name	Name_wo_Experiment	genotype	qPCR	Experiment	Differentiation_stage	Normalizer	Calibrator	Cт1_Normalizer	Cт2_Normalizer	Cт2-Cт1_Normalizer	µCt_Normalizer	Target	Cт1_Target	Cт2_Target	Cт2-Cт1_Target	µCт_Target	dCт	dCт_NA	ddCт	two_exp_minus_ddCт	to_1
23-181	iPS26_-80_M1-36h_45-1	iPS26_M1-36h_45-1	iPS26_45_M1-36	WT	132_140	iPS26a	M1-36h00	RPL19	WT	22.1506	21.9138	0.236734	22.0322	FOXL2	35.4649	34.6764	0.788506	35.0706	13.0385	13.0385	0.456207	0.7289	0.710473	µ(∆Ct_M1_36h00)	12.5822
23-182	iPS26_-80_M1-36h_45-2	iPS26_M1-36h_45-2	iPS26_45_M1-36	WT	132_140	iPS26a	M1-36h00	RPL19	WT	21.6718	21.6109	0.0608578	21.6413	FOXL2	33.8525	33.7708	0.0816956	33.8116	12.1703	12.1703	-0.411966	1.3305	1.29686	µ(2^-∆∆Ct_M1_36h00)	1.02594
23-183	iPS26_-80_M1-36h_45-3	iPS26_M1-36h_45-3	iPS26_45_M1-36	WT	132_140	iPS26a	M1-36h00	RPL19	WT	21.6009	21.6869	0.0859852	21.6439	FOXL2	34.1114	34.5155	0.404129	34.3134	12.6695	12.6695	0.0872591	0.941309	0.917513
23-184	iPS26_-80_M1-36h_45-4	iPS26_M1-36h_45-4	iPS26_45_M1-36	WT	132_140	iPS26a	M1-36h00	RPL19	WT	22.2463	21.9636	0.282764	22.105	FOXL2	35.3644	34.7067	0.657734	35.0356	12.9306	12.9306	0.348367	0.785473	0.765616
23-185	iPS26_-80_M1-36h_45-5	iPS26_M1-36h_45-5	iPS26_45_M1-36	WT	132_140	iPS26a	M1-36h00	RPL19	WT	21.39	20.828	0.562038	21.39	FOXL2	33.6791	33.5548	0.124313	33.6169	12.2269	12.2269	-0.355315	1.27927	1.24693
23-186	iPS26_-80_M1-36h_45-6	iPS26_M1-36h_45-6	iPS26_45_M1-36	WT	132_140	iPS26a	M1-36h00	RPL19	WT	21.6977	21.8452	0.147469	21.7715	FOXL2	34.1018	34.3565	0.254749	34.2292	12.4577	12.4577	-0.124551	1.09017	1.06261
23-205	iPS26_-80_M2-06h_45-1	iPS26_M2-06h_45-1	iPS26_45_M2-06	WT	132_141	iPS26a	M2-06h00	RPL19	WT	22.0583	21.8556	0.202723	21.9569	FOXL2	34.1545	34.2486	0.0941238	34.2015	12.2446	12.2446	-0.337645	1.26369	1.23175	µ =	1.54312
23-206	iPS26_-80_M2-06h_45-2	iPS26_M2-06h_45-2	iPS26_45_M2-06	WT	132_141	iPS26a	M2-06h00	RPL19	WT	21.6376	21.9661	0.328436	21.8019	FOXL2	32.9513	33.6472	0.695915	33.2992	11.4974	11.4974	-1.08489	2.12122	2.06759
23-207	iPS26_-80_M2-06h_45-3	iPS26_M2-06h_45-3	iPS26_45_M2-06	WT	132_141	iPS26a	M2-06h00	RPL19	WT	21.3224	21.5498	0.227375	21.4361	FOXL2	33.3939	33.746	0.3521	33.5699	12.1338	12.1338	-0.448404	1.36453	1.33003
23-217	iPS26_-80_M2-12h_45-1	iPS26_M2-12h_45-1	iPS26_45_M2-12	WT	132_141	iPS26a	M2-12h00	RPL19	WT	22.1855	22.1327	0.0527859	22.1591	FOXL2	33.769	33.7175	0.0514832	33.7433	11.5842	11.5842	-0.998062	1.99732	1.94682	µ =	1.70391
23-218	iPS26_-80_M2-12h_45-2	iPS26_M2-12h_45-2	iPS26_45_M2-12	WT	132_141	iPS26a	M2-12h00	RPL19	WT	21.4212	21.2395	0.181751	21.3304	FOXL2	33.1902	32.8945	0.295738	33.0424	11.712	11.712	-0.870267	1.828	1.78179
23-219	iPS26_-80_M2-12h_45-3	iPS26_M2-12h_45-3	iPS26_45_M2-12	WT	132_141	iPS26a	M2-12h00	RPL19	WT	21.2315	21.6656	0.434038	21.4486	FOXL2	33.446	33.6059	0.159889	33.526	12.0774	12.0774	-0.504854	1.41898	1.38311
23-229	iPS26_-80_M2-36h_45-1	iPS26_M2-36h_45-1	iPS26_45_M2-36	WT	132_141	iPS26a	M2-36h00	RPL19	WT	22.1659	21.9729	0.193083	22.0694	FOXL2	35.2718	35.3491	0.0773239	35.3105	13.2411	13.2411	0.65884	0.633387	0.617375	µ =	0.729607
23-230	iPS26_-80_M2-36h_45-2	iPS26_M2-36h_45-2	iPS26_45_M2-36	WT	132_141	iPS26a	M2-36h00	RPL19	WT	21.7282	21.5049	0.223223	21.6165	FOXL2	34.019	34.5145	0.495541	34.2668	12.6502	12.6502	0.0679606	0.953986	0.929869
23-231	iPS26_-80_M2-36h_45-3	iPS26_M2-36h_45-3	iPS26_45_M2-36	WT	132_141	iPS26a	M2-36h00	RPL19	WT	22.3662	22.3955	0.0292988	22.3808	FOXL2	35.756	35.3769	0.379051	35.5664	13.1856	13.1856	0.603365	0.658217	0.641577
23-241	iPS26_-80_M2-48h_45-1	iPS26_M2-48h_45-1	iPS26_45_M2-48	WT	132_141	iPS26a	M2-48h00	RPL19	WT	21.7887	21.7963	0.00750542	21.7925	FOXL2	35.0614	34.6639	0.397408	34.8627	13.0702	13.0702	0.487903	0.713061	0.695034	µ =	0.882734
23-242	iPS26_-80_M2-48h_45-2	iPS26_M2-48h_45-2	iPS26_45_M2-48	WT	132_141	iPS26a	M2-48h00	RPL19	WT	21.9345	21.821	0.113565	21.8777	FOXL2	34.5172	34.467	0.0502434	34.4921	12.6144	12.6144	0.0321215	0.977981	0.953258
23-243	iPS26_-80_M2-48h_45-3	iPS26_M2-48h_45-3	iPS26_45_M2-48	WT	132_141	iPS26a	M2-48h00	RPL19	WT	21.4392	21.5667	0.127485	21.503	FOXL2	34.0827	34.0142	0.0684929	34.0484	12.5454	12.5454	-0.0368101	1.02584	0.99991
23-253	iPS26_-80_M3-24h_45-1	iPS26_M3-24h_45-1	iPS26_45_M3-24	WT	132_141	iPS26a	M3-24h00	RPL19	WT	21.9756	21.9834	0.00775146	21.9795	FOXL2	32.6086	32.8335	0.224895	32.7211	10.7416	10.7416	-1.84066	3.58174	3.49119	µ =	3.44004
23-254	iPS26_-80_M3-24h_45-2	iPS26_M3-24h_45-2	iPS26_45_M3-24	WT	132_141	iPS26a	M3-24h00	RPL19	WT	21.5695	21.4514	0.118135	21.5104	FOXL2	31.9511	32.1059	0.154835	32.0285	10.5181	10.5181	-2.06416	4.18191	4.0762
23-255	iPS26_-80_M3-24h_45-3	iPS26_M3-24h_45-3	iPS26_45_M3-24	WT	132_141	iPS26a	M3-24h00	RPL19	WT	21.725	21.8282	0.103142	21.7766	FOXL2	32.7207	33.0014	0.280602	32.861	11.0845	11.0845	-1.4978	2.82411	2.75272
23-265	iPS26_-80_M3-48h_45-1	iPS26_M3-48h_45-1	iPS26_45_M3-48	WT	132_141	iPS26a	M3-48h00	RPL19	WT	22.6852	22.5261	0.159143	22.6056	FOXL2	31.7214	31.4115	0.309938	31.5664	8.96078	8.96078	-3.62147	12.3075	11.9964	µ =	11.0652
23-266	iPS26_-80_M3-48h_45-2	iPS26_M3-48h_45-2	iPS26_45_M3-48	WT	132_141	iPS26a	M3-48h00	RPL19	WT	21.954	21.9778	0.0238056	21.9659	FOXL2	30.8478	30.8834	0.0356464	30.8656	8.89974	8.89974	-3.68251	12.8394	12.5149
23-267	iPS26_-80_M3-48h_45-3	iPS26_M3-48h_45-3	iPS26_45_M3-48	WT	132_141	iPS26a	M3-48h00	RPL19	WT	22.1019	22.1693	0.0674572	22.1356	FOXL2	31.6857	31.4392	0.246534	31.5625	9.42687	9.42687	-3.15538	8.90969	8.68446
