# Supplementary material for: A conserved NR5A1-responsive enhancer regulates SRY in testis-determination
Source: Nat Commun. 2024 Mar 30;15:2796. doi: 10.1038/s41467-024-47162-2 (PMC10981742; doi:10.1038/s41467-024-47162-2)
Supplement: Supplementary file 49 — Supplementary Dataset 46 [file 41467_2024_47162_MOESM49_ESM.xlsx]

## Sheet: iPS26b_kinetics
SRY
Sample_Reference	Sample_Name	Name	Name_wo_Experiment	genotype	qPCR	Experiment	Differentiation_stage	Normalizer	Calibrator	Cт1_Normalizer	Cт2_Normalizer	Cт2-Cт1_Normalizer	µCt_Normalizer	Target	Cт1_Target	Cт2_Target	Cт2-Cт1_Target	µCт_Target	dCт	dCт_NA	ddCт	two_exp_minus_ddCт	to_1
23-187	iPS26_LN_M1_36h_45-1	iPS26_M1_36h_45-1	iPS26_45_M1_36	WT	133_135	iPS26b	M1_36h00	RPL19	WT	22.1378	21.8259	0.31192	21.9819	SRY	33.4925	33.3112	0.181301	33.4018	11.42	11.42	-0.173367	1.12769	1.12375	µ(∆Ct_M1_36h00)	11.5934
23-188	iPS26_LN_M1_36h_45-2	iPS26_M1_36h_45-2	iPS26_45_M1_36	WT	133_135	iPS26b	M1_36h00	RPL19	WT	21.143	21.0929	0.050127	21.1179	SRY	32.8674	32.7302	0.137238	32.7988	11.6809	11.6809	0.0875252	0.941136	0.937849	µ(2^-∆∆Ct_M1_36h00)	1.0035
23-189	iPS26_LN_M1_36h_45-3	iPS26_M1_36h_45-3	iPS26_45_M1_36	WT	133_135	iPS26b	M1_36h00	RPL19	WT	21.8226	21.8768	0.0541916	21.8497	SRY	33.3812	33.6021	0.220829	33.4917	11.6419	11.6419	0.04858	0.966888	0.96351
23-190	iPS26_LN_M1_36h_45-4	iPS26_M1_36h_45-4	iPS26_45_M1_36	WT	133_135	iPS26b	M1_36h00	RPL19	WT	21.752	21.3209	0.431122	21.5365	SRY	33.4971	33.1269	0.370155	33.312	11.7755	11.7755	0.182155	0.881385	0.878307
23-191	iPS26_LN_M1_36h_45-5	iPS26_M1_36h_45-5	iPS26_45_M1_36	WT	133_135	iPS26b	M1_36h00	RPL19	WT	21.1383	20.6537	0.484684	20.896	SRY	32.6371	32.1106	0.526577	32.3739	11.4778	11.4778	-0.115507	1.08336	1.07957
23-192	iPS26_LN_M1_36h_45-6	iPS26_M1_36h_45-6	iPS26_45_M1_36	WT	133_135	iPS26b	M1_36h00	RPL19	WT	21.8845	21.973	0.0885201	21.9288	SRY	33.5561	33.4293	0.126785	33.4927	11.564	11.564	-0.0293867	1.02058	1.01701
23-208	iPS26_LN_M2_06h_45-1	iPS26_M2_06h_45-1	iPS26_45_M2_06	WT	133_135	iPS26b	M2_06h00	RPL19	WT	21.8062	21.5274	0.278742	21.6668	SRY	32.535	32.2537	0.28138	32.3944	10.7275	10.7275	-0.865817	1.82237	1.81601	µ =	1.76994
23-209	iPS26_LN_M2_06h_45-2	iPS26_M2_06h_45-2	iPS26_45_M2_06	WT	133_135	iPS26b	M2_06h00	RPL19	WT	20.8327	21.0994	0.266697	20.966	SRY	31.5174	31.8538	0.336418	31.6856	10.7196	10.7196	-0.873755	1.83243	1.82603
23-210	iPS26_LN_M2_06h_45-3	iPS26_M2_06h_45-3	iPS26_45_M2_06	WT	133_135	iPS26b	M2_06h00	RPL19	WT	21.6433	21.6794	0.0361328	21.6614	SRY	32.4287	32.5948	0.166096	32.5117	10.8504	10.8504	-0.742993	1.67364	1.6678
23-220	iPS26_LN_M2_12h_45-1	iPS26_M2_12h_45-1	iPS26_45_M2_12	WT	133_135	iPS26b	M2_12h00	RPL19	WT	21.7162	21.5821	0.134115	21.6492	SRY	31.5157	31.4499	0.0658817	31.4828	9.83361	9.83361	-1.75974	3.38637	3.37455	µ =	3.3245
23-221	iPS26_LN_M2_12h_45-2	iPS26_M2_12h_45-2	iPS26_45_M2_12	WT	133_135	iPS26b	M2_12h00	RPL19	WT	20.9743	20.8057	0.168621	20.89	SRY	30.9649	30.6354	0.32946	30.8002	9.91017	9.91017	-1.68319	3.21137	3.20015
23-222	iPS26_LN_M2_12h_45-3	iPS26_M2_12h_45-3	iPS26_45_M2_12	WT	133_135	iPS26b	M2_12h00	RPL19	WT	21.5882	21.6962	0.107985	21.6422	SRY	31.3765	31.5544	0.177959	31.4654	9.82328	9.82328	-1.77007	3.41071	3.3988
23-232	iPS26_LN_M2_36h_45-1	iPS26_M2_36h_45-1	iPS26_45_M2_36	WT	133_135	iPS26b	M2_36h00	RPL19	WT	21.9283	21.6059	0.322332	21.7671	SRY	30.6156	30.3943	0.221325	30.5049	8.73781	8.73781	-2.85554	7.23776	7.21249	µ =	7.0101
23-233	iPS26_LN_M2_36h_45-2	iPS26_M2_36h_45-2	iPS26_45_M2_36	WT	133_135	iPS26b	M2_36h00	RPL19	WT	22.2371	21.988	0.249054	22.1125	SRY	30.943	30.7783	0.164751	30.8606	8.74809	8.74809	-2.84527	7.18638	7.16128
23-234	iPS26_LN_M2_36h_45-3	iPS26_M2_36h_45-3	iPS26_45_M2_36	WT	133_135	iPS26b	M2_36h00	RPL19	WT	21.7865	21.9545	0.167984	21.8705	SRY	30.6686	30.7796	0.111015	30.7241	8.85353	8.85353	-2.73982	6.67987	6.65654
23-244	iPS26_LN_M2_48h_45-1	iPS26_M2_48h_45-1	iPS26_45_M2_48	WT	133_135	iPS26b	M2_48h00	RPL19	WT	21.8974	21.9041	0.00671768	21.9007	SRY	30.8429	30.9168	0.0739174	30.8798	8.97914	8.97914	-2.61422	6.12291	6.10153	µ =	5.78117
23-245	iPS26_LN_M2_48h_45-2	iPS26_M2_48h_45-2	iPS26_45_M2_48	WT	133_135	iPS26b	M2_48h00	RPL19	WT	21.4404	21.296	0.144409	21.3682	SRY	30.3299	30.3735	0.0436878	30.3517	8.98351	8.98351	-2.60985	6.10438	6.08306
23-246	iPS26_LN_M2_48h_45-3	iPS26_M2_48h_45-3	iPS26_45_M2_48	WT	133_135	iPS26b	M2_48h00	RPL19	WT	21.8301	21.9131	0.0830173	21.8716	SRY	31.1242	31.0615	0.0627079	31.0928	9.22123	9.22123	-2.37212	5.17701	5.15893
23-256	iPS26_LN_M3_24h_45-1	iPS26_M3_24h_45-1	iPS26_45_M3_24	WT	133_135	iPS26b	M3_24h00	RPL19	WT	21.9023	21.7673	0.134974	21.8348	SRY	31.2593	31.2586	0.000679016	31.2589	9.42412	9.42412	-2.16923	4.49783	4.48212	µ =	4.36447
23-257	iPS26_LN_M3_24h_45-2	iPS26_M3_24h_45-2	iPS26_45_M3_24	WT	133_135	iPS26b	M3_24h00	RPL19	WT	21.2649	21.2038	0.0611515	21.2344	SRY	30.5913	30.4939	0.0973969	30.5426	9.30825	9.30825	-2.2851	4.87398	4.85696
23-258	iPS26_LN_M3_24h_45-3	iPS26_M3_24h_45-3	iPS26_45_M3_24	WT	133_135	iPS26b	M3_24h00	RPL19	WT	21.816	21.8104	0.00560188	21.8132	SRY	31.2935	31.6923	0.398811	31.4929	9.67975	9.67975	-1.9136	3.76748	3.75432
23-268	iPS26_LN_M3_48h_45-1	iPS26_M3_48h_45-1	iPS26_45_M3_48	WT	133_135	iPS26b	M3_48h00	RPL19	WT	22.7372	22.6426	0.0945892	22.6899	SRY	32.5787	32.4499	0.12886	32.5143	9.82438	9.82438	-1.76897	3.40812	3.39621	µ =	3.35054
23-269	iPS26_LN_M3_48h_45-2	iPS26_M3_48h_45-2	iPS26_45_M3_48	WT	133_135	iPS26b	M3_48h00	RPL19	WT	21.6566	21.5997	0.0569458	21.6281	SRY	31.3889	31.4176	0.0287552	31.4033	9.77511	9.77511	-1.81824	3.52651	3.51419
23-270	iPS26_LN_M3_48h_45-3	iPS26_M3_48h_45-3	iPS26_45_M3_48	WT	133_135	iPS26b	M3_48h00	RPL19	WT	22.3822	22.4462	0.0639954	22.4142	SRY	32.3563	32.346	0.0103264	32.3511	9.93698	9.93698	-1.65638	3.15224	3.14123
SOX9
Sample_Reference	Sample_Name	Name	Name_wo_Experiment	genotype	qPCR	Experiment	Differentiation_stage	Normalizer	Calibrator	Cт1_Normalizer	Cт2_Normalizer	Cт2-Cт1_Normalizer	µCt_Normalizer	Target	Cт1_Target	Cт2_Target	Cт2-Cт1_Target	µCт_Target	dCт	dCт_NA	ddCт	two_exp_minus_ddCт	to_1
23-187	iPS26_LN_M1-36h_45-1	iPS26_M1-36h_45-1	iPS26_45_M1-36	WT	133_137	iPS26b	M1_36h00	RPL19	WT	22.1378	21.8259	0.31192	21.9819	SOX9	30.6806	30.6028	0.0778179	30.6417	8.6598	8.6598	-0.213267	1.15931	1.10521	µ(∆Ct_M1_36h00)	8.87306
23-188	iPS26_LN_M1-36h_45-2	iPS26_M1-36h_45-2	iPS26_45_M1-36	WT	133_137	iPS26b	M1_36h00	RPL19	WT	21.143	21.0929	0.050127	21.1179	SOX9	30.5226	30.4432	0.0794239	30.4829	9.36496	9.36496	0.4919	0.711088	0.677904	µ(2^-∆∆Ct_M1_36h00)	1.04895
23-189	iPS26_LN_M1-36h_45-3	iPS26_M1-36h_45-3	iPS26_45_M1-36	WT	133_137	iPS26b	M1_36h00	RPL19	WT	21.8226	21.8768	0.0541916	21.8497	SOX9	30.3362	30.4203	0.0841465	30.3783	8.52853	8.52853	-0.344537	1.26974	1.21049
23-190	iPS26_LN_M1-36h_45-4	iPS26_M1-36h_45-4	iPS26_45_M1-36	WT	133_137	iPS26b	M1_36h00	RPL19	WT	21.752	21.3209	0.431122	21.5365	SOX9	30.5062	30.1316	0.374578	30.3189	8.7824	8.7824	-0.0906628	1.06486	1.01517
23-191	iPS26_LN_M1-36h_45-5	iPS26_M1-36h_45-5	iPS26_45_M1-36	WT	133_137	iPS26b	M1_36h00	RPL19	WT	21.1383	20.6537	0.484684	20.896	SOX9	30.786	30.2047	0.581306	30.4954	9.59937	9.59937	0.726303	0.604451	0.576243
23-192	iPS26_LN_M1-36h_45-6	iPS26_M1-36h_45-6	iPS26_45_M1-36	WT	133_137	iPS26b	M1_36h00	RPL19	WT	21.8845	21.973	0.0885201	21.9288	SOX9	30.2434	30.2208	0.0225792	30.2321	8.30333	8.30333	-0.569736	1.48425	1.41499
23-208	iPS26_LN_M2-06h_45-1	iPS26_M2-06h_45-1	iPS26_45_M2-06	WT	133_137	iPS26b	M2-06h00	RPL19	WT	21.8062	21.5274	0.278742	21.6668	SOX9	31.2178	31.3006	0.0828075	31.2592	9.59241	9.59241	0.719349	0.607371	0.579028	µ =	0.533297
23-209	iPS26_LN_M2-06h_45-2	iPS26_M2-06h_45-2	iPS26_45_M2-06	WT	133_137	iPS26b	M2-06h00	RPL19	WT	20.8327	21.0994	0.266697	20.966	SOX9	30.7888	31.2094	0.420557	30.9991	10.0331	10.0331	1.16001	0.44751	0.426626
23-210	iPS26_LN_M2-06h_45-3	iPS26_M2-06h_45-3	iPS26_45_M2-06	WT	133_137	iPS26b	M2-06h00	RPL19	WT	21.6433	21.6794	0.0361328	21.6614	SOX9	31.2293	31.2034	0.0258217	31.2164	9.555	9.555	0.68194	0.623326	0.594238
23-220	iPS26_LN_M2-12h_45-1	iPS26_M2-12h_45-1	iPS26_45_M2-12	WT	133_137	iPS26b	M2-12h00	RPL19	WT	21.7162	21.5821	0.134115	21.6492	SOX9	31.327	31.1734	0.153584	31.2502	9.60103	9.60103	0.727969	0.603753	0.575578	µ =	0.506482
23-221	iPS26_LN_M2-12h_45-2	iPS26_M2-12h_45-2	iPS26_45_M2-12	WT	133_137	iPS26b	M2-12h00	RPL19	WT	20.9743	20.8057	0.168621	20.89	SOX9	31.2068	30.8868	0.320042	31.0468	10.1568	10.1568	1.28373	0.410732	0.391564
23-222	iPS26_LN_M2-12h_45-3	iPS26_M2-12h_45-3	iPS26_45_M2-12	WT	133_137	iPS26b	M2-12h00	RPL19	WT	21.5882	21.6962	0.107985	21.6422	SOX9	31.2225	31.383	0.160566	31.3027	9.66059	9.66059	0.787523	0.579338	0.552302
23-232	iPS26_LN_M2-36h_45-1	iPS26_M2-36h_45-1	iPS26_45_M2-36	WT	133_137	iPS26b	M2-36h00	RPL19	WT	21.9283	21.6059	0.322332	21.7671	SOX9	30.2822	30.0574	0.224833	30.1698	8.40271	8.40271	-0.470354	1.38545	1.3208	µ =	1.22333
23-233	iPS26_LN_M2-36h_45-2	iPS26_M2-36h_45-2	iPS26_45_M2-36	WT	133_137	iPS26b	M2-36h00	RPL19	WT	22.2371	21.988	0.249054	22.1125	SOX9	30.9687	30.8472	0.121454	30.908	8.79542	8.79542	-0.0776413	1.05529	1.00604
23-234	iPS26_LN_M2-36h_45-3	iPS26_M2-36h_45-3	iPS26_45_M2-36	WT	133_137	iPS26b	M2-36h00	RPL19	WT	21.7865	21.9545	0.167984	21.8705	SOX9	30.2198	30.2783	0.0585327	30.249	8.3785	8.3785	-0.49456	1.40889	1.34314
23-244	iPS26_LN_M2-48h_45-1	iPS26_M2-48h_45-1	iPS26_45_M2-48	WT	133_137	iPS26b	M2-48h00	RPL19	WT	21.8974	21.9041	0.00671768	21.9007	SOX9	29.5649	29.5489	0.0160866	29.5569	7.65619	7.65619	-1.21687	2.32442	2.21595	µ =	2.05034
23-245	iPS26_LN_M2-48h_45-2	iPS26_M2-48h_45-2	iPS26_45_M2-48	WT	133_137	iPS26b	M2-48h00	RPL19	WT	21.4404	21.296	0.144409	21.3682	SOX9	29.6247	29.5857	0.0390148	29.6052	8.23702	8.23702	-0.636042	1.55406	1.48154
23-246	iPS26_LN_M2-48h_45-3	iPS26_M2-48h_45-3	iPS26_45_M2-48	WT	133_137	iPS26b	M2-48h00	RPL19	WT	21.8301	21.9131	0.0830173	21.8716	SOX9	29.4055	29.3562	0.049263	29.3808	7.50925	7.50925	-1.36382	2.57365	2.45355
23-256	iPS26_LN_M3-24h_45-1	iPS26_M3-24h_45-1	iPS26_45_M3-24	WT	133_137	iPS26b	M3-24h00	RPL19	WT	21.9023	21.7673	0.134974	21.8348	SOX9	28.8133	28.6597	0.153587	28.7365	6.90173	6.90173	-1.97133	3.92129	3.7383	µ =	3.39976
23-257	iPS26_LN_M3-24h_45-2	iPS26_M3-24h_45-2	iPS26_45_M3-24	WT	133_137	iPS26b	M3-24h00	RPL19	WT	21.2649	21.2038	0.0611515	21.2344	SOX9	28.762	28.6986	0.0633183	28.7303	7.49594	7.49594	-1.37712	2.59749	2.47628
23-258	iPS26_LN_M3-24h_45-3	iPS26_M3-24h_45-3	iPS26_45_M3-24	WT	133_137	iPS26b	M3-24h00	RPL19	WT	21.816	21.8104	0.00560188	21.8132	SOX9	28.6078	28.6378	0.0299606	28.6228	6.80965	6.80965	-2.06342	4.17975	3.9847
23-268	iPS26_LN_M3-48h_45-1	iPS26_M3-48h_45-1	iPS26_45_M3-48	WT	133_137	iPS26b	M3-48h00	RPL19	WT	22.7372	22.6426	0.0945892	22.6899	SOX9	28.6334	28.6268	0.00662423	28.6301	5.94022	5.94022	-2.93285	7.63617	7.27982	µ =	5.88189
23-269	iPS26_LN_M3-48h_45-2	iPS26_M3-48h_45-2	iPS26_45_M3-48	WT	133_137	iPS26b	M3-48h00	RPL19	WT	21.6566	21.5997	0.0569458	21.6281	SOX9	28.1935	28.2073	0.0138321	28.2004	6.57229	6.57229	-2.30078	4.92723	4.6973
23-270	iPS26_LN_M3-48h_45-3	iPS26_M3-48h_45-3	iPS26_45_M3-48	WT	133_137	iPS26b	M3-48h00	RPL19	WT	22.3822	22.4462	0.0639954	22.4142	SOX9	28.7283	28.7023	0.0260582	28.7153	6.30113	6.30113	-2.57193	5.94604	5.66856
NR5A1
Sample_Reference	Sample_Name	Name	Name_wo_Experiment	genotype	qPCR	Experiment	Differentiation_stage	Normalizer	Calibrator	Cт1_Normalizer	Cт2_Normalizer	Cт2-Cт1_Normalizer	µCt_Normalizer	Target	Cт1_Target	Cт2_Target	Cт2-Cт1_Target	µCт_Target	dCт	dCт_NA	ddCт	two_exp_minus_ddCт	to_1
23-187	iPS26_LN_M1-36h_45-1	iPS26_M1-36h_45-1	iPS26_45_M1-36	WT	147_148	iPS26b	M1-36h00	RPL19	WT	17.9989	17.7745	0.224449	17.8867	NR5A1	34.7385	34.7731	0.0346642	34.7558	16.8691	16.8691	-0.0424353	1.02985	1.0001	µ(∆Ct_M1_36h00)	16.9115
23-188	iPS26_LN_M1-36h_45-2	iPS26_M1-36h_45-2	iPS26_45_M1-36	WT	147_148	iPS26b	M1-36h00	RPL19	WT	18.021	18.0091	0.0118847	18.015	NR5A1	35.1974	34.3993	0.798069	34.7984	16.7833	16.7833	-0.128214	1.09294	1.06136	µ(2^-∆∆Ct_M1_36h00)	1.02975
23-189	iPS26_LN_M1-36h_45-3	iPS26_M1-36h_45-3	iPS26_45_M1-36	WT	147_148	iPS26b	M1-36h00	RPL19	WT	17.4222	17.5304	0.108183	17.4763	NR5A1	34.8764	35.4659	0.589535	35.1712	17.6949	17.6949	0.783318	0.581029	0.564243
23-190	iPS26_LN_M1-36h_45-4	iPS26_M1-36h_45-4	iPS26_45_M1-36	WT	147_148	iPS26b	M1-36h00	RPL19	WT	18.1511	17.7746	0.376465	17.9628	NR5A1	34.8123	34.954	0.141621	34.8831	16.9203	16.9203	0.00876172	0.993945	0.965229
23-191	iPS26_LN_M1-36h_45-5	iPS26_M1-36h_45-5	iPS26_45_M1-36	WT	147_148	iPS26b	M1-36h00	RPL19	WT	18.1178	17.627	0.490772	17.8724	NR5A1	34.5819	34.3895	0.192375	34.4857	16.6133	16.6133	-0.298285	1.22968	1.19416
23-192	iPS26_LN_M1-36h_45-6	iPS26_M1-36h_45-6	iPS26_45_M1-36	WT	147_148	iPS26b	M1-36h00	RPL19	WT	17.4552	17.5289	0.0737267	17.492	NR5A1	34.1159	34.0449	0.0709648	34.0804	16.5884	16.5884	-0.323146	1.25106	1.21491
23-208	iPS26_LN_M2-06h_45-1	iPS26_M2-06h_45-1	iPS26_45_M2-06	WT	147_148	iPS26b	M2-06h00	RPL19	WT	18.0951	17.9367	0.158352	18.0159	NR5A1	33.4486	33.7528	0.304241	33.6007	15.5848	15.5848	-1.32671	2.50831	2.43584	µ =	2.25467
23-209	iPS26_LN_M2-06h_45-2	iPS26_M2-06h_45-2	iPS26_45_M2-06	WT	147_148	iPS26b	M2-06h00	RPL19	WT	17.6592	17.9759	0.31671	17.8175	NR5A1	33.4221	33.3225	0.0996552	33.3723	15.5548	15.5548	-1.35678	2.56113	2.48713
23-210	iPS26_LN_M2-06h_45-3	iPS26_M2-06h_45-3	iPS26_45_M2-06	WT	147_148	iPS26b	M2-06h00	RPL19	WT	17.4439	17.5073	0.0634594	17.4756	NR5A1	33.5449	33.3838	0.161148	33.4643	15.9887	15.9887	-0.922819	1.89582	1.84104
23-220	iPS26_LN_M2-12h_45-1	iPS26_M2-12h_45-1	iPS26_45_M2-12	WT	147_148	iPS26b	M2-12h00	RPL19	WT	17.5869	17.5976	0.0106754	17.5923	NR5A1	33.5537	33.6511	0.0974503	33.6024	16.0101	16.0101	-0.901424	1.86791	1.81394	µ =	1.39422
23-221	iPS26_LN_M2-12h_45-2	iPS26_M2-12h_45-2	iPS26_45_M2-12	WT	147_148	iPS26b	M2-12h00	RPL19	WT	17.8042	17.7481	0.056118	17.7762	NR5A1	34.3463	33.7145	0.631779	34.0304	16.2542	16.2542	-0.657328	1.57716	1.53159
23-222	iPS26_LN_M2-12h_45-3	iPS26_M2-12h_45-3	iPS26_45_M2-12	WT	147_148	iPS26b	M2-12h00	RPL19	WT	17.499	17.7008	0.201864	17.5999	NR5A1	34.5272	34.9241	0.396858	34.7257	17.1258	17.1258	0.214217	0.862014	0.83711
23-232	iPS26_LN_M2-36h_45-1	iPS26_M2-36h_45-1	iPS26_45_M2-36	WT	147_148	iPS26b	M2-36h00	RPL19	WT	17.9716	17.6463	0.325245	17.809	NR5A1	34.662	34.8603	0.198303	34.7611	16.9522	16.9522	0.040624	0.972234	0.944146	µ =	0.91919
23-233	iPS26_LN_M2-36h_45-2	iPS26_M2-36h_45-2	iPS26_45_M2-36	WT	147_148	iPS26b	M2-36h00	RPL19	WT	18.0181	17.873	0.145126	17.9455	NR5A1	34.5694	34.6984	0.12904	34.6339	16.6884	16.6884	-0.223162	1.16729	1.13357
23-234	iPS26_LN_M2-36h_45-3	iPS26_M2-36h_45-3	iPS26_45_M2-36	WT	147_148	iPS26b	M2-36h00	RPL19	WT	17.6404	17.7699	0.129559	17.7052	NR5A1	34.8097	35.4525	0.642715	35.1311	17.4259	17.4259	0.514402	0.700083	0.679857
23-244	iPS26_LN_M2-48h_45-1	iPS26_M2-48h_45-1	iPS26_45_M2-48	WT	147_148	iPS26b	M2-48h00	RPL19	WT	17.9778	17.8421	0.135706	17.9099	NR5A1	35.0162	35.643	0.626724	35.3296	17.4197	17.4197	0.508133	0.703132	0.682818	µ =	0.774953
23-245	iPS26_LN_M2-48h_45-2	iPS26_M2-48h_45-2	iPS26_45_M2-48	WT	147_148	iPS26b	M2-48h00	RPL19	WT	18.1305	18.0271	0.103397	18.0788	NR5A1	34.3978	34.7611	0.363243	34.5795	16.5007	16.5007	-0.410849	1.32947	1.29106
23-246	iPS26_LN_M2-48h_45-3	iPS26_M2-48h_45-3	iPS26_45_M2-48	WT	147_148	iPS26b	M2-48h00	RPL19	WT	17.8593	17.9261	0.0667458	17.8927	NR5A1	35.5354	37.0096	1.47425	36.2725	18.3798	18.3798	1.46823	0.361425	0.350983
23-256	iPS26_LN_M3-24h_45-1	iPS26_M3-24h_45-1	iPS26_45_M3-24	WT	147_148	iPS26b	M3-24h00	RPL19	WT	17.992	17.8676	0.12434	17.9298	NR5A1	35.003	35.1199	0.116913	35.0614	17.1316	17.1316	0.220083	0.858516	0.833713	µ =	0.921956
23-257	iPS26_LN_M3-24h_45-2	iPS26_M3-24h_45-2	iPS26_45_M3-24	WT	147_148	iPS26b	M3-24h00	RPL19	WT	18.0085	17.9705	0.038063	17.9895	NR5A1	35.1781	34.5008	0.677353	34.8395	16.85	16.85	-0.0615737	1.0436	1.01345
23-258	iPS26_LN_M3-24h_45-3	iPS26_M3-24h_45-3	iPS26_45_M3-24	WT	147_148	iPS26b	M3-24h00	RPL19	WT	17.8517	17.8499	0.00175667	17.8508	NR5A1	34.9252	34.7595	0.16563	34.8424	16.9916	16.9916	0.0800365	0.946034	0.918702
23-268	iPS26_LN_M3-48h_45-1	iPS26_M3-48h_45-1	iPS26_45_M3-48	WT	147_148	iPS26b	M3-48h00	RPL19	WT	18.5692	18.3704	0.198763	18.4698	NR5A1	34.4754	34.6135	0.138073	34.5445	16.0746	16.0746	-0.836895	1.7862	1.7346	µ =	1.95118
23-269	iPS26_LN_M3-48h_45-2	iPS26_M3-48h_45-2	iPS26_45_M3-48	WT	147_148	iPS26b	M3-48h00	RPL19	WT	18.3908	18.4161	0.0252876	18.4035	NR5A1	34.3766	34.1038	0.2728	34.2402	15.8367	15.8367	-1.07479	2.10642	2.04556
23-270	iPS26_LN_M3-48h_45-3	iPS26_M3-48h_45-3	iPS26_45_M3-48	WT	147_148	iPS26b	M3-48h00	RPL19	WT	18.2568	18.2384	0.0183201	18.2476	NR5A1	33.4474	34.6824	1.23502	34.0649	15.8173	15.8173	-1.09428	2.13506	2.07338
WNT4
Sample_Reference	Sample_Name	Name	Name_wo_Experiment	genotype	qPCR	Experiment	Differentiation_stage	Normalizer	Calibrator	Cт1_Normalizer	Cт2_Normalizer	Cт2-Cт1_Normalizer	µCt_Normalizer	Target	Cт1_Target	Cт2_Target	Cт2-Cт1_Target	µCт_Target	dCт	dCт_NA	ddCт	two_exp_minus_ddCт	to_1
23-187	iPS26_LN_M1-36h_45-1	iPS26_M1-36h_45-1	iPS26_45_M1-36	WT	133_139	iPS26b	M1-36h00	RPL19	WT	22.1378	21.8259	0.31192	21.9819	WNT4	35.4638	35.6525	0.188648	35.5582	13.5763	13.5763	-0.222593	1.16683	1.02533	µ(∆Ct_M1_36h00)	13.7989
23-188	iPS26_LN_M1-36h_45-2	iPS26_M1-36h_45-2	iPS26_45_M1-36	WT	133_139	iPS26b	M1-36h00	RPL19	WT	21.143	21.0929	0.050127	21.1179	WNT4	34.9905	34.7621	0.228355	34.8763	13.7583	13.7583	-0.0405666	1.02852	0.903791	µ(2^-∆∆Ct_M1_36h00)	1.138
23-189	iPS26_LN_M1-36h_45-3	iPS26_M1-36h_45-3	iPS26_45_M1-36	WT	133_139	iPS26b	M1-36h00	RPL19	WT	21.8226	21.8768	0.0541916	21.8497	WNT4	35.2628	36.6945	1.43168	35.9787	14.1289	14.1289	0.330025	0.795523	0.699051
23-190	iPS26_LN_M1-36h_45-4	iPS26_M1-36h_45-4	iPS26_45_M1-36	WT	133_139	iPS26b	M1-36h00	RPL19	WT	21.752	21.3209	0.431122	21.5365	WNT4	35.101	35.4857	0.38475	35.2934	13.7569	13.7569	-0.0420362	1.02957	0.904712
23-191	iPS26_LN_M1-36h_45-5	iPS26_M1-36h_45-5	iPS26_45_M1-36	WT	133_139	iPS26b	M1-36h00	RPL19	WT	21.1383	20.6537	0.484684	20.896	WNT4	35.8565	35.9857	0.129189	35.9211	15.0251	15.0251	1.22623	0.427433	0.375599
23-192	iPS26_LN_M1-36h_45-6	iPS26_M1-36h_45-6	iPS26_45_M1-36	WT	133_139	iPS26b	M1-36h00	RPL19	WT	21.8845	21.973	0.0885201	21.9288	WNT4	34.46	34.4932	0.0331421	34.4766	12.5478	12.5478	-1.25106	2.38016	2.09152
23-208	iPS26_LN_M2-06h_45-1	iPS26_M2-06h_45-1	iPS26_45_M2-06	WT	133_139	iPS26b	M2-06h00	RPL19	WT	21.8062	21.5274	0.278742	21.6668	WNT4	33.686	33.4929	0.193039	33.5895	11.9226	11.9226	-1.87626	3.67122	3.22602		3.33783
23-209	iPS26_LN_M2-06h_45-2	iPS26_M2-06h_45-2	iPS26_45_M2-06	WT	133_139	iPS26b	M2-06h00	RPL19	WT	20.8327	21.0994	0.266697	20.966	WNT4	32.7154	33.4675	0.752056	33.0914	12.1254	12.1254	-1.6735	3.18988	2.80305	µ =
23-210	iPS26_LN_M2-06h_45-3	iPS26_M2-06h_45-3	iPS26_45_M2-06	WT	133_139	iPS26b	M2-06h00	RPL19	WT	21.6433	21.6794	0.0361328	21.6614	WNT4	33.2631	33.2957	0.0326157	33.2794	11.618	11.618	-2.18088	4.53431	3.98444
23-220	iPS26_LN_M2-12h_45-1	iPS26_M2-12h_45-1	iPS26_45_M2-12	WT	133_139	iPS26b	M2-12h00	RPL19	WT	21.72	21.58	0.13	21.65	WNT4	33.8435	33.9373	0.09	33.89	12.24	12.24	-1.5589	2.9463	2.589	µ =	2.67614
23-221	iPS26_LN_M2-12h_45-2	iPS26_M2-12h_45-2	iPS26_45_M2-12	WT	133_139	iPS26b	M2-12h00	RPL19	WT	20.97	20.81	0.17	20.89	WNT4	33.7509	32.9662	0.78	33.36	12.47	12.47	-1.3289	2.51212	2.20747
23-222	iPS26_LN_M2-12h_45-3	iPS26_M2-12h_45-3	iPS26_45_M2-12	WT	133_139	iPS26b	M2-12h00	RPL19	WT	21.59	21.7	0.11	21.64	WNT4	33.7022	33.4272	0.27	33.56	11.92	11.92	-1.8789	3.67795	3.23193
23-232	iPS26_LN_M2-36h_45-1	iPS26_M2-36h_45-1	iPS26_45_M2-36	WT	133_139	iPS26b	M2-36h00	RPL19	WT	21.9283	21.6059	0.322332	21.7671	WNT4	30.9624	31.0461	0.0837326	31.0042	9.23713	9.23713	-4.56177	23.6173	20.7532	µ =	20.0277
23-233	iPS26_LN_M2-36h_45-2	iPS26_M2-36h_45-2	iPS26_45_M2-36	WT	133_139	iPS26b	M2-36h00	RPL19	WT	22.2371	21.988	0.249054	22.1125	WNT4	31.6391	31.5154	0.12372	31.5772	9.46468	9.46468	-4.33423	20.1712	17.7251
23-234	iPS26_LN_M2-36h_45-3	iPS26_M2-36h_45-3	iPS26_45_M2-36	WT	133_139	iPS26b	M2-36h00	RPL19	WT	21.7865	21.9545	0.167984	21.8705	WNT4	31.0343	31.0651	0.030798	31.0497	9.17912	9.17912	-4.61978	24.5863	21.6047
23-244	iPS26_LN_M2-48h_45-1	iPS26_M2-48h_45-1	iPS26_45_M2-48	WT	133_139	iPS26b	M2-48h00	RPL19	WT	21.8974	21.9041	0.00671768	21.9007	WNT4	30.4765	30.6174	0.140886	30.5469	8.64623	8.64623	-5.15267	35.572	31.2582	µ =	32.9333
23-245	iPS26_LN_M2-48h_45-2	iPS26_M2-48h_45-2	iPS26_45_M2-48	WT	133_139	iPS26b	M2-48h00	RPL19	WT	21.4404	21.296	0.144409	21.3682	WNT4	30.1829	30.0046	0.178255	30.0937	8.72555	8.72555	-5.07335	33.6691	29.5861
23-246	iPS26_LN_M2-48h_45-3	iPS26_M2-48h_45-3	iPS26_45_M2-48	WT	133_139	iPS26b	M2-48h00	RPL19	WT	21.8301	21.9131	0.0830173	21.8716	WNT4	30.2252	30.2503	0.0251694	30.2377	8.36616	8.36616	-5.43274	43.1935	37.9555
23-256	iPS26_LN_M3-24h_45-1	iPS26_M3-24h_45-1	iPS26_45_M3-24	WT	133_139	iPS26b	M3-24h00	RPL19	WT	21.9023	21.7673	0.134974	21.8348	WNT4	30.83	30.8839	0.0538807	30.857	9.02218	9.02218	-4.77672	27.4117	24.0876	µ =	21.1454
23-257	iPS26_LN_M3-24h_45-2	iPS26_M3-24h_45-2	iPS26_45_M3-24	WT	133_139	iPS26b	M3-24h00	RPL19	WT	21.2649	21.2038	0.0611515	21.2344	WNT4	30.7405	30.7397	0.000843048	30.7401	9.50575	9.50575	-4.29315	19.605	17.2276
23-258	iPS26_LN_M3-24h_45-3	iPS26_M3-24h_45-3	iPS26_45_M3-24	WT	133_139	iPS26b	M3-24h00	RPL19	WT	21.816	21.8104	0.00560188	21.8132	WNT4	30.8398	31.0767	0.236853	30.9582	9.14506	9.14506	-4.65385	25.1737	22.1209
23-268	iPS26_LN_M3-48h_45-1	iPS26_M3-48h_45-1	iPS26_45_M3-48	WT	133_139	iPS26b	M3-48h00	RPL19	WT	22.7372	22.6426	0.0945892	22.6899	WNT4	31.9083	32.1021	0.193737	32.0052	9.31528	9.31528	-4.48362	22.372	19.659	µ =	17.3755
23-269	iPS26_LN_M3-48h_45-2	iPS26_M3-48h_45-2	iPS26_45_M3-48	WT	133_139	iPS26b	M3-48h00	RPL19	WT	21.6566	21.5997	0.0569458	21.6281	WNT4	31.2431	31.2047	0.0384178	31.2239	9.59575	9.59575	-4.20316	18.4194	16.1857
23-270	iPS26_LN_M3-48h_45-3	iPS26_M3-48h_45-3	iPS26_45_M3-48	WT	133_139	iPS26b	M3-48h00	RPL19	WT	22.3822	22.4462	0.0639954	22.4142	WNT4	31.9905	32.0122	0.0217056	32.0014	9.5872	9.5872	-4.2117	18.5288	16.2819
FGF9
Sample_Reference	Sample_Name	Name	Name_wo_Experiment	genotype	qPCR	Experiment	Differentiation_stage	Normalizer	Calibrator	Cт1_Normalizer	Cт2_Normalizer	Cт2-Cт1_Normalizer	µCt_Normalizer	Target	Cт1_Target	Cт2_Target	Cт2-Cт1_Target	µCт_Target	dCт	dCт_NA	ddCт	two_exp_minus_ddCт	to_1
23-187	iPS26_LN_M1-36h_45-1	iPS26_M1-36h_45-1	iPS26_45_M1-36	WT	132_141	iPS26b	M1-36h00	RPL19	WT	22.1378	21.8259	0.31192	21.9819	FGF9	35.0361	34.5395	0.496559	34.7878	12.8059	12.8059	-0.281291	1.21528	1.2088	µ(∆Ct_M1_36h00)	13.0872
23-188	iPS26_LN_M1-36h_45-2	iPS26_M1-36h_45-2	iPS26_45_M1-36	WT	132_141	iPS26b	M1-36h00	RPL19	WT	21.143	21.0929	0.050127	21.1179	FGF9	34.0975	34.4576	0.36005	34.2776	13.1596	13.1596	0.0723929	0.951059	0.945982	µ(2^-∆∆Ct_M1_36h00)	1.00537
23-189	iPS26_LN_M1-36h_45-3	iPS26_M1-36h_45-3	iPS26_45_M1-36	WT	132_141	iPS26b	M1-36h00	RPL19	WT	21.8226	21.8768	0.0541916	21.8497	FGF9	34.911	34.9927	0.0817184	34.9518	13.1021	13.1021	0.0148892	0.989733	0.984449
23-190	iPS26_LN_M1-36h_45-4	iPS26_M1-36h_45-4	iPS26_45_M1-36	WT	132_141	iPS26b	M1-36h00	RPL19	WT	21.752	21.3209	0.431122	21.5365	FGF9	34.8669	34.573	0.29385	34.72	13.1835	13.1835	0.0962491	0.935462	0.930469
23-191	iPS26_LN_M1-36h_45-5	iPS26_M1-36h_45-5	iPS26_45_M1-36	WT	132_141	iPS26b	M1-36h00	RPL19	WT	21.1383	20.6537	0.484684	20.896	FGF9	34.3226	33.9921	0.330555	34.1574	13.2614	13.2614	0.17413	0.886302	0.881571
23-192	iPS26_LN_M1-36h_45-6	iPS26_M1-36h_45-6	iPS26_45_M1-36	WT	132_141	iPS26b	M1-36h00	RPL19	WT	21.8845	21.973	0.0885201	21.9288	FGF9	34.5766	35.3027	0.726082	34.9396	13.0109	13.0109	-0.0763698	1.05436	1.04873
23-208	iPS26_LN_M2-06h_45-1	iPS26_M2-06h_45-1	iPS26_45_M2-06	WT	133_142	iPS26b	M2-06h00	RPL19	WT	21.8062	21.5274	0.278742	21.6668	FGF9	33.9774	33.8959	0.081501	33.9366	12.2698	12.2698	-0.817397	1.76222	1.75282	µ =	1.83364
23-209	iPS26_LN_M2-06h_45-2	iPS26_M2-06h_45-2	iPS26_45_M2-06	WT	133_142	iPS26b	M2-06h00	RPL19	WT	20.8327	21.0994	0.266697	20.966	FGF9	32.7908	33.3698	0.579002	33.0803	12.1142	12.1142	-0.973005	1.96292	1.95245
23-210	iPS26_LN_M2-06h_45-3	iPS26_M2-06h_45-3	iPS26_45_M2-06	WT	133_142	iPS26b	M2-06h00	RPL19	WT	21.6433	21.6794	0.0361328	21.6614	FGF9	33.9579	33.8348	0.123039	33.8963	12.235	12.235	-0.852245	1.80531	1.79567
23-220	iPS26_LN_M2-12h_45-1	iPS26_M2-12h_45-1	iPS26_45_M2-12	WT	133_142	iPS26b	M2-12h00	RPL19	WT	21.7162	21.5821	0.134115	21.6492	FGF9	33.2268	33.6815	0.45472	33.4542	11.805	11.805	-1.28226	2.4322	2.41922	µ =	2.37541
23-221	iPS26_LN_M2-12h_45-2	iPS26_M2-12h_45-2	iPS26_45_M2-12	WT	133_142	iPS26b	M2-12h00	RPL19	WT	20.9743	20.8057	0.168621	20.89	FGF9	32.877	32.4535	0.423527	32.6652	11.7753	11.7753	-1.31197	2.4828	2.46954
23-222	iPS26_LN_M2-12h_45-3	iPS26_M2-12h_45-3	iPS26_45_M2-12	WT	133_142	iPS26b	M2-12h00	RPL19	WT	21.5882	21.6962	0.107985	21.6422	FGF9	33.4939	33.6257	0.131859	33.5598	11.9176	11.9176	-1.16959	2.24948	2.23747
23-232	iPS26_LN_M2-36h_45-1	iPS26_M2-36h_45-1	iPS26_45_M2-36	WT	133_142	iPS26b	M2-36h00	RPL19	WT	21.9283	21.6059	0.322332	21.7671	FGF9	34.7446	34.9214	0.176834	34.833	13.0659	13.0659	-0.021359	1.01492	1.0095	µ =	0.907675
23-233	iPS26_LN_M2-36h_45-2	iPS26_M2-36h_45-2	iPS26_45_M2-36	WT	133_142	iPS26b	M2-36h00	RPL19	WT	22.2371	21.988	0.249054	22.1125	FGF9	35.5064	34.9883	0.518036	35.2473	13.1348	13.1348	0.0475698	0.967565	0.9624
23-234	iPS26_LN_M2-36h_45-3	iPS26_M2-36h_45-3	iPS26_45_M2-36	WT	133_142	iPS26b	M2-36h00	RPL19	WT	21.7865	21.9545	0.167984	21.8705	FGF9	35.0536	35.6723	0.618702	35.3629	13.4924	13.4924	0.405146	0.75516	0.751129
23-244	iPS26_LN_M2-48h_45-1	iPS26_M2-48h_45-1	iPS26_45_M2-48	WT	133_142	iPS26b	M2-48h00	RPL19	WT	21.9	21.9	0.01	21.9	FGF9	35.2158	35.8812	0.67	35.55	13.65	13.65	0.562776	0.676998	0.673385	µ =	0.589493
23-245	iPS26_LN_M2-48h_45-2	iPS26_M2-48h_45-2	iPS26_45_M2-48	WT	133_142	iPS26b	M2-48h00	RPL19	WT	21.44	21.3	0.14	21.37	FGF9	35.628	35.5388	0.09	35.58	14.22	14.22	1.13278	0.456038	0.453603
23-246	iPS26_LN_M2-48h_45-3	iPS26_M2-48h_45-3	iPS26_45_M2-48	WT	133_142	iPS26b	M2-48h00	RPL19	WT	21.83	21.91	0.08	21.87	FGF9	35.5922	35.5909	0	35.59	13.72	13.72	0.632776	0.644934	0.641492
23-256	iPS26_LN_M3-24h_45-1	iPS26_M3-24h_45-1	iPS26_45_M3-24	WT	133_142	iPS26b	M3-24h00	RPL19	WT	21.9	21.77	0.13	21.83	FGF9	33.9081	33.9661	0.06	33.94	12.1	12.1	-0.987224	1.98237	1.97179	µ =	1.7864
23-257	iPS26_LN_M3-24h_45-2	iPS26_M3-24h_45-2	iPS26_45_M3-24	WT	133_142	iPS26b	M3-24h00	RPL19	WT	21.26	21.2	0.06	21.23	FGF9	33.9663	33.9694	0	33.97	12.73	12.73	-0.357224	1.28096	1.27412
23-258	iPS26_LN_M3-24h_45-3	iPS26_M3-24h_45-3	iPS26_45_M3-24	WT	133_142	iPS26b	M3-24h00	RPL19	WT	21.82	21.81	0.01	21.81	FGF9	33.9435	33.6757	0.27	33.81	12	12	-1.08722	2.12465	2.11331
23-268	iPS26_LN_M3-48h_45-1	iPS26_M3-48h_45-1	iPS26_45_M3-48	WT	133_142	iPS26b	M3-48h00	RPL19	WT	22.7372	22.6426	0.0945892	22.6899	FGF9	33.4618	33.5001	0.0382385	33.4809	10.791	10.791	-2.29619	4.9116	4.88538	µ =	4.83969
23-269	iPS26_LN_M3-48h_45-2	iPS26_M3-48h_45-2	iPS26_45_M3-48	WT	133_142	iPS26b	M3-48h00	RPL19	WT	21.6566	21.5997	0.0569458	21.6281	FGF9	32.5184	32.5165	0.00182724	32.5174	10.8893	10.8893	-2.19793	4.5882	4.56371
23-270	iPS26_LN_M3-48h_45-3	iPS26_M3-48h_45-3	iPS26_45_M3-48	WT	133_142	iPS26b	M3-48h00	RPL19	WT	22.3822	22.4462	0.0639954	22.4142	FGF9	33.1795	33.1239	0.0555496	33.1517	10.7375	10.7375	-2.3497	5.09718	5.06998
FOXL2
Sample_Reference	Sample_Name	Name	Name_wo_Experiment	genotype	qPCR	Experiment	Differentiation_stage	Normalizer	Calibrator	Cт1_Normalizer	Cт2_Normalizer	Cт2-Cт1_Normalizer	µCt_Normalizer	Target	Cт1_Target	Cт2_Target	Cт2-Cт1_Target	µCт_Target	dCт	dCт_NA	ddCт	two_exp_minus_ddCт	to_1
23-187	iPS26_LN_M1-36h_45-1	iPS26_M1-36h_45-1	iPS26_45_M1-36	WT	132_141	iPS26b	M1-36h00	RPL19	WT	22.1378	21.8259	0.31192	21.9819	FOXL2	34.5578	34.4736	0.0842247	34.5157	12.5338	12.5338	0.591371	0.663712	0.64542	µ(∆Ct_M1_36h00)	11.9425
23-188	iPS26_LN_M1-36h_45-2	iPS26_M1-36h_45-2	iPS26_45_M1-36	WT	132_141	iPS26b	M1-36h00	RPL19	WT	21.143	21.0929	0.050127	21.1179	FOXL2	32.737	32.7523	0.0152855	32.7447	11.6267	11.6267	-0.315723	1.24464	1.21033	µ(2^-∆∆Ct_M1_36h00)	1.02834
23-189	iPS26_LN_M1-36h_45-3	iPS26_M1-36h_45-3	iPS26_45_M1-36	WT	132_141	iPS26b	M1-36h00	RPL19	WT	21.8226	21.8768	0.0541916	21.8497	FOXL2	33.7486	33.6973	0.0512733	33.7229	11.8732	11.8732	-0.0692428	1.04917	1.02025
23-190	iPS26_LN_M1-36h_45-4	iPS26_M1-36h_45-4	iPS26_45_M1-36	WT	132_141	iPS26b	M1-36h00	RPL19	WT	21.752	21.3209	0.431122	21.5365	FOXL2	33.9031	33.3699	0.533215	33.6365	12.1	12.1	0.157577	0.896529	0.871822
23-191	iPS26_LN_M1-36h_45-5	iPS26_M1-36h_45-5	iPS26_45_M1-36	WT	132_141	iPS26b	M1-36h00	RPL19	WT	21.1383	20.6537	0.484684	20.896	FOXL2	32.7413	31.9847	0.756609	32.363	11.467	11.467	-0.475452	1.39035	1.35204
23-192	iPS26_LN_M1-36h_45-6	iPS26_M1-36h_45-6	iPS26_45_M1-36	WT	132_141	iPS26b	M1-36h00	RPL19	WT	21.8845	21.973	0.0885201	21.9288	FOXL2	34.2953	33.67	0.625298	33.9827	12.0539	12.0539	0.111469	0.925645	0.900135
23-208	iPS26_LN_M2-06h_45-1	iPS26_M2-06h_45-1	iPS26_45_M2-06	WT	133_142	iPS26b	M2-06h00	RPL19	WT	21.8062	21.5274	0.278742	21.6668	FOXL2	33.3444	33.1152	0.229202	33.2298	11.563	11.563	-0.379503	1.30089	1.26504	µ =	1.55782
23-209	iPS26_LN_M2-06h_45-2	iPS26_M2-06h_45-2	iPS26_45_M2-06	WT	133_142	iPS26b	M2-06h00	RPL19	WT	20.8327	21.0994	0.266697	20.966	FOXL2	31.7855	31.9638	0.178268	31.8746	10.9086	10.9086	-1.03386	2.04749	1.99106
23-210	iPS26_LN_M2-06h_45-3	iPS26_M2-06h_45-3	iPS26_45_M2-06	WT	133_142	iPS26b	M2-06h00	RPL19	WT	21.6433	21.6794	0.0361328	21.6614	FOXL2	32.9891	33.1315	0.14233	33.0603	11.3989	11.3989	-0.543513	1.45752	1.41735
23-220	iPS26_LN_M2-12h_45-1	iPS26_M2-12h_45-1	iPS26_45_M2-12	WT	133_142	iPS26b	M2-12h00	RPL19	WT	21.7162	21.5821	0.134115	21.6492	FOXL2	33.0296	32.9274	0.102173	32.9785	11.3293	11.3293	-0.613141	1.52959	1.48743	µ =	1.48411
23-221	iPS26_LN_M2-12h_45-2	iPS26_M2-12h_45-2	iPS26_45_M2-12	WT	133_142	iPS26b	M2-12h00	RPL19	WT	20.9743	20.8057	0.168621	20.89	FOXL2	32.1	31.8474	0.252592	31.9737	11.0837	11.0837	-0.858739	1.81345	1.76348
23-222	iPS26_LN_M2-12h_45-3	iPS26_M2-12h_45-3	iPS26_45_M2-12	WT	133_142	iPS26b	M2-12h00	RPL19	WT	21.5882	21.6962	0.107985	21.6422	FOXL2	33.2261	33.333	0.106964	33.2795	11.6374	11.6374	-0.305072	1.23548	1.20143
23-232	iPS26_LN_M2-36h_45-1	iPS26_M2-36h_45-1	iPS26_45_M2-36	WT	133_142	iPS26b	M2-36h00	RPL19	WT	21.9283	21.6059	0.322332	21.7671	FOXL2	33.8732	33.7145	0.158703	33.7939	12.0267	12.0267	0.0842864	0.943251	0.917256	µ =	0.955219
23-233	iPS26_LN_M2-36h_45-2	iPS26_M2-36h_45-2	iPS26_45_M2-36	WT	133_142	iPS26b	M2-36h00	RPL19	WT	22.2371	21.988	0.249054	22.1125	FOXL2	34.1038	33.6158	0.487911	33.8598	11.7473	11.7473	-0.195204	1.14489	1.11333
23-234	iPS26_LN_M2-36h_45-3	iPS26_M2-36h_45-3	iPS26_45_M2-36	WT	133_142	iPS26b	M2-36h00	RPL19	WT	21.7865	21.9545	0.167984	21.8705	FOXL2	34.2535	33.812	0.441517	34.0327	12.1622	12.1622	0.219721	0.858732	0.835066
23-244	iPS26_LN_M2-48h_45-1	iPS26_M2-48h_45-1	iPS26_45_M2-48	WT	133_142	iPS26b	M2-48h00	RPL19	WT	21.8974	21.9041	0.00671768	21.9007	FOXL2	33.9528	34.0962	0.143391	34.0245	12.1238	12.1238	0.181362	0.88187	0.857567	µ =	0.922483
23-245	iPS26_LN_M2-48h_45-2	iPS26_M2-48h_45-2	iPS26_45_M2-48	WT	133_142	iPS26b	M2-48h00	RPL19	WT	21.4404	21.296	0.144409	21.3682	FOXL2	33.239	32.9215	0.317528	33.0802	11.7121	11.7121	-0.230404	1.17316	1.14083
23-246	iPS26_LN_M2-48h_45-3	iPS26_M2-48h_45-3	iPS26_45_M2-48	WT	133_142	iPS26b	M2-48h00	RPL19	WT	21.8301	21.9131	0.0830173	21.8716	FOXL2	33.8665	34.4386	0.572079	34.1526	12.281	12.281	0.33853	0.790847	0.769052
23-256	iPS26_LN_M3-24h_45-1	iPS26_M3-24h_45-1	iPS26_45_M3-24	WT	133_142	iPS26b	M3-24h00	RPL19	WT	21.9023	21.7673	0.134974	21.8348	FOXL2	33.2165	33.1694	0.0470657	33.193	11.3582	11.3582	-0.584276	1.49929	1.45797	µ =	1.58587
23-257	iPS26_LN_M3-24h_45-2	iPS26_M3-24h_45-2	iPS26_45_M3-24	WT	133_142	iPS26b	M3-24h00	RPL19	WT	21.2649	21.2038	0.0611515	21.2344	FOXL2	32.1036	32.1217	0.0181427	32.1127	10.8783	10.8783	-1.06413	2.09091	2.03329
23-258	iPS26_LN_M3-24h_45-3	iPS26_M3-24h_45-3	iPS26_45_M3-24	WT	133_142	iPS26b	M3-24h00	RPL19	WT	21.816	21.8104	0.00560188	21.8132	FOXL2	33.4266	33.3227	0.103874	33.3746	11.5615	11.5615	-0.380994	1.30224	1.26635
23-268	iPS26_LN_M3-48h_45-1	iPS26_M3-48h_45-1	iPS26_45_M3-48	WT	133_142	iPS26b	M3-48h00	RPL19	WT	22.7372	22.6426	0.0945892	22.6899	FOXL2	33.7363	33.9778	0.241482	33.8571	11.1672	11.1672	-0.775288	1.71153	1.66436	µ =	2.16304
23-269	iPS26_LN_M3-48h_45-2	iPS26_M3-48h_45-2	iPS26_45_M3-48	WT	133_142	iPS26b	M3-48h00	RPL19	WT	21.6566	21.5997	0.0569458	21.6281	FOXL2	32.052	31.9146	0.137476	31.9833	10.3551	10.3551	-1.58732	3.0049	2.92209
23-270	iPS26_LN_M3-48h_45-3	iPS26_M3-48h_45-3	iPS26_45_M3-48	WT	133_142	iPS26b	M3-48h00	RPL19	WT	22.3822	22.4462	0.0639954	22.4142	FOXL2	33.3523	33.4243	0.071949	33.3883	10.9741	10.9741	-0.968352	1.9566	1.90268
