# Supplementary material for: A conserved NR5A1-responsive enhancer regulates SRY in testis-determination
Source: Nat Commun. 2024 Mar 30;15:2796. doi: 10.1038/s41467-024-47162-2 (PMC10981742; doi:10.1038/s41467-024-47162-2)
Supplement: Supplementary file 51 — Supplementary Dataset 48 [file 41467_2024_47162_MOESM51_ESM.xlsx]

## Sheet: Feuil1
Figure 04 (From Supplementary Data 15 and 16)
Test :	Wilcoxon rank sum exact test
	sample size
Reference	12
Variant_1	12
Variant_1	12
∆NR5A1	12
Reference+NR5A1	12
Variant_1+NR5A1	12
Variant_1+NR5A1	12
∆NR5A1+NR5A1	12
Figure 05 (From Supplementary_Data_24.xlsx
Test :	Linear mixed model fit by REML. t-tests use Satterthwaite's method [lmerModLmerTest]
Differentiation stage :		iPS	M1_36h00	M2_06h00	M2_12h00	M2_24h00	M2_36h00	M2_48h00	M3_24h00	M3_48h00
Experiment :	WT_iPS07		2					5
Experiment :	WT_iPS09		5			5				5
Experiment :	WT_iPS12		6	6	6	6		6
Experiment :	WT_iPS26a		6	3	3	3	3	3	3	3
Experiment :	WT_iPS26b		6	3	3	3	3	3	3	3
	Sum		25	12	12	17	6	17	6	11
Experiment :	Mut_iPS07		5					5
Experiment :	Mut_iPS09		5			5				5
Experiment :	Mut_iPS12		6	6	6	6		6
Experiment :	Mut_iPS26a		6	3	3	3	3	3	3	3
Experiment :	Mut_iPS26b		6	3	3	3	3	3	3	3
	Sum		28	12	12	17	6	17	6	11
