# Supplementary material for: A conserved NR5A1-responsive enhancer regulates SRY in testis-determination
Source: Nat Commun. 2024 Mar 30;15:2796. doi: 10.1038/s41467-024-47162-2 (PMC10981742; doi:10.1038/s41467-024-47162-2)
Supplement: Supplementary file 53 — Source Data [file 41467_2024_47162_MOESM53_ESM.zip]

Archive with 182 entries (182 files):
- Source_Data_01.csv
- __MACOSX/._Source_Data_01.csv
- Source_Data_02.csv
- __MACOSX/._Source_Data_02.csv
- Source_Data_03.xml
- __MACOSX/._Source_Data_03.xml
- Source_Data_04.xml
- Source_Data_05.eds
- __MACOSX/._Source_Data_05.eds
- Source_Data_06.eds
- __MACOSX/._Source_Data_06.eds
- Source_Data_07.eds
- __MACOSX/._Source_Data_07.eds
- Source_Data_08.eds
- __MACOSX/._Source_Data_08.eds
- Source_Data_09.eds
- __MACOSX/._Source_Data_09.eds
- Source_Data_10.eds
- __MACOSX/._Source_Data_10.eds
- Source_Data_11.eds
- __MACOSX/._Source_Data_11.eds
- Source_Data_12.eds
- __MACOSX/._Source_Data_12.eds
- Source_Data_13.eds
- __MACOSX/._Source_Data_13.eds
- Source_Data_14.eds
- __MACOSX/._Source_Data_14.eds
- Source_Data_15.eds
- __MACOSX/._Source_Data_15.eds
- Source_Data_16.eds
- __MACOSX/._Source_Data_16.eds
- Source_Data_17.eds
- __MACOSX/._Source_Data_17.eds
- Source_Data_18.eds
- __MACOSX/._Source_Data_18.eds
- Source_Data_19.eds
- __MACOSX/._Source_Data_19.eds
- Source_Data_20.eds
- __MACOSX/._Source_Data_20.eds
- Source_Data_21.eds
- __MACOSX/._Source_Data_21.eds
- Source_Data_22.eds
- __MACOSX/._Source_Data_22.eds
- Source_Data_23.eds
- __MACOSX/._Source_Data_23.eds
- Source_Data_24.eds
- __MACOSX/._Source_Data_24.eds
- Source_Data_25.eds
- __MACOSX/._Source_Data_25.eds
- Source_Data_26.eds
- __MACOSX/._Source_Data_26.eds
- Source_Data_27.eds
- __MACOSX/._Source_Data_27.eds
- Source_Data_28.eds
- __MACOSX/._Source_Data_28.eds
- Source_Data_29.eds
- __MACOSX/._Source_Data_29.eds
- Source_Data_30.eds
- __MACOSX/._Source_Data_30.eds
- Source_Data_31.eds
- __MACOSX/._Source_Data_31.eds
- Source_Data_32.eds
- __MACOSX/._Source_Data_32.eds
- Source_Data_33.eds
- __MACOSX/._Source_Data_33.eds
- Source_Data_34.eds
- __MACOSX/._Source_Data_34.eds
- Source_Data_35.eds
- __MACOSX/._Source_Data_35.eds
- Source_Data_36.eds
- __MACOSX/._Source_Data_36.eds
- Source_Data_37.eds
- __MACOSX/._Source_Data_37.eds
- Source_Data_38.eds
- __MACOSX/._Source_Data_38.eds
- Source_Data_39.eds
- __MACOSX/._Source_Data_39.eds
- Source_Data_40.eds
- __MACOSX/._Source_Data_40.eds
- Source_Data_41.eds
- __MACOSX/._Source_Data_41.eds
- Source_Data_42.eds
- __MACOSX/._Source_Data_42.eds
- Source_Data_43.eds
- __MACOSX/._Source_Data_43.eds
- Source_Data_44.eds
- __MACOSX/._Source_Data_44.eds
- Source_Data_45.eds
- __MACOSX/._Source_Data_45.eds
- Source_Data_46.eds
- __MACOSX/._Source_Data_46.eds
- Source_Data_47.eds
- __MACOSX/._Source_Data_47.eds
- Source_Data_48.eds
- Source_Data_49.xls
- __MACOSX/._Source_Data_49.xls
- Source_Data_50.xls
- __MACOSX/._Source_Data_50.xls
- Source_Data_51.xls
- __MACOSX/._Source_Data_51.xls
- Source_Data_52.xls
- __MACOSX/._Source_Data_52.xls
- Source_Data_53.xls
- __MACOSX/._Source_Data_53.xls
- Source_Data_54.xls
- __MACOSX/._Source_Data_54.xls
- Source_Data_55.xls
- __MACOSX/._Source_Data_55.xls
- Source_Data_56.xls
- __MACOSX/._Source_Data_56.xls
- Source_Data_57.xls
- __MACOSX/._Source_Data_57.xls
- Source_Data_58.xls
- __MACOSX/._Source_Data_58.xls
- Source_Data_59.xls
- __MACOSX/._Source_Data_59.xls
- Source_Data_60.xls
- __MACOSX/._Source_Data_60.xls
- Source_Data_61.xls
- __MACOSX/._Source_Data_61.xls
- Source_Data_62.xls
- __MACOSX/._Source_Data_62.xls
- Source_Data_63.xls
- __MACOSX/._Source_Data_63.xls
- Source_Data_64.xls
- __MACOSX/._Source_Data_64.xls
- Source_Data_65.xls
- __MACOSX/._Source_Data_65.xls
- Source_Data_66.xls
- __MACOSX/._Source_Data_66.xls
- Source_Data_67.xls
- __MACOSX/._Source_Data_67.xls
- Source_Data_68.xls
- __MACOSX/._Source_Data_68.xls
- Source_Data_69.xls
- __MACOSX/._Source_Data_69.xls
- Source_Data_70.xls
- __MACOSX/._Source_Data_70.xls
- Source_Data_71.xls
- __MACOSX/._Source_Data_71.xls
- Source_Data_72.xls
- __MACOSX/._Source_Data_72.xls
- Source_Data_73.xls
- __MACOSX/._Source_Data_73.xls
- Source_Data_74.xls
- __MACOSX/._Source_Data_74.xls
- Source_Data_75.xls
- __MACOSX/._Source_Data_75.xls
- Source_Data_76.xls
- __MACOSX/._Source_Data_76.xls
- Source_Data_77.xls
- __MACOSX/._Source_Data_77.xls
- Source_Data_78.xls
- __MACOSX/._Source_Data_78.xls
- Source_Data_79.xls
- __MACOSX/._Source_Data_79.xls
- Source_Data_80.xls
- __MACOSX/._Source_Data_80.xls
- Source_Data_81.xls
- __MACOSX/._Source_Data_81.xls
- Source_Data_82.xls
- __MACOSX/._Source_Data_82.xls
- Source_Data_83.xls
- __MACOSX/._Source_Data_83.xls
- Source_Data_84.xls
- __MACOSX/._Source_Data_84.xls
- Source_Data_85.xls
- __MACOSX/._Source_Data_85.xls
- Source_Data_86.xls
- __MACOSX/._Source_Data_86.xls
- Source_Data_87.xls
- __MACOSX/._Source_Data_87.xls
- Source_Data_88.xls
- __MACOSX/._Source_Data_88.xls
- Source_Data_89.xls
- __MACOSX/._Source_Data_89.xls
- Source_Data_90.xls
- __MACOSX/._Source_Data_90.xls
- Source_Data_91.xls
- __MACOSX/._Source_Data_91.xls
- Source_Data_92.xls
- __MACOSX/._Source_Data_92.xls
