# Supplementary material for: A conserved NR5A1-responsive enhancer regulates SRY in testis-determination
Source: Nat Commun. 2024 Mar 30;15:2796. doi: 10.1038/s41467-024-47162-2 (PMC10981742; doi:10.1038/s41467-024-47162-2)
Supplement: Supplementary file 53 — Source Data [file 41467_2024_47162_MOESM53_ESM.zip › Source_Data_01.csv]

Protocol Description
	Protocol name: Dual-Glo
	Result File name: \Thumb Drive\Promega\Data\CSV\200307-32a_Dual-Glo_3-7-2020_11-45-17 AM.csv
	Total steps: 4
Step 1	Luminescence. 1 repeat. 96 well plate
PlateResults
	Read 1
		1	2	3	4	5	6	7	8	9	10	11	12
	A	232165	280694	291766	287579	326610	294131	213808	287660	274511	285368	295928	284701
	B	248281	343599	342646	308856	313576	301555	339357	286528	298245	296319	308823	298451
	C	279594	286938	313191	270324	299091	294240	290934	262438	281495	278678	262717	275721
	D	217401	237318	287149	273201	35584.4	266744	252756	266391	260908	265575	264828	258921
	E	973580	914549	1056410	1019270	992366	972704	952885	946102	974248	1038220	973668	1024800
	F	540331	527855	541003	512053	34843	485106	501617	496061	515398	483273	514919	536478
	G	395287	394912	425305	408337	427163	435909	412991	406536	412621	399348	395261	445417
	H	461254	448295	517611	505456	497184	477564	483230	496222	501602	490351	461691	502010
Step 2	UserPrompt	Add Stop & Glo Reagent
Return Plate to Reader
Step 3	Incubation	600secs 25°C
Step 4	Luminescence. 1 repeat. 96 well plate
PlateResults
	Read 1
		1	2	3	4	5	6	7	8	9	10	11	12
	A	2109200	3280310	3035520	3152070	3485520	3257440	1280750	3172730	3042680	3127310	3817540	3271880
	B	2255220	3213440	3273870	2915530	2771810	2660370	2951870	2622030	2822620	2794690	2891570	2877910
	C	2585680	2896890	3005140	2696110	3080790	2648400	2777170	2600100	2891280	2886650	2577850	2774690
	D	2610100	2913220	3095140	2828140	627127	2820150	2482040	2807710	2674760	2666920	2753210	2618330
	E	2086170	2117440	2206910	2129310	2146500	2172140	2102720	1995050	2079730	2082990	2107500	2122020
	F	1823620	1745900	1897230	1692220	142261	1735220	1734090	1791410	1821090	1671730	1722000	1827930
	G	1612790	1737550	1814510	1658700	1903090	1851850	1831140	1741370	1625390	1768190	1760830	1900310
	H	1873670	1795110	2021290	2060980	2087650	1850110	1858120	2057470	2077500	2018600	1999450	2129300
Notes for the assay run:
