# Supplementary material for: A conserved NR5A1-responsive enhancer regulates SRY in testis-determination
Source: Nat Commun. 2024 Mar 30;15:2796. doi: 10.1038/s41467-024-47162-2 (PMC10981742; doi:10.1038/s41467-024-47162-2)
Supplement: Supplementary file 53 — Source Data [file 41467_2024_47162_MOESM53_ESM.zip › Source_Data_02.csv]

Protocol Description
	Protocol name: Dual-Glo
	Result File name: \Thumb Drive\Promega\Data\CSV\42-HeLa_Dual-Glo_1-26-2023_10-34-21 AM.csv
	Total steps: 4
Step 1	Luminescence. 1 repeat. 96 well plate
PlateResults
	Read 1
		1	2	3	4	5	6	7	8	9	10	11	12
	A	60226	61051.7	66876.5	63589.5	63154.9	50962.8	55427	75472.8	71021.3	4249.85	70619.6	2421.28
	B	48795.7	55075.2	53277.1	50819.1	53345.4	56443.3	65771.7	66978.2	69013.1	3680.64	1566.12	2107.21
	C	60512.6	71297.1	77161.8	79652.1	70548.1	83508.5	97500.8	80641.5	84564.8	4618	2496.29	64830.9
	D	44968.9	37731.8	43665.4	39291.4	3004.42	46096.6	49983.1	47138.2	62740.5	3152.47	56180	2672.34
	E	56730.9	55696.4	59950.5	57197.4	88169.9	70541.1	89618.9	73322.8	82763.7	4710.04	1931.18	59933.4
	F	45198.8	38547.7	41822.1	42741.7	50140.9	44617.4	62920.5	64911.4	61763.8	3294.51	1393.09	64251.4
	G	53246.9	51343.6	45468	45739.1	2986.42	62682.1	72998.6	70233.1	72270.7	4382.9	1706.14	70032.8
	H	35852.3	35955.7	38397.2	34042.4	4469.94	42973.6	47442.6	51043.2	50613.1	3449.56	1075.05	49453.7
Step 2	UserPrompt	Add Stop & Glo Reagent
Return Plate to Reader
Step 3	Incubation	600secs 25°C
Step 4	Luminescence. 1 repeat. 96 well plate
PlateResults
	Read 1
		1	2	3	4	5	6	7	8	9	10	11	12
	A	1472410	1562440	1687790	1524190	1610360	2012250	1473980	1911120	1770930	119287	1859870	81448.6
	B	1544910	1802320	1714390	1557590	1711720	1718070	2002650	1886280	2109530	130234	51273.3	78355.5
	C	1219240	1549310	1746110	1621560	1472070	1588340	1862590	1715340	1824380	100317	53486.1	1456070
	D	1488500	1151550	1555550	1256780	71388.7	1531720	1810250	1703350	2166170	104416	2244400	97044.6
	E	473446	495631	484832	494818	593864	555759	646673	536634	592993	36610.9	13402.4	529804
	F	563558	490290	523060	587296	683813	584700	657799	714926	692377	35828.2	15697.6	659306
	G	519301	529884	525803	498938	31775.4	586286	671262	634343	679095	40432.7	15395.1	618741
	H	492362	589801	583858	631868	72923.1	571305	735373	649126	672333	46740.5	14423.8	633089
Notes for the assay run:
