# Supplementary material for: A conserved NR5A1-responsive enhancer regulates SRY in testis-determination
Source: Nat Commun. 2024 Mar 30;15:2796. doi: 10.1038/s41467-024-47162-2 (PMC10981742; doi:10.1038/s41467-024-47162-2)
Supplement: Supplementary file 53 — Source Data [file 41467_2024_47162_MOESM53_ESM.zip › Source_Data_04.xml]

<?xml version="1.0"?>
<ArrayOfProtocolSerializable xmlns:xsi="http://www.w3.org/2001/XMLSchema-instance" xmlns:xsd="http://www.w3.org/2001/XMLSchema">
  <ProtocolSerializable>
    <r2Value />
    <ScriptCount>4</ScriptCount>
    <Ref1WaveLength1>0</Ref1WaveLength1>
    <Ref2WaveLength1>0</Ref2WaveLength1>
    <Ref1WaveLength2>0</Ref1WaveLength2>
    <Ref2WaveLength2>0</Ref2WaveLength2>
    <RefOnOff>
      <string>Ref1(on)</string>
      <string>Ref1(off)</string>
      <string>Ref2(on)</string>
      <string>Ref2(off)</string>
    </RefOnOff>
    <WaveLength />
    <WellInfo>
      <Col>0</Col>
      <Row>0</Row>
      <RunNumber>0</RunNumber>
      <IsRatio>false</IsRatio>
      <IsReference>false</IsReference>
      <IsAssigned>false</IsAssigned>
      <IsSample>false</IsSample>
      <SampleColorIndex>0</SampleColorIndex>
      <Red>0</Red>
      <Green>0</Green>
      <Blue>0</Blue>
      <ExtCoeffManual>false</ExtCoeffManual>
      <EC50Value>0</EC50Value>
      <IsOutlier>false</IsOutlier>
      <ConcDil>0</ConcDil>
      <AvgCalcConc>0</AvgCalcConc>
      <AvgRawData>0</AvgRawData>
      <MaxMinDiff>0</MaxMinDiff>
      <StDev>0</StDev>
      <CVValue>0</CVValue>
      <SignalBlankRatio>0</SignalBlankRatio>
      <Volume>0</Volume>
      <SelectState>selected</SelectState>
    </WellInfo>
    <WellList>
      <WellDetails>
        <WellLabel>A1</WellLabel>
        <Col>0</Col>
        <Row>0</Row>
        <RunNumber>1</RunNumber>
        <StartTime>
          <anyType xsi:type="xsd:int">0</anyType>
        </StartTime>
        <Result>
          <anyType xsi:type="xsd:float">60226</anyType>
        </Result>
        <AnalyzedValue>
          <anyType xsi:type="xsd:float">60226</anyType>
        </AnalyzedValue>
        <IsRatio>false</IsRatio>
        <IsReference>false</IsReference>
        <IsAssigned>false</IsAssigned>
        <IsSample>false</IsSample>
        <StandardReplicateGroupId />
        <SampleGroupId />
        <ExtCoeff>dsDNA</ExtCoeff>
        <SampleColorIndex>0</SampleColorIndex>
        <Red>0</Red>
        <Green>0</Green>
        <Blue>0</Blue>
        <ExtCoeffManual>false</ExtCoeffManual>
        <EC50Value>0</EC50Value>
        <IsOutlier>false</IsOutlier>
        <ConcDil>0</ConcDil>
        <AvgCalcConc>47457.625</AvgCalcConc>
        <AvgRawData>47457.625</AvgRawData>
        <MaxMinDiff>0</MaxMinDiff>
        <StDev>26072.4355</StDev>
        <CVValue>0.549383461</CVValue>
        <SignalBlankRatio>47457.625</SignalBlankRatio>
        <Volume>0</Volume>
        <SelectState>selected</SelectState>
      </WellDetails>
      <WellDetails>
        <WellLabel>A2</WellLabel>
        <Col>1</Col>
        <Row>0</Row>
        <RunNumber>1</RunNumber>
        <StartTime>
          <anyType xsi:type="xsd:int">0</anyType>
        </StartTime>
        <Result>
          <anyType xsi:type="xsd:float">61051.7</anyType>
        </Result>
        <AnalyzedValue>
          <anyType xsi:type="xsd:float">61051.7</anyType>
        </AnalyzedValue>
        <IsRatio>false</IsRatio>
        <IsReference>false</IsReference>
        <IsAssigned>false</IsAssigned>
        <IsSample>false</IsSample>
        <StandardReplicateGroupId />
        <SampleGroupId />
        <ExtCoeff>dsDNA</ExtCoeff>
        <SampleColorIndex>0</SampleColorIndex>
        <Red>0</Red>
        <Green>0</Green>
        <Blue>0</Blue>
        <ExtCoeffManual>false</ExtCoeffManual>
        <EC50Value>0</EC50Value>
        <IsOutlier>false</IsOutlier>
        <ConcDil>0</ConcDil>
        <AvgCalcConc>47457.625</AvgCalcConc>
        <AvgRawData>47457.625</AvgRawData>
        <MaxMinDiff>0</MaxMinDiff>
        <StDev>26072.4355</StDev>
        <CVValue>0.549383461</CVValue>
        <SignalBlankRatio>47457.625</SignalBlankRatio>
        <Volume>0</Volume>
        <SelectState>selected</SelectState>
      </WellDetails>
      <WellDetails>
        <WellLabel>A3</WellLabel>
        <Col>2</Col>
        <Row>0</Row>
        <RunNumber>1</RunNumber>
        <StartTime>
          <anyType xsi:type="xsd:int">0</anyType>
        </StartTime>
        <Result>
          <anyType xsi:type="xsd:float">66876.5</anyType>
        </Result>
        <AnalyzedValue>
          <anyType xsi:type="xsd:float">66876.5</anyType>
        </AnalyzedValue>
        <IsRatio>false</IsRatio>
        <IsReference>false</IsReference>
        <IsAssigned>false</IsAssigned>
        <IsSample>false</IsSample>
        <StandardReplicateGroupId />
        <SampleGroupId />
        <ExtCoeff>dsDNA</ExtCoeff>
        <SampleColorIndex>0</SampleColorIndex>
        <Red>0</Red>
        <Green>0</Green>
        <Blue>0</Blue>
        <ExtCoeffManual>false</ExtCoeffManual>
        <EC50Value>0</EC50Value>
        <IsOutlier>false</IsOutlier>
        <ConcDil>0</ConcDil>
        <AvgCalcConc>47457.625</AvgCalcConc>
        <AvgRawData>47457.625</AvgRawData>
        <MaxMinDiff>0</MaxMinDiff>
        <StDev>26072.4355</StDev>
        <CVValue>0.549383461</CVValue>
        <SignalBlankRatio>47457.625</SignalBlankRatio>
        <Volume>0</Volume>
        <SelectState>selected</SelectState>
      </WellDetails>
      <WellDetails>
        <WellLabel>A4</WellLabel>
        <Col>3</Col>
        <Row>0</Row>
        <RunNumber>1</RunNumber>
        <StartTime>
          <anyType xsi:type="xsd:int">0</anyType>
        </StartTime>
        <Result>
          <anyType xsi:type="xsd:float">63589.5</anyType>
        </Result>
        <AnalyzedValue>
          <anyType xsi:type="xsd:float">63589.5</anyType>
        </AnalyzedValue>
        <IsRatio>false</IsRatio>
        <IsReference>false</IsReference>
        <IsAssigned>false</IsAssigned>
        <IsSample>false</IsSample>
        <StandardReplicateGroupId />
        <SampleGroupId />
        <ExtCoeff>dsDNA</ExtCoeff>
        <SampleColorIndex>0</SampleColorIndex>
        <Red>0</Red>
        <Green>0</Green>
        <Blue>0</Blue>
        <ExtCoeffManual>false</ExtCoeffManual>
        <EC50Value>0</EC50Value>
        <IsOutlier>false</IsOutlier>
        <ConcDil>0</ConcDil>
        <AvgCalcConc>47457.625</AvgCalcConc>
        <AvgRawData>47457.625</AvgRawData>
        <MaxMinDiff>0</MaxMinDiff>
        <StDev>26072.4355</StDev>
        <CVValue>0.549383461</CVValue>
        <SignalBlankRatio>47457.625</SignalBlankRatio>
        <Volume>0</Volume>
        <SelectState>selected</SelectState>
      </WellDetails>
      <WellDetails>
        <WellLabel>A5</WellLabel>
        <Col>4</Col>
        <Row>0</Row>
        <RunNumber>1</RunNumber>
        <StartTime>
          <anyType xsi:type="xsd:int">0</anyType>
        </StartTime>
        <Result>
          <anyType xsi:type="xsd:float">63154.9</anyType>
        </Result>
        <AnalyzedValue>
          <anyType xsi:type="xsd:float">63154.9</anyType>
        </AnalyzedValue>
        <IsRatio>false</IsRatio>
        <IsReference>false</IsReference>
        <IsAssigned>false</IsAssigned>
        <IsSample>false</IsSample>
        <StandardReplicateGroupId />
        <SampleGroupId />
        <ExtCoeff>dsDNA</ExtCoeff>
        <SampleColorIndex>0</SampleColorIndex>
        <Red>0</Red>
        <Green>0</Green>
        <Blue>0</Blue>
        <ExtCoeffManual>false</ExtCoeffManual>
        <EC50Value>0</EC50Value>
        <IsOutlier>false</IsOutlier>
        <ConcDil>0</ConcDil>
        <AvgCalcConc>47457.625</AvgCalcConc>
        <AvgRawData>47457.625</AvgRawData>
        <MaxMinDiff>0</MaxMinDiff>
        <StDev>26072.4355</StDev>
        <CVValue>0.549383461</CVValue>
        <SignalBlankRatio>47457.625</SignalBlankRatio>
        <Volume>0</Volume>
        <SelectState>selected</SelectState>
      </WellDetails>
      <WellDetails>
        <WellLabel>A6</WellLabel>
        <Col>5</Col>
        <Row>0</Row>
        <RunNumber>1</RunNumber>
        <StartTime>
          <anyType xsi:type="xsd:int">0</anyType>
        </StartTime>
        <Result>
          <anyType xsi:type="xsd:float">50962.8</anyType>
        </Result>
        <AnalyzedValue>
          <anyType xsi:type="xsd:float">50962.8</anyType>
        </AnalyzedValue>
        <IsRatio>false</IsRatio>
        <IsReference>false</IsReference>
        <IsAssigned>false</IsAssigned>
        <IsSample>false</IsSample>
        <StandardReplicateGroupId />
        <SampleGroupId />
        <ExtCoeff>dsDNA</ExtCoeff>
        <SampleColorIndex>0</SampleColorIndex>
        <Red>0</Red>
        <Green>0</Green>
        <Blue>0</Blue>
        <ExtCoeffManual>false</ExtCoeffManual>
        <EC50Value>0</EC50Value>
        <IsOutlier>false</IsOutlier>
        <ConcDil>0</ConcDil>
        <AvgCalcConc>47457.625</AvgCalcConc>
        <AvgRawData>47457.625</AvgRawData>
        <MaxMinDiff>0</MaxMinDiff>
        <StDev>26072.4355</StDev>
        <CVValue>0.549383461</CVValue>
        <SignalBlankRatio>47457.625</SignalBlankRatio>
        <Volume>0</Volume>
        <SelectState>selected</SelectState>
      </WellDetails>
      <WellDetails>
        <WellLabel>A7</WellLabel>
        <Col>6</Col>
        <Row>0</Row>
        <RunNumber>1</RunNumber>
        <StartTime>
          <anyType xsi:type="xsd:int">0</anyType>
        </StartTime>
        <Result>
          <anyType xsi:type="xsd:float">55427</anyType>
        </Result>
        <AnalyzedValue>
          <anyType xsi:type="xsd:float">55427</anyType>
        </AnalyzedValue>
        <IsRatio>false</IsRatio>
        <IsReference>false</IsReference>
        <IsAssigned>false</IsAssigned>
        <IsSample>false</IsSample>
        <StandardReplicateGroupId />
        <SampleGroupId />
        <ExtCoeff>dsDNA</ExtCoeff>
        <SampleColorIndex>0</SampleColorIndex>
        <Red>0</Red>
        <Green>0</Green>
        <Blue>0</Blue>
        <ExtCoeffManual>false</ExtCoeffManual>
        <EC50Value>0</EC50Value>
        <IsOutlier>false</IsOutlier>
        <ConcDil>0</ConcDil>
        <AvgCalcConc>47457.625</AvgCalcConc>
        <AvgRawData>47457.625</AvgRawData>
        <MaxMinDiff>0</MaxMinDiff>
        <StDev>26072.4355</StDev>
        <CVValue>0.549383461</CVValue>
        <SignalBlankRatio>47457.625</SignalBlankRatio>
        <Volume>0</Volume>
        <SelectState>selected</SelectState>
      </WellDetails>
      <WellDetails>
        <WellLabel>A8</WellLabel>
        <Col>7</Col>
        <Row>0</Row>
        <RunNumber>1</RunNumber>
        <StartTime>
          <anyType xsi:type="xsd:int">0</anyType>
        </StartTime>
        <Result>
          <anyType xsi:type="xsd:float">75472.8</anyType>
        </Result>
        <AnalyzedValue>
          <anyType xsi:type="xsd:float">75472.8</anyType>
        </AnalyzedValue>
        <IsRatio>false</IsRatio>
        <IsReference>false</IsReference>
        <IsAssigned>false</IsAssigned>
        <IsSample>false</IsSample>
        <StandardReplicateGroupId />
        <SampleGroupId />
        <ExtCoeff>dsDNA</ExtCoeff>
        <SampleColorIndex>0</SampleColorIndex>
        <Red>0</Red>
        <Green>0</Green>
        <Blue>0</Blue>
        <ExtCoeffManual>false</ExtCoeffManual>
        <EC50Value>0</EC50Value>
        <IsOutlier>false</IsOutlier>
        <ConcDil>0</ConcDil>
        <AvgCalcConc>47457.625</AvgCalcConc>
        <AvgRawData>47457.625</AvgRawData>
        <MaxMinDiff>0</MaxMinDiff>
        <StDev>26072.4355</StDev>
        <CVValue>0.549383461</CVValue>
        <SignalBlankRatio>47457.625</SignalBlankRatio>
        <Volume>0</Volume>
        <SelectState>selected</SelectState>
      </WellDetails>
      <WellDetails>
        <WellLabel>A9</WellLabel>
        <Col>8</Col>
        <Row>0</Row>
        <RunNumber>1</RunNumber>
        <StartTime>
          <anyType xsi:type="xsd:int">0</anyType>
        </StartTime>
        <Result>
          <anyType xsi:type="xsd:float">71021.3</anyType>
        </Result>
        <AnalyzedValue>
          <anyType xsi:type="xsd:float">71021.3</anyType>
        </AnalyzedValue>
        <IsRatio>false</IsRatio>
        <IsReference>false</IsReference>
        <IsAssigned>false</IsAssigned>
        <IsSample>false</IsSample>
        <StandardReplicateGroupId />
        <SampleGroupId />
        <ExtCoeff>dsDNA</ExtCoeff>
        <SampleColorIndex>0</SampleColorIndex>
        <Red>0</Red>
        <Green>0</Green>
        <Blue>0</Blue>
        <ExtCoeffManual>false</ExtCoeffManual>
        <EC50Value>0</EC50Value>
        <IsOutlier>false</IsOutlier>
        <ConcDil>0</ConcDil>
        <AvgCalcConc>47457.625</AvgCalcConc>
        <AvgRawData>47457.625</AvgRawData>
        <MaxMinDiff>0</MaxMinDiff>
        <StDev>26072.4355</StDev>
        <CVValue>0.549383461</CVValue>
        <SignalBlankRatio>47457.625</SignalBlankRatio>
        <Volume>0</Volume>
        <SelectState>selected</SelectState>
      </WellDetails>
      <WellDetails>
        <WellLabel>A10</WellLabel>
        <Col>9</Col>
        <Row>0</Row>
        <RunNumber>1</RunNumber>
        <StartTime>
          <anyType xsi:type="xsd:int">0</anyType>
        </StartTime>
        <Result>
          <anyType xsi:type="xsd:float">4249.85</anyType>
        </Result>
        <AnalyzedValue>
          <anyType xsi:type="xsd:float">4249.85</anyType>
        </AnalyzedValue>
        <IsRatio>false</IsRatio>
        <IsReference>false</IsReference>
        <IsAssigned>false</IsAssigned>
        <IsSample>false</IsSample>
        <StandardReplicateGroupId />
        <SampleGroupId />
        <ExtCoeff>dsDNA</ExtCoeff>
        <SampleColorIndex>0</SampleColorIndex>
        <Red>0</Red>
        <Green>0</Green>
        <Blue>0</Blue>
        <ExtCoeffManual>false</ExtCoeffManual>
        <EC50Value>0</EC50Value>
        <IsOutlier>false</IsOutlier>
        <ConcDil>0</ConcDil>
        <AvgCalcConc>47457.625</AvgCalcConc>
        <AvgRawData>47457.625</AvgRawData>
        <MaxMinDiff>0</MaxMinDiff>
        <StDev>26072.4355</StDev>
        <CVValue>0.549383461</CVValue>
        <SignalBlankRatio>47457.625</SignalBlankRatio>
        <Volume>0</Volume>
        <SelectState>selected</SelectState>
      </WellDetails>
      <WellDetails>
        <WellLabel>A11</WellLabel>
        <Col>10</Col>
        <Row>0</Row>
        <RunNumber>1</RunNumber>
        <StartTime>
          <anyType xsi:type="xsd:int">0</anyType>
        </StartTime>
        <Result>
          <anyType xsi:type="xsd:float">70619.6</anyType>
        </Result>
        <AnalyzedValue>
          <anyType xsi:type="xsd:float">70619.6</anyType>
        </AnalyzedValue>
        <IsRatio>false</IsRatio>
        <IsReference>false</IsReference>
        <IsAssigned>false</IsAssigned>
        <IsSample>false</IsSample>
        <StandardReplicateGroupId />
        <SampleGroupId />
        <ExtCoeff>dsDNA</ExtCoeff>
        <SampleColorIndex>0</SampleColorIndex>
        <Red>0</Red>
        <Green>0</Green>
        <Blue>0</Blue>
        <ExtCoeffManual>false</ExtCoeffManual>
        <EC50Value>0</EC50Value>
        <IsOutlier>false</IsOutlier>
        <ConcDil>0</ConcDil>
        <AvgCalcConc>47457.625</AvgCalcConc>
        <AvgRawData>47457.625</AvgRawData>
        <MaxMinDiff>0</MaxMinDiff>
        <StDev>26072.4355</StDev>
        <CVValue>0.549383461</CVValue>
        <SignalBlankRatio>47457.625</SignalBlankRatio>
        <Volume>0</Volume>
        <SelectState>selected</SelectState>
      </WellDetails>
      <WellDetails>
        <WellLabel>A12</WellLabel>
        <Col>11</Col>
        <Row>0</Row>
        <RunNumber>1</RunNumber>
        <StartTime>
          <anyType xsi:type="xsd:int">0</anyType>
        </StartTime>
        <Result>
          <anyType xsi:type="xsd:float">2421.28</anyType>
        </Result>
        <AnalyzedValue>
          <anyType xsi:type="xsd:float">2421.28</anyType>
        </AnalyzedValue>
        <IsRatio>false</IsRatio>
        <IsReference>false</IsReference>
        <IsAssigned>false</IsAssigned>
        <IsSample>false</IsSample>
        <StandardReplicateGroupId />
        <SampleGroupId />
        <ExtCoeff>dsDNA</ExtCoeff>
        <SampleColorIndex>0</SampleColorIndex>
        <Red>0</Red>
        <Green>0</Green>
        <Blue>0</Blue>
        <ExtCoeffManual>false</ExtCoeffManual>
        <EC50Value>0</EC50Value>
        <IsOutlier>false</IsOutlier>
        <ConcDil>0</ConcDil>
        <AvgCalcConc>47457.625</AvgCalcConc>
        <AvgRawData>47457.625</AvgRawData>
        <MaxMinDiff>0</MaxMinDiff>
        <StDev>26072.4355</StDev>
        <CVValue>0.549383461</CVValue>
        <SignalBlankRatio>47457.625</SignalBlankRatio>
        <Volume>0</Volume>
        <SelectState>selected</SelectState>
      </WellDetails>
      <WellDetails>
        <WellLabel>B1</WellLabel>
        <Col>0</Col>
        <Row>1</Row>
        <RunNumber>1</RunNumber>
        <StartTime>
          <anyType xsi:type="xsd:int">0</anyType>
        </StartTime>
        <Result>
          <anyType xsi:type="xsd:float">48795.7</anyType>
        </Result>
        <AnalyzedValue>
          <anyType xsi:type="xsd:float">48795.7</anyType>
        </AnalyzedValue>
        <IsRatio>false</IsRatio>
        <IsReference>false</IsReference>
        <IsAssigned>false</IsAssigned>
        <IsSample>false</IsSample>
        <StandardReplicateGroupId />
        <SampleGroupId />
        <ExtCoeff>dsDNA</ExtCoeff>
        <SampleColorIndex>0</SampleColorIndex>
        <Red>0</Red>
        <Green>0</Green>
        <Blue>0</Blue>
        <ExtCoeffManual>false</ExtCoeffManual>
        <EC50Value>0</EC50Value>
        <IsOutlier>false</IsOutlier>
        <ConcDil>0</ConcDil>
        <AvgCalcConc>47457.625</AvgCalcConc>
        <AvgRawData>47457.625</AvgRawData>
        <MaxMinDiff>0</MaxMinDiff>
        <StDev>26072.4355</StDev>
        <CVValue>0.549383461</CVValue>
        <SignalBlankRatio>47457.625</SignalBlankRatio>
        <Volume>0</Volume>
        <SelectState>selected</SelectState>
      </WellDetails>
      <WellDetails>
        <WellLabel>B2</WellLabel>
        <Col>1</Col>
        <Row>1</Row>
        <RunNumber>1</RunNumber>
        <StartTime>
          <anyType xsi:type="xsd:int">0</anyType>
        </StartTime>
        <Result>
          <anyType xsi:type="xsd:float">55075.2</anyType>
        </Result>
        <AnalyzedValue>
          <anyType xsi:type="xsd:float">55075.2</anyType>
        </AnalyzedValue>
        <IsRatio>false</IsRatio>
        <IsReference>false</IsReference>
        <IsAssigned>false</IsAssigned>
        <IsSample>false</IsSample>
        <StandardReplicateGroupId />
        <SampleGroupId />
        <ExtCoeff>dsDNA</ExtCoeff>
        <SampleColorIndex>0</SampleColorIndex>
        <Red>0</Red>
        <Green>0</Green>
        <Blue>0</Blue>
        <ExtCoeffManual>false</ExtCoeffManual>
        <EC50Value>0</EC50Value>
        <IsOutlier>false</IsOutlier>
        <ConcDil>0</ConcDil>
        <AvgCalcConc>47457.625</AvgCalcConc>
        <AvgRawData>47457.625</AvgRawData>
        <MaxMinDiff>0</MaxMinDiff>
        <StDev>26072.4355</StDev>
        <CVValue>0.549383461</CVValue>
        <SignalBlankRatio>47457.625</SignalBlankRatio>
        <Volume>0</Volume>
        <SelectState>selected</SelectState>
      </WellDetails>
      <WellDetails>
        <WellLabel>B3</WellLabel>
        <Col>2</Col>
        <Row>1</Row>
        <RunNumber>1</RunNumber>
        <StartTime>
          <anyType xsi:type="xsd:int">0</anyType>
        </StartTime>
        <Result>
          <anyType xsi:type="xsd:float">53277.1</anyType>
        </Result>
        <AnalyzedValue>
          <anyType xsi:type="xsd:float">53277.1</anyType>
        </AnalyzedValue>
        <IsRatio>false</IsRatio>
        <IsReference>false</IsReference>
        <IsAssigned>false</IsAssigned>
        <IsSample>false</IsSample>
        <StandardReplicateGroupId />
        <SampleGroupId />
        <ExtCoeff>dsDNA</ExtCoeff>
        <SampleColorIndex>0</SampleColorIndex>
        <Red>0</Red>
        <Green>0</Green>
        <Blue>0</Blue>
        <ExtCoeffManual>false</ExtCoeffManual>
        <EC50Value>0</EC50Value>
        <IsOutlier>false</IsOutlier>
        <ConcDil>0</ConcDil>
        <AvgCalcConc>47457.625</AvgCalcConc>
        <AvgRawData>47457.625</AvgRawData>
        <MaxMinDiff>0</MaxMinDiff>
        <StDev>26072.4355</StDev>
        <CVValue>0.549383461</CVValue>
        <SignalBlankRatio>47457.625</SignalBlankRatio>
        <Volume>0</Volume>
        <SelectState>selected</SelectState>
      </WellDetails>
      <WellDetails>
        <WellLabel>B4</WellLabel>
        <Col>3</Col>
        <Row>1</Row>
        <RunNumber>1</RunNumber>
        <StartTime>
          <anyType xsi:type="xsd:int">0</anyType>
        </StartTime>
        <Result>
          <anyType xsi:type="xsd:float">50819.1</anyType>
        </Result>
        <AnalyzedValue>
          <anyType xsi:type="xsd:float">50819.1</anyType>
        </AnalyzedValue>
        <IsRatio>false</IsRatio>
        <IsReference>false</IsReference>
        <IsAssigned>false</IsAssigned>
        <IsSample>false</IsSample>
        <StandardReplicateGroupId />
        <SampleGroupId />
        <ExtCoeff>dsDNA</ExtCoeff>
        <SampleColorIndex>0</SampleColorIndex>
        <Red>0</Red>
        <Green>0</Green>
        <Blue>0</Blue>
        <ExtCoeffManual>false</ExtCoeffManual>
        <EC50Value>0</EC50Value>
        <IsOutlier>false</IsOutlier>
        <ConcDil>0</ConcDil>
        <AvgCalcConc>47457.625</AvgCalcConc>
        <AvgRawData>47457.625</AvgRawData>
        <MaxMinDiff>0</MaxMinDiff>
        <StDev>26072.4355</StDev>
        <CVValue>0.549383461</CVValue>
        <SignalBlankRatio>47457.625</SignalBlankRatio>
        <Volume>0</Volume>
        <SelectState>selected</SelectState>
      </WellDetails>
      <WellDetails>
        <WellLabel>B5</WellLabel>
        <Col>4</Col>
        <Row>1</Row>
        <RunNumber>1</RunNumber>
        <StartTime>
          <anyType xsi:type="xsd:int">0</anyType>
        </StartTime>
        <Result>
          <anyType xsi:type="xsd:float">53345.4</anyType>
        </Result>
        <AnalyzedValue>
          <anyType xsi:type="xsd:float">53345.4</anyType>
        </AnalyzedValue>
        <IsRatio>false</IsRatio>
        <IsReference>false</IsReference>
        <IsAssigned>false</IsAssigned>
        <IsSample>false</IsSample>
        <StandardReplicateGroupId />
        <SampleGroupId />
        <ExtCoeff>dsDNA</ExtCoeff>
        <SampleColorIndex>0</SampleColorIndex>
        <Red>0</Red>
        <Green>0</Green>
        <Blue>0</Blue>
        <ExtCoeffManual>false</ExtCoeffManual>
        <EC50Value>0</EC50Value>
        <IsOutlier>false</IsOutlier>
        <ConcDil>0</ConcDil>
        <AvgCalcConc>47457.625</AvgCalcConc>
        <AvgRawData>47457.625</AvgRawData>
        <MaxMinDiff>0</MaxMinDiff>
        <StDev>26072.4355</StDev>
        <CVValue>0.549383461</CVValue>
        <SignalBlankRatio>47457.625</SignalBlankRatio>
        <Volume>0</Volume>
        <SelectState>selected</SelectState>
      </WellDetails>
      <WellDetails>
        <WellLabel>B6</WellLabel>
        <Col>5</Col>
        <Row>1</Row>
        <RunNumber>1</RunNumber>
        <StartTime>
          <anyType xsi:type="xsd:int">0</anyType>
        </StartTime>
        <Result>
          <anyType xsi:type="xsd:float">56443.3</anyType>
        </Result>
        <AnalyzedValue>
          <anyType xsi:type="xsd:float">56443.3</anyType>
        </AnalyzedValue>
        <IsRatio>false</IsRatio>
        <IsReference>false</IsReference>
        <IsAssigned>false</IsAssigned>
        <IsSample>false</IsSample>
        <StandardReplicateGroupId />
        <SampleGroupId />
        <ExtCoeff>dsDNA</ExtCoeff>
        <SampleColorIndex>0</SampleColorIndex>
        <Red>0</Red>
        <Green>0</Green>
        <Blue>0</Blue>
        <ExtCoeffManual>false</ExtCoeffManual>
        <EC50Value>0</EC50Value>
        <IsOutlier>false</IsOutlier>
        <ConcDil>0</ConcDil>
        <AvgCalcConc>47457.625</AvgCalcConc>
        <AvgRawData>47457.625</AvgRawData>
        <MaxMinDiff>0</MaxMinDiff>
        <StDev>26072.4355</StDev>
        <CVValue>0.549383461</CVValue>
        <SignalBlankRatio>47457.625</SignalBlankRatio>
        <Volume>0</Volume>
        <SelectState>selected</SelectState>
      </WellDetails>
      <WellDetails>
        <WellLabel>B7</WellLabel>
        <Col>6</Col>
        <Row>1</Row>
        <RunNumber>1</RunNumber>
        <StartTime>
          <anyType xsi:type="xsd:int">0</anyType>
        </StartTime>
        <Result>
          <anyType xsi:type="xsd:float">65771.7</anyType>
        </Result>
        <AnalyzedValue>
          <anyType xsi:type="xsd:float">65771.7</anyType>
        </AnalyzedValue>
        <IsRatio>false</IsRatio>
        <IsReference>false</IsReference>
        <IsAssigned>false</IsAssigned>
        <IsSample>false</IsSample>
        <StandardReplicateGroupId />
        <SampleGroupId />
        <ExtCoeff>dsDNA</ExtCoeff>
        <SampleColorIndex>0</SampleColorIndex>
        <Red>0</Red>
        <Green>0</Green>
        <Blue>0</Blue>
        <ExtCoeffManual>false</ExtCoeffManual>
        <EC50Value>0</EC50Value>
        <IsOutlier>false</IsOutlier>
        <ConcDil>0</ConcDil>
        <AvgCalcConc>47457.625</AvgCalcConc>
        <AvgRawData>47457.625</AvgRawData>
        <MaxMinDiff>0</MaxMinDiff>
        <StDev>26072.4355</StDev>
        <CVValue>0.549383461</CVValue>
        <SignalBlankRatio>47457.625</SignalBlankRatio>
        <Volume>0</Volume>
        <SelectState>selected</SelectState>
      </WellDetails>
      <WellDetails>
        <WellLabel>B8</WellLabel>
        <Col>7</Col>
        <Row>1</Row>
        <RunNumber>1</RunNumber>
        <StartTime>
          <anyType xsi:type="xsd:int">0</anyType>
        </StartTime>
        <Result>
          <anyType xsi:type="xsd:float">66978.2</anyType>
        </Result>
        <AnalyzedValue>
          <anyType xsi:type="xsd:float">66978.2</anyType>
        </AnalyzedValue>
        <IsRatio>false</IsRatio>
        <IsReference>false</IsReference>
        <IsAssigned>false</IsAssigned>
        <IsSample>false</IsSample>
        <StandardReplicateGroupId />
        <SampleGroupId />
        <ExtCoeff>dsDNA</ExtCoeff>
        <SampleColorIndex>0</SampleColorIndex>
        <Red>0</Red>
        <Green>0</Green>
        <Blue>0</Blue>
        <ExtCoeffManual>false</ExtCoeffManual>
        <EC50Value>0</EC50Value>
        <IsOutlier>false</IsOutlier>
        <ConcDil>0</ConcDil>
        <AvgCalcConc>47457.625</AvgCalcConc>
        <AvgRawData>47457.625</AvgRawData>
        <MaxMinDiff>0</MaxMinDiff>
        <StDev>26072.4355</StDev>
        <CVValue>0.549383461</CVValue>
        <SignalBlankRatio>47457.625</SignalBlankRatio>
        <Volume>0</Volume>
        <SelectState>selected</SelectState>
      </WellDetails>
      <WellDetails>
        <WellLabel>B9</WellLabel>
        <Col>8</Col>
        <Row>1</Row>
        <RunNumber>1</RunNumber>
        <StartTime>
          <anyType xsi:type="xsd:int">0</anyType>
        </StartTime>
        <Result>
          <anyType xsi:type="xsd:float">69013.1</anyType>
        </Result>
        <AnalyzedValue>
          <anyType xsi:type="xsd:float">69013.1</anyType>
        </AnalyzedValue>
        <IsRatio>false</IsRatio>
        <IsReference>false</IsReference>
        <IsAssigned>false</IsAssigned>
        <IsSample>false</IsSample>
        <StandardReplicateGroupId />
        <SampleGroupId />
        <ExtCoeff>dsDNA</ExtCoeff>
        <SampleColorIndex>0</SampleColorIndex>
        <Red>0</Red>
        <Green>0</Green>
        <Blue>0</Blue>
        <ExtCoeffManual>false</ExtCoeffManual>
        <EC50Value>0</EC50Value>
        <IsOutlier>false</IsOutlier>
        <ConcDil>0</ConcDil>
        <AvgCalcConc>47457.625</AvgCalcConc>
        <AvgRawData>47457.625</AvgRawData>
        <MaxMinDiff>0</MaxMinDiff>
        <StDev>26072.4355</StDev>
        <CVValue>0.549383461</CVValue>
        <SignalBlankRatio>47457.625</SignalBlankRatio>
        <Volume>0</Volume>
        <SelectState>selected</SelectState>
      </WellDetails>
      <WellDetails>
        <WellLabel>B10</WellLabel>
        <Col>9</Col>
        <Row>1</Row>
        <RunNumber>1</RunNumber>
        <StartTime>
          <anyType xsi:type="xsd:int">0</anyType>
        </StartTime>
        <Result>
          <anyType xsi:type="xsd:float">3680.64</anyType>
        </Result>
        <AnalyzedValue>
          <anyType xsi:type="xsd:float">3680.64</anyType>
        </AnalyzedValue>
        <IsRatio>false</IsRatio>
        <IsReference>false</IsReference>
        <IsAssigned>false</IsAssigned>
        <IsSample>false</IsSample>
        <StandardReplicateGroupId />
        <SampleGroupId />
        <ExtCoeff>dsDNA</ExtCoeff>
        <SampleColorIndex>0</SampleColorIndex>
        <Red>0</Red>
        <Green>0</Green>
        <Blue>0</Blue>
        <ExtCoeffManual>false</ExtCoeffManual>
        <EC50Value>0</EC50Value>
        <IsOutlier>false</IsOutlier>
        <ConcDil>0</ConcDil>
        <AvgCalcConc>47457.625</AvgCalcConc>
        <AvgRawData>47457.625</AvgRawData>
        <MaxMinDiff>0</MaxMinDiff>
        <StDev>26072.4355</StDev>
        <CVValue>0.549383461</CVValue>
        <SignalBlankRatio>47457.625</SignalBlankRatio>
        <Volume>0</Volume>
        <SelectState>selected</SelectState>
      </WellDetails>
      <WellDetails>
        <WellLabel>B11</WellLabel>
        <Col>10</Col>
        <Row>1</Row>
        <RunNumber>1</RunNumber>
        <StartTime>
          <anyType xsi:type="xsd:int">0</anyType>
        </StartTime>
        <Result>
          <anyType xsi:type="xsd:float">1566.12</anyType>
        </Result>
        <AnalyzedValue>
          <anyType xsi:type="xsd:float">1566.12</anyType>
        </AnalyzedValue>
        <IsRatio>false</IsRatio>
        <IsReference>false</IsReference>
        <IsAssigned>false</IsAssigned>
        <IsSample>false</IsSample>
        <StandardReplicateGroupId />
        <SampleGroupId />
        <ExtCoeff>dsDNA</ExtCoeff>
        <SampleColorIndex>0</SampleColorIndex>
        <Red>0</Red>
        <Green>0</Green>
        <Blue>0</Blue>
        <ExtCoeffManual>false</ExtCoeffManual>
        <EC50Value>0</EC50Value>
        <IsOutlier>false</IsOutlier>
        <ConcDil>0</ConcDil>
        <AvgCalcConc>47457.625</AvgCalcConc>
        <AvgRawData>47457.625</AvgRawData>
        <MaxMinDiff>0</MaxMinDiff>
        <StDev>26072.4355</StDev>
        <CVValue>0.549383461</CVValue>
        <SignalBlankRatio>47457.625</SignalBlankRatio>
        <Volume>0</Volume>
        <SelectState>selected</SelectState>
      </WellDetails>
      <WellDetails>
        <WellLabel>B12</WellLabel>
        <Col>11</Col>
        <Row>1</Row>
        <RunNumber>1</RunNumber>
        <StartTime>
          <anyType xsi:type="xsd:int">0</anyType>
        </StartTime>
        <Result>
          <anyType xsi:type="xsd:float">2107.21</anyType>
        </Result>
        <AnalyzedValue>
          <anyType xsi:type="xsd:float">2107.21</anyType>
        </AnalyzedValue>
        <IsRatio>false</IsRatio>
        <IsReference>false</IsReference>
        <IsAssigned>false</IsAssigned>
        <IsSample>false</IsSample>
        <StandardReplicateGroupId />
        <SampleGroupId />
        <ExtCoeff>dsDNA</ExtCoeff>
        <SampleColorIndex>0</SampleColorIndex>
        <Red>0</Red>
        <Green>0</Green>
        <Blue>0</Blue>
        <ExtCoeffManual>false</ExtCoeffManual>
        <EC50Value>0</EC50Value>
        <IsOutlier>false</IsOutlier>
        <ConcDil>0</ConcDil>
        <AvgCalcConc>47457.625</AvgCalcConc>
        <AvgRawData>47457.625</AvgRawData>
        <MaxMinDiff>0</MaxMinDiff>
        <StDev>26072.4355</StDev>
        <CVValue>0.549383461</CVValue>
        <SignalBlankRatio>47457.625</SignalBlankRatio>
        <Volume>0</Volume>
        <SelectState>selected</SelectState>
      </WellDetails>
      <WellDetails>
        <WellLabel>C1</WellLabel>
        <Col>0</Col>
        <Row>2</Row>
        <RunNumber>1</RunNumber>
        <StartTime>
          <anyType xsi:type="xsd:int">0</anyType>
        </StartTime>
        <Result>
          <anyType xsi:type="xsd:float">60512.6</anyType>
        </Result>
        <AnalyzedValue>
          <anyType xsi:type="xsd:float">60512.6</anyType>
        </AnalyzedValue>
        <IsRatio>false</IsRatio>
        <IsReference>false</IsReference>
        <IsAssigned>false</IsAssigned>
        <IsSample>false</IsSample>
        <StandardReplicateGroupId />
        <SampleGroupId />
        <ExtCoeff>dsDNA</ExtCoeff>
        <SampleColorIndex>0</SampleColorIndex>
        <Red>0</Red>
        <Green>0</Green>
        <Blue>0</Blue>
        <ExtCoeffManual>false</ExtCoeffManual>
        <EC50Value>0</EC50Value>
        <IsOutlier>false</IsOutlier>
        <ConcDil>0</ConcDil>
        <AvgCalcConc>47457.625</AvgCalcConc>
        <AvgRawData>47457.625</AvgRawData>
        <MaxMinDiff>0</MaxMinDiff>
        <StDev>26072.4355</StDev>
        <CVValue>0.549383461</CVValue>
        <SignalBlankRatio>47457.625</SignalBlankRatio>
        <Volume>0</Volume>
        <SelectState>selected</SelectState>
      </WellDetails>
      <WellDetails>
        <WellLabel>C2</WellLabel>
        <Col>1</Col>
        <Row>2</Row>
        <RunNumber>1</RunNumber>
        <StartTime>
          <anyType xsi:type="xsd:int">0</anyType>
        </StartTime>
        <Result>
          <anyType xsi:type="xsd:float">71297.1</anyType>
        </Result>
        <AnalyzedValue>
          <anyType xsi:type="xsd:float">71297.1</anyType>
        </AnalyzedValue>
        <IsRatio>false</IsRatio>
        <IsReference>false</IsReference>
        <IsAssigned>false</IsAssigned>
        <IsSample>false</IsSample>
        <StandardReplicateGroupId />
        <SampleGroupId />
        <ExtCoeff>dsDNA</ExtCoeff>
        <SampleColorIndex>0</SampleColorIndex>
        <Red>0</Red>
        <Green>0</Green>
        <Blue>0</Blue>
        <ExtCoeffManual>false</ExtCoeffManual>
        <EC50Value>0</EC50Value>
        <IsOutlier>false</IsOutlier>
        <ConcDil>0</ConcDil>
        <AvgCalcConc>47457.625</AvgCalcConc>
        <AvgRawData>47457.625</AvgRawData>
        <MaxMinDiff>0</MaxMinDiff>
        <StDev>26072.4355</StDev>
        <CVValue>0.549383461</CVValue>
        <SignalBlankRatio>47457.625</SignalBlankRatio>
        <Volume>0</Volume>
        <SelectState>selected</SelectState>
      </WellDetails>
      <WellDetails>
        <WellLabel>C3</WellLabel>
        <Col>2</Col>
        <Row>2</Row>
        <RunNumber>1</RunNumber>
        <StartTime>
          <anyType xsi:type="xsd:int">0</anyType>
        </StartTime>
        <Result>
          <anyType xsi:type="xsd:float">77161.8</anyType>
        </Result>
        <AnalyzedValue>
          <anyType xsi:type="xsd:float">77161.8</anyType>
        </AnalyzedValue>
        <IsRatio>false</IsRatio>
        <IsReference>false</IsReference>
        <IsAssigned>false</IsAssigned>
        <IsSample>false</IsSample>
        <StandardReplicateGroupId />
        <SampleGroupId />
        <ExtCoeff>dsDNA</ExtCoeff>
        <SampleColorIndex>0</SampleColorIndex>
        <Red>0</Red>
        <Green>0</Green>
        <Blue>0</Blue>
        <ExtCoeffManual>false</ExtCoeffManual>
        <EC50Value>0</EC50Value>
        <IsOutlier>false</IsOutlier>
        <ConcDil>0</ConcDil>
        <AvgCalcConc>47457.625</AvgCalcConc>
        <AvgRawData>47457.625</AvgRawData>
        <MaxMinDiff>0</MaxMinDiff>
        <StDev>26072.4355</StDev>
        <CVValue>0.549383461</CVValue>
        <SignalBlankRatio>47457.625</SignalBlankRatio>
        <Volume>0</Volume>
        <SelectState>selected</SelectState>
      </WellDetails>
      <WellDetails>
        <WellLabel>C4</WellLabel>
        <Col>3</Col>
        <Row>2</Row>
        <RunNumber>1</RunNumber>
        <StartTime>
          <anyType xsi:type="xsd:int">0</anyType>
        </StartTime>
        <Result>
          <anyType xsi:type="xsd:float">79652.1</anyType>
        </Result>
        <AnalyzedValue>
          <anyType xsi:type="xsd:float">79652.1</anyType>
        </AnalyzedValue>
        <IsRatio>false</IsRatio>
        <IsReference>false</IsReference>
        <IsAssigned>false</IsAssigned>
        <IsSample>false</IsSample>
        <StandardReplicateGroupId />
        <SampleGroupId />
        <ExtCoeff>dsDNA</ExtCoeff>
        <SampleColorIndex>0</SampleColorIndex>
        <Red>0</Red>
        <Green>0</Green>
        <Blue>0</Blue>
        <ExtCoeffManual>false</ExtCoeffManual>
        <EC50Value>0</EC50Value>
        <IsOutlier>false</IsOutlier>
        <ConcDil>0</ConcDil>
        <AvgCalcConc>47457.625</AvgCalcConc>
        <AvgRawData>47457.625</AvgRawData>
        <MaxMinDiff>0</MaxMinDiff>
        <StDev>26072.4355</StDev>
        <CVValue>0.549383461</CVValue>
        <SignalBlankRatio>47457.625</SignalBlankRatio>
        <Volume>0</Volume>
        <SelectState>selected</SelectState>
      </WellDetails>
      <WellDetails>
        <WellLabel>C5</WellLabel>
        <Col>4</Col>
        <Row>2</Row>
        <RunNumber>1</RunNumber>
        <StartTime>
          <anyType xsi:type="xsd:int">0</anyType>
        </StartTime>
        <Result>
          <anyType xsi:type="xsd:float">70548.1</anyType>
        </Result>
        <AnalyzedValue>
          <anyType xsi:type="xsd:float">70548.1</anyType>
        </AnalyzedValue>
        <IsRatio>false</IsRatio>
        <IsReference>false</IsReference>
        <IsAssigned>false</IsAssigned>
        <IsSample>false</IsSample>
        <StandardReplicateGroupId />
        <SampleGroupId />
        <ExtCoeff>dsDNA</ExtCoeff>
        <SampleColorIndex>0</SampleColorIndex>
        <Red>0</Red>
        <Green>0</Green>
        <Blue>0</Blue>
        <ExtCoeffManual>false</ExtCoeffManual>
        <EC50Value>0</EC50Value>
        <IsOutlier>false</IsOutlier>
        <ConcDil>0</ConcDil>
        <AvgCalcConc>47457.625</AvgCalcConc>
        <AvgRawData>47457.625</AvgRawData>
        <MaxMinDiff>0</MaxMinDiff>
        <StDev>26072.4355</StDev>
        <CVValue>0.549383461</CVValue>
        <SignalBlankRatio>47457.625</SignalBlankRatio>
        <Volume>0</Volume>
        <SelectState>selected</SelectState>
      </WellDetails>
      <WellDetails>
        <WellLabel>C6</WellLabel>
        <Col>5</Col>
        <Row>2</Row>
        <RunNumber>1</RunNumber>
        <StartTime>
          <anyType xsi:type="xsd:int">0</anyType>
        </StartTime>
        <Result>
          <anyType xsi:type="xsd:float">83508.5</anyType>
        </Result>
        <AnalyzedValue>
          <anyType xsi:type="xsd:float">83508.5</anyType>
        </AnalyzedValue>
        <IsRatio>false</IsRatio>
        <IsReference>false</IsReference>
        <IsAssigned>false</IsAssigned>
        <IsSample>false</IsSample>
        <StandardReplicateGroupId />
        <SampleGroupId />
        <ExtCoeff>dsDNA</ExtCoeff>
        <SampleColorIndex>0</SampleColorIndex>
        <Red>0</Red>
        <Green>0</Green>
        <Blue>0</Blue>
        <ExtCoeffManual>false</ExtCoeffManual>
        <EC50Value>0</EC50Value>
        <IsOutlier>false</IsOutlier>
        <ConcDil>0</ConcDil>
        <AvgCalcConc>47457.625</AvgCalcConc>
        <AvgRawData>47457.625</AvgRawData>
        <MaxMinDiff>0</MaxMinDiff>
        <StDev>26072.4355</StDev>
        <CVValue>0.549383461</CVValue>
        <SignalBlankRatio>47457.625</SignalBlankRatio>
        <Volume>0</Volume>
        <SelectState>selected</SelectState>
      </WellDetails>
      <WellDetails>
        <WellLabel>C7</WellLabel>
        <Col>6</Col>
        <Row>2</Row>
        <RunNumber>1</RunNumber>
        <StartTime>
          <anyType xsi:type="xsd:int">0</anyType>
        </StartTime>
        <Result>
          <anyType xsi:type="xsd:float">97500.8</anyType>
        </Result>
        <AnalyzedValue>
          <anyType xsi:type="xsd:float">97500.8</anyType>
        </AnalyzedValue>
        <IsRatio>false</IsRatio>
        <IsReference>false</IsReference>
        <IsAssigned>false</IsAssigned>
        <IsSample>false</IsSample>
        <StandardReplicateGroupId />
        <SampleGroupId />
        <ExtCoeff>dsDNA</ExtCoeff>
        <SampleColorIndex>0</SampleColorIndex>
        <Red>0</Red>
        <Green>0</Green>
        <Blue>0</Blue>
        <ExtCoeffManual>false</ExtCoeffManual>
        <EC50Value>0</EC50Value>
        <IsOutlier>false</IsOutlier>
        <ConcDil>0</ConcDil>
        <AvgCalcConc>47457.625</AvgCalcConc>
        <AvgRawData>47457.625</AvgRawData>
        <MaxMinDiff>0</MaxMinDiff>
        <StDev>26072.4355</StDev>
        <CVValue>0.549383461</CVValue>
        <SignalBlankRatio>47457.625</SignalBlankRatio>
        <Volume>0</Volume>
        <SelectState>selected</SelectState>
      </WellDetails>
      <WellDetails>
        <WellLabel>C8</WellLabel>
        <Col>7</Col>
        <Row>2</Row>
        <RunNumber>1</RunNumber>
        <StartTime>
          <anyType xsi:type="xsd:int">0</anyType>
        </StartTime>
        <Result>
          <anyType xsi:type="xsd:float">80641.5</anyType>
        </Result>
        <AnalyzedValue>
          <anyType xsi:type="xsd:float">80641.5</anyType>
        </AnalyzedValue>
        <IsRatio>false</IsRatio>
        <IsReference>false</IsReference>
        <IsAssigned>false</IsAssigned>
        <IsSample>false</IsSample>
        <StandardReplicateGroupId />
        <SampleGroupId />
        <ExtCoeff>dsDNA</ExtCoeff>
        <SampleColorIndex>0</SampleColorIndex>
        <Red>0</Red>
        <Green>0</Green>
        <Blue>0</Blue>
        <ExtCoeffManual>false</ExtCoeffManual>
        <EC50Value>0</EC50Value>
        <IsOutlier>false</IsOutlier>
        <ConcDil>0</ConcDil>
        <AvgCalcConc>47457.625</AvgCalcConc>
        <AvgRawData>47457.625</AvgRawData>
        <MaxMinDiff>0</MaxMinDiff>
        <StDev>26072.4355</StDev>
        <CVValue>0.549383461</CVValue>
        <SignalBlankRatio>47457.625</SignalBlankRatio>
        <Volume>0</Volume>
        <SelectState>selected</SelectState>
      </WellDetails>
      <WellDetails>
        <WellLabel>C9</WellLabel>
        <Col>8</Col>
        <Row>2</Row>
        <RunNumber>1</RunNumber>
        <StartTime>
          <anyType xsi:type="xsd:int">0</anyType>
        </StartTime>
        <Result>
          <anyType xsi:type="xsd:float">84564.8</anyType>
        </Result>
        <AnalyzedValue>
          <anyType xsi:type="xsd:float">84564.8</anyType>
        </AnalyzedValue>
        <IsRatio>false</IsRatio>
        <IsReference>false</IsReference>
        <IsAssigned>false</IsAssigned>
        <IsSample>false</IsSample>
        <StandardReplicateGroupId />
        <SampleGroupId />
        <ExtCoeff>dsDNA</ExtCoeff>
        <SampleColorIndex>0</SampleColorIndex>
        <Red>0</Red>
        <Green>0</Green>
        <Blue>0</Blue>
        <ExtCoeffManual>false</ExtCoeffManual>
        <EC50Value>0</EC50Value>
        <IsOutlier>false</IsOutlier>
        <ConcDil>0</ConcDil>
        <AvgCalcConc>47457.625</AvgCalcConc>
        <AvgRawData>47457.625</AvgRawData>
        <MaxMinDiff>0</MaxMinDiff>
        <StDev>26072.4355</StDev>
        <CVValue>0.549383461</CVValue>
        <SignalBlankRatio>47457.625</SignalBlankRatio>
        <Volume>0</Volume>
        <SelectState>selected</SelectState>
      </WellDetails>
      <WellDetails>
        <WellLabel>C10</WellLabel>
        <Col>9</Col>
        <Row>2</Row>
        <RunNumber>1</RunNumber>
        <StartTime>
          <anyType xsi:type="xsd:int">0</anyType>
        </StartTime>
        <Result>
          <anyType xsi:type="xsd:float">4618</anyType>
        </Result>
        <AnalyzedValue>
          <anyType xsi:type="xsd:float">4618</anyType>
        </AnalyzedValue>
        <IsRatio>false</IsRatio>
        <IsReference>false</IsReference>
        <IsAssigned>false</IsAssigned>
        <IsSample>false</IsSample>
        <StandardReplicateGroupId />
        <SampleGroupId />
        <ExtCoeff>dsDNA</ExtCoeff>
        <SampleColorIndex>0</SampleColorIndex>
        <Red>0</Red>
        <Green>0</Green>
        <Blue>0</Blue>
        <ExtCoeffManual>false</ExtCoeffManual>
        <EC50Value>0</EC50Value>
        <IsOutlier>false</IsOutlier>
        <ConcDil>0</ConcDil>
        <AvgCalcConc>47457.625</AvgCalcConc>
        <AvgRawData>47457.625</AvgRawData>
        <MaxMinDiff>0</MaxMinDiff>
        <StDev>26072.4355</StDev>
        <CVValue>0.549383461</CVValue>
        <SignalBlankRatio>47457.625</SignalBlankRatio>
        <Volume>0</Volume>
        <SelectState>selected</SelectState>
      </WellDetails>
      <WellDetails>
        <WellLabel>C11</WellLabel>
        <Col>10</Col>
        <Row>2</Row>
        <RunNumber>1</RunNumber>
        <StartTime>
          <anyType xsi:type="xsd:int">0</anyType>
        </StartTime>
        <Result>
          <anyType xsi:type="xsd:float">2496.29</anyType>
        </Result>
        <AnalyzedValue>
          <anyType xsi:type="xsd:float">2496.29</anyType>
        </AnalyzedValue>
        <IsRatio>false</IsRatio>
        <IsReference>false</IsReference>
        <IsAssigned>false</IsAssigned>
        <IsSample>false</IsSample>
        <StandardReplicateGroupId />
        <SampleGroupId />
        <ExtCoeff>dsDNA</ExtCoeff>
        <SampleColorIndex>0</SampleColorIndex>
        <Red>0</Red>
        <Green>0</Green>
        <Blue>0</Blue>
        <ExtCoeffManual>false</ExtCoeffManual>
        <EC50Value>0</EC50Value>
        <IsOutlier>false</IsOutlier>
        <ConcDil>0</ConcDil>
        <AvgCalcConc>47457.625</AvgCalcConc>
        <AvgRawData>47457.625</AvgRawData>
        <MaxMinDiff>0</MaxMinDiff>
        <StDev>26072.4355</StDev>
        <CVValue>0.549383461</CVValue>
        <SignalBlankRatio>47457.625</SignalBlankRatio>
        <Volume>0</Volume>
        <SelectState>selected</SelectState>
      </WellDetails>
      <WellDetails>
        <WellLabel>C12</WellLabel>
        <Col>11</Col>
        <Row>2</Row>
        <RunNumber>1</RunNumber>
        <StartTime>
          <anyType xsi:type="xsd:int">0</anyType>
        </StartTime>
        <Result>
          <anyType xsi:type="xsd:float">64830.9</anyType>
        </Result>
        <AnalyzedValue>
          <anyType xsi:type="xsd:float">64830.9</anyType>
        </AnalyzedValue>
        <IsRatio>false</IsRatio>
        <IsReference>false</IsReference>
        <IsAssigned>false</IsAssigned>
        <IsSample>false</IsSample>
        <StandardReplicateGroupId />
        <SampleGroupId />
        <ExtCoeff>dsDNA</ExtCoeff>
        <SampleColorIndex>0</SampleColorIndex>
        <Red>0</Red>
        <Green>0</Green>
        <Blue>0</Blue>
        <ExtCoeffManual>false</ExtCoeffManual>
        <EC50Value>0</EC50Value>
        <IsOutlier>false</IsOutlier>
        <ConcDil>0</ConcDil>
        <AvgCalcConc>47457.625</AvgCalcConc>
        <AvgRawData>47457.625</AvgRawData>
        <MaxMinDiff>0</MaxMinDiff>
        <StDev>26072.4355</StDev>
        <CVValue>0.549383461</CVValue>
        <SignalBlankRatio>47457.625</SignalBlankRatio>
        <Volume>0</Volume>
        <SelectState>selected</SelectState>
      </WellDetails>
      <WellDetails>
        <WellLabel>D1</WellLabel>
        <Col>0</Col>
        <Row>3</Row>
        <RunNumber>1</RunNumber>
        <StartTime>
          <anyType xsi:type="xsd:int">0</anyType>
        </StartTime>
        <Result>
          <anyType xsi:type="xsd:float">44968.9</anyType>
        </Result>
        <AnalyzedValue>
          <anyType xsi:type="xsd:float">44968.9</anyType>
        </AnalyzedValue>
        <IsRatio>false</IsRatio>
        <IsReference>false</IsReference>
        <IsAssigned>false</IsAssigned>
        <IsSample>false</IsSample>
        <StandardReplicateGroupId />
        <SampleGroupId />
        <ExtCoeff>dsDNA</ExtCoeff>
        <SampleColorIndex>0</SampleColorIndex>
        <Red>0</Red>
        <Green>0</Green>
        <Blue>0</Blue>
        <ExtCoeffManual>false</ExtCoeffManual>
        <EC50Value>0</EC50Value>
        <IsOutlier>false</IsOutlier>
        <ConcDil>0</ConcDil>
        <AvgCalcConc>47457.625</AvgCalcConc>
        <AvgRawData>47457.625</AvgRawData>
        <MaxMinDiff>0</MaxMinDiff>
        <StDev>26072.4355</StDev>
        <CVValue>0.549383461</CVValue>
        <SignalBlankRatio>47457.625</SignalBlankRatio>
        <Volume>0</Volume>
        <SelectState>selected</SelectState>
      </WellDetails>
      <WellDetails>
        <WellLabel>D2</WellLabel>
        <Col>1</Col>
        <Row>3</Row>
        <RunNumber>1</RunNumber>
        <StartTime>
          <anyType xsi:type="xsd:int">0</anyType>
        </StartTime>
        <Result>
          <anyType xsi:type="xsd:float">37731.8</anyType>
        </Result>
        <AnalyzedValue>
          <anyType xsi:type="xsd:float">37731.8</anyType>
        </AnalyzedValue>
        <IsRatio>false</IsRatio>
        <IsReference>false</IsReference>
        <IsAssigned>false</IsAssigned>
        <IsSample>false</IsSample>
        <StandardReplicateGroupId />
        <SampleGroupId />
        <ExtCoeff>dsDNA</ExtCoeff>
        <SampleColorIndex>0</SampleColorIndex>
        <Red>0</Red>
        <Green>0</Green>
        <Blue>0</Blue>
        <ExtCoeffManual>false</ExtCoeffManual>
        <EC50Value>0</EC50Value>
        <IsOutlier>false</IsOutlier>
        <ConcDil>0</ConcDil>
        <AvgCalcConc>47457.625</AvgCalcConc>
        <AvgRawData>47457.625</AvgRawData>
        <MaxMinDiff>0</MaxMinDiff>
        <StDev>26072.4355</StDev>
        <CVValue>0.549383461</CVValue>
        <SignalBlankRatio>47457.625</SignalBlankRatio>
        <Volume>0</Volume>
        <SelectState>selected</SelectState>
      </WellDetails>
      <WellDetails>
        <WellLabel>D3</WellLabel>
        <Col>2</Col>
        <Row>3</Row>
        <RunNumber>1</RunNumber>
        <StartTime>
          <anyType xsi:type="xsd:int">0</anyType>
        </StartTime>
        <Result>
          <anyType xsi:type="xsd:float">43665.4</anyType>
        </Result>
        <AnalyzedValue>
          <anyType xsi:type="xsd:float">43665.4</anyType>
        </AnalyzedValue>
        <IsRatio>false</IsRatio>
        <IsReference>false</IsReference>
        <IsAssigned>false</IsAssigned>
        <IsSample>false</IsSample>
        <StandardReplicateGroupId />
        <SampleGroupId />
        <ExtCoeff>dsDNA</ExtCoeff>
        <SampleColorIndex>0</SampleColorIndex>
        <Red>0</Red>
        <Green>0</Green>
        <Blue>0</Blue>
        <ExtCoeffManual>false</ExtCoeffManual>
        <EC50Value>0</EC50Value>
        <IsOutlier>false</IsOutlier>
        <ConcDil>0</ConcDil>
        <AvgCalcConc>47457.625</AvgCalcConc>
        <AvgRawData>47457.625</AvgRawData>
        <MaxMinDiff>0</MaxMinDiff>
        <StDev>26072.4355</StDev>
        <CVValue>0.549383461</CVValue>
        <SignalBlankRatio>47457.625</SignalBlankRatio>
        <Volume>0</Volume>
        <SelectState>selected</SelectState>
      </WellDetails>
      <WellDetails>
        <WellLabel>D4</WellLabel>
        <Col>3</Col>
        <Row>3</Row>
        <RunNumber>1</RunNumber>
        <StartTime>
          <anyType xsi:type="xsd:int">0</anyType>
        </StartTime>
        <Result>
          <anyType xsi:type="xsd:float">39291.4</anyType>
        </Result>
        <AnalyzedValue>
          <anyType xsi:type="xsd:float">39291.4</anyType>
        </AnalyzedValue>
        <IsRatio>false</IsRatio>
        <IsReference>false</IsReference>
        <IsAssigned>false</IsAssigned>
        <IsSample>false</IsSample>
        <StandardReplicateGroupId />
        <SampleGroupId />
        <ExtCoeff>dsDNA</ExtCoeff>
        <SampleColorIndex>0</SampleColorIndex>
        <Red>0</Red>
        <Green>0</Green>
        <Blue>0</Blue>
        <ExtCoeffManual>false</ExtCoeffManual>
        <EC50Value>0</EC50Value>
        <IsOutlier>false</IsOutlier>
        <ConcDil>0</ConcDil>
        <AvgCalcConc>47457.625</AvgCalcConc>
        <AvgRawData>47457.625</AvgRawData>
        <MaxMinDiff>0</MaxMinDiff>
        <StDev>26072.4355</StDev>
        <CVValue>0.549383461</CVValue>
        <SignalBlankRatio>47457.625</SignalBlankRatio>
        <Volume>0</Volume>
        <SelectState>selected</SelectState>
      </WellDetails>
      <WellDetails>
        <WellLabel>D5</WellLabel>
        <Col>4</Col>
        <Row>3</Row>
        <RunNumber>1</RunNumber>
        <StartTime>
          <anyType xsi:type="xsd:int">0</anyType>
        </StartTime>
        <Result>
          <anyType xsi:type="xsd:float">3004.42</anyType>
        </Result>
        <AnalyzedValue>
          <anyType xsi:type="xsd:float">3004.42</anyType>
        </AnalyzedValue>
        <IsRatio>false</IsRatio>
        <IsReference>false</IsReference>
        <IsAssigned>false</IsAssigned>
        <IsSample>false</IsSample>
        <StandardReplicateGroupId />
        <SampleGroupId />
        <ExtCoeff>dsDNA</ExtCoeff>
        <SampleColorIndex>0</SampleColorIndex>
        <Red>0</Red>
        <Green>0</Green>
        <Blue>0</Blue>
        <ExtCoeffManual>false</ExtCoeffManual>
        <EC50Value>0</EC50Value>
        <IsOutlier>false</IsOutlier>
        <ConcDil>0</ConcDil>
        <AvgCalcConc>47457.625</AvgCalcConc>
        <AvgRawData>47457.625</AvgRawData>
        <MaxMinDiff>0</MaxMinDiff>
        <StDev>26072.4355</StDev>
        <CVValue>0.549383461</CVValue>
        <SignalBlankRatio>47457.625</SignalBlankRatio>
        <Volume>0</Volume>
        <SelectState>selected</SelectState>
      </WellDetails>
      <WellDetails>
        <WellLabel>D6</WellLabel>
        <Col>5</Col>
        <Row>3</Row>
        <RunNumber>1</RunNumber>
        <StartTime>
          <anyType xsi:type="xsd:int">0</anyType>
        </StartTime>
        <Result>
          <anyType xsi:type="xsd:float">46096.6</anyType>
        </Result>
        <AnalyzedValue>
          <anyType xsi:type="xsd:float">46096.6</anyType>
        </AnalyzedValue>
        <IsRatio>false</IsRatio>
        <IsReference>false</IsReference>
        <IsAssigned>false</IsAssigned>
        <IsSample>false</IsSample>
        <StandardReplicateGroupId />
        <SampleGroupId />
        <ExtCoeff>dsDNA</ExtCoeff>
        <SampleColorIndex>0</SampleColorIndex>
        <Red>0</Red>
        <Green>0</Green>
        <Blue>0</Blue>
        <ExtCoeffManual>false</ExtCoeffManual>
        <EC50Value>0</EC50Value>
        <IsOutlier>false</IsOutlier>
        <ConcDil>0</ConcDil>
        <AvgCalcConc>47457.625</AvgCalcConc>
        <AvgRawData>47457.625</AvgRawData>
        <MaxMinDiff>0</MaxMinDiff>
        <StDev>26072.4355</StDev>
        <CVValue>0.549383461</CVValue>
        <SignalBlankRatio>47457.625</SignalBlankRatio>
        <Volume>0</Volume>
        <SelectState>selected</SelectState>
      </WellDetails>
      <WellDetails>
        <WellLabel>D7</WellLabel>
        <Col>6</Col>
        <Row>3</Row>
        <RunNumber>1</RunNumber>
        <StartTime>
          <anyType xsi:type="xsd:int">0</anyType>
        </StartTime>
        <Result>
          <anyType xsi:type="xsd:float">49983.1</anyType>
        </Result>
        <AnalyzedValue>
          <anyType xsi:type="xsd:float">49983.1</anyType>
        </AnalyzedValue>
        <IsRatio>false</IsRatio>
        <IsReference>false</IsReference>
        <IsAssigned>false</IsAssigned>
        <IsSample>false</IsSample>
        <StandardReplicateGroupId />
        <SampleGroupId />
        <ExtCoeff>dsDNA</ExtCoeff>
        <SampleColorIndex>0</SampleColorIndex>
        <Red>0</Red>
        <Green>0</Green>
        <Blue>0</Blue>
        <ExtCoeffManual>false</ExtCoeffManual>
        <EC50Value>0</EC50Value>
        <IsOutlier>false</IsOutlier>
        <ConcDil>0</ConcDil>
        <AvgCalcConc>47457.625</AvgCalcConc>
        <AvgRawData>47457.625</AvgRawData>
        <MaxMinDiff>0</MaxMinDiff>
        <StDev>26072.4355</StDev>
        <CVValue>0.549383461</CVValue>
        <SignalBlankRatio>47457.625</SignalBlankRatio>
        <Volume>0</Volume>
        <SelectState>selected</SelectState>
      </WellDetails>
      <WellDetails>
        <WellLabel>D8</WellLabel>
        <Col>7</Col>
        <Row>3</Row>
        <RunNumber>1</RunNumber>
        <StartTime>
          <anyType xsi:type="xsd:int">0</anyType>
        </StartTime>
        <Result>
          <anyType xsi:type="xsd:float">47138.2</anyType>
        </Result>
        <AnalyzedValue>
          <anyType xsi:type="xsd:float">47138.2</anyType>
        </AnalyzedValue>
        <IsRatio>false</IsRatio>
        <IsReference>false</IsReference>
        <IsAssigned>false</IsAssigned>
        <IsSample>false</IsSample>
        <StandardReplicateGroupId />
        <SampleGroupId />
        <ExtCoeff>dsDNA</ExtCoeff>
        <SampleColorIndex>0</SampleColorIndex>
        <Red>0</Red>
        <Green>0</Green>
        <Blue>0</Blue>
        <ExtCoeffManual>false</ExtCoeffManual>
        <EC50Value>0</EC50Value>
        <IsOutlier>false</IsOutlier>
        <ConcDil>0</ConcDil>
        <AvgCalcConc>47457.625</AvgCalcConc>
        <AvgRawData>47457.625</AvgRawData>
        <MaxMinDiff>0</MaxMinDiff>
        <StDev>26072.4355</StDev>
        <CVValue>0.549383461</CVValue>
        <SignalBlankRatio>47457.625</SignalBlankRatio>
        <Volume>0</Volume>
        <SelectState>selected</SelectState>
      </WellDetails>
      <WellDetails>
        <WellLabel>D9</WellLabel>
        <Col>8</Col>
        <Row>3</Row>
        <RunNumber>1</RunNumber>
        <StartTime>
          <anyType xsi:type="xsd:int">0</anyType>
        </StartTime>
        <Result>
          <anyType xsi:type="xsd:float">62740.5</anyType>
        </Result>
        <AnalyzedValue>
          <anyType xsi:type="xsd:float">62740.5</anyType>
        </AnalyzedValue>
        <IsRatio>false</IsRatio>
        <IsReference>false</IsReference>
        <IsAssigned>false</IsAssigned>
        <IsSample>false</IsSample>
        <StandardReplicateGroupId />
        <SampleGroupId />
        <ExtCoeff>dsDNA</ExtCoeff>
        <SampleColorIndex>0</SampleColorIndex>
        <Red>0</Red>
        <Green>0</Green>
        <Blue>0</Blue>
        <ExtCoeffManual>false</ExtCoeffManual>
        <EC50Value>0</EC50Value>
        <IsOutlier>false</IsOutlier>
        <ConcDil>0</ConcDil>
        <AvgCalcConc>47457.625</AvgCalcConc>
        <AvgRawData>47457.625</AvgRawData>
        <MaxMinDiff>0</MaxMinDiff>
        <StDev>26072.4355</StDev>
        <CVValue>0.549383461</CVValue>
        <SignalBlankRatio>47457.625</SignalBlankRatio>
        <Volume>0</Volume>
        <SelectState>selected</SelectState>
      </WellDetails>
      <WellDetails>
        <WellLabel>D10</WellLabel>
        <Col>9</Col>
        <Row>3</Row>
        <RunNumber>1</RunNumber>
        <StartTime>
          <anyType xsi:type="xsd:int">0</anyType>
        </StartTime>
        <Result>
          <anyType xsi:type="xsd:float">3152.47</anyType>
        </Result>
        <AnalyzedValue>
          <anyType xsi:type="xsd:float">3152.47</anyType>
        </AnalyzedValue>
        <IsRatio>false</IsRatio>
        <IsReference>false</IsReference>
        <IsAssigned>false</IsAssigned>
        <IsSample>false</IsSample>
        <StandardReplicateGroupId />
        <SampleGroupId />
        <ExtCoeff>dsDNA</ExtCoeff>
        <SampleColorIndex>0</SampleColorIndex>
        <Red>0</Red>
        <Green>0</Green>
        <Blue>0</Blue>
        <ExtCoeffManual>false</ExtCoeffManual>
        <EC50Value>0</EC50Value>
        <IsOutlier>false</IsOutlier>
        <ConcDil>0</ConcDil>
        <AvgCalcConc>47457.625</AvgCalcConc>
        <AvgRawData>47457.625</AvgRawData>
        <MaxMinDiff>0</MaxMinDiff>
        <StDev>26072.4355</StDev>
        <CVValue>0.549383461</CVValue>
        <SignalBlankRatio>47457.625</SignalBlankRatio>
        <Volume>0</Volume>
        <SelectState>selected</SelectState>
      </WellDetails>
      <WellDetails>
        <WellLabel>D11</WellLabel>
        <Col>10</Col>
        <Row>3</Row>
        <RunNumber>1</RunNumber>
        <StartTime>
          <anyType xsi:type="xsd:int">0</anyType>
        </StartTime>
        <Result>
          <anyType xsi:type="xsd:float">56180</anyType>
        </Result>
        <AnalyzedValue>
          <anyType xsi:type="xsd:float">56180</anyType>
        </AnalyzedValue>
        <IsRatio>false</IsRatio>
        <IsReference>false</IsReference>
        <IsAssigned>false</IsAssigned>
        <IsSample>false</IsSample>
        <StandardReplicateGroupId />
        <SampleGroupId />
        <ExtCoeff>dsDNA</ExtCoeff>
        <SampleColorIndex>0</SampleColorIndex>
        <Red>0</Red>
        <Green>0</Green>
        <Blue>0</Blue>
        <ExtCoeffManual>false</ExtCoeffManual>
        <EC50Value>0</EC50Value>
        <IsOutlier>false</IsOutlier>
        <ConcDil>0</ConcDil>
        <AvgCalcConc>47457.625</AvgCalcConc>
        <AvgRawData>47457.625</AvgRawData>
        <MaxMinDiff>0</MaxMinDiff>
        <StDev>26072.4355</StDev>
        <CVValue>0.549383461</CVValue>
        <SignalBlankRatio>47457.625</SignalBlankRatio>
        <Volume>0</Volume>
        <SelectState>selected</SelectState>
      </WellDetails>
      <WellDetails>
        <WellLabel>D12</WellLabel>
        <Col>11</Col>
        <Row>3</Row>
        <RunNumber>1</RunNumber>
        <StartTime>
          <anyType xsi:type="xsd:int">0</anyType>
        </StartTime>
        <Result>
          <anyType xsi:type="xsd:float">2672.34</anyType>
        </Result>
        <AnalyzedValue>
          <anyType xsi:type="xsd:float">2672.34</anyType>
        </AnalyzedValue>
        <IsRatio>false</IsRatio>
        <IsReference>false</IsReference>
        <IsAssigned>false</IsAssigned>
        <IsSample>false</IsSample>
        <StandardReplicateGroupId />
        <SampleGroupId />
        <ExtCoeff>dsDNA</ExtCoeff>
        <SampleColorIndex>0</SampleColorIndex>
        <Red>0</Red>
        <Green>0</Green>
        <Blue>0</Blue>
        <ExtCoeffManual>false</ExtCoeffManual>
        <EC50Value>0</EC50Value>
        <IsOutlier>false</IsOutlier>
        <ConcDil>0</ConcDil>
        <AvgCalcConc>47457.625</AvgCalcConc>
        <AvgRawData>47457.625</AvgRawData>
        <MaxMinDiff>0</MaxMinDiff>
        <StDev>26072.4355</StDev>
        <CVValue>0.549383461</CVValue>
        <SignalBlankRatio>47457.625</SignalBlankRatio>
        <Volume>0</Volume>
        <SelectState>selected</SelectState>
      </WellDetails>
      <WellDetails>
        <WellLabel>E1</WellLabel>
        <Col>0</Col>
        <Row>4</Row>
        <RunNumber>1</RunNumber>
        <StartTime>
          <anyType xsi:type="xsd:int">0</anyType>
        </StartTime>
        <Result>
          <anyType xsi:type="xsd:float">56730.9</anyType>
        </Result>
        <AnalyzedValue>
          <anyType xsi:type="xsd:float">56730.9</anyType>
        </AnalyzedValue>
        <IsRatio>false</IsRatio>
        <IsReference>false</IsReference>
        <IsAssigned>false</IsAssigned>
        <IsSample>false</IsSample>
        <StandardReplicateGroupId />
        <SampleGroupId />
        <ExtCoeff>dsDNA</ExtCoeff>
        <SampleColorIndex>0</SampleColorIndex>
        <Red>0</Red>
        <Green>0</Green>
        <Blue>0</Blue>
        <ExtCoeffManual>false</ExtCoeffManual>
        <EC50Value>0</EC50Value>
        <IsOutlier>false</IsOutlier>
        <ConcDil>0</ConcDil>
        <AvgCalcConc>47457.625</AvgCalcConc>
        <AvgRawData>47457.625</AvgRawData>
        <MaxMinDiff>0</MaxMinDiff>
        <StDev>26072.4355</StDev>
        <CVValue>0.549383461</CVValue>
        <SignalBlankRatio>47457.625</SignalBlankRatio>
        <Volume>0</Volume>
        <SelectState>selected</SelectState>
      </WellDetails>
      <WellDetails>
        <WellLabel>E2</WellLabel>
        <Col>1</Col>
        <Row>4</Row>
        <RunNumber>1</RunNumber>
        <StartTime>
          <anyType xsi:type="xsd:int">0</anyType>
        </StartTime>
        <Result>
          <anyType xsi:type="xsd:float">55696.4</anyType>
        </Result>
        <AnalyzedValue>
          <anyType xsi:type="xsd:float">55696.4</anyType>
        </AnalyzedValue>
        <IsRatio>false</IsRatio>
        <IsReference>false</IsReference>
        <IsAssigned>false</IsAssigned>
        <IsSample>false</IsSample>
        <StandardReplicateGroupId />
        <SampleGroupId />
        <ExtCoeff>dsDNA</ExtCoeff>
        <SampleColorIndex>0</SampleColorIndex>
        <Red>0</Red>
        <Green>0</Green>
        <Blue>0</Blue>
        <ExtCoeffManual>false</ExtCoeffManual>
        <EC50Value>0</EC50Value>
        <IsOutlier>false</IsOutlier>
        <ConcDil>0</ConcDil>
        <AvgCalcConc>47457.625</AvgCalcConc>
        <AvgRawData>47457.625</AvgRawData>
        <MaxMinDiff>0</MaxMinDiff>
        <StDev>26072.4355</StDev>
        <CVValue>0.549383461</CVValue>
        <SignalBlankRatio>47457.625</SignalBlankRatio>
        <Volume>0</Volume>
        <SelectState>selected</SelectState>
      </WellDetails>
      <WellDetails>
        <WellLabel>E3</WellLabel>
        <Col>2</Col>
        <Row>4</Row>
        <RunNumber>1</RunNumber>
        <StartTime>
          <anyType xsi:type="xsd:int">0</anyType>
        </StartTime>
        <Result>
          <anyType xsi:type="xsd:float">59950.5</anyType>
        </Result>
        <AnalyzedValue>
          <anyType xsi:type="xsd:float">59950.5</anyType>
        </AnalyzedValue>
        <IsRatio>false</IsRatio>
        <IsReference>false</IsReference>
        <IsAssigned>false</IsAssigned>
        <IsSample>false</IsSample>
        <StandardReplicateGroupId />
        <SampleGroupId />
        <ExtCoeff>dsDNA</ExtCoeff>
        <SampleColorIndex>0</SampleColorIndex>
        <Red>0</Red>
        <Green>0</Green>
        <Blue>0</Blue>
        <ExtCoeffManual>false</ExtCoeffManual>
        <EC50Value>0</EC50Value>
        <IsOutlier>false</IsOutlier>
        <ConcDil>0</ConcDil>
        <AvgCalcConc>47457.625</AvgCalcConc>
        <AvgRawData>47457.625</AvgRawData>
        <MaxMinDiff>0</MaxMinDiff>
        <StDev>26072.4355</StDev>
        <CVValue>0.549383461</CVValue>
        <SignalBlankRatio>47457.625</SignalBlankRatio>
        <Volume>0</Volume>
        <SelectState>selected</SelectState>
      </WellDetails>
      <WellDetails>
        <WellLabel>E4</WellLabel>
        <Col>3</Col>
        <Row>4</Row>
        <RunNumber>1</RunNumber>
        <StartTime>
          <anyType xsi:type="xsd:int">0</anyType>
        </StartTime>
        <Result>
          <anyType xsi:type="xsd:float">57197.4</anyType>
        </Result>
        <AnalyzedValue>
          <anyType xsi:type="xsd:float">57197.4</anyType>
        </AnalyzedValue>
        <IsRatio>false</IsRatio>
        <IsReference>false</IsReference>
        <IsAssigned>false</IsAssigned>
        <IsSample>false</IsSample>
        <StandardReplicateGroupId />
        <SampleGroupId />
        <ExtCoeff>dsDNA</ExtCoeff>
        <SampleColorIndex>0</SampleColorIndex>
        <Red>0</Red>
        <Green>0</Green>
        <Blue>0</Blue>
        <ExtCoeffManual>false</ExtCoeffManual>
        <EC50Value>0</EC50Value>
        <IsOutlier>false</IsOutlier>
        <ConcDil>0</ConcDil>
        <AvgCalcConc>47457.625</AvgCalcConc>
        <AvgRawData>47457.625</AvgRawData>
        <MaxMinDiff>0</MaxMinDiff>
        <StDev>26072.4355</StDev>
        <CVValue>0.549383461</CVValue>
        <SignalBlankRatio>47457.625</SignalBlankRatio>
        <Volume>0</Volume>
        <SelectState>selected</SelectState>
      </WellDetails>
      <WellDetails>
        <WellLabel>E5</WellLabel>
        <Col>4</Col>
        <Row>4</Row>
        <RunNumber>1</RunNumber>
        <StartTime>
          <anyType xsi:type="xsd:int">0</anyType>
        </StartTime>
        <Result>
          <anyType xsi:type="xsd:float">88169.9</anyType>
        </Result>
        <AnalyzedValue>
          <anyType xsi:type="xsd:float">88169.9</anyType>
        </AnalyzedValue>
        <IsRatio>false</IsRatio>
        <IsReference>false</IsReference>
        <IsAssigned>false</IsAssigned>
        <IsSample>false</IsSample>
        <StandardReplicateGroupId />
        <SampleGroupId />
        <ExtCoeff>dsDNA</ExtCoeff>
        <SampleColorIndex>0</SampleColorIndex>
        <Red>0</Red>
        <Green>0</Green>
        <Blue>0</Blue>
        <ExtCoeffManual>false</ExtCoeffManual>
        <EC50Value>0</EC50Value>
        <IsOutlier>false</IsOutlier>
        <ConcDil>0</ConcDil>
        <AvgCalcConc>47457.625</AvgCalcConc>
        <AvgRawData>47457.625</AvgRawData>
        <MaxMinDiff>0</MaxMinDiff>
        <StDev>26072.4355</StDev>
        <CVValue>0.549383461</CVValue>
        <SignalBlankRatio>47457.625</SignalBlankRatio>
        <Volume>0</Volume>
        <SelectState>selected</SelectState>
      </WellDetails>
      <WellDetails>
        <WellLabel>E6</WellLabel>
        <Col>5</Col>
        <Row>4</Row>
        <RunNumber>1</RunNumber>
        <StartTime>
          <anyType xsi:type="xsd:int">0</anyType>
        </StartTime>
        <Result>
          <anyType xsi:type="xsd:float">70541.1</anyType>
        </Result>
        <AnalyzedValue>
          <anyType xsi:type="xsd:float">70541.1</anyType>
        </AnalyzedValue>
        <IsRatio>false</IsRatio>
        <IsReference>false</IsReference>
        <IsAssigned>false</IsAssigned>
        <IsSample>false</IsSample>
        <StandardReplicateGroupId />
        <SampleGroupId />
        <ExtCoeff>dsDNA</ExtCoeff>
        <SampleColorIndex>0</SampleColorIndex>
        <Red>0</Red>
        <Green>0</Green>
        <Blue>0</Blue>
        <ExtCoeffManual>false</ExtCoeffManual>
        <EC50Value>0</EC50Value>
        <IsOutlier>false</IsOutlier>
        <ConcDil>0</ConcDil>
        <AvgCalcConc>47457.625</AvgCalcConc>
        <AvgRawData>47457.625</AvgRawData>
        <MaxMinDiff>0</MaxMinDiff>
        <StDev>26072.4355</StDev>
        <CVValue>0.549383461</CVValue>
        <SignalBlankRatio>47457.625</SignalBlankRatio>
        <Volume>0</Volume>
        <SelectState>selected</SelectState>
      </WellDetails>
      <WellDetails>
        <WellLabel>E7</WellLabel>
        <Col>6</Col>
        <Row>4</Row>
        <RunNumber>1</RunNumber>
        <StartTime>
          <anyType xsi:type="xsd:int">0</anyType>
        </StartTime>
        <Result>
          <anyType xsi:type="xsd:float">89618.9</anyType>
        </Result>
        <AnalyzedValue>
          <anyType xsi:type="xsd:float">89618.9</anyType>
        </AnalyzedValue>
        <IsRatio>false</IsRatio>
        <IsReference>false</IsReference>
        <IsAssigned>false</IsAssigned>
        <IsSample>false</IsSample>
        <StandardReplicateGroupId />
        <SampleGroupId />
        <ExtCoeff>dsDNA</ExtCoeff>
        <SampleColorIndex>0</SampleColorIndex>
        <Red>0</Red>
        <Green>0</Green>
        <Blue>0</Blue>
        <ExtCoeffManual>false</ExtCoeffManual>
        <EC50Value>0</EC50Value>
        <IsOutlier>false</IsOutlier>
        <ConcDil>0</ConcDil>
        <AvgCalcConc>47457.625</AvgCalcConc>
        <AvgRawData>47457.625</AvgRawData>
        <MaxMinDiff>0</MaxMinDiff>
        <StDev>26072.4355</StDev>
        <CVValue>0.549383461</CVValue>
        <SignalBlankRatio>47457.625</SignalBlankRatio>
        <Volume>0</Volume>
        <SelectState>selected</SelectState>
      </WellDetails>
      <WellDetails>
        <WellLabel>E8</WellLabel>
        <Col>7</Col>
        <Row>4</Row>
        <RunNumber>1</RunNumber>
        <StartTime>
          <anyType xsi:type="xsd:int">0</anyType>
        </StartTime>
        <Result>
          <anyType xsi:type="xsd:float">73322.8</anyType>
        </Result>
        <AnalyzedValue>
          <anyType xsi:type="xsd:float">73322.8</anyType>
        </AnalyzedValue>
        <IsRatio>false</IsRatio>
        <IsReference>false</IsReference>
        <IsAssigned>false</IsAssigned>
        <IsSample>false</IsSample>
        <StandardReplicateGroupId />
        <SampleGroupId />
        <ExtCoeff>dsDNA</ExtCoeff>
        <SampleColorIndex>0</SampleColorIndex>
        <Red>0</Red>
        <Green>0</Green>
        <Blue>0</Blue>
        <ExtCoeffManual>false</ExtCoeffManual>
        <EC50Value>0</EC50Value>
        <IsOutlier>false</IsOutlier>
        <ConcDil>0</ConcDil>
        <AvgCalcConc>47457.625</AvgCalcConc>
        <AvgRawData>47457.625</AvgRawData>
        <MaxMinDiff>0</MaxMinDiff>
        <StDev>26072.4355</StDev>
        <CVValue>0.549383461</CVValue>
        <SignalBlankRatio>47457.625</SignalBlankRatio>
        <Volume>0</Volume>
        <SelectState>selected</SelectState>
      </WellDetails>
      <WellDetails>
        <WellLabel>E9</WellLabel>
        <Col>8</Col>
        <Row>4</Row>
        <RunNumber>1</RunNumber>
        <StartTime>
          <anyType xsi:type="xsd:int">0</anyType>
        </StartTime>
        <Result>
          <anyType xsi:type="xsd:float">82763.7</anyType>
        </Result>
        <AnalyzedValue>
          <anyType xsi:type="xsd:float">82763.7</anyType>
        </AnalyzedValue>
        <IsRatio>false</IsRatio>
        <IsReference>false</IsReference>
        <IsAssigned>false</IsAssigned>
        <IsSample>false</IsSample>
        <StandardReplicateGroupId />
        <SampleGroupId />
        <ExtCoeff>dsDNA</ExtCoeff>
        <SampleColorIndex>0</SampleColorIndex>
        <Red>0</Red>
        <Green>0</Green>
        <Blue>0</Blue>
        <ExtCoeffManual>false</ExtCoeffManual>
        <EC50Value>0</EC50Value>
        <IsOutlier>false</IsOutlier>
        <ConcDil>0</ConcDil>
        <AvgCalcConc>47457.625</AvgCalcConc>
        <AvgRawData>47457.625</AvgRawData>
        <MaxMinDiff>0</MaxMinDiff>
        <StDev>26072.4355</StDev>
        <CVValue>0.549383461</CVValue>
        <SignalBlankRatio>47457.625</SignalBlankRatio>
        <Volume>0</Volume>
        <SelectState>selected</SelectState>
      </WellDetails>
      <WellDetails>
        <WellLabel>E10</WellLabel>
        <Col>9</Col>
        <Row>4</Row>
        <RunNumber>1</RunNumber>
        <StartTime>
          <anyType xsi:type="xsd:int">0</anyType>
        </StartTime>
        <Result>
          <anyType xsi:type="xsd:float">4710.04</anyType>
        </Result>
        <AnalyzedValue>
          <anyType xsi:type="xsd:float">4710.04</anyType>
        </AnalyzedValue>
        <IsRatio>false</IsRatio>
        <IsReference>false</IsReference>
        <IsAssigned>false</IsAssigned>
        <IsSample>false</IsSample>
        <StandardReplicateGroupId />
        <SampleGroupId />
        <ExtCoeff>dsDNA</ExtCoeff>
        <SampleColorIndex>0</SampleColorIndex>
        <Red>0</Red>
        <Green>0</Green>
        <Blue>0</Blue>
        <ExtCoeffManual>false</ExtCoeffManual>
        <EC50Value>0</EC50Value>
        <IsOutlier>false</IsOutlier>
        <ConcDil>0</ConcDil>
        <AvgCalcConc>47457.625</AvgCalcConc>
        <AvgRawData>47457.625</AvgRawData>
        <MaxMinDiff>0</MaxMinDiff>
        <StDev>26072.4355</StDev>
        <CVValue>0.549383461</CVValue>
        <SignalBlankRatio>47457.625</SignalBlankRatio>
        <Volume>0</Volume>
        <SelectState>selected</SelectState>
      </WellDetails>
      <WellDetails>
        <WellLabel>E11</WellLabel>
        <Col>10</Col>
        <Row>4</Row>
        <RunNumber>1</RunNumber>
        <StartTime>
          <anyType xsi:type="xsd:int">0</anyType>
        </StartTime>
        <Result>
          <anyType xsi:type="xsd:float">1931.18</anyType>
        </Result>
        <AnalyzedValue>
          <anyType xsi:type="xsd:float">1931.18</anyType>
        </AnalyzedValue>
        <IsRatio>false</IsRatio>
        <IsReference>false</IsReference>
        <IsAssigned>false</IsAssigned>
        <IsSample>false</IsSample>
        <StandardReplicateGroupId />
        <SampleGroupId />
        <ExtCoeff>dsDNA</ExtCoeff>
        <SampleColorIndex>0</SampleColorIndex>
        <Red>0</Red>
        <Green>0</Green>
        <Blue>0</Blue>
        <ExtCoeffManual>false</ExtCoeffManual>
        <EC50Value>0</EC50Value>
        <IsOutlier>false</IsOutlier>
        <ConcDil>0</ConcDil>
        <AvgCalcConc>47457.625</AvgCalcConc>
        <AvgRawData>47457.625</AvgRawData>
        <MaxMinDiff>0</MaxMinDiff>
        <StDev>26072.4355</StDev>
        <CVValue>0.549383461</CVValue>
        <SignalBlankRatio>47457.625</SignalBlankRatio>
        <Volume>0</Volume>
        <SelectState>selected</SelectState>
      </WellDetails>
      <WellDetails>
        <WellLabel>E12</WellLabel>
        <Col>11</Col>
        <Row>4</Row>
        <RunNumber>1</RunNumber>
        <StartTime>
          <anyType xsi:type="xsd:int">0</anyType>
        </StartTime>
        <Result>
          <anyType xsi:type="xsd:float">59933.4</anyType>
        </Result>
        <AnalyzedValue>
          <anyType xsi:type="xsd:float">59933.4</anyType>
        </AnalyzedValue>
        <IsRatio>false</IsRatio>
        <IsReference>false</IsReference>
        <IsAssigned>false</IsAssigned>
        <IsSample>false</IsSample>
        <StandardReplicateGroupId />
        <SampleGroupId />
        <ExtCoeff>dsDNA</ExtCoeff>
        <SampleColorIndex>0</SampleColorIndex>
        <Red>0</Red>
        <Green>0</Green>
        <Blue>0</Blue>
        <ExtCoeffManual>false</ExtCoeffManual>
        <EC50Value>0</EC50Value>
        <IsOutlier>false</IsOutlier>
        <ConcDil>0</ConcDil>
        <AvgCalcConc>47457.625</AvgCalcConc>
        <AvgRawData>47457.625</AvgRawData>
        <MaxMinDiff>0</MaxMinDiff>
        <StDev>26072.4355</StDev>
        <CVValue>0.549383461</CVValue>
        <SignalBlankRatio>47457.625</SignalBlankRatio>
        <Volume>0</Volume>
        <SelectState>selected</SelectState>
      </WellDetails>
      <WellDetails>
        <WellLabel>F1</WellLabel>
        <Col>0</Col>
        <Row>5</Row>
        <RunNumber>1</RunNumber>
        <StartTime>
          <anyType xsi:type="xsd:int">0</anyType>
        </StartTime>
        <Result>
          <anyType xsi:type="xsd:float">45198.8</anyType>
        </Result>
        <AnalyzedValue>
          <anyType xsi:type="xsd:float">45198.8</anyType>
        </AnalyzedValue>
        <IsRatio>false</IsRatio>
        <IsReference>false</IsReference>
        <IsAssigned>false</IsAssigned>
        <IsSample>false</IsSample>
        <StandardReplicateGroupId />
        <SampleGroupId />
        <ExtCoeff>dsDNA</ExtCoeff>
        <SampleColorIndex>0</SampleColorIndex>
        <Red>0</Red>
        <Green>0</Green>
        <Blue>0</Blue>
        <ExtCoeffManual>false</ExtCoeffManual>
        <EC50Value>0</EC50Value>
        <IsOutlier>false</IsOutlier>
        <ConcDil>0</ConcDil>
        <AvgCalcConc>47457.625</AvgCalcConc>
        <AvgRawData>47457.625</AvgRawData>
        <MaxMinDiff>0</MaxMinDiff>
        <StDev>26072.4355</StDev>
        <CVValue>0.549383461</CVValue>
        <SignalBlankRatio>47457.625</SignalBlankRatio>
        <Volume>0</Volume>
        <SelectState>selected</SelectState>
      </WellDetails>
      <WellDetails>
        <WellLabel>F2</WellLabel>
        <Col>1</Col>
        <Row>5</Row>
        <RunNumber>1</RunNumber>
        <StartTime>
          <anyType xsi:type="xsd:int">0</anyType>
        </StartTime>
        <Result>
          <anyType xsi:type="xsd:float">38547.7</anyType>
        </Result>
        <AnalyzedValue>
          <anyType xsi:type="xsd:float">38547.7</anyType>
        </AnalyzedValue>
        <IsRatio>false</IsRatio>
        <IsReference>false</IsReference>
        <IsAssigned>false</IsAssigned>
        <IsSample>false</IsSample>
        <StandardReplicateGroupId />
        <SampleGroupId />
        <ExtCoeff>dsDNA</ExtCoeff>
        <SampleColorIndex>0</SampleColorIndex>
        <Red>0</Red>
        <Green>0</Green>
        <Blue>0</Blue>
        <ExtCoeffManual>false</ExtCoeffManual>
        <EC50Value>0</EC50Value>
        <IsOutlier>false</IsOutlier>
        <ConcDil>0</ConcDil>
        <AvgCalcConc>47457.625</AvgCalcConc>
        <AvgRawData>47457.625</AvgRawData>
        <MaxMinDiff>0</MaxMinDiff>
        <StDev>26072.4355</StDev>
        <CVValue>0.549383461</CVValue>
        <SignalBlankRatio>47457.625</SignalBlankRatio>
        <Volume>0</Volume>
        <SelectState>selected</SelectState>
      </WellDetails>
      <WellDetails>
        <WellLabel>F3</WellLabel>
        <Col>2</Col>
        <Row>5</Row>
        <RunNumber>1</RunNumber>
        <StartTime>
          <anyType xsi:type="xsd:int">0</anyType>
        </StartTime>
        <Result>
          <anyType xsi:type="xsd:float">41822.1</anyType>
        </Result>
        <AnalyzedValue>
          <anyType xsi:type="xsd:float">41822.1</anyType>
        </AnalyzedValue>
        <IsRatio>false</IsRatio>
        <IsReference>false</IsReference>
        <IsAssigned>false</IsAssigned>
        <IsSample>false</IsSample>
        <StandardReplicateGroupId />
        <SampleGroupId />
        <ExtCoeff>dsDNA</ExtCoeff>
        <SampleColorIndex>0</SampleColorIndex>
        <Red>0</Red>
        <Green>0</Green>
        <Blue>0</Blue>
        <ExtCoeffManual>false</ExtCoeffManual>
        <EC50Value>0</EC50Value>
        <IsOutlier>false</IsOutlier>
        <ConcDil>0</ConcDil>
        <AvgCalcConc>47457.625</AvgCalcConc>
        <AvgRawData>47457.625</AvgRawData>
        <MaxMinDiff>0</MaxMinDiff>
        <StDev>26072.4355</StDev>
        <CVValue>0.549383461</CVValue>
        <SignalBlankRatio>47457.625</SignalBlankRatio>
        <Volume>0</Volume>
        <SelectState>selected</SelectState>
      </WellDetails>
      <WellDetails>
        <WellLabel>F4</WellLabel>
        <Col>3</Col>
        <Row>5</Row>
        <RunNumber>1</RunNumber>
        <StartTime>
          <anyType xsi:type="xsd:int">0</anyType>
        </StartTime>
        <Result>
          <anyType xsi:type="xsd:float">42741.7</anyType>
        </Result>
        <AnalyzedValue>
          <anyType xsi:type="xsd:float">42741.7</anyType>
        </AnalyzedValue>
        <IsRatio>false</IsRatio>
        <IsReference>false</IsReference>
        <IsAssigned>false</IsAssigned>
        <IsSample>false</IsSample>
        <StandardReplicateGroupId />
        <SampleGroupId />
        <ExtCoeff>dsDNA</ExtCoeff>
        <SampleColorIndex>0</SampleColorIndex>
        <Red>0</Red>
        <Green>0</Green>
        <Blue>0</Blue>
        <ExtCoeffManual>false</ExtCoeffManual>
        <EC50Value>0</EC50Value>
        <IsOutlier>false</IsOutlier>
        <ConcDil>0</ConcDil>
        <AvgCalcConc>47457.625</AvgCalcConc>
        <AvgRawData>47457.625</AvgRawData>
        <MaxMinDiff>0</MaxMinDiff>
        <StDev>26072.4355</StDev>
        <CVValue>0.549383461</CVValue>
        <SignalBlankRatio>47457.625</SignalBlankRatio>
        <Volume>0</Volume>
        <SelectState>selected</SelectState>
      </WellDetails>
      <WellDetails>
        <WellLabel>F5</WellLabel>
        <Col>4</Col>
        <Row>5</Row>
        <RunNumber>1</RunNumber>
        <StartTime>
          <anyType xsi:type="xsd:int">0</anyType>
        </StartTime>
        <Result>
          <anyType xsi:type="xsd:float">50140.9</anyType>
        </Result>
        <AnalyzedValue>
          <anyType xsi:type="xsd:float">50140.9</anyType>
        </AnalyzedValue>
        <IsRatio>false</IsRatio>
        <IsReference>false</IsReference>
        <IsAssigned>false</IsAssigned>
        <IsSample>false</IsSample>
        <StandardReplicateGroupId />
        <SampleGroupId />
        <ExtCoeff>dsDNA</ExtCoeff>
        <SampleColorIndex>0</SampleColorIndex>
        <Red>0</Red>
        <Green>0</Green>
        <Blue>0</Blue>
        <ExtCoeffManual>false</ExtCoeffManual>
        <EC50Value>0</EC50Value>
        <IsOutlier>false</IsOutlier>
        <ConcDil>0</ConcDil>
        <AvgCalcConc>47457.625</AvgCalcConc>
        <AvgRawData>47457.625</AvgRawData>
        <MaxMinDiff>0</MaxMinDiff>
        <StDev>26072.4355</StDev>
        <CVValue>0.549383461</CVValue>
        <SignalBlankRatio>47457.625</SignalBlankRatio>
        <Volume>0</Volume>
        <SelectState>selected</SelectState>
      </WellDetails>
      <WellDetails>
        <WellLabel>F6</WellLabel>
        <Col>5</Col>
        <Row>5</Row>
        <RunNumber>1</RunNumber>
        <StartTime>
          <anyType xsi:type="xsd:int">0</anyType>
        </StartTime>
        <Result>
          <anyType xsi:type="xsd:float">44617.4</anyType>
        </Result>
        <AnalyzedValue>
          <anyType xsi:type="xsd:float">44617.4</anyType>
        </AnalyzedValue>
        <IsRatio>false</IsRatio>
        <IsReference>false</IsReference>
        <IsAssigned>false</IsAssigned>
        <IsSample>false</IsSample>
        <StandardReplicateGroupId />
        <SampleGroupId />
        <ExtCoeff>dsDNA</ExtCoeff>
        <SampleColorIndex>0</SampleColorIndex>
        <Red>0</Red>
        <Green>0</Green>
        <Blue>0</Blue>
        <ExtCoeffManual>false</ExtCoeffManual>
        <EC50Value>0</EC50Value>
        <IsOutlier>false</IsOutlier>
        <ConcDil>0</ConcDil>
        <AvgCalcConc>47457.625</AvgCalcConc>
        <AvgRawData>47457.625</AvgRawData>
        <MaxMinDiff>0</MaxMinDiff>
        <StDev>26072.4355</StDev>
        <CVValue>0.549383461</CVValue>
        <SignalBlankRatio>47457.625</SignalBlankRatio>
        <Volume>0</Volume>
        <SelectState>selected</SelectState>
      </WellDetails>
      <WellDetails>
        <WellLabel>F7</WellLabel>
        <Col>6</Col>
        <Row>5</Row>
        <RunNumber>1</RunNumber>
        <StartTime>
          <anyType xsi:type="xsd:int">0</anyType>
        </StartTime>
        <Result>
          <anyType xsi:type="xsd:float">62920.5</anyType>
        </Result>
        <AnalyzedValue>
          <anyType xsi:type="xsd:float">62920.5</anyType>
        </AnalyzedValue>
        <IsRatio>false</IsRatio>
        <IsReference>false</IsReference>
        <IsAssigned>false</IsAssigned>
        <IsSample>false</IsSample>
        <StandardReplicateGroupId />
        <SampleGroupId />
        <ExtCoeff>dsDNA</ExtCoeff>
        <SampleColorIndex>0</SampleColorIndex>
        <Red>0</Red>
        <Green>0</Green>
        <Blue>0</Blue>
        <ExtCoeffManual>false</ExtCoeffManual>
        <EC50Value>0</EC50Value>
        <IsOutlier>false</IsOutlier>
        <ConcDil>0</ConcDil>
        <AvgCalcConc>47457.625</AvgCalcConc>
        <AvgRawData>47457.625</AvgRawData>
        <MaxMinDiff>0</MaxMinDiff>
        <StDev>26072.4355</StDev>
        <CVValue>0.549383461</CVValue>
        <SignalBlankRatio>47457.625</SignalBlankRatio>
        <Volume>0</Volume>
        <SelectState>selected</SelectState>
      </WellDetails>
      <WellDetails>
        <WellLabel>F8</WellLabel>
        <Col>7</Col>
        <Row>5</Row>
        <RunNumber>1</RunNumber>
        <StartTime>
          <anyType xsi:type="xsd:int">0</anyType>
        </StartTime>
        <Result>
          <anyType xsi:type="xsd:float">64911.4</anyType>
        </Result>
        <AnalyzedValue>
          <anyType xsi:type="xsd:float">64911.4</anyType>
        </AnalyzedValue>
        <IsRatio>false</IsRatio>
        <IsReference>false</IsReference>
        <IsAssigned>false</IsAssigned>
        <IsSample>false</IsSample>
        <StandardReplicateGroupId />
        <SampleGroupId />
        <ExtCoeff>dsDNA</ExtCoeff>
        <SampleColorIndex>0</SampleColorIndex>
        <Red>0</Red>
        <Green>0</Green>
        <Blue>0</Blue>
        <ExtCoeffManual>false</ExtCoeffManual>
        <EC50Value>0</EC50Value>
        <IsOutlier>false</IsOutlier>
        <ConcDil>0</ConcDil>
        <AvgCalcConc>47457.625</AvgCalcConc>
        <AvgRawData>47457.625</AvgRawData>
        <MaxMinDiff>0</MaxMinDiff>
        <StDev>26072.4355</StDev>
        <CVValue>0.549383461</CVValue>
        <SignalBlankRatio>47457.625</SignalBlankRatio>
        <Volume>0</Volume>
        <SelectState>selected</SelectState>
      </WellDetails>
      <WellDetails>
        <WellLabel>F9</WellLabel>
        <Col>8</Col>
        <Row>5</Row>
        <RunNumber>1</RunNumber>
        <StartTime>
          <anyType xsi:type="xsd:int">0</anyType>
        </StartTime>
        <Result>
          <anyType xsi:type="xsd:float">61763.8</anyType>
        </Result>
        <AnalyzedValue>
          <anyType xsi:type="xsd:float">61763.8</anyType>
        </AnalyzedValue>
        <IsRatio>false</IsRatio>
        <IsReference>false</IsReference>
        <IsAssigned>false</IsAssigned>
        <IsSample>false</IsSample>
        <StandardReplicateGroupId />
        <SampleGroupId />
        <ExtCoeff>dsDNA</ExtCoeff>
        <SampleColorIndex>0</SampleColorIndex>
        <Red>0</Red>
        <Green>0</Green>
        <Blue>0</Blue>
        <ExtCoeffManual>false</ExtCoeffManual>
        <EC50Value>0</EC50Value>
        <IsOutlier>false</IsOutlier>
        <ConcDil>0</ConcDil>
        <AvgCalcConc>47457.625</AvgCalcConc>
        <AvgRawData>47457.625</AvgRawData>
        <MaxMinDiff>0</MaxMinDiff>
        <StDev>26072.4355</StDev>
        <CVValue>0.549383461</CVValue>
        <SignalBlankRatio>47457.625</SignalBlankRatio>
        <Volume>0</Volume>
        <SelectState>selected</SelectState>
      </WellDetails>
      <WellDetails>
        <WellLabel>F10</WellLabel>
        <Col>9</Col>
        <Row>5</Row>
        <RunNumber>1</RunNumber>
        <StartTime>
          <anyType xsi:type="xsd:int">0</anyType>
        </StartTime>
        <Result>
          <anyType xsi:type="xsd:float">3294.51</anyType>
        </Result>
        <AnalyzedValue>
          <anyType xsi:type="xsd:float">3294.51</anyType>
        </AnalyzedValue>
        <IsRatio>false</IsRatio>
        <IsReference>false</IsReference>
        <IsAssigned>false</IsAssigned>
        <IsSample>false</IsSample>
        <StandardReplicateGroupId />
        <SampleGroupId />
        <ExtCoeff>dsDNA</ExtCoeff>
        <SampleColorIndex>0</SampleColorIndex>
        <Red>0</Red>
        <Green>0</Green>
        <Blue>0</Blue>
        <ExtCoeffManual>false</ExtCoeffManual>
        <EC50Value>0</EC50Value>
        <IsOutlier>false</IsOutlier>
        <ConcDil>0</ConcDil>
        <AvgCalcConc>47457.625</AvgCalcConc>
        <AvgRawData>47457.625</AvgRawData>
        <MaxMinDiff>0</MaxMinDiff>
        <StDev>26072.4355</StDev>
        <CVValue>0.549383461</CVValue>
        <SignalBlankRatio>47457.625</SignalBlankRatio>
        <Volume>0</Volume>
        <SelectState>selected</SelectState>
      </WellDetails>
      <WellDetails>
        <WellLabel>F11</WellLabel>
        <Col>10</Col>
        <Row>5</Row>
        <RunNumber>1</RunNumber>
        <StartTime>
          <anyType xsi:type="xsd:int">0</anyType>
        </StartTime>
        <Result>
          <anyType xsi:type="xsd:float">1393.09</anyType>
        </Result>
        <AnalyzedValue>
          <anyType xsi:type="xsd:float">1393.09</anyType>
        </AnalyzedValue>
        <IsRatio>false</IsRatio>
        <IsReference>false</IsReference>
        <IsAssigned>false</IsAssigned>
        <IsSample>false</IsSample>
        <StandardReplicateGroupId />
        <SampleGroupId />
        <ExtCoeff>dsDNA</ExtCoeff>
        <SampleColorIndex>0</SampleColorIndex>
        <Red>0</Red>
        <Green>0</Green>
        <Blue>0</Blue>
        <ExtCoeffManual>false</ExtCoeffManual>
        <EC50Value>0</EC50Value>
        <IsOutlier>false</IsOutlier>
        <ConcDil>0</ConcDil>
        <AvgCalcConc>47457.625</AvgCalcConc>
        <AvgRawData>47457.625</AvgRawData>
        <MaxMinDiff>0</MaxMinDiff>
        <StDev>26072.4355</StDev>
        <CVValue>0.549383461</CVValue>
        <SignalBlankRatio>47457.625</SignalBlankRatio>
        <Volume>0</Volume>
        <SelectState>selected</SelectState>
      </WellDetails>
      <WellDetails>
        <WellLabel>F12</WellLabel>
        <Col>11</Col>
        <Row>5</Row>
        <RunNumber>1</RunNumber>
        <StartTime>
          <anyType xsi:type="xsd:int">0</anyType>
        </StartTime>
        <Result>
          <anyType xsi:type="xsd:float">64251.4</anyType>
        </Result>
        <AnalyzedValue>
          <anyType xsi:type="xsd:float">64251.4</anyType>
        </AnalyzedValue>
        <IsRatio>false</IsRatio>
        <IsReference>false</IsReference>
        <IsAssigned>false</IsAssigned>
        <IsSample>false</IsSample>
        <StandardReplicateGroupId />
        <SampleGroupId />
        <ExtCoeff>dsDNA</ExtCoeff>
        <SampleColorIndex>0</SampleColorIndex>
        <Red>0</Red>
        <Green>0</Green>
        <Blue>0</Blue>
        <ExtCoeffManual>false</ExtCoeffManual>
        <EC50Value>0</EC50Value>
        <IsOutlier>false</IsOutlier>
        <ConcDil>0</ConcDil>
        <AvgCalcConc>47457.625</AvgCalcConc>
        <AvgRawData>47457.625</AvgRawData>
        <MaxMinDiff>0</MaxMinDiff>
        <StDev>26072.4355</StDev>
        <CVValue>0.549383461</CVValue>
        <SignalBlankRatio>47457.625</SignalBlankRatio>
        <Volume>0</Volume>
        <SelectState>selected</SelectState>
      </WellDetails>
      <WellDetails>
        <WellLabel>G1</WellLabel>
        <Col>0</Col>
        <Row>6</Row>
        <RunNumber>1</RunNumber>
        <StartTime>
          <anyType xsi:type="xsd:int">0</anyType>
        </StartTime>
        <Result>
          <anyType xsi:type="xsd:float">53246.9</anyType>
        </Result>
        <AnalyzedValue>
          <anyType xsi:type="xsd:float">53246.9</anyType>
        </AnalyzedValue>
        <IsRatio>false</IsRatio>
        <IsReference>false</IsReference>
        <IsAssigned>false</IsAssigned>
        <IsSample>false</IsSample>
        <StandardReplicateGroupId />
        <SampleGroupId />
        <ExtCoeff>dsDNA</ExtCoeff>
        <SampleColorIndex>0</SampleColorIndex>
        <Red>0</Red>
        <Green>0</Green>
        <Blue>0</Blue>
        <ExtCoeffManual>false</ExtCoeffManual>
        <EC50Value>0</EC50Value>
        <IsOutlier>false</IsOutlier>
        <ConcDil>0</ConcDil>
        <AvgCalcConc>47457.625</AvgCalcConc>
        <AvgRawData>47457.625</AvgRawData>
        <MaxMinDiff>0</MaxMinDiff>
        <StDev>26072.4355</StDev>
        <CVValue>0.549383461</CVValue>
        <SignalBlankRatio>47457.625</SignalBlankRatio>
        <Volume>0</Volume>
        <SelectState>selected</SelectState>
      </WellDetails>
      <WellDetails>
        <WellLabel>G2</WellLabel>
        <Col>1</Col>
        <Row>6</Row>
        <RunNumber>1</RunNumber>
        <StartTime>
          <anyType xsi:type="xsd:int">0</anyType>
        </StartTime>
        <Result>
          <anyType xsi:type="xsd:float">51343.6</anyType>
        </Result>
        <AnalyzedValue>
          <anyType xsi:type="xsd:float">51343.6</anyType>
        </AnalyzedValue>
        <IsRatio>false</IsRatio>
        <IsReference>false</IsReference>
        <IsAssigned>false</IsAssigned>
        <IsSample>false</IsSample>
        <StandardReplicateGroupId />
        <SampleGroupId />
        <ExtCoeff>dsDNA</ExtCoeff>
        <SampleColorIndex>0</SampleColorIndex>
        <Red>0</Red>
        <Green>0</Green>
        <Blue>0</Blue>
        <ExtCoeffManual>false</ExtCoeffManual>
        <EC50Value>0</EC50Value>
        <IsOutlier>false</IsOutlier>
        <ConcDil>0</ConcDil>
        <AvgCalcConc>47457.625</AvgCalcConc>
        <AvgRawData>47457.625</AvgRawData>
        <MaxMinDiff>0</MaxMinDiff>
        <StDev>26072.4355</StDev>
        <CVValue>0.549383461</CVValue>
        <SignalBlankRatio>47457.625</SignalBlankRatio>
        <Volume>0</Volume>
        <SelectState>selected</SelectState>
      </WellDetails>
      <WellDetails>
        <WellLabel>G3</WellLabel>
        <Col>2</Col>
        <Row>6</Row>
        <RunNumber>1</RunNumber>
        <StartTime>
          <anyType xsi:type="xsd:int">0</anyType>
        </StartTime>
        <Result>
          <anyType xsi:type="xsd:float">45468</anyType>
        </Result>
        <AnalyzedValue>
          <anyType xsi:type="xsd:float">45468</anyType>
        </AnalyzedValue>
        <IsRatio>false</IsRatio>
        <IsReference>false</IsReference>
        <IsAssigned>false</IsAssigned>
        <IsSample>false</IsSample>
        <StandardReplicateGroupId />
        <SampleGroupId />
        <ExtCoeff>dsDNA</ExtCoeff>
        <SampleColorIndex>0</SampleColorIndex>
        <Red>0</Red>
        <Green>0</Green>
        <Blue>0</Blue>
        <ExtCoeffManual>false</ExtCoeffManual>
        <EC50Value>0</EC50Value>
        <IsOutlier>false</IsOutlier>
        <ConcDil>0</ConcDil>
        <AvgCalcConc>47457.625</AvgCalcConc>
        <AvgRawData>47457.625</AvgRawData>
        <MaxMinDiff>0</MaxMinDiff>
        <StDev>26072.4355</StDev>
        <CVValue>0.549383461</CVValue>
        <SignalBlankRatio>47457.625</SignalBlankRatio>
        <Volume>0</Volume>
        <SelectState>selected</SelectState>
      </WellDetails>
      <WellDetails>
        <WellLabel>G4</WellLabel>
        <Col>3</Col>
        <Row>6</Row>
        <RunNumber>1</RunNumber>
        <StartTime>
          <anyType xsi:type="xsd:int">0</anyType>
        </StartTime>
        <Result>
          <anyType xsi:type="xsd:float">45739.1</anyType>
        </Result>
        <AnalyzedValue>
          <anyType xsi:type="xsd:float">45739.1</anyType>
        </AnalyzedValue>
        <IsRatio>false</IsRatio>
        <IsReference>false</IsReference>
        <IsAssigned>false</IsAssigned>
        <IsSample>false</IsSample>
        <StandardReplicateGroupId />
        <SampleGroupId />
        <ExtCoeff>dsDNA</ExtCoeff>
        <SampleColorIndex>0</SampleColorIndex>
        <Red>0</Red>
        <Green>0</Green>
        <Blue>0</Blue>
        <ExtCoeffManual>false</ExtCoeffManual>
        <EC50Value>0</EC50Value>
        <IsOutlier>false</IsOutlier>
        <ConcDil>0</ConcDil>
        <AvgCalcConc>47457.625</AvgCalcConc>
        <AvgRawData>47457.625</AvgRawData>
        <MaxMinDiff>0</MaxMinDiff>
        <StDev>26072.4355</StDev>
        <CVValue>0.549383461</CVValue>
        <SignalBlankRatio>47457.625</SignalBlankRatio>
        <Volume>0</Volume>
        <SelectState>selected</SelectState>
      </WellDetails>
      <WellDetails>
        <WellLabel>G5</WellLabel>
        <Col>4</Col>
        <Row>6</Row>
        <RunNumber>1</RunNumber>
        <StartTime>
          <anyType xsi:type="xsd:int">0</anyType>
        </StartTime>
        <Result>
          <anyType xsi:type="xsd:float">2986.42</anyType>
        </Result>
        <AnalyzedValue>
          <anyType xsi:type="xsd:float">2986.42</anyType>
        </AnalyzedValue>
        <IsRatio>false</IsRatio>
        <IsReference>false</IsReference>
        <IsAssigned>false</IsAssigned>
        <IsSample>false</IsSample>
        <StandardReplicateGroupId />
        <SampleGroupId />
        <ExtCoeff>dsDNA</ExtCoeff>
        <SampleColorIndex>0</SampleColorIndex>
        <Red>0</Red>
        <Green>0</Green>
        <Blue>0</Blue>
        <ExtCoeffManual>false</ExtCoeffManual>
        <EC50Value>0</EC50Value>
        <IsOutlier>false</IsOutlier>
        <ConcDil>0</ConcDil>
        <AvgCalcConc>47457.625</AvgCalcConc>
        <AvgRawData>47457.625</AvgRawData>
        <MaxMinDiff>0</MaxMinDiff>
        <StDev>26072.4355</StDev>
        <CVValue>0.549383461</CVValue>
        <SignalBlankRatio>47457.625</SignalBlankRatio>
        <Volume>0</Volume>
        <SelectState>selected</SelectState>
      </WellDetails>
      <WellDetails>
        <WellLabel>G6</WellLabel>
        <Col>5</Col>
        <Row>6</Row>
        <RunNumber>1</RunNumber>
        <StartTime>
          <anyType xsi:type="xsd:int">0</anyType>
        </StartTime>
        <Result>
          <anyType xsi:type="xsd:float">62682.1</anyType>
        </Result>
        <AnalyzedValue>
          <anyType xsi:type="xsd:float">62682.1</anyType>
        </AnalyzedValue>
        <IsRatio>false</IsRatio>
        <IsReference>false</IsReference>
        <IsAssigned>false</IsAssigned>
        <IsSample>false</IsSample>
        <StandardReplicateGroupId />
        <SampleGroupId />
        <ExtCoeff>dsDNA</ExtCoeff>
        <SampleColorIndex>0</SampleColorIndex>
        <Red>0</Red>
        <Green>0</Green>
        <Blue>0</Blue>
        <ExtCoeffManual>false</ExtCoeffManual>
        <EC50Value>0</EC50Value>
        <IsOutlier>false</IsOutlier>
        <ConcDil>0</ConcDil>
        <AvgCalcConc>47457.625</AvgCalcConc>
        <AvgRawData>47457.625</AvgRawData>
        <MaxMinDiff>0</MaxMinDiff>
        <StDev>26072.4355</StDev>
        <CVValue>0.549383461</CVValue>
        <SignalBlankRatio>47457.625</SignalBlankRatio>
        <Volume>0</Volume>
        <SelectState>selected</SelectState>
      </WellDetails>
      <WellDetails>
        <WellLabel>G7</WellLabel>
        <Col>6</Col>
        <Row>6</Row>
        <RunNumber>1</RunNumber>
        <StartTime>
          <anyType xsi:type="xsd:int">0</anyType>
        </StartTime>
        <Result>
          <anyType xsi:type="xsd:float">72998.6</anyType>
        </Result>
        <AnalyzedValue>
          <anyType xsi:type="xsd:float">72998.6</anyType>
        </AnalyzedValue>
        <IsRatio>false</IsRatio>
        <IsReference>false</IsReference>
        <IsAssigned>false</IsAssigned>
        <IsSample>false</IsSample>
        <StandardReplicateGroupId />
        <SampleGroupId />
        <ExtCoeff>dsDNA</ExtCoeff>
        <SampleColorIndex>0</SampleColorIndex>
        <Red>0</Red>
        <Green>0</Green>
        <Blue>0</Blue>
        <ExtCoeffManual>false</ExtCoeffManual>
        <EC50Value>0</EC50Value>
        <IsOutlier>false</IsOutlier>
        <ConcDil>0</ConcDil>
        <AvgCalcConc>47457.625</AvgCalcConc>
        <AvgRawData>47457.625</AvgRawData>
        <MaxMinDiff>0</MaxMinDiff>
        <StDev>26072.4355</StDev>
        <CVValue>0.549383461</CVValue>
        <SignalBlankRatio>47457.625</SignalBlankRatio>
        <Volume>0</Volume>
        <SelectState>selected</SelectState>
      </WellDetails>
      <WellDetails>
        <WellLabel>G8</WellLabel>
        <Col>7</Col>
        <Row>6</Row>
        <RunNumber>1</RunNumber>
        <StartTime>
          <anyType xsi:type="xsd:int">0</anyType>
        </StartTime>
        <Result>
          <anyType xsi:type="xsd:float">70233.1</anyType>
        </Result>
        <AnalyzedValue>
          <anyType xsi:type="xsd:float">70233.1</anyType>
        </AnalyzedValue>
        <IsRatio>false</IsRatio>
        <IsReference>false</IsReference>
        <IsAssigned>false</IsAssigned>
        <IsSample>false</IsSample>
        <StandardReplicateGroupId />
        <SampleGroupId />
        <ExtCoeff>dsDNA</ExtCoeff>
        <SampleColorIndex>0</SampleColorIndex>
        <Red>0</Red>
        <Green>0</Green>
        <Blue>0</Blue>
        <ExtCoeffManual>false</ExtCoeffManual>
        <EC50Value>0</EC50Value>
        <IsOutlier>false</IsOutlier>
        <ConcDil>0</ConcDil>
        <AvgCalcConc>47457.625</AvgCalcConc>
        <AvgRawData>47457.625</AvgRawData>
        <MaxMinDiff>0</MaxMinDiff>
        <StDev>26072.4355</StDev>
        <CVValue>0.549383461</CVValue>
        <SignalBlankRatio>47457.625</SignalBlankRatio>
        <Volume>0</Volume>
        <SelectState>selected</SelectState>
      </WellDetails>
      <WellDetails>
        <WellLabel>G9</WellLabel>
        <Col>8</Col>
        <Row>6</Row>
        <RunNumber>1</RunNumber>
        <StartTime>
          <anyType xsi:type="xsd:int">0</anyType>
        </StartTime>
        <Result>
          <anyType xsi:type="xsd:float">72270.7</anyType>
        </Result>
        <AnalyzedValue>
          <anyType xsi:type="xsd:float">72270.7</anyType>
        </AnalyzedValue>
        <IsRatio>false</IsRatio>
        <IsReference>false</IsReference>
        <IsAssigned>false</IsAssigned>
        <IsSample>false</IsSample>
        <StandardReplicateGroupId />
        <SampleGroupId />
        <ExtCoeff>dsDNA</ExtCoeff>
        <SampleColorIndex>0</SampleColorIndex>
        <Red>0</Red>
        <Green>0</Green>
        <Blue>0</Blue>
        <ExtCoeffManual>false</ExtCoeffManual>
        <EC50Value>0</EC50Value>
        <IsOutlier>false</IsOutlier>
        <ConcDil>0</ConcDil>
        <AvgCalcConc>47457.625</AvgCalcConc>
        <AvgRawData>47457.625</AvgRawData>
        <MaxMinDiff>0</MaxMinDiff>
        <StDev>26072.4355</StDev>
        <CVValue>0.549383461</CVValue>
        <SignalBlankRatio>47457.625</SignalBlankRatio>
        <Volume>0</Volume>
        <SelectState>selected</SelectState>
      </WellDetails>
      <WellDetails>
        <WellLabel>G10</WellLabel>
        <Col>9</Col>
        <Row>6</Row>
        <RunNumber>1</RunNumber>
        <StartTime>
          <anyType xsi:type="xsd:int">0</anyType>
        </StartTime>
        <Result>
          <anyType xsi:type="xsd:float">4382.9</anyType>
        </Result>
        <AnalyzedValue>
          <anyType xsi:type="xsd:float">4382.9</anyType>
        </AnalyzedValue>
        <IsRatio>false</IsRatio>
        <IsReference>false</IsReference>
        <IsAssigned>false</IsAssigned>
        <IsSample>false</IsSample>
        <StandardReplicateGroupId />
        <SampleGroupId />
        <ExtCoeff>dsDNA</ExtCoeff>
        <SampleColorIndex>0</SampleColorIndex>
        <Red>0</Red>
        <Green>0</Green>
        <Blue>0</Blue>
        <ExtCoeffManual>false</ExtCoeffManual>
        <EC50Value>0</EC50Value>
        <IsOutlier>false</IsOutlier>
        <ConcDil>0</ConcDil>
        <AvgCalcConc>47457.625</AvgCalcConc>
        <AvgRawData>47457.625</AvgRawData>
        <MaxMinDiff>0</MaxMinDiff>
        <StDev>26072.4355</StDev>
        <CVValue>0.549383461</CVValue>
        <SignalBlankRatio>47457.625</SignalBlankRatio>
        <Volume>0</Volume>
        <SelectState>selected</SelectState>
      </WellDetails>
      <WellDetails>
        <WellLabel>G11</WellLabel>
        <Col>10</Col>
        <Row>6</Row>
        <RunNumber>1</RunNumber>
        <StartTime>
          <anyType xsi:type="xsd:int">0</anyType>
        </StartTime>
        <Result>
          <anyType xsi:type="xsd:float">1706.14</anyType>
        </Result>
        <AnalyzedValue>
          <anyType xsi:type="xsd:float">1706.14</anyType>
        </AnalyzedValue>
        <IsRatio>false</IsRatio>
        <IsReference>false</IsReference>
        <IsAssigned>false</IsAssigned>
        <IsSample>false</IsSample>
        <StandardReplicateGroupId />
        <SampleGroupId />
        <ExtCoeff>dsDNA</ExtCoeff>
        <SampleColorIndex>0</SampleColorIndex>
        <Red>0</Red>
        <Green>0</Green>
        <Blue>0</Blue>
        <ExtCoeffManual>false</ExtCoeffManual>
        <EC50Value>0</EC50Value>
        <IsOutlier>false</IsOutlier>
        <ConcDil>0</ConcDil>
        <AvgCalcConc>47457.625</AvgCalcConc>
        <AvgRawData>47457.625</AvgRawData>
        <MaxMinDiff>0</MaxMinDiff>
        <StDev>26072.4355</StDev>
        <CVValue>0.549383461</CVValue>
        <SignalBlankRatio>47457.625</SignalBlankRatio>
        <Volume>0</Volume>
        <SelectState>selected</SelectState>
      </WellDetails>
      <WellDetails>
        <WellLabel>G12</WellLabel>
        <Col>11</Col>
        <Row>6</Row>
        <RunNumber>1</RunNumber>
        <StartTime>
          <anyType xsi:type="xsd:int">0</anyType>
        </StartTime>
        <Result>
          <anyType xsi:type="xsd:float">70032.8</anyType>
        </Result>
        <AnalyzedValue>
          <anyType xsi:type="xsd:float">70032.8</anyType>
        </AnalyzedValue>
        <IsRatio>false</IsRatio>
        <IsReference>false</IsReference>
        <IsAssigned>false</IsAssigned>
        <IsSample>false</IsSample>
        <StandardReplicateGroupId />
        <SampleGroupId />
        <ExtCoeff>dsDNA</ExtCoeff>
        <SampleColorIndex>0</SampleColorIndex>
        <Red>0</Red>
        <Green>0</Green>
        <Blue>0</Blue>
        <ExtCoeffManual>false</ExtCoeffManual>
        <EC50Value>0</EC50Value>
        <IsOutlier>false</IsOutlier>
        <ConcDil>0</ConcDil>
        <AvgCalcConc>47457.625</AvgCalcConc>
        <AvgRawData>47457.625</AvgRawData>
        <MaxMinDiff>0</MaxMinDiff>
        <StDev>26072.4355</StDev>
        <CVValue>0.549383461</CVValue>
        <SignalBlankRatio>47457.625</SignalBlankRatio>
        <Volume>0</Volume>
        <SelectState>selected</SelectState>
      </WellDetails>
      <WellDetails>
        <WellLabel>H1</WellLabel>
        <Col>0</Col>
        <Row>7</Row>
        <RunNumber>1</RunNumber>
        <StartTime>
          <anyType xsi:type="xsd:int">0</anyType>
        </StartTime>
        <Result>
          <anyType xsi:type="xsd:float">35852.3</anyType>
        </Result>
        <AnalyzedValue>
          <anyType xsi:type="xsd:float">35852.3</anyType>
        </AnalyzedValue>
        <IsRatio>false</IsRatio>
        <IsReference>false</IsReference>
        <IsAssigned>false</IsAssigned>
        <IsSample>false</IsSample>
        <StandardReplicateGroupId />
        <SampleGroupId />
        <ExtCoeff>dsDNA</ExtCoeff>
        <SampleColorIndex>0</SampleColorIndex>
        <Red>0</Red>
        <Green>0</Green>
        <Blue>0</Blue>
        <ExtCoeffManual>false</ExtCoeffManual>
        <EC50Value>0</EC50Value>
        <IsOutlier>false</IsOutlier>
        <ConcDil>0</ConcDil>
        <AvgCalcConc>47457.625</AvgCalcConc>
        <AvgRawData>47457.625</AvgRawData>
        <MaxMinDiff>0</MaxMinDiff>
        <StDev>26072.4355</StDev>
        <CVValue>0.549383461</CVValue>
        <SignalBlankRatio>47457.625</SignalBlankRatio>
        <Volume>0</Volume>
        <SelectState>selected</SelectState>
      </WellDetails>
      <WellDetails>
        <WellLabel>H2</WellLabel>
        <Col>1</Col>
        <Row>7</Row>
        <RunNumber>1</RunNumber>
        <StartTime>
          <anyType xsi:type="xsd:int">0</anyType>
        </StartTime>
        <Result>
          <anyType xsi:type="xsd:float">35955.7</anyType>
        </Result>
        <AnalyzedValue>
          <anyType xsi:type="xsd:float">35955.7</anyType>
        </AnalyzedValue>
        <IsRatio>false</IsRatio>
        <IsReference>false</IsReference>
        <IsAssigned>false</IsAssigned>
        <IsSample>false</IsSample>
        <StandardReplicateGroupId />
        <SampleGroupId />
        <ExtCoeff>dsDNA</ExtCoeff>
        <SampleColorIndex>0</SampleColorIndex>
        <Red>0</Red>
        <Green>0</Green>
        <Blue>0</Blue>
        <ExtCoeffManual>false</ExtCoeffManual>
        <EC50Value>0</EC50Value>
        <IsOutlier>false</IsOutlier>
        <ConcDil>0</ConcDil>
        <AvgCalcConc>47457.625</AvgCalcConc>
        <AvgRawData>47457.625</AvgRawData>
        <MaxMinDiff>0</MaxMinDiff>
        <StDev>26072.4355</StDev>
        <CVValue>0.549383461</CVValue>
        <SignalBlankRatio>47457.625</SignalBlankRatio>
        <Volume>0</Volume>
        <SelectState>selected</SelectState>
      </WellDetails>
      <WellDetails>
        <WellLabel>H3</WellLabel>
        <Col>2</Col>
        <Row>7</Row>
        <RunNumber>1</RunNumber>
        <StartTime>
          <anyType xsi:type="xsd:int">0</anyType>
        </StartTime>
        <Result>
          <anyType xsi:type="xsd:float">38397.2</anyType>
        </Result>
        <AnalyzedValue>
          <anyType xsi:type="xsd:float">38397.2</anyType>
        </AnalyzedValue>
        <IsRatio>false</IsRatio>
        <IsReference>false</IsReference>
        <IsAssigned>false</IsAssigned>
        <IsSample>false</IsSample>
        <StandardReplicateGroupId />
        <SampleGroupId />
        <ExtCoeff>dsDNA</ExtCoeff>
        <SampleColorIndex>0</SampleColorIndex>
        <Red>0</Red>
        <Green>0</Green>
        <Blue>0</Blue>
        <ExtCoeffManual>false</ExtCoeffManual>
        <EC50Value>0</EC50Value>
        <IsOutlier>false</IsOutlier>
        <ConcDil>0</ConcDil>
        <AvgCalcConc>47457.625</AvgCalcConc>
        <AvgRawData>47457.625</AvgRawData>
        <MaxMinDiff>0</MaxMinDiff>
        <StDev>26072.4355</StDev>
        <CVValue>0.549383461</CVValue>
        <SignalBlankRatio>47457.625</SignalBlankRatio>
        <Volume>0</Volume>
        <SelectState>selected</SelectState>
      </WellDetails>
      <WellDetails>
        <WellLabel>H4</WellLabel>
        <Col>3</Col>
        <Row>7</Row>
        <RunNumber>1</RunNumber>
        <StartTime>
          <anyType xsi:type="xsd:int">0</anyType>
        </StartTime>
        <Result>
          <anyType xsi:type="xsd:float">34042.4</anyType>
        </Result>
        <AnalyzedValue>
          <anyType xsi:type="xsd:float">34042.4</anyType>
        </AnalyzedValue>
        <IsRatio>false</IsRatio>
        <IsReference>false</IsReference>
        <IsAssigned>false</IsAssigned>
        <IsSample>false</IsSample>
        <StandardReplicateGroupId />
        <SampleGroupId />
        <ExtCoeff>dsDNA</ExtCoeff>
        <SampleColorIndex>0</SampleColorIndex>
        <Red>0</Red>
        <Green>0</Green>
        <Blue>0</Blue>
        <ExtCoeffManual>false</ExtCoeffManual>
        <EC50Value>0</EC50Value>
        <IsOutlier>false</IsOutlier>
        <ConcDil>0</ConcDil>
        <AvgCalcConc>47457.625</AvgCalcConc>
        <AvgRawData>47457.625</AvgRawData>
        <MaxMinDiff>0</MaxMinDiff>
        <StDev>26072.4355</StDev>
        <CVValue>0.549383461</CVValue>
        <SignalBlankRatio>47457.625</SignalBlankRatio>
        <Volume>0</Volume>
        <SelectState>selected</SelectState>
      </WellDetails>
      <WellDetails>
        <WellLabel>H5</WellLabel>
        <Col>4</Col>
        <Row>7</Row>
        <RunNumber>1</RunNumber>
        <StartTime>
          <anyType xsi:type="xsd:int">0</anyType>
        </StartTime>
        <Result>
          <anyType xsi:type="xsd:float">4469.94</anyType>
        </Result>
        <AnalyzedValue>
          <anyType xsi:type="xsd:float">4469.94</anyType>
        </AnalyzedValue>
        <IsRatio>false</IsRatio>
        <IsReference>false</IsReference>
        <IsAssigned>false</IsAssigned>
        <IsSample>false</IsSample>
        <StandardReplicateGroupId />
        <SampleGroupId />
        <ExtCoeff>dsDNA</ExtCoeff>
        <SampleColorIndex>0</SampleColorIndex>
        <Red>0</Red>
        <Green>0</Green>
        <Blue>0</Blue>
        <ExtCoeffManual>false</ExtCoeffManual>
        <EC50Value>0</EC50Value>
        <IsOutlier>false</IsOutlier>
        <ConcDil>0</ConcDil>
        <AvgCalcConc>47457.625</AvgCalcConc>
        <AvgRawData>47457.625</AvgRawData>
        <MaxMinDiff>0</MaxMinDiff>
        <StDev>26072.4355</StDev>
        <CVValue>0.549383461</CVValue>
        <SignalBlankRatio>47457.625</SignalBlankRatio>
        <Volume>0</Volume>
        <SelectState>selected</SelectState>
      </WellDetails>
      <WellDetails>
        <WellLabel>H6</WellLabel>
        <Col>5</Col>
        <Row>7</Row>
        <RunNumber>1</RunNumber>
        <StartTime>
          <anyType xsi:type="xsd:int">0</anyType>
        </StartTime>
        <Result>
          <anyType xsi:type="xsd:float">42973.6</anyType>
        </Result>
        <AnalyzedValue>
          <anyType xsi:type="xsd:float">42973.6</anyType>
        </AnalyzedValue>
        <IsRatio>false</IsRatio>
        <IsReference>false</IsReference>
        <IsAssigned>false</IsAssigned>
        <IsSample>false</IsSample>
        <StandardReplicateGroupId />
        <SampleGroupId />
        <ExtCoeff>dsDNA</ExtCoeff>
        <SampleColorIndex>0</SampleColorIndex>
        <Red>0</Red>
        <Green>0</Green>
        <Blue>0</Blue>
        <ExtCoeffManual>false</ExtCoeffManual>
        <EC50Value>0</EC50Value>
        <IsOutlier>false</IsOutlier>
        <ConcDil>0</ConcDil>
        <AvgCalcConc>47457.625</AvgCalcConc>
        <AvgRawData>47457.625</AvgRawData>
        <MaxMinDiff>0</MaxMinDiff>
        <StDev>26072.4355</StDev>
        <CVValue>0.549383461</CVValue>
        <SignalBlankRatio>47457.625</SignalBlankRatio>
        <Volume>0</Volume>
        <SelectState>selected</SelectState>
      </WellDetails>
      <WellDetails>
        <WellLabel>H7</WellLabel>
        <Col>6</Col>
        <Row>7</Row>
        <RunNumber>1</RunNumber>
        <StartTime>
          <anyType xsi:type="xsd:int">0</anyType>
        </StartTime>
        <Result>
          <anyType xsi:type="xsd:float">47442.6</anyType>
        </Result>
        <AnalyzedValue>
          <anyType xsi:type="xsd:float">47442.6</anyType>
        </AnalyzedValue>
        <IsRatio>false</IsRatio>
        <IsReference>false</IsReference>
        <IsAssigned>false</IsAssigned>
        <IsSample>false</IsSample>
        <StandardReplicateGroupId />
        <SampleGroupId />
        <ExtCoeff>dsDNA</ExtCoeff>
        <SampleColorIndex>0</SampleColorIndex>
        <Red>0</Red>
        <Green>0</Green>
        <Blue>0</Blue>
        <ExtCoeffManual>false</ExtCoeffManual>
        <EC50Value>0</EC50Value>
        <IsOutlier>false</IsOutlier>
        <ConcDil>0</ConcDil>
        <AvgCalcConc>47457.625</AvgCalcConc>
        <AvgRawData>47457.625</AvgRawData>
        <MaxMinDiff>0</MaxMinDiff>
        <StDev>26072.4355</StDev>
        <CVValue>0.549383461</CVValue>
        <SignalBlankRatio>47457.625</SignalBlankRatio>
        <Volume>0</Volume>
        <SelectState>selected</SelectState>
      </WellDetails>
      <WellDetails>
        <WellLabel>H8</WellLabel>
        <Col>7</Col>
        <Row>7</Row>
        <RunNumber>1</RunNumber>
        <StartTime>
          <anyType xsi:type="xsd:int">0</anyType>
        </StartTime>
        <Result>
          <anyType xsi:type="xsd:float">51043.2</anyType>
        </Result>
        <AnalyzedValue>
          <anyType xsi:type="xsd:float">51043.2</anyType>
        </AnalyzedValue>
        <IsRatio>false</IsRatio>
        <IsReference>false</IsReference>
        <IsAssigned>false</IsAssigned>
        <IsSample>false</IsSample>
        <StandardReplicateGroupId />
        <SampleGroupId />
        <ExtCoeff>dsDNA</ExtCoeff>
        <SampleColorIndex>0</SampleColorIndex>
        <Red>0</Red>
        <Green>0</Green>
        <Blue>0</Blue>
        <ExtCoeffManual>false</ExtCoeffManual>
        <EC50Value>0</EC50Value>
        <IsOutlier>false</IsOutlier>
        <ConcDil>0</ConcDil>
        <AvgCalcConc>47457.625</AvgCalcConc>
        <AvgRawData>47457.625</AvgRawData>
        <MaxMinDiff>0</MaxMinDiff>
        <StDev>26072.4355</StDev>
        <CVValue>0.549383461</CVValue>
        <SignalBlankRatio>47457.625</SignalBlankRatio>
        <Volume>0</Volume>
        <SelectState>selected</SelectState>
      </WellDetails>
      <WellDetails>
        <WellLabel>H9</WellLabel>
        <Col>8</Col>
        <Row>7</Row>
        <RunNumber>1</RunNumber>
        <StartTime>
          <anyType xsi:type="xsd:int">0</anyType>
        </StartTime>
        <Result>
          <anyType xsi:type="xsd:float">50613.1</anyType>
        </Result>
        <AnalyzedValue>
          <anyType xsi:type="xsd:float">50613.1</anyType>
        </AnalyzedValue>
        <IsRatio>false</IsRatio>
        <IsReference>false</IsReference>
        <IsAssigned>false</IsAssigned>
        <IsSample>false</IsSample>
        <StandardReplicateGroupId />
        <SampleGroupId />
        <ExtCoeff>dsDNA</ExtCoeff>
        <SampleColorIndex>0</SampleColorIndex>
        <Red>0</Red>
        <Green>0</Green>
        <Blue>0</Blue>
        <ExtCoeffManual>false</ExtCoeffManual>
        <EC50Value>0</EC50Value>
        <IsOutlier>false</IsOutlier>
        <ConcDil>0</ConcDil>
        <AvgCalcConc>47457.625</AvgCalcConc>
        <AvgRawData>47457.625</AvgRawData>
        <MaxMinDiff>0</MaxMinDiff>
        <StDev>26072.4355</StDev>
        <CVValue>0.549383461</CVValue>
        <SignalBlankRatio>47457.625</SignalBlankRatio>
        <Volume>0</Volume>
        <SelectState>selected</SelectState>
      </WellDetails>
      <WellDetails>
        <WellLabel>H10</WellLabel>
        <Col>9</Col>
        <Row>7</Row>
        <RunNumber>1</RunNumber>
        <StartTime>
          <anyType xsi:type="xsd:int">0</anyType>
        </StartTime>
        <Result>
          <anyType xsi:type="xsd:float">3449.56</anyType>
        </Result>
        <AnalyzedValue>
          <anyType xsi:type="xsd:float">3449.56</anyType>
        </AnalyzedValue>
        <IsRatio>false</IsRatio>
        <IsReference>false</IsReference>
        <IsAssigned>false</IsAssigned>
        <IsSample>false</IsSample>
        <StandardReplicateGroupId />
        <SampleGroupId />
        <ExtCoeff>dsDNA</ExtCoeff>
        <SampleColorIndex>0</SampleColorIndex>
        <Red>0</Red>
        <Green>0</Green>
        <Blue>0</Blue>
        <ExtCoeffManual>false</ExtCoeffManual>
        <EC50Value>0</EC50Value>
        <IsOutlier>false</IsOutlier>
        <ConcDil>0</ConcDil>
        <AvgCalcConc>47457.625</AvgCalcConc>
        <AvgRawData>47457.625</AvgRawData>
        <MaxMinDiff>0</MaxMinDiff>
        <StDev>26072.4355</StDev>
        <CVValue>0.549383461</CVValue>
        <SignalBlankRatio>47457.625</SignalBlankRatio>
        <Volume>0</Volume>
        <SelectState>selected</SelectState>
      </WellDetails>
      <WellDetails>
        <WellLabel>H11</WellLabel>
        <Col>10</Col>
        <Row>7</Row>
        <RunNumber>1</RunNumber>
        <StartTime>
          <anyType xsi:type="xsd:int">0</anyType>
        </StartTime>
        <Result>
          <anyType xsi:type="xsd:float">1075.05</anyType>
        </Result>
        <AnalyzedValue>
          <anyType xsi:type="xsd:float">1075.05</anyType>
        </AnalyzedValue>
        <IsRatio>false</IsRatio>
        <IsReference>false</IsReference>
        <IsAssigned>false</IsAssigned>
        <IsSample>false</IsSample>
        <StandardReplicateGroupId />
        <SampleGroupId />
        <ExtCoeff>dsDNA</ExtCoeff>
        <SampleColorIndex>0</SampleColorIndex>
        <Red>0</Red>
        <Green>0</Green>
        <Blue>0</Blue>
        <ExtCoeffManual>false</ExtCoeffManual>
        <EC50Value>0</EC50Value>
        <IsOutlier>false</IsOutlier>
        <ConcDil>0</ConcDil>
        <AvgCalcConc>47457.625</AvgCalcConc>
        <AvgRawData>47457.625</AvgRawData>
        <MaxMinDiff>0</MaxMinDiff>
        <StDev>26072.4355</StDev>
        <CVValue>0.549383461</CVValue>
        <SignalBlankRatio>47457.625</SignalBlankRatio>
        <Volume>0</Volume>
        <SelectState>selected</SelectState>
      </WellDetails>
      <WellDetails>
        <WellLabel>H12</WellLabel>
        <Col>11</Col>
        <Row>7</Row>
        <RunNumber>1</RunNumber>
        <StartTime>
          <anyType xsi:type="xsd:int">0</anyType>
        </StartTime>
        <Result>
          <anyType xsi:type="xsd:float">49453.7</anyType>
        </Result>
        <AnalyzedValue>
          <anyType xsi:type="xsd:float">49453.7</anyType>
        </AnalyzedValue>
        <IsRatio>false</IsRatio>
        <IsReference>false</IsReference>
        <IsAssigned>false</IsAssigned>
        <IsSample>false</IsSample>
        <StandardReplicateGroupId />
        <SampleGroupId />
        <ExtCoeff>dsDNA</ExtCoeff>
        <SampleColorIndex>0</SampleColorIndex>
        <Red>0</Red>
        <Green>0</Green>
        <Blue>0</Blue>
        <ExtCoeffManual>false</ExtCoeffManual>
        <EC50Value>0</EC50Value>
        <IsOutlier>false</IsOutlier>
        <ConcDil>0</ConcDil>
        <AvgCalcConc>47457.625</AvgCalcConc>
        <AvgRawData>47457.625</AvgRawData>
        <MaxMinDiff>0</MaxMinDiff>
        <StDev>26072.4355</StDev>
        <CVValue>0.549383461</CVValue>
        <SignalBlankRatio>47457.625</SignalBlankRatio>
        <Volume>0</Volume>
        <SelectState>selected</SelectState>
      </WellDetails>
    </WellList>
    <Ratio>Read1 / Read2</Ratio>
    <ResultsList />
    <RefIndexes />
    <MultiplexProtocolList />
    <StartTimes>
      <anyType xsi:type="xsd:dateTime">2023-01-26T10:34:21.584-08:00</anyType>
    </StartTimes>
    <AbsCalc>AB</AbsCalc>
    <ReferenceWellMap>000000000000000000000000</ReferenceWellMap>
    <PlateColumns>12</PlateColumns>
    <PlateRows>8</PlateRows>
    <AbsWellRef>false</AbsWellRef>
    <NumberOfProtocols>0</NumberOfProtocols>
    <Type>Luminescence</Type>
    <Category>Factory</Category>
    <FluoroFilter>Red</FluoroFilter>
    <DataVersion>5</DataVersion>
    <Version>1.0</Version>
    <Label>Dual-Glo</Label>
    <Creator>User</Creator>
    <Locked>false</Locked>
    <ReaderType>1</ReaderType>
    <DateRead>2023-01-26T10:34:21.22-08:00</DateRead>
    <Filename>42-HeLa_Dual-Glo_1-26-2023_10-34-21 AM</Filename>
    <InstrumentSN>SN: 9311010059</InstrumentSN>
    <FluoOpticalKitID />
    <Result>0</Result>
    <Prefix>42-HeLa</Prefix>
    <WellMap>FFFFFFFFFFFFFFFFFFFFFFFF</WellMap>
    <RunCount>1</RunCount>
    <LoopCount>1</LoopCount>
    <RunPeriod>60</RunPeriod>
    <Kinetics>false</Kinetics>
    <KineticIntTime>1</KineticIntTime>
    <KineticCount>10</KineticCount>
    <PreRunDelay>0</PreRunDelay>
    <IncubateTime>30</IncubateTime>
    <IncubateTemp>25</IncubateTemp>
    <IsHeatedIncubation>false</IsHeatedIncubation>
    <ShakeTime>30</ShakeTime>
    <ShakeIntensity>Medium</ShakeIntensity>
    <ShakeType>Orbital</ShakeType>
    <DispenseVolume>100</DispenseVolume>
    <PumpIndex>1</PumpIndex>
    <MultiReadsPerWell>false</MultiReadsPerWell>
    <ExperimentNotes />
    <CurveFit>Measurement</CurveFit>
    <CFCoeff />
    <R2Value />
    <CFStdDev />
    <DoseResponseGroupID />
    <Units />
    <StandardCounter>1</StandardCounter>
    <UnknownCounter>1</UnknownCounter>
    <SampleCounter>1</SampleCounter>
    <LastSampleColorIndex>0</LastSampleColorIndex>
    <PromptText>Enter Message</PromptText>
    <Injector>0</Injector>
    <Inject>
      <boolean>false</boolean>
      <boolean>false</boolean>
    </Inject>
    <Volume>
      <int>100</int>
      <int>100</int>
    </Volume>
    <DispSpeed>
      <int>200</int>
      <int>200</int>
    </DispSpeed>
    <Delay>
      <float>3</float>
      <float>3</float>
    </Delay>
    <Read>
      <boolean>true</boolean>
      <boolean>false</boolean>
    </Read>
    <PostDelay>
      <float>0</float>
      <float>0</float>
    </PostDelay>
    <IntegrationTime>
      <float>1</float>
      <float>0.5</float>
    </IntegrationTime>
    <WaveLengthCount>
      <int>1</int>
      <int>1</int>
    </WaveLengthCount>
    <WaveLength1>
      <string>450</string>
      <string>450</string>
    </WaveLength1>
    <WaveLength2>
      <string>450</string>
      <string>450</string>
    </WaveLength2>
  </ProtocolSerializable>
  <ProtocolSerializable>
    <r2Value />
    <ScriptCount>4</ScriptCount>
    <Ref1WaveLength1>0</Ref1WaveLength1>
    <Ref2WaveLength1>0</Ref2WaveLength1>
    <Ref1WaveLength2>0</Ref1WaveLength2>
    <Ref2WaveLength2>0</Ref2WaveLength2>
    <RefOnOff>
      <string>Ref1(on)</string>
      <string>Ref1(off)</string>
      <string>Ref2(on)</string>
      <string>Ref2(off)</string>
    </RefOnOff>
    <WaveLength />
    <WellInfo>
      <Col>0</Col>
      <Row>0</Row>
      <RunNumber>0</RunNumber>
      <IsRatio>false</IsRatio>
      <IsReference>false</IsReference>
      <IsAssigned>false</IsAssigned>
      <IsSample>false</IsSample>
      <SampleColorIndex>0</SampleColorIndex>
      <Red>0</Red>
      <Green>0</Green>
      <Blue>0</Blue>
      <ExtCoeffManual>false</ExtCoeffManual>
      <EC50Value>0</EC50Value>
      <IsOutlier>false</IsOutlier>
      <ConcDil>0</ConcDil>
      <AvgCalcConc>0</AvgCalcConc>
      <AvgRawData>0</AvgRawData>
      <MaxMinDiff>0</MaxMinDiff>
      <StDev>0</StDev>
      <CVValue>0</CVValue>
      <SignalBlankRatio>0</SignalBlankRatio>
      <Volume>0</Volume>
      <SelectState>selected</SelectState>
    </WellInfo>
    <WellList>
      <WellDetails>
        <Col>0</Col>
        <Row>0</Row>
        <RunNumber>0</RunNumber>
        <IsRatio>false</IsRatio>
        <IsReference>false</IsReference>
        <IsAssigned>false</IsAssigned>
        <IsSample>false</IsSample>
        <StandardReplicateGroupId />
        <SampleGroupId />
        <ExtCoeff>dsDNA</ExtCoeff>
        <SampleColorIndex>0</SampleColorIndex>
        <Red>0</Red>
        <Green>0</Green>
        <Blue>0</Blue>
        <ExtCoeffManual>false</ExtCoeffManual>
        <EC50Value>0</EC50Value>
        <IsOutlier>false</IsOutlier>
        <ConcDil>0</ConcDil>
        <AvgCalcConc>0</AvgCalcConc>
        <AvgRawData>0</AvgRawData>
        <MaxMinDiff>0</MaxMinDiff>
        <StDev>0</StDev>
        <CVValue>0</CVValue>
        <SignalBlankRatio>0</SignalBlankRatio>
        <Volume>0</Volume>
        <SelectState>selected</SelectState>
      </WellDetails>
      <WellDetails>
        <Col>1</Col>
        <Row>0</Row>
        <RunNumber>0</RunNumber>
        <IsRatio>false</IsRatio>
        <IsReference>false</IsReference>
        <IsAssigned>false</IsAssigned>
        <IsSample>false</IsSample>
        <StandardReplicateGroupId />
        <SampleGroupId />
        <ExtCoeff>dsDNA</ExtCoeff>
        <SampleColorIndex>0</SampleColorIndex>
        <Red>0</Red>
        <Green>0</Green>
        <Blue>0</Blue>
        <ExtCoeffManual>false</ExtCoeffManual>
        <EC50Value>0</EC50Value>
        <IsOutlier>false</IsOutlier>
        <ConcDil>0</ConcDil>
        <AvgCalcConc>0</AvgCalcConc>
        <AvgRawData>0</AvgRawData>
        <MaxMinDiff>0</MaxMinDiff>
        <StDev>0</StDev>
        <CVValue>0</CVValue>
        <SignalBlankRatio>0</SignalBlankRatio>
        <Volume>0</Volume>
        <SelectState>selected</SelectState>
      </WellDetails>
      <WellDetails>
        <Col>2</Col>
        <Row>0</Row>
        <RunNumber>0</RunNumber>
        <IsRatio>false</IsRatio>
        <IsReference>false</IsReference>
        <IsAssigned>false</IsAssigned>
        <IsSample>false</IsSample>
        <StandardReplicateGroupId />
        <SampleGroupId />
        <ExtCoeff>dsDNA</ExtCoeff>
        <SampleColorIndex>0</SampleColorIndex>
        <Red>0</Red>
        <Green>0</Green>
        <Blue>0</Blue>
        <ExtCoeffManual>false</ExtCoeffManual>
        <EC50Value>0</EC50Value>
        <IsOutlier>false</IsOutlier>
        <ConcDil>0</ConcDil>
        <AvgCalcConc>0</AvgCalcConc>
        <AvgRawData>0</AvgRawData>
        <MaxMinDiff>0</MaxMinDiff>
        <StDev>0</StDev>
        <CVValue>0</CVValue>
        <SignalBlankRatio>0</SignalBlankRatio>
        <Volume>0</Volume>
        <SelectState>selected</SelectState>
      </WellDetails>
      <WellDetails>
        <Col>3</Col>
        <Row>0</Row>
        <RunNumber>0</RunNumber>
        <IsRatio>false</IsRatio>
        <IsReference>false</IsReference>
        <IsAssigned>false</IsAssigned>
        <IsSample>false</IsSample>
        <StandardReplicateGroupId />
        <SampleGroupId />
        <ExtCoeff>dsDNA</ExtCoeff>
        <SampleColorIndex>0</SampleColorIndex>
        <Red>0</Red>
        <Green>0</Green>
        <Blue>0</Blue>
        <ExtCoeffManual>false</ExtCoeffManual>
        <EC50Value>0</EC50Value>
        <IsOutlier>false</IsOutlier>
        <ConcDil>0</ConcDil>
        <AvgCalcConc>0</AvgCalcConc>
        <AvgRawData>0</AvgRawData>
        <MaxMinDiff>0</MaxMinDiff>
        <StDev>0</StDev>
        <CVValue>0</CVValue>
        <SignalBlankRatio>0</SignalBlankRatio>
        <Volume>0</Volume>
        <SelectState>selected</SelectState>
      </WellDetails>
      <WellDetails>
        <Col>4</Col>
        <Row>0</Row>
        <RunNumber>0</RunNumber>
        <IsRatio>false</IsRatio>
        <IsReference>false</IsReference>
        <IsAssigned>false</IsAssigned>
        <IsSample>false</IsSample>
        <StandardReplicateGroupId />
        <SampleGroupId />
        <ExtCoeff>dsDNA</ExtCoeff>
        <SampleColorIndex>0</SampleColorIndex>
        <Red>0</Red>
        <Green>0</Green>
        <Blue>0</Blue>
        <ExtCoeffManual>false</ExtCoeffManual>
        <EC50Value>0</EC50Value>
        <IsOutlier>false</IsOutlier>
        <ConcDil>0</ConcDil>
        <AvgCalcConc>0</AvgCalcConc>
        <AvgRawData>0</AvgRawData>
        <MaxMinDiff>0</MaxMinDiff>
        <StDev>0</StDev>
        <CVValue>0</CVValue>
        <SignalBlankRatio>0</SignalBlankRatio>
        <Volume>0</Volume>
        <SelectState>selected</SelectState>
      </WellDetails>
      <WellDetails>
        <Col>5</Col>
        <Row>0</Row>
        <RunNumber>0</RunNumber>
        <IsRatio>false</IsRatio>
        <IsReference>false</IsReference>
        <IsAssigned>false</IsAssigned>
        <IsSample>false</IsSample>
        <StandardReplicateGroupId />
        <SampleGroupId />
        <ExtCoeff>dsDNA</ExtCoeff>
        <SampleColorIndex>0</SampleColorIndex>
        <Red>0</Red>
        <Green>0</Green>
        <Blue>0</Blue>
        <ExtCoeffManual>false</ExtCoeffManual>
        <EC50Value>0</EC50Value>
        <IsOutlier>false</IsOutlier>
        <ConcDil>0</ConcDil>
        <AvgCalcConc>0</AvgCalcConc>
        <AvgRawData>0</AvgRawData>
        <MaxMinDiff>0</MaxMinDiff>
        <StDev>0</StDev>
        <CVValue>0</CVValue>
        <SignalBlankRatio>0</SignalBlankRatio>
        <Volume>0</Volume>
        <SelectState>selected</SelectState>
      </WellDetails>
      <WellDetails>
        <Col>6</Col>
        <Row>0</Row>
        <RunNumber>0</RunNumber>
        <IsRatio>false</IsRatio>
        <IsReference>false</IsReference>
        <IsAssigned>false</IsAssigned>
        <IsSample>false</IsSample>
        <StandardReplicateGroupId />
        <SampleGroupId />
        <ExtCoeff>dsDNA</ExtCoeff>
        <SampleColorIndex>0</SampleColorIndex>
        <Red>0</Red>
        <Green>0</Green>
        <Blue>0</Blue>
        <ExtCoeffManual>false</ExtCoeffManual>
        <EC50Value>0</EC50Value>
        <IsOutlier>false</IsOutlier>
        <ConcDil>0</ConcDil>
        <AvgCalcConc>0</AvgCalcConc>
        <AvgRawData>0</AvgRawData>
        <MaxMinDiff>0</MaxMinDiff>
        <StDev>0</StDev>
        <CVValue>0</CVValue>
        <SignalBlankRatio>0</SignalBlankRatio>
        <Volume>0</Volume>
        <SelectState>selected</SelectState>
      </WellDetails>
      <WellDetails>
        <Col>7</Col>
        <Row>0</Row>
        <RunNumber>0</RunNumber>
        <IsRatio>false</IsRatio>
        <IsReference>false</IsReference>
        <IsAssigned>false</IsAssigned>
        <IsSample>false</IsSample>
        <StandardReplicateGroupId />
        <SampleGroupId />
        <ExtCoeff>dsDNA</ExtCoeff>
        <SampleColorIndex>0</SampleColorIndex>
        <Red>0</Red>
        <Green>0</Green>
        <Blue>0</Blue>
        <ExtCoeffManual>false</ExtCoeffManual>
        <EC50Value>0</EC50Value>
        <IsOutlier>false</IsOutlier>
        <ConcDil>0</ConcDil>
        <AvgCalcConc>0</AvgCalcConc>
        <AvgRawData>0</AvgRawData>
        <MaxMinDiff>0</MaxMinDiff>
        <StDev>0</StDev>
        <CVValue>0</CVValue>
        <SignalBlankRatio>0</SignalBlankRatio>
        <Volume>0</Volume>
        <SelectState>selected</SelectState>
      </WellDetails>
      <WellDetails>
        <Col>8</Col>
        <Row>0</Row>
        <RunNumber>0</RunNumber>
        <IsRatio>false</IsRatio>
        <IsReference>false</IsReference>
        <IsAssigned>false</IsAssigned>
        <IsSample>false</IsSample>
        <StandardReplicateGroupId />
        <SampleGroupId />
        <ExtCoeff>dsDNA</ExtCoeff>
        <SampleColorIndex>0</SampleColorIndex>
        <Red>0</Red>
        <Green>0</Green>
        <Blue>0</Blue>
        <ExtCoeffManual>false</ExtCoeffManual>
        <EC50Value>0</EC50Value>
        <IsOutlier>false</IsOutlier>
        <ConcDil>0</ConcDil>
        <AvgCalcConc>0</AvgCalcConc>
        <AvgRawData>0</AvgRawData>
        <MaxMinDiff>0</MaxMinDiff>
        <StDev>0</StDev>
        <CVValue>0</CVValue>
        <SignalBlankRatio>0</SignalBlankRatio>
        <Volume>0</Volume>
        <SelectState>selected</SelectState>
      </WellDetails>
      <WellDetails>
        <Col>9</Col>
        <Row>0</Row>
        <RunNumber>0</RunNumber>
        <IsRatio>false</IsRatio>
        <IsReference>false</IsReference>
        <IsAssigned>false</IsAssigned>
        <IsSample>false</IsSample>
        <StandardReplicateGroupId />
        <SampleGroupId />
        <ExtCoeff>dsDNA</ExtCoeff>
        <SampleColorIndex>0</SampleColorIndex>
        <Red>0</Red>
        <Green>0</Green>
        <Blue>0</Blue>
        <ExtCoeffManual>false</ExtCoeffManual>
        <EC50Value>0</EC50Value>
        <IsOutlier>false</IsOutlier>
        <ConcDil>0</ConcDil>
        <AvgCalcConc>0</AvgCalcConc>
        <AvgRawData>0</AvgRawData>
        <MaxMinDiff>0</MaxMinDiff>
        <StDev>0</StDev>
        <CVValue>0</CVValue>
        <SignalBlankRatio>0</SignalBlankRatio>
        <Volume>0</Volume>
        <SelectState>selected</SelectState>
      </WellDetails>
      <WellDetails>
        <Col>10</Col>
        <Row>0</Row>
        <RunNumber>0</RunNumber>
        <IsRatio>false</IsRatio>
        <IsReference>false</IsReference>
        <IsAssigned>false</IsAssigned>
        <IsSample>false</IsSample>
        <StandardReplicateGroupId />
        <SampleGroupId />
        <ExtCoeff>dsDNA</ExtCoeff>
        <SampleColorIndex>0</SampleColorIndex>
        <Red>0</Red>
        <Green>0</Green>
        <Blue>0</Blue>
        <ExtCoeffManual>false</ExtCoeffManual>
        <EC50Value>0</EC50Value>
        <IsOutlier>false</IsOutlier>
        <ConcDil>0</ConcDil>
        <AvgCalcConc>0</AvgCalcConc>
        <AvgRawData>0</AvgRawData>
        <MaxMinDiff>0</MaxMinDiff>
        <StDev>0</StDev>
        <CVValue>0</CVValue>
        <SignalBlankRatio>0</SignalBlankRatio>
        <Volume>0</Volume>
        <SelectState>selected</SelectState>
      </WellDetails>
      <WellDetails>
        <Col>11</Col>
        <Row>0</Row>
        <RunNumber>0</RunNumber>
        <IsRatio>false</IsRatio>
        <IsReference>false</IsReference>
        <IsAssigned>false</IsAssigned>
        <IsSample>false</IsSample>
        <StandardReplicateGroupId />
        <SampleGroupId />
        <ExtCoeff>dsDNA</ExtCoeff>
        <SampleColorIndex>0</SampleColorIndex>
        <Red>0</Red>
        <Green>0</Green>
        <Blue>0</Blue>
        <ExtCoeffManual>false</ExtCoeffManual>
        <EC50Value>0</EC50Value>
        <IsOutlier>false</IsOutlier>
        <ConcDil>0</ConcDil>
        <AvgCalcConc>0</AvgCalcConc>
        <AvgRawData>0</AvgRawData>
        <MaxMinDiff>0</MaxMinDiff>
        <StDev>0</StDev>
        <CVValue>0</CVValue>
        <SignalBlankRatio>0</SignalBlankRatio>
        <Volume>0</Volume>
        <SelectState>selected</SelectState>
      </WellDetails>
      <WellDetails>
        <Col>0</Col>
        <Row>1</Row>
        <RunNumber>0</RunNumber>
        <IsRatio>false</IsRatio>
        <IsReference>false</IsReference>
        <IsAssigned>false</IsAssigned>
        <IsSample>false</IsSample>
        <StandardReplicateGroupId />
        <SampleGroupId />
        <ExtCoeff>dsDNA</ExtCoeff>
        <SampleColorIndex>0</SampleColorIndex>
        <Red>0</Red>
        <Green>0</Green>
        <Blue>0</Blue>
        <ExtCoeffManual>false</ExtCoeffManual>
        <EC50Value>0</EC50Value>
        <IsOutlier>false</IsOutlier>
        <ConcDil>0</ConcDil>
        <AvgCalcConc>0</AvgCalcConc>
        <AvgRawData>0</AvgRawData>
        <MaxMinDiff>0</MaxMinDiff>
        <StDev>0</StDev>
        <CVValue>0</CVValue>
        <SignalBlankRatio>0</SignalBlankRatio>
        <Volume>0</Volume>
        <SelectState>selected</SelectState>
      </WellDetails>
      <WellDetails>
        <Col>1</Col>
        <Row>1</Row>
        <RunNumber>0</RunNumber>
        <IsRatio>false</IsRatio>
        <IsReference>false</IsReference>
        <IsAssigned>false</IsAssigned>
        <IsSample>false</IsSample>
        <StandardReplicateGroupId />
        <SampleGroupId />
        <ExtCoeff>dsDNA</ExtCoeff>
        <SampleColorIndex>0</SampleColorIndex>
        <Red>0</Red>
        <Green>0</Green>
        <Blue>0</Blue>
        <ExtCoeffManual>false</ExtCoeffManual>
        <EC50Value>0</EC50Value>
        <IsOutlier>false</IsOutlier>
        <ConcDil>0</ConcDil>
        <AvgCalcConc>0</AvgCalcConc>
        <AvgRawData>0</AvgRawData>
        <MaxMinDiff>0</MaxMinDiff>
        <StDev>0</StDev>
        <CVValue>0</CVValue>
        <SignalBlankRatio>0</SignalBlankRatio>
        <Volume>0</Volume>
        <SelectState>selected</SelectState>
      </WellDetails>
      <WellDetails>
        <Col>2</Col>
        <Row>1</Row>
        <RunNumber>0</RunNumber>
        <IsRatio>false</IsRatio>
        <IsReference>false</IsReference>
        <IsAssigned>false</IsAssigned>
        <IsSample>false</IsSample>
        <StandardReplicateGroupId />
        <SampleGroupId />
        <ExtCoeff>dsDNA</ExtCoeff>
        <SampleColorIndex>0</SampleColorIndex>
        <Red>0</Red>
        <Green>0</Green>
        <Blue>0</Blue>
        <ExtCoeffManual>false</ExtCoeffManual>
        <EC50Value>0</EC50Value>
        <IsOutlier>false</IsOutlier>
        <ConcDil>0</ConcDil>
        <AvgCalcConc>0</AvgCalcConc>
        <AvgRawData>0</AvgRawData>
        <MaxMinDiff>0</MaxMinDiff>
        <StDev>0</StDev>
        <CVValue>0</CVValue>
        <SignalBlankRatio>0</SignalBlankRatio>
        <Volume>0</Volume>
        <SelectState>selected</SelectState>
      </WellDetails>
      <WellDetails>
        <Col>3</Col>
        <Row>1</Row>
        <RunNumber>0</RunNumber>
        <IsRatio>false</IsRatio>
        <IsReference>false</IsReference>
        <IsAssigned>false</IsAssigned>
        <IsSample>false</IsSample>
        <StandardReplicateGroupId />
        <SampleGroupId />
        <ExtCoeff>dsDNA</ExtCoeff>
        <SampleColorIndex>0</SampleColorIndex>
        <Red>0</Red>
        <Green>0</Green>
        <Blue>0</Blue>
        <ExtCoeffManual>false</ExtCoeffManual>
        <EC50Value>0</EC50Value>
        <IsOutlier>false</IsOutlier>
        <ConcDil>0</ConcDil>
        <AvgCalcConc>0</AvgCalcConc>
        <AvgRawData>0</AvgRawData>
        <MaxMinDiff>0</MaxMinDiff>
        <StDev>0</StDev>
        <CVValue>0</CVValue>
        <SignalBlankRatio>0</SignalBlankRatio>
        <Volume>0</Volume>
        <SelectState>selected</SelectState>
      </WellDetails>
      <WellDetails>
        <Col>4</Col>
        <Row>1</Row>
        <RunNumber>0</RunNumber>
        <IsRatio>false</IsRatio>
        <IsReference>false</IsReference>
        <IsAssigned>false</IsAssigned>
        <IsSample>false</IsSample>
        <StandardReplicateGroupId />
        <SampleGroupId />
        <ExtCoeff>dsDNA</ExtCoeff>
        <SampleColorIndex>0</SampleColorIndex>
        <Red>0</Red>
        <Green>0</Green>
        <Blue>0</Blue>
        <ExtCoeffManual>false</ExtCoeffManual>
        <EC50Value>0</EC50Value>
        <IsOutlier>false</IsOutlier>
        <ConcDil>0</ConcDil>
        <AvgCalcConc>0</AvgCalcConc>
        <AvgRawData>0</AvgRawData>
        <MaxMinDiff>0</MaxMinDiff>
        <StDev>0</StDev>
        <CVValue>0</CVValue>
        <SignalBlankRatio>0</SignalBlankRatio>
        <Volume>0</Volume>
        <SelectState>selected</SelectState>
      </WellDetails>
      <WellDetails>
        <Col>5</Col>
        <Row>1</Row>
        <RunNumber>0</RunNumber>
        <IsRatio>false</IsRatio>
        <IsReference>false</IsReference>
        <IsAssigned>false</IsAssigned>
        <IsSample>false</IsSample>
        <StandardReplicateGroupId />
        <SampleGroupId />
        <ExtCoeff>dsDNA</ExtCoeff>
        <SampleColorIndex>0</SampleColorIndex>
        <Red>0</Red>
        <Green>0</Green>
        <Blue>0</Blue>
        <ExtCoeffManual>false</ExtCoeffManual>
        <EC50Value>0</EC50Value>
        <IsOutlier>false</IsOutlier>
        <ConcDil>0</ConcDil>
        <AvgCalcConc>0</AvgCalcConc>
        <AvgRawData>0</AvgRawData>
        <MaxMinDiff>0</MaxMinDiff>
        <StDev>0</StDev>
        <CVValue>0</CVValue>
        <SignalBlankRatio>0</SignalBlankRatio>
        <Volume>0</Volume>
        <SelectState>selected</SelectState>
      </WellDetails>
      <WellDetails>
        <Col>6</Col>
        <Row>1</Row>
        <RunNumber>0</RunNumber>
        <IsRatio>false</IsRatio>
        <IsReference>false</IsReference>
        <IsAssigned>false</IsAssigned>
        <IsSample>false</IsSample>
        <StandardReplicateGroupId />
        <SampleGroupId />
        <ExtCoeff>dsDNA</ExtCoeff>
        <SampleColorIndex>0</SampleColorIndex>
        <Red>0</Red>
        <Green>0</Green>
        <Blue>0</Blue>
        <ExtCoeffManual>false</ExtCoeffManual>
        <EC50Value>0</EC50Value>
        <IsOutlier>false</IsOutlier>
        <ConcDil>0</ConcDil>
        <AvgCalcConc>0</AvgCalcConc>
        <AvgRawData>0</AvgRawData>
        <MaxMinDiff>0</MaxMinDiff>
        <StDev>0</StDev>
        <CVValue>0</CVValue>
        <SignalBlankRatio>0</SignalBlankRatio>
        <Volume>0</Volume>
        <SelectState>selected</SelectState>
      </WellDetails>
      <WellDetails>
        <Col>7</Col>
        <Row>1</Row>
        <RunNumber>0</RunNumber>
        <IsRatio>false</IsRatio>
        <IsReference>false</IsReference>
        <IsAssigned>false</IsAssigned>
        <IsSample>false</IsSample>
        <StandardReplicateGroupId />
        <SampleGroupId />
        <ExtCoeff>dsDNA</ExtCoeff>
        <SampleColorIndex>0</SampleColorIndex>
        <Red>0</Red>
        <Green>0</Green>
        <Blue>0</Blue>
        <ExtCoeffManual>false</ExtCoeffManual>
        <EC50Value>0</EC50Value>
        <IsOutlier>false</IsOutlier>
        <ConcDil>0</ConcDil>
        <AvgCalcConc>0</AvgCalcConc>
        <AvgRawData>0</AvgRawData>
        <MaxMinDiff>0</MaxMinDiff>
        <StDev>0</StDev>
        <CVValue>0</CVValue>
        <SignalBlankRatio>0</SignalBlankRatio>
        <Volume>0</Volume>
        <SelectState>selected</SelectState>
      </WellDetails>
      <WellDetails>
        <Col>8</Col>
        <Row>1</Row>
        <RunNumber>0</RunNumber>
        <IsRatio>false</IsRatio>
        <IsReference>false</IsReference>
        <IsAssigned>false</IsAssigned>
        <IsSample>false</IsSample>
        <StandardReplicateGroupId />
        <SampleGroupId />
        <ExtCoeff>dsDNA</ExtCoeff>
        <SampleColorIndex>0</SampleColorIndex>
        <Red>0</Red>
        <Green>0</Green>
        <Blue>0</Blue>
        <ExtCoeffManual>false</ExtCoeffManual>
        <EC50Value>0</EC50Value>
        <IsOutlier>false</IsOutlier>
        <ConcDil>0</ConcDil>
        <AvgCalcConc>0</AvgCalcConc>
        <AvgRawData>0</AvgRawData>
        <MaxMinDiff>0</MaxMinDiff>
        <StDev>0</StDev>
        <CVValue>0</CVValue>
        <SignalBlankRatio>0</SignalBlankRatio>
        <Volume>0</Volume>
        <SelectState>selected</SelectState>
      </WellDetails>
      <WellDetails>
        <Col>9</Col>
        <Row>1</Row>
        <RunNumber>0</RunNumber>
        <IsRatio>false</IsRatio>
        <IsReference>false</IsReference>
        <IsAssigned>false</IsAssigned>
        <IsSample>false</IsSample>
        <StandardReplicateGroupId />
        <SampleGroupId />
        <ExtCoeff>dsDNA</ExtCoeff>
        <SampleColorIndex>0</SampleColorIndex>
        <Red>0</Red>
        <Green>0</Green>
        <Blue>0</Blue>
        <ExtCoeffManual>false</ExtCoeffManual>
        <EC50Value>0</EC50Value>
        <IsOutlier>false</IsOutlier>
        <ConcDil>0</ConcDil>
        <AvgCalcConc>0</AvgCalcConc>
        <AvgRawData>0</AvgRawData>
        <MaxMinDiff>0</MaxMinDiff>
        <StDev>0</StDev>
        <CVValue>0</CVValue>
        <SignalBlankRatio>0</SignalBlankRatio>
        <Volume>0</Volume>
        <SelectState>selected</SelectState>
      </WellDetails>
      <WellDetails>
        <Col>10</Col>
        <Row>1</Row>
        <RunNumber>0</RunNumber>
        <IsRatio>false</IsRatio>
        <IsReference>false</IsReference>
        <IsAssigned>false</IsAssigned>
        <IsSample>false</IsSample>
        <StandardReplicateGroupId />
        <SampleGroupId />
        <ExtCoeff>dsDNA</ExtCoeff>
        <SampleColorIndex>0</SampleColorIndex>
        <Red>0</Red>
        <Green>0</Green>
        <Blue>0</Blue>
        <ExtCoeffManual>false</ExtCoeffManual>
        <EC50Value>0</EC50Value>
        <IsOutlier>false</IsOutlier>
        <ConcDil>0</ConcDil>
        <AvgCalcConc>0</AvgCalcConc>
        <AvgRawData>0</AvgRawData>
        <MaxMinDiff>0</MaxMinDiff>
        <StDev>0</StDev>
        <CVValue>0</CVValue>
        <SignalBlankRatio>0</SignalBlankRatio>
        <Volume>0</Volume>
        <SelectState>selected</SelectState>
      </WellDetails>
      <WellDetails>
        <Col>11</Col>
        <Row>1</Row>
        <RunNumber>0</RunNumber>
        <IsRatio>false</IsRatio>
        <IsReference>false</IsReference>
        <IsAssigned>false</IsAssigned>
        <IsSample>false</IsSample>
        <StandardReplicateGroupId />
        <SampleGroupId />
        <ExtCoeff>dsDNA</ExtCoeff>
        <SampleColorIndex>0</SampleColorIndex>
        <Red>0</Red>
        <Green>0</Green>
        <Blue>0</Blue>
        <ExtCoeffManual>false</ExtCoeffManual>
        <EC50Value>0</EC50Value>
        <IsOutlier>false</IsOutlier>
        <ConcDil>0</ConcDil>
        <AvgCalcConc>0</AvgCalcConc>
        <AvgRawData>0</AvgRawData>
        <MaxMinDiff>0</MaxMinDiff>
        <StDev>0</StDev>
        <CVValue>0</CVValue>
        <SignalBlankRatio>0</SignalBlankRatio>
        <Volume>0</Volume>
        <SelectState>selected</SelectState>
      </WellDetails>
      <WellDetails>
        <Col>0</Col>
        <Row>2</Row>
        <RunNumber>0</RunNumber>
        <IsRatio>false</IsRatio>
        <IsReference>false</IsReference>
        <IsAssigned>false</IsAssigned>
        <IsSample>false</IsSample>
        <StandardReplicateGroupId />
        <SampleGroupId />
        <ExtCoeff>dsDNA</ExtCoeff>
        <SampleColorIndex>0</SampleColorIndex>
        <Red>0</Red>
        <Green>0</Green>
        <Blue>0</Blue>
        <ExtCoeffManual>false</ExtCoeffManual>
        <EC50Value>0</EC50Value>
        <IsOutlier>false</IsOutlier>
        <ConcDil>0</ConcDil>
        <AvgCalcConc>0</AvgCalcConc>
        <AvgRawData>0</AvgRawData>
        <MaxMinDiff>0</MaxMinDiff>
        <StDev>0</StDev>
        <CVValue>0</CVValue>
        <SignalBlankRatio>0</SignalBlankRatio>
        <Volume>0</Volume>
        <SelectState>selected</SelectState>
      </WellDetails>
      <WellDetails>
        <Col>1</Col>
        <Row>2</Row>
        <RunNumber>0</RunNumber>
        <IsRatio>false</IsRatio>
        <IsReference>false</IsReference>
        <IsAssigned>false</IsAssigned>
        <IsSample>false</IsSample>
        <StandardReplicateGroupId />
        <SampleGroupId />
        <ExtCoeff>dsDNA</ExtCoeff>
        <SampleColorIndex>0</SampleColorIndex>
        <Red>0</Red>
        <Green>0</Green>
        <Blue>0</Blue>
        <ExtCoeffManual>false</ExtCoeffManual>
        <EC50Value>0</EC50Value>
        <IsOutlier>false</IsOutlier>
        <ConcDil>0</ConcDil>
        <AvgCalcConc>0</AvgCalcConc>
        <AvgRawData>0</AvgRawData>
        <MaxMinDiff>0</MaxMinDiff>
        <StDev>0</StDev>
        <CVValue>0</CVValue>
        <SignalBlankRatio>0</SignalBlankRatio>
        <Volume>0</Volume>
        <SelectState>selected</SelectState>
      </WellDetails>
      <WellDetails>
        <Col>2</Col>
        <Row>2</Row>
        <RunNumber>0</RunNumber>
        <IsRatio>false</IsRatio>
        <IsReference>false</IsReference>
        <IsAssigned>false</IsAssigned>
        <IsSample>false</IsSample>
        <StandardReplicateGroupId />
        <SampleGroupId />
        <ExtCoeff>dsDNA</ExtCoeff>
        <SampleColorIndex>0</SampleColorIndex>
        <Red>0</Red>
        <Green>0</Green>
        <Blue>0</Blue>
        <ExtCoeffManual>false</ExtCoeffManual>
        <EC50Value>0</EC50Value>
        <IsOutlier>false</IsOutlier>
        <ConcDil>0</ConcDil>
        <AvgCalcConc>0</AvgCalcConc>
        <AvgRawData>0</AvgRawData>
        <MaxMinDiff>0</MaxMinDiff>
        <StDev>0</StDev>
        <CVValue>0</CVValue>
        <SignalBlankRatio>0</SignalBlankRatio>
        <Volume>0</Volume>
        <SelectState>selected</SelectState>
      </WellDetails>
      <WellDetails>
        <Col>3</Col>
        <Row>2</Row>
        <RunNumber>0</RunNumber>
        <IsRatio>false</IsRatio>
        <IsReference>false</IsReference>
        <IsAssigned>false</IsAssigned>
        <IsSample>false</IsSample>
        <StandardReplicateGroupId />
        <SampleGroupId />
        <ExtCoeff>dsDNA</ExtCoeff>
        <SampleColorIndex>0</SampleColorIndex>
        <Red>0</Red>
        <Green>0</Green>
        <Blue>0</Blue>
        <ExtCoeffManual>false</ExtCoeffManual>
        <EC50Value>0</EC50Value>
        <IsOutlier>false</IsOutlier>
        <ConcDil>0</ConcDil>
        <AvgCalcConc>0</AvgCalcConc>
        <AvgRawData>0</AvgRawData>
        <MaxMinDiff>0</MaxMinDiff>
        <StDev>0</StDev>
        <CVValue>0</CVValue>
        <SignalBlankRatio>0</SignalBlankRatio>
        <Volume>0</Volume>
        <SelectState>selected</SelectState>
      </WellDetails>
      <WellDetails>
        <Col>4</Col>
        <Row>2</Row>
        <RunNumber>0</RunNumber>
        <IsRatio>false</IsRatio>
        <IsReference>false</IsReference>
        <IsAssigned>false</IsAssigned>
        <IsSample>false</IsSample>
        <StandardReplicateGroupId />
        <SampleGroupId />
        <ExtCoeff>dsDNA</ExtCoeff>
        <SampleColorIndex>0</SampleColorIndex>
        <Red>0</Red>
        <Green>0</Green>
        <Blue>0</Blue>
        <ExtCoeffManual>false</ExtCoeffManual>
        <EC50Value>0</EC50Value>
        <IsOutlier>false</IsOutlier>
        <ConcDil>0</ConcDil>
        <AvgCalcConc>0</AvgCalcConc>
        <AvgRawData>0</AvgRawData>
        <MaxMinDiff>0</MaxMinDiff>
        <StDev>0</StDev>
        <CVValue>0</CVValue>
        <SignalBlankRatio>0</SignalBlankRatio>
        <Volume>0</Volume>
        <SelectState>selected</SelectState>
      </WellDetails>
      <WellDetails>
        <Col>5</Col>
        <Row>2</Row>
        <RunNumber>0</RunNumber>
        <IsRatio>false</IsRatio>
        <IsReference>false</IsReference>
        <IsAssigned>false</IsAssigned>
        <IsSample>false</IsSample>
        <StandardReplicateGroupId />
        <SampleGroupId />
        <ExtCoeff>dsDNA</ExtCoeff>
        <SampleColorIndex>0</SampleColorIndex>
        <Red>0</Red>
        <Green>0</Green>
        <Blue>0</Blue>
        <ExtCoeffManual>false</ExtCoeffManual>
        <EC50Value>0</EC50Value>
        <IsOutlier>false</IsOutlier>
        <ConcDil>0</ConcDil>
        <AvgCalcConc>0</AvgCalcConc>
        <AvgRawData>0</AvgRawData>
        <MaxMinDiff>0</MaxMinDiff>
        <StDev>0</StDev>
        <CVValue>0</CVValue>
        <SignalBlankRatio>0</SignalBlankRatio>
        <Volume>0</Volume>
        <SelectState>selected</SelectState>
      </WellDetails>
      <WellDetails>
        <Col>6</Col>
        <Row>2</Row>
        <RunNumber>0</RunNumber>
        <IsRatio>false</IsRatio>
        <IsReference>false</IsReference>
        <IsAssigned>false</IsAssigned>
        <IsSample>false</IsSample>
        <StandardReplicateGroupId />
        <SampleGroupId />
        <ExtCoeff>dsDNA</ExtCoeff>
        <SampleColorIndex>0</SampleColorIndex>
        <Red>0</Red>
        <Green>0</Green>
        <Blue>0</Blue>
        <ExtCoeffManual>false</ExtCoeffManual>
        <EC50Value>0</EC50Value>
        <IsOutlier>false</IsOutlier>
        <ConcDil>0</ConcDil>
        <AvgCalcConc>0</AvgCalcConc>
        <AvgRawData>0</AvgRawData>
        <MaxMinDiff>0</MaxMinDiff>
        <StDev>0</StDev>
        <CVValue>0</CVValue>
        <SignalBlankRatio>0</SignalBlankRatio>
        <Volume>0</Volume>
        <SelectState>selected</SelectState>
      </WellDetails>
      <WellDetails>
        <Col>7</Col>
        <Row>2</Row>
        <RunNumber>0</RunNumber>
        <IsRatio>false</IsRatio>
        <IsReference>false</IsReference>
        <IsAssigned>false</IsAssigned>
        <IsSample>false</IsSample>
        <StandardReplicateGroupId />
        <SampleGroupId />
        <ExtCoeff>dsDNA</ExtCoeff>
        <SampleColorIndex>0</SampleColorIndex>
        <Red>0</Red>
        <Green>0</Green>
        <Blue>0</Blue>
        <ExtCoeffManual>false</ExtCoeffManual>
        <EC50Value>0</EC50Value>
        <IsOutlier>false</IsOutlier>
        <ConcDil>0</ConcDil>
        <AvgCalcConc>0</AvgCalcConc>
        <AvgRawData>0</AvgRawData>
        <MaxMinDiff>0</MaxMinDiff>
        <StDev>0</StDev>
        <CVValue>0</CVValue>
        <SignalBlankRatio>0</SignalBlankRatio>
        <Volume>0</Volume>
        <SelectState>selected</SelectState>
      </WellDetails>
      <WellDetails>
        <Col>8</Col>
        <Row>2</Row>
        <RunNumber>0</RunNumber>
        <IsRatio>false</IsRatio>
        <IsReference>false</IsReference>
        <IsAssigned>false</IsAssigned>
        <IsSample>false</IsSample>
        <StandardReplicateGroupId />
        <SampleGroupId />
        <ExtCoeff>dsDNA</ExtCoeff>
        <SampleColorIndex>0</SampleColorIndex>
        <Red>0</Red>
        <Green>0</Green>
        <Blue>0</Blue>
        <ExtCoeffManual>false</ExtCoeffManual>
        <EC50Value>0</EC50Value>
        <IsOutlier>false</IsOutlier>
        <ConcDil>0</ConcDil>
        <AvgCalcConc>0</AvgCalcConc>
        <AvgRawData>0</AvgRawData>
        <MaxMinDiff>0</MaxMinDiff>
        <StDev>0</StDev>
        <CVValue>0</CVValue>
        <SignalBlankRatio>0</SignalBlankRatio>
        <Volume>0</Volume>
        <SelectState>selected</SelectState>
      </WellDetails>
      <WellDetails>
        <Col>9</Col>
        <Row>2</Row>
        <RunNumber>0</RunNumber>
        <IsRatio>false</IsRatio>
        <IsReference>false</IsReference>
        <IsAssigned>false</IsAssigned>
        <IsSample>false</IsSample>
        <StandardReplicateGroupId />
        <SampleGroupId />
        <ExtCoeff>dsDNA</ExtCoeff>
        <SampleColorIndex>0</SampleColorIndex>
        <Red>0</Red>
        <Green>0</Green>
        <Blue>0</Blue>
        <ExtCoeffManual>false</ExtCoeffManual>
        <EC50Value>0</EC50Value>
        <IsOutlier>false</IsOutlier>
        <ConcDil>0</ConcDil>
        <AvgCalcConc>0</AvgCalcConc>
        <AvgRawData>0</AvgRawData>
        <MaxMinDiff>0</MaxMinDiff>
        <StDev>0</StDev>
        <CVValue>0</CVValue>
        <SignalBlankRatio>0</SignalBlankRatio>
        <Volume>0</Volume>
        <SelectState>selected</SelectState>
      </WellDetails>
      <WellDetails>
        <Col>10</Col>
        <Row>2</Row>
        <RunNumber>0</RunNumber>
        <IsRatio>false</IsRatio>
        <IsReference>false</IsReference>
        <IsAssigned>false</IsAssigned>
        <IsSample>false</IsSample>
        <StandardReplicateGroupId />
        <SampleGroupId />
        <ExtCoeff>dsDNA</ExtCoeff>
        <SampleColorIndex>0</SampleColorIndex>
        <Red>0</Red>
        <Green>0</Green>
        <Blue>0</Blue>
        <ExtCoeffManual>false</ExtCoeffManual>
        <EC50Value>0</EC50Value>
        <IsOutlier>false</IsOutlier>
        <ConcDil>0</ConcDil>
        <AvgCalcConc>0</AvgCalcConc>
        <AvgRawData>0</AvgRawData>
        <MaxMinDiff>0</MaxMinDiff>
        <StDev>0</StDev>
        <CVValue>0</CVValue>
        <SignalBlankRatio>0</SignalBlankRatio>
        <Volume>0</Volume>
        <SelectState>selected</SelectState>
      </WellDetails>
      <WellDetails>
        <Col>11</Col>
        <Row>2</Row>
        <RunNumber>0</RunNumber>
        <IsRatio>false</IsRatio>
        <IsReference>false</IsReference>
        <IsAssigned>false</IsAssigned>
        <IsSample>false</IsSample>
        <StandardReplicateGroupId />
        <SampleGroupId />
        <ExtCoeff>dsDNA</ExtCoeff>
        <SampleColorIndex>0</SampleColorIndex>
        <Red>0</Red>
        <Green>0</Green>
        <Blue>0</Blue>
        <ExtCoeffManual>false</ExtCoeffManual>
        <EC50Value>0</EC50Value>
        <IsOutlier>false</IsOutlier>
        <ConcDil>0</ConcDil>
        <AvgCalcConc>0</AvgCalcConc>
        <AvgRawData>0</AvgRawData>
        <MaxMinDiff>0</MaxMinDiff>
        <StDev>0</StDev>
        <CVValue>0</CVValue>
        <SignalBlankRatio>0</SignalBlankRatio>
        <Volume>0</Volume>
        <SelectState>selected</SelectState>
      </WellDetails>
      <WellDetails>
        <Col>0</Col>
        <Row>3</Row>
        <RunNumber>0</RunNumber>
        <IsRatio>false</IsRatio>
        <IsReference>false</IsReference>
        <IsAssigned>false</IsAssigned>
        <IsSample>false</IsSample>
        <StandardReplicateGroupId />
        <SampleGroupId />
        <ExtCoeff>dsDNA</ExtCoeff>
        <SampleColorIndex>0</SampleColorIndex>
        <Red>0</Red>
        <Green>0</Green>
        <Blue>0</Blue>
        <ExtCoeffManual>false</ExtCoeffManual>
        <EC50Value>0</EC50Value>
        <IsOutlier>false</IsOutlier>
        <ConcDil>0</ConcDil>
        <AvgCalcConc>0</AvgCalcConc>
        <AvgRawData>0</AvgRawData>
        <MaxMinDiff>0</MaxMinDiff>
        <StDev>0</StDev>
        <CVValue>0</CVValue>
        <SignalBlankRatio>0</SignalBlankRatio>
        <Volume>0</Volume>
        <SelectState>selected</SelectState>
      </WellDetails>
      <WellDetails>
        <Col>1</Col>
        <Row>3</Row>
        <RunNumber>0</RunNumber>
        <IsRatio>false</IsRatio>
        <IsReference>false</IsReference>
        <IsAssigned>false</IsAssigned>
        <IsSample>false</IsSample>
        <StandardReplicateGroupId />
        <SampleGroupId />
        <ExtCoeff>dsDNA</ExtCoeff>
        <SampleColorIndex>0</SampleColorIndex>
        <Red>0</Red>
        <Green>0</Green>
        <Blue>0</Blue>
        <ExtCoeffManual>false</ExtCoeffManual>
        <EC50Value>0</EC50Value>
        <IsOutlier>false</IsOutlier>
        <ConcDil>0</ConcDil>
        <AvgCalcConc>0</AvgCalcConc>
        <AvgRawData>0</AvgRawData>
        <MaxMinDiff>0</MaxMinDiff>
        <StDev>0</StDev>
        <CVValue>0</CVValue>
        <SignalBlankRatio>0</SignalBlankRatio>
        <Volume>0</Volume>
        <SelectState>selected</SelectState>
      </WellDetails>
      <WellDetails>
        <Col>2</Col>
        <Row>3</Row>
        <RunNumber>0</RunNumber>
        <IsRatio>false</IsRatio>
        <IsReference>false</IsReference>
        <IsAssigned>false</IsAssigned>
        <IsSample>false</IsSample>
        <StandardReplicateGroupId />
        <SampleGroupId />
        <ExtCoeff>dsDNA</ExtCoeff>
        <SampleColorIndex>0</SampleColorIndex>
        <Red>0</Red>
        <Green>0</Green>
        <Blue>0</Blue>
        <ExtCoeffManual>false</ExtCoeffManual>
        <EC50Value>0</EC50Value>
        <IsOutlier>false</IsOutlier>
        <ConcDil>0</ConcDil>
        <AvgCalcConc>0</AvgCalcConc>
        <AvgRawData>0</AvgRawData>
        <MaxMinDiff>0</MaxMinDiff>
        <StDev>0</StDev>
        <CVValue>0</CVValue>
        <SignalBlankRatio>0</SignalBlankRatio>
        <Volume>0</Volume>
        <SelectState>selected</SelectState>
      </WellDetails>
      <WellDetails>
        <Col>3</Col>
        <Row>3</Row>
        <RunNumber>0</RunNumber>
        <IsRatio>false</IsRatio>
        <IsReference>false</IsReference>
        <IsAssigned>false</IsAssigned>
        <IsSample>false</IsSample>
        <StandardReplicateGroupId />
        <SampleGroupId />
        <ExtCoeff>dsDNA</ExtCoeff>
        <SampleColorIndex>0</SampleColorIndex>
        <Red>0</Red>
        <Green>0</Green>
        <Blue>0</Blue>
        <ExtCoeffManual>false</ExtCoeffManual>
        <EC50Value>0</EC50Value>
        <IsOutlier>false</IsOutlier>
        <ConcDil>0</ConcDil>
        <AvgCalcConc>0</AvgCalcConc>
        <AvgRawData>0</AvgRawData>
        <MaxMinDiff>0</MaxMinDiff>
        <StDev>0</StDev>
        <CVValue>0</CVValue>
        <SignalBlankRatio>0</SignalBlankRatio>
        <Volume>0</Volume>
        <SelectState>selected</SelectState>
      </WellDetails>
      <WellDetails>
        <Col>4</Col>
        <Row>3</Row>
        <RunNumber>0</RunNumber>
        <IsRatio>false</IsRatio>
        <IsReference>false</IsReference>
        <IsAssigned>false</IsAssigned>
        <IsSample>false</IsSample>
        <StandardReplicateGroupId />
        <SampleGroupId />
        <ExtCoeff>dsDNA</ExtCoeff>
        <SampleColorIndex>0</SampleColorIndex>
        <Red>0</Red>
        <Green>0</Green>
        <Blue>0</Blue>
        <ExtCoeffManual>false</ExtCoeffManual>
        <EC50Value>0</EC50Value>
        <IsOutlier>false</IsOutlier>
        <ConcDil>0</ConcDil>
        <AvgCalcConc>0</AvgCalcConc>
        <AvgRawData>0</AvgRawData>
        <MaxMinDiff>0</MaxMinDiff>
        <StDev>0</StDev>
        <CVValue>0</CVValue>
        <SignalBlankRatio>0</SignalBlankRatio>
        <Volume>0</Volume>
        <SelectState>selected</SelectState>
      </WellDetails>
      <WellDetails>
        <Col>5</Col>
        <Row>3</Row>
        <RunNumber>0</RunNumber>
        <IsRatio>false</IsRatio>
        <IsReference>false</IsReference>
        <IsAssigned>false</IsAssigned>
        <IsSample>false</IsSample>
        <StandardReplicateGroupId />
        <SampleGroupId />
        <ExtCoeff>dsDNA</ExtCoeff>
        <SampleColorIndex>0</SampleColorIndex>
        <Red>0</Red>
        <Green>0</Green>
        <Blue>0</Blue>
        <ExtCoeffManual>false</ExtCoeffManual>
        <EC50Value>0</EC50Value>
        <IsOutlier>false</IsOutlier>
        <ConcDil>0</ConcDil>
        <AvgCalcConc>0</AvgCalcConc>
        <AvgRawData>0</AvgRawData>
        <MaxMinDiff>0</MaxMinDiff>
        <StDev>0</StDev>
        <CVValue>0</CVValue>
        <SignalBlankRatio>0</SignalBlankRatio>
        <Volume>0</Volume>
        <SelectState>selected</SelectState>
      </WellDetails>
      <WellDetails>
        <Col>6</Col>
        <Row>3</Row>
        <RunNumber>0</RunNumber>
        <IsRatio>false</IsRatio>
        <IsReference>false</IsReference>
        <IsAssigned>false</IsAssigned>
        <IsSample>false</IsSample>
        <StandardReplicateGroupId />
        <SampleGroupId />
        <ExtCoeff>dsDNA</ExtCoeff>
        <SampleColorIndex>0</SampleColorIndex>
        <Red>0</Red>
        <Green>0</Green>
        <Blue>0</Blue>
        <ExtCoeffManual>false</ExtCoeffManual>
        <EC50Value>0</EC50Value>
        <IsOutlier>false</IsOutlier>
        <ConcDil>0</ConcDil>
        <AvgCalcConc>0</AvgCalcConc>
        <AvgRawData>0</AvgRawData>
        <MaxMinDiff>0</MaxMinDiff>
        <StDev>0</StDev>
        <CVValue>0</CVValue>
        <SignalBlankRatio>0</SignalBlankRatio>
        <Volume>0</Volume>
        <SelectState>selected</SelectState>
      </WellDetails>
      <WellDetails>
        <Col>7</Col>
        <Row>3</Row>
        <RunNumber>0</RunNumber>
        <IsRatio>false</IsRatio>
        <IsReference>false</IsReference>
        <IsAssigned>false</IsAssigned>
        <IsSample>false</IsSample>
        <StandardReplicateGroupId />
        <SampleGroupId />
        <ExtCoeff>dsDNA</ExtCoeff>
        <SampleColorIndex>0</SampleColorIndex>
        <Red>0</Red>
        <Green>0</Green>
        <Blue>0</Blue>
        <ExtCoeffManual>false</ExtCoeffManual>
        <EC50Value>0</EC50Value>
        <IsOutlier>false</IsOutlier>
        <ConcDil>0</ConcDil>
        <AvgCalcConc>0</AvgCalcConc>
        <AvgRawData>0</AvgRawData>
        <MaxMinDiff>0</MaxMinDiff>
        <StDev>0</StDev>
        <CVValue>0</CVValue>
        <SignalBlankRatio>0</SignalBlankRatio>
        <Volume>0</Volume>
        <SelectState>selected</SelectState>
      </WellDetails>
      <WellDetails>
        <Col>8</Col>
        <Row>3</Row>
        <RunNumber>0</RunNumber>
        <IsRatio>false</IsRatio>
        <IsReference>false</IsReference>
        <IsAssigned>false</IsAssigned>
        <IsSample>false</IsSample>
        <StandardReplicateGroupId />
        <SampleGroupId />
        <ExtCoeff>dsDNA</ExtCoeff>
        <SampleColorIndex>0</SampleColorIndex>
        <Red>0</Red>
        <Green>0</Green>
        <Blue>0</Blue>
        <ExtCoeffManual>false</ExtCoeffManual>
        <EC50Value>0</EC50Value>
        <IsOutlier>false</IsOutlier>
        <ConcDil>0</ConcDil>
        <AvgCalcConc>0</AvgCalcConc>
        <AvgRawData>0</AvgRawData>
        <MaxMinDiff>0</MaxMinDiff>
        <StDev>0</StDev>
        <CVValue>0</CVValue>
        <SignalBlankRatio>0</SignalBlankRatio>
        <Volume>0</Volume>
        <SelectState>selected</SelectState>
      </WellDetails>
      <WellDetails>
        <Col>9</Col>
        <Row>3</Row>
        <RunNumber>0</RunNumber>
        <IsRatio>false</IsRatio>
        <IsReference>false</IsReference>
        <IsAssigned>false</IsAssigned>
        <IsSample>false</IsSample>
        <StandardReplicateGroupId />
        <SampleGroupId />
        <ExtCoeff>dsDNA</ExtCoeff>
        <SampleColorIndex>0</SampleColorIndex>
        <Red>0</Red>
        <Green>0</Green>
        <Blue>0</Blue>
        <ExtCoeffManual>false</ExtCoeffManual>
        <EC50Value>0</EC50Value>
        <IsOutlier>false</IsOutlier>
        <ConcDil>0</ConcDil>
        <AvgCalcConc>0</AvgCalcConc>
        <AvgRawData>0</AvgRawData>
        <MaxMinDiff>0</MaxMinDiff>
        <StDev>0</StDev>
        <CVValue>0</CVValue>
        <SignalBlankRatio>0</SignalBlankRatio>
        <Volume>0</Volume>
        <SelectState>selected</SelectState>
      </WellDetails>
      <WellDetails>
        <Col>10</Col>
        <Row>3</Row>
        <RunNumber>0</RunNumber>
        <IsRatio>false</IsRatio>
        <IsReference>false</IsReference>
        <IsAssigned>false</IsAssigned>
        <IsSample>false</IsSample>
        <StandardReplicateGroupId />
        <SampleGroupId />
        <ExtCoeff>dsDNA</ExtCoeff>
        <SampleColorIndex>0</SampleColorIndex>
        <Red>0</Red>
        <Green>0</Green>
        <Blue>0</Blue>
        <ExtCoeffManual>false</ExtCoeffManual>
        <EC50Value>0</EC50Value>
        <IsOutlier>false</IsOutlier>
        <ConcDil>0</ConcDil>
        <AvgCalcConc>0</AvgCalcConc>
        <AvgRawData>0</AvgRawData>
        <MaxMinDiff>0</MaxMinDiff>
        <StDev>0</StDev>
        <CVValue>0</CVValue>
        <SignalBlankRatio>0</SignalBlankRatio>
        <Volume>0</Volume>
        <SelectState>selected</SelectState>
      </WellDetails>
      <WellDetails>
        <Col>11</Col>
        <Row>3</Row>
        <RunNumber>0</RunNumber>
        <IsRatio>false</IsRatio>
        <IsReference>false</IsReference>
        <IsAssigned>false</IsAssigned>
        <IsSample>false</IsSample>
        <StandardReplicateGroupId />
        <SampleGroupId />
        <ExtCoeff>dsDNA</ExtCoeff>
        <SampleColorIndex>0</SampleColorIndex>
        <Red>0</Red>
        <Green>0</Green>
        <Blue>0</Blue>
        <ExtCoeffManual>false</ExtCoeffManual>
        <EC50Value>0</EC50Value>
        <IsOutlier>false</IsOutlier>
        <ConcDil>0</ConcDil>
        <AvgCalcConc>0</AvgCalcConc>
        <AvgRawData>0</AvgRawData>
        <MaxMinDiff>0</MaxMinDiff>
        <StDev>0</StDev>
        <CVValue>0</CVValue>
        <SignalBlankRatio>0</SignalBlankRatio>
        <Volume>0</Volume>
        <SelectState>selected</SelectState>
      </WellDetails>
      <WellDetails>
        <Col>0</Col>
        <Row>4</Row>
        <RunNumber>0</RunNumber>
        <IsRatio>false</IsRatio>
        <IsReference>false</IsReference>
        <IsAssigned>false</IsAssigned>
        <IsSample>false</IsSample>
        <StandardReplicateGroupId />
        <SampleGroupId />
        <ExtCoeff>dsDNA</ExtCoeff>
        <SampleColorIndex>0</SampleColorIndex>
        <Red>0</Red>
        <Green>0</Green>
        <Blue>0</Blue>
        <ExtCoeffManual>false</ExtCoeffManual>
        <EC50Value>0</EC50Value>
        <IsOutlier>false</IsOutlier>
        <ConcDil>0</ConcDil>
        <AvgCalcConc>0</AvgCalcConc>
        <AvgRawData>0</AvgRawData>
        <MaxMinDiff>0</MaxMinDiff>
        <StDev>0</StDev>
        <CVValue>0</CVValue>
        <SignalBlankRatio>0</SignalBlankRatio>
        <Volume>0</Volume>
        <SelectState>selected</SelectState>
      </WellDetails>
      <WellDetails>
        <Col>1</Col>
        <Row>4</Row>
        <RunNumber>0</RunNumber>
        <IsRatio>false</IsRatio>
        <IsReference>false</IsReference>
        <IsAssigned>false</IsAssigned>
        <IsSample>false</IsSample>
        <StandardReplicateGroupId />
        <SampleGroupId />
        <ExtCoeff>dsDNA</ExtCoeff>
        <SampleColorIndex>0</SampleColorIndex>
        <Red>0</Red>
        <Green>0</Green>
        <Blue>0</Blue>
        <ExtCoeffManual>false</ExtCoeffManual>
        <EC50Value>0</EC50Value>
        <IsOutlier>false</IsOutlier>
        <ConcDil>0</ConcDil>
        <AvgCalcConc>0</AvgCalcConc>
        <AvgRawData>0</AvgRawData>
        <MaxMinDiff>0</MaxMinDiff>
        <StDev>0</StDev>
        <CVValue>0</CVValue>
        <SignalBlankRatio>0</SignalBlankRatio>
        <Volume>0</Volume>
        <SelectState>selected</SelectState>
      </WellDetails>
      <WellDetails>
        <Col>2</Col>
        <Row>4</Row>
        <RunNumber>0</RunNumber>
        <IsRatio>false</IsRatio>
        <IsReference>false</IsReference>
        <IsAssigned>false</IsAssigned>
        <IsSample>false</IsSample>
        <StandardReplicateGroupId />
        <SampleGroupId />
        <ExtCoeff>dsDNA</ExtCoeff>
        <SampleColorIndex>0</SampleColorIndex>
        <Red>0</Red>
        <Green>0</Green>
        <Blue>0</Blue>
        <ExtCoeffManual>false</ExtCoeffManual>
        <EC50Value>0</EC50Value>
        <IsOutlier>false</IsOutlier>
        <ConcDil>0</ConcDil>
        <AvgCalcConc>0</AvgCalcConc>
        <AvgRawData>0</AvgRawData>
        <MaxMinDiff>0</MaxMinDiff>
        <StDev>0</StDev>
        <CVValue>0</CVValue>
        <SignalBlankRatio>0</SignalBlankRatio>
        <Volume>0</Volume>
        <SelectState>selected</SelectState>
      </WellDetails>
      <WellDetails>
        <Col>3</Col>
        <Row>4</Row>
        <RunNumber>0</RunNumber>
        <IsRatio>false</IsRatio>
        <IsReference>false</IsReference>
        <IsAssigned>false</IsAssigned>
        <IsSample>false</IsSample>
        <StandardReplicateGroupId />
        <SampleGroupId />
        <ExtCoeff>dsDNA</ExtCoeff>
        <SampleColorIndex>0</SampleColorIndex>
        <Red>0</Red>
        <Green>0</Green>
        <Blue>0</Blue>
        <ExtCoeffManual>false</ExtCoeffManual>
        <EC50Value>0</EC50Value>
        <IsOutlier>false</IsOutlier>
        <ConcDil>0</ConcDil>
        <AvgCalcConc>0</AvgCalcConc>
        <AvgRawData>0</AvgRawData>
        <MaxMinDiff>0</MaxMinDiff>
        <StDev>0</StDev>
        <CVValue>0</CVValue>
        <SignalBlankRatio>0</SignalBlankRatio>
        <Volume>0</Volume>
        <SelectState>selected</SelectState>
      </WellDetails>
      <WellDetails>
        <Col>4</Col>
        <Row>4</Row>
        <RunNumber>0</RunNumber>
        <IsRatio>false</IsRatio>
        <IsReference>false</IsReference>
        <IsAssigned>false</IsAssigned>
        <IsSample>false</IsSample>
        <StandardReplicateGroupId />
        <SampleGroupId />
        <ExtCoeff>dsDNA</ExtCoeff>
        <SampleColorIndex>0</SampleColorIndex>
        <Red>0</Red>
        <Green>0</Green>
        <Blue>0</Blue>
        <ExtCoeffManual>false</ExtCoeffManual>
        <EC50Value>0</EC50Value>
        <IsOutlier>false</IsOutlier>
        <ConcDil>0</ConcDil>
        <AvgCalcConc>0</AvgCalcConc>
        <AvgRawData>0</AvgRawData>
        <MaxMinDiff>0</MaxMinDiff>
        <StDev>0</StDev>
        <CVValue>0</CVValue>
        <SignalBlankRatio>0</SignalBlankRatio>
        <Volume>0</Volume>
        <SelectState>selected</SelectState>
      </WellDetails>
      <WellDetails>
        <Col>5</Col>
        <Row>4</Row>
        <RunNumber>0</RunNumber>
        <IsRatio>false</IsRatio>
        <IsReference>false</IsReference>
        <IsAssigned>false</IsAssigned>
        <IsSample>false</IsSample>
        <StandardReplicateGroupId />
        <SampleGroupId />
        <ExtCoeff>dsDNA</ExtCoeff>
        <SampleColorIndex>0</SampleColorIndex>
        <Red>0</Red>
        <Green>0</Green>
        <Blue>0</Blue>
        <ExtCoeffManual>false</ExtCoeffManual>
        <EC50Value>0</EC50Value>
        <IsOutlier>false</IsOutlier>
        <ConcDil>0</ConcDil>
        <AvgCalcConc>0</AvgCalcConc>
        <AvgRawData>0</AvgRawData>
        <MaxMinDiff>0</MaxMinDiff>
        <StDev>0</StDev>
        <CVValue>0</CVValue>
        <SignalBlankRatio>0</SignalBlankRatio>
        <Volume>0</Volume>
        <SelectState>selected</SelectState>
      </WellDetails>
      <WellDetails>
        <Col>6</Col>
        <Row>4</Row>
        <RunNumber>0</RunNumber>
        <IsRatio>false</IsRatio>
        <IsReference>false</IsReference>
        <IsAssigned>false</IsAssigned>
        <IsSample>false</IsSample>
        <StandardReplicateGroupId />
        <SampleGroupId />
        <ExtCoeff>dsDNA</ExtCoeff>
        <SampleColorIndex>0</SampleColorIndex>
        <Red>0</Red>
        <Green>0</Green>
        <Blue>0</Blue>
        <ExtCoeffManual>false</ExtCoeffManual>
        <EC50Value>0</EC50Value>
        <IsOutlier>false</IsOutlier>
        <ConcDil>0</ConcDil>
        <AvgCalcConc>0</AvgCalcConc>
        <AvgRawData>0</AvgRawData>
        <MaxMinDiff>0</MaxMinDiff>
        <StDev>0</StDev>
        <CVValue>0</CVValue>
        <SignalBlankRatio>0</SignalBlankRatio>
        <Volume>0</Volume>
        <SelectState>selected</SelectState>
      </WellDetails>
      <WellDetails>
        <Col>7</Col>
        <Row>4</Row>
        <RunNumber>0</RunNumber>
        <IsRatio>false</IsRatio>
        <IsReference>false</IsReference>
        <IsAssigned>false</IsAssigned>
        <IsSample>false</IsSample>
        <StandardReplicateGroupId />
        <SampleGroupId />
        <ExtCoeff>dsDNA</ExtCoeff>
        <SampleColorIndex>0</SampleColorIndex>
        <Red>0</Red>
        <Green>0</Green>
        <Blue>0</Blue>
        <ExtCoeffManual>false</ExtCoeffManual>
        <EC50Value>0</EC50Value>
        <IsOutlier>false</IsOutlier>
        <ConcDil>0</ConcDil>
        <AvgCalcConc>0</AvgCalcConc>
        <AvgRawData>0</AvgRawData>
        <MaxMinDiff>0</MaxMinDiff>
        <StDev>0</StDev>
        <CVValue>0</CVValue>
        <SignalBlankRatio>0</SignalBlankRatio>
        <Volume>0</Volume>
        <SelectState>selected</SelectState>
      </WellDetails>
      <WellDetails>
        <Col>8</Col>
        <Row>4</Row>
        <RunNumber>0</RunNumber>
        <IsRatio>false</IsRatio>
        <IsReference>false</IsReference>
        <IsAssigned>false</IsAssigned>
        <IsSample>false</IsSample>
        <StandardReplicateGroupId />
        <SampleGroupId />
        <ExtCoeff>dsDNA</ExtCoeff>
        <SampleColorIndex>0</SampleColorIndex>
        <Red>0</Red>
        <Green>0</Green>
        <Blue>0</Blue>
        <ExtCoeffManual>false</ExtCoeffManual>
        <EC50Value>0</EC50Value>
        <IsOutlier>false</IsOutlier>
        <ConcDil>0</ConcDil>
        <AvgCalcConc>0</AvgCalcConc>
        <AvgRawData>0</AvgRawData>
        <MaxMinDiff>0</MaxMinDiff>
        <StDev>0</StDev>
        <CVValue>0</CVValue>
        <SignalBlankRatio>0</SignalBlankRatio>
        <Volume>0</Volume>
        <SelectState>selected</SelectState>
      </WellDetails>
      <WellDetails>
        <Col>9</Col>
        <Row>4</Row>
        <RunNumber>0</RunNumber>
        <IsRatio>false</IsRatio>
        <IsReference>false</IsReference>
        <IsAssigned>false</IsAssigned>
        <IsSample>false</IsSample>
        <StandardReplicateGroupId />
        <SampleGroupId />
        <ExtCoeff>dsDNA</ExtCoeff>
        <SampleColorIndex>0</SampleColorIndex>
        <Red>0</Red>
        <Green>0</Green>
        <Blue>0</Blue>
        <ExtCoeffManual>false</ExtCoeffManual>
        <EC50Value>0</EC50Value>
        <IsOutlier>false</IsOutlier>
        <ConcDil>0</ConcDil>
        <AvgCalcConc>0</AvgCalcConc>
        <AvgRawData>0</AvgRawData>
        <MaxMinDiff>0</MaxMinDiff>
        <StDev>0</StDev>
        <CVValue>0</CVValue>
        <SignalBlankRatio>0</SignalBlankRatio>
        <Volume>0</Volume>
        <SelectState>selected</SelectState>
      </WellDetails>
      <WellDetails>
        <Col>10</Col>
        <Row>4</Row>
        <RunNumber>0</RunNumber>
        <IsRatio>false</IsRatio>
        <IsReference>false</IsReference>
        <IsAssigned>false</IsAssigned>
        <IsSample>false</IsSample>
        <StandardReplicateGroupId />
        <SampleGroupId />
        <ExtCoeff>dsDNA</ExtCoeff>
        <SampleColorIndex>0</SampleColorIndex>
        <Red>0</Red>
        <Green>0</Green>
        <Blue>0</Blue>
        <ExtCoeffManual>false</ExtCoeffManual>
        <EC50Value>0</EC50Value>
        <IsOutlier>false</IsOutlier>
        <ConcDil>0</ConcDil>
        <AvgCalcConc>0</AvgCalcConc>
        <AvgRawData>0</AvgRawData>
        <MaxMinDiff>0</MaxMinDiff>
        <StDev>0</StDev>
        <CVValue>0</CVValue>
        <SignalBlankRatio>0</SignalBlankRatio>
        <Volume>0</Volume>
        <SelectState>selected</SelectState>
      </WellDetails>
      <WellDetails>
        <Col>11</Col>
        <Row>4</Row>
        <RunNumber>0</RunNumber>
        <IsRatio>false</IsRatio>
        <IsReference>false</IsReference>
        <IsAssigned>false</IsAssigned>
        <IsSample>false</IsSample>
        <StandardReplicateGroupId />
        <SampleGroupId />
        <ExtCoeff>dsDNA</ExtCoeff>
        <SampleColorIndex>0</SampleColorIndex>
        <Red>0</Red>
        <Green>0</Green>
        <Blue>0</Blue>
        <ExtCoeffManual>false</ExtCoeffManual>
        <EC50Value>0</EC50Value>
        <IsOutlier>false</IsOutlier>
        <ConcDil>0</ConcDil>
        <AvgCalcConc>0</AvgCalcConc>
        <AvgRawData>0</AvgRawData>
        <MaxMinDiff>0</MaxMinDiff>
        <StDev>0</StDev>
        <CVValue>0</CVValue>
        <SignalBlankRatio>0</SignalBlankRatio>
        <Volume>0</Volume>
        <SelectState>selected</SelectState>
      </WellDetails>
      <WellDetails>
        <Col>0</Col>
        <Row>5</Row>
        <RunNumber>0</RunNumber>
        <IsRatio>false</IsRatio>
        <IsReference>false</IsReference>
        <IsAssigned>false</IsAssigned>
        <IsSample>false</IsSample>
        <StandardReplicateGroupId />
        <SampleGroupId />
        <ExtCoeff>dsDNA</ExtCoeff>
        <SampleColorIndex>0</SampleColorIndex>
        <Red>0</Red>
        <Green>0</Green>
        <Blue>0</Blue>
        <ExtCoeffManual>false</ExtCoeffManual>
        <EC50Value>0</EC50Value>
        <IsOutlier>false</IsOutlier>
        <ConcDil>0</ConcDil>
        <AvgCalcConc>0</AvgCalcConc>
        <AvgRawData>0</AvgRawData>
        <MaxMinDiff>0</MaxMinDiff>
        <StDev>0</StDev>
        <CVValue>0</CVValue>
        <SignalBlankRatio>0</SignalBlankRatio>
        <Volume>0</Volume>
        <SelectState>selected</SelectState>
      </WellDetails>
      <WellDetails>
        <Col>1</Col>
        <Row>5</Row>
        <RunNumber>0</RunNumber>
        <IsRatio>false</IsRatio>
        <IsReference>false</IsReference>
        <IsAssigned>false</IsAssigned>
        <IsSample>false</IsSample>
        <StandardReplicateGroupId />
        <SampleGroupId />
        <ExtCoeff>dsDNA</ExtCoeff>
        <SampleColorIndex>0</SampleColorIndex>
        <Red>0</Red>
        <Green>0</Green>
        <Blue>0</Blue>
        <ExtCoeffManual>false</ExtCoeffManual>
        <EC50Value>0</EC50Value>
        <IsOutlier>false</IsOutlier>
        <ConcDil>0</ConcDil>
        <AvgCalcConc>0</AvgCalcConc>
        <AvgRawData>0</AvgRawData>
        <MaxMinDiff>0</MaxMinDiff>
        <StDev>0</StDev>
        <CVValue>0</CVValue>
        <SignalBlankRatio>0</SignalBlankRatio>
        <Volume>0</Volume>
        <SelectState>selected</SelectState>
      </WellDetails>
      <WellDetails>
        <Col>2</Col>
        <Row>5</Row>
        <RunNumber>0</RunNumber>
        <IsRatio>false</IsRatio>
        <IsReference>false</IsReference>
        <IsAssigned>false</IsAssigned>
        <IsSample>false</IsSample>
        <StandardReplicateGroupId />
        <SampleGroupId />
        <ExtCoeff>dsDNA</ExtCoeff>
        <SampleColorIndex>0</SampleColorIndex>
        <Red>0</Red>
        <Green>0</Green>
        <Blue>0</Blue>
        <ExtCoeffManual>false</ExtCoeffManual>
        <EC50Value>0</EC50Value>
        <IsOutlier>false</IsOutlier>
        <ConcDil>0</ConcDil>
        <AvgCalcConc>0</AvgCalcConc>
        <AvgRawData>0</AvgRawData>
        <MaxMinDiff>0</MaxMinDiff>
        <StDev>0</StDev>
        <CVValue>0</CVValue>
        <SignalBlankRatio>0</SignalBlankRatio>
        <Volume>0</Volume>
        <SelectState>selected</SelectState>
      </WellDetails>
      <WellDetails>
        <Col>3</Col>
        <Row>5</Row>
        <RunNumber>0</RunNumber>
        <IsRatio>false</IsRatio>
        <IsReference>false</IsReference>
        <IsAssigned>false</IsAssigned>
        <IsSample>false</IsSample>
        <StandardReplicateGroupId />
        <SampleGroupId />
        <ExtCoeff>dsDNA</ExtCoeff>
        <SampleColorIndex>0</SampleColorIndex>
        <Red>0</Red>
        <Green>0</Green>
        <Blue>0</Blue>
        <ExtCoeffManual>false</ExtCoeffManual>
        <EC50Value>0</EC50Value>
        <IsOutlier>false</IsOutlier>
        <ConcDil>0</ConcDil>
        <AvgCalcConc>0</AvgCalcConc>
        <AvgRawData>0</AvgRawData>
        <MaxMinDiff>0</MaxMinDiff>
        <StDev>0</StDev>
        <CVValue>0</CVValue>
        <SignalBlankRatio>0</SignalBlankRatio>
        <Volume>0</Volume>
        <SelectState>selected</SelectState>
      </WellDetails>
      <WellDetails>
        <Col>4</Col>
        <Row>5</Row>
        <RunNumber>0</RunNumber>
        <IsRatio>false</IsRatio>
        <IsReference>false</IsReference>
        <IsAssigned>false</IsAssigned>
        <IsSample>false</IsSample>
        <StandardReplicateGroupId />
        <SampleGroupId />
        <ExtCoeff>dsDNA</ExtCoeff>
        <SampleColorIndex>0</SampleColorIndex>
        <Red>0</Red>
        <Green>0</Green>
        <Blue>0</Blue>
        <ExtCoeffManual>false</ExtCoeffManual>
        <EC50Value>0</EC50Value>
        <IsOutlier>false</IsOutlier>
        <ConcDil>0</ConcDil>
        <AvgCalcConc>0</AvgCalcConc>
        <AvgRawData>0</AvgRawData>
        <MaxMinDiff>0</MaxMinDiff>
        <StDev>0</StDev>
        <CVValue>0</CVValue>
        <SignalBlankRatio>0</SignalBlankRatio>
        <Volume>0</Volume>
        <SelectState>selected</SelectState>
      </WellDetails>
      <WellDetails>
        <Col>5</Col>
        <Row>5</Row>
        <RunNumber>0</RunNumber>
        <IsRatio>false</IsRatio>
        <IsReference>false</IsReference>
        <IsAssigned>false</IsAssigned>
        <IsSample>false</IsSample>
        <StandardReplicateGroupId />
        <SampleGroupId />
        <ExtCoeff>dsDNA</ExtCoeff>
        <SampleColorIndex>0</SampleColorIndex>
        <Red>0</Red>
        <Green>0</Green>
        <Blue>0</Blue>
        <ExtCoeffManual>false</ExtCoeffManual>
        <EC50Value>0</EC50Value>
        <IsOutlier>false</IsOutlier>
        <ConcDil>0</ConcDil>
        <AvgCalcConc>0</AvgCalcConc>
        <AvgRawData>0</AvgRawData>
        <MaxMinDiff>0</MaxMinDiff>
        <StDev>0</StDev>
        <CVValue>0</CVValue>
        <SignalBlankRatio>0</SignalBlankRatio>
        <Volume>0</Volume>
        <SelectState>selected</SelectState>
      </WellDetails>
      <WellDetails>
        <Col>6</Col>
        <Row>5</Row>
        <RunNumber>0</RunNumber>
        <IsRatio>false</IsRatio>
        <IsReference>false</IsReference>
        <IsAssigned>false</IsAssigned>
        <IsSample>false</IsSample>
        <StandardReplicateGroupId />
        <SampleGroupId />
        <ExtCoeff>dsDNA</ExtCoeff>
        <SampleColorIndex>0</SampleColorIndex>
        <Red>0</Red>
        <Green>0</Green>
        <Blue>0</Blue>
        <ExtCoeffManual>false</ExtCoeffManual>
        <EC50Value>0</EC50Value>
        <IsOutlier>false</IsOutlier>
        <ConcDil>0</ConcDil>
        <AvgCalcConc>0</AvgCalcConc>
        <AvgRawData>0</AvgRawData>
        <MaxMinDiff>0</MaxMinDiff>
        <StDev>0</StDev>
        <CVValue>0</CVValue>
        <SignalBlankRatio>0</SignalBlankRatio>
        <Volume>0</Volume>
        <SelectState>selected</SelectState>
      </WellDetails>
      <WellDetails>
        <Col>7</Col>
        <Row>5</Row>
        <RunNumber>0</RunNumber>
        <IsRatio>false</IsRatio>
        <IsReference>false</IsReference>
        <IsAssigned>false</IsAssigned>
        <IsSample>false</IsSample>
        <StandardReplicateGroupId />
        <SampleGroupId />
        <ExtCoeff>dsDNA</ExtCoeff>
        <SampleColorIndex>0</SampleColorIndex>
        <Red>0</Red>
        <Green>0</Green>
        <Blue>0</Blue>
        <ExtCoeffManual>false</ExtCoeffManual>
        <EC50Value>0</EC50Value>
        <IsOutlier>false</IsOutlier>
        <ConcDil>0</ConcDil>
        <AvgCalcConc>0</AvgCalcConc>
        <AvgRawData>0</AvgRawData>
        <MaxMinDiff>0</MaxMinDiff>
        <StDev>0</StDev>
        <CVValue>0</CVValue>
        <SignalBlankRatio>0</SignalBlankRatio>
        <Volume>0</Volume>
        <SelectState>selected</SelectState>
      </WellDetails>
      <WellDetails>
        <Col>8</Col>
        <Row>5</Row>
        <RunNumber>0</RunNumber>
        <IsRatio>false</IsRatio>
        <IsReference>false</IsReference>
        <IsAssigned>false</IsAssigned>
        <IsSample>false</IsSample>
        <StandardReplicateGroupId />
        <SampleGroupId />
        <ExtCoeff>dsDNA</ExtCoeff>
        <SampleColorIndex>0</SampleColorIndex>
        <Red>0</Red>
        <Green>0</Green>
        <Blue>0</Blue>
        <ExtCoeffManual>false</ExtCoeffManual>
        <EC50Value>0</EC50Value>
        <IsOutlier>false</IsOutlier>
        <ConcDil>0</ConcDil>
        <AvgCalcConc>0</AvgCalcConc>
        <AvgRawData>0</AvgRawData>
        <MaxMinDiff>0</MaxMinDiff>
        <StDev>0</StDev>
        <CVValue>0</CVValue>
        <SignalBlankRatio>0</SignalBlankRatio>
        <Volume>0</Volume>
        <SelectState>selected</SelectState>
      </WellDetails>
      <WellDetails>
        <Col>9</Col>
        <Row>5</Row>
        <RunNumber>0</RunNumber>
        <IsRatio>false</IsRatio>
        <IsReference>false</IsReference>
        <IsAssigned>false</IsAssigned>
        <IsSample>false</IsSample>
        <StandardReplicateGroupId />
        <SampleGroupId />
        <ExtCoeff>dsDNA</ExtCoeff>
        <SampleColorIndex>0</SampleColorIndex>
        <Red>0</Red>
        <Green>0</Green>
        <Blue>0</Blue>
        <ExtCoeffManual>false</ExtCoeffManual>
        <EC50Value>0</EC50Value>
        <IsOutlier>false</IsOutlier>
        <ConcDil>0</ConcDil>
        <AvgCalcConc>0</AvgCalcConc>
        <AvgRawData>0</AvgRawData>
        <MaxMinDiff>0</MaxMinDiff>
        <StDev>0</StDev>
        <CVValue>0</CVValue>
        <SignalBlankRatio>0</SignalBlankRatio>
        <Volume>0</Volume>
        <SelectState>selected</SelectState>
      </WellDetails>
      <WellDetails>
        <Col>10</Col>
        <Row>5</Row>
        <RunNumber>0</RunNumber>
        <IsRatio>false</IsRatio>
        <IsReference>false</IsReference>
        <IsAssigned>false</IsAssigned>
        <IsSample>false</IsSample>
        <StandardReplicateGroupId />
        <SampleGroupId />
        <ExtCoeff>dsDNA</ExtCoeff>
        <SampleColorIndex>0</SampleColorIndex>
        <Red>0</Red>
        <Green>0</Green>
        <Blue>0</Blue>
        <ExtCoeffManual>false</ExtCoeffManual>
        <EC50Value>0</EC50Value>
        <IsOutlier>false</IsOutlier>
        <ConcDil>0</ConcDil>
        <AvgCalcConc>0</AvgCalcConc>
        <AvgRawData>0</AvgRawData>
        <MaxMinDiff>0</MaxMinDiff>
        <StDev>0</StDev>
        <CVValue>0</CVValue>
        <SignalBlankRatio>0</SignalBlankRatio>
        <Volume>0</Volume>
        <SelectState>selected</SelectState>
      </WellDetails>
      <WellDetails>
        <Col>11</Col>
        <Row>5</Row>
        <RunNumber>0</RunNumber>
        <IsRatio>false</IsRatio>
        <IsReference>false</IsReference>
        <IsAssigned>false</IsAssigned>
        <IsSample>false</IsSample>
        <StandardReplicateGroupId />
        <SampleGroupId />
        <ExtCoeff>dsDNA</ExtCoeff>
        <SampleColorIndex>0</SampleColorIndex>
        <Red>0</Red>
        <Green>0</Green>
        <Blue>0</Blue>
        <ExtCoeffManual>false</ExtCoeffManual>
        <EC50Value>0</EC50Value>
        <IsOutlier>false</IsOutlier>
        <ConcDil>0</ConcDil>
        <AvgCalcConc>0</AvgCalcConc>
        <AvgRawData>0</AvgRawData>
        <MaxMinDiff>0</MaxMinDiff>
        <StDev>0</StDev>
        <CVValue>0</CVValue>
        <SignalBlankRatio>0</SignalBlankRatio>
        <Volume>0</Volume>
        <SelectState>selected</SelectState>
      </WellDetails>
      <WellDetails>
        <Col>0</Col>
        <Row>6</Row>
        <RunNumber>0</RunNumber>
        <IsRatio>false</IsRatio>
        <IsReference>false</IsReference>
        <IsAssigned>false</IsAssigned>
        <IsSample>false</IsSample>
        <StandardReplicateGroupId />
        <SampleGroupId />
        <ExtCoeff>dsDNA</ExtCoeff>
        <SampleColorIndex>0</SampleColorIndex>
        <Red>0</Red>
        <Green>0</Green>
        <Blue>0</Blue>
        <ExtCoeffManual>false</ExtCoeffManual>
        <EC50Value>0</EC50Value>
        <IsOutlier>false</IsOutlier>
        <ConcDil>0</ConcDil>
        <AvgCalcConc>0</AvgCalcConc>
        <AvgRawData>0</AvgRawData>
        <MaxMinDiff>0</MaxMinDiff>
        <StDev>0</StDev>
        <CVValue>0</CVValue>
        <SignalBlankRatio>0</SignalBlankRatio>
        <Volume>0</Volume>
        <SelectState>selected</SelectState>
      </WellDetails>
      <WellDetails>
        <Col>1</Col>
        <Row>6</Row>
        <RunNumber>0</RunNumber>
        <IsRatio>false</IsRatio>
        <IsReference>false</IsReference>
        <IsAssigned>false</IsAssigned>
        <IsSample>false</IsSample>
        <StandardReplicateGroupId />
        <SampleGroupId />
        <ExtCoeff>dsDNA</ExtCoeff>
        <SampleColorIndex>0</SampleColorIndex>
        <Red>0</Red>
        <Green>0</Green>
        <Blue>0</Blue>
        <ExtCoeffManual>false</ExtCoeffManual>
        <EC50Value>0</EC50Value>
        <IsOutlier>false</IsOutlier>
        <ConcDil>0</ConcDil>
        <AvgCalcConc>0</AvgCalcConc>
        <AvgRawData>0</AvgRawData>
        <MaxMinDiff>0</MaxMinDiff>
        <StDev>0</StDev>
        <CVValue>0</CVValue>
        <SignalBlankRatio>0</SignalBlankRatio>
        <Volume>0</Volume>
        <SelectState>selected</SelectState>
      </WellDetails>
      <WellDetails>
        <Col>2</Col>
        <Row>6</Row>
        <RunNumber>0</RunNumber>
        <IsRatio>false</IsRatio>
        <IsReference>false</IsReference>
        <IsAssigned>false</IsAssigned>
        <IsSample>false</IsSample>
        <StandardReplicateGroupId />
        <SampleGroupId />
        <ExtCoeff>dsDNA</ExtCoeff>
        <SampleColorIndex>0</SampleColorIndex>
        <Red>0</Red>
        <Green>0</Green>
        <Blue>0</Blue>
        <ExtCoeffManual>false</ExtCoeffManual>
        <EC50Value>0</EC50Value>
        <IsOutlier>false</IsOutlier>
        <ConcDil>0</ConcDil>
        <AvgCalcConc>0</AvgCalcConc>
        <AvgRawData>0</AvgRawData>
        <MaxMinDiff>0</MaxMinDiff>
        <StDev>0</StDev>
        <CVValue>0</CVValue>
        <SignalBlankRatio>0</SignalBlankRatio>
        <Volume>0</Volume>
        <SelectState>selected</SelectState>
      </WellDetails>
      <WellDetails>
        <Col>3</Col>
        <Row>6</Row>
        <RunNumber>0</RunNumber>
        <IsRatio>false</IsRatio>
        <IsReference>false</IsReference>
        <IsAssigned>false</IsAssigned>
        <IsSample>false</IsSample>
        <StandardReplicateGroupId />
        <SampleGroupId />
        <ExtCoeff>dsDNA</ExtCoeff>
        <SampleColorIndex>0</SampleColorIndex>
        <Red>0</Red>
        <Green>0</Green>
        <Blue>0</Blue>
        <ExtCoeffManual>false</ExtCoeffManual>
        <EC50Value>0</EC50Value>
        <IsOutlier>false</IsOutlier>
        <ConcDil>0</ConcDil>
        <AvgCalcConc>0</AvgCalcConc>
        <AvgRawData>0</AvgRawData>
        <MaxMinDiff>0</MaxMinDiff>
        <StDev>0</StDev>
        <CVValue>0</CVValue>
        <SignalBlankRatio>0</SignalBlankRatio>
        <Volume>0</Volume>
        <SelectState>selected</SelectState>
      </WellDetails>
      <WellDetails>
        <Col>4</Col>
        <Row>6</Row>
        <RunNumber>0</RunNumber>
        <IsRatio>false</IsRatio>
        <IsReference>false</IsReference>
        <IsAssigned>false</IsAssigned>
        <IsSample>false</IsSample>
        <StandardReplicateGroupId />
        <SampleGroupId />
        <ExtCoeff>dsDNA</ExtCoeff>
        <SampleColorIndex>0</SampleColorIndex>
        <Red>0</Red>
        <Green>0</Green>
        <Blue>0</Blue>
        <ExtCoeffManual>false</ExtCoeffManual>
        <EC50Value>0</EC50Value>
        <IsOutlier>false</IsOutlier>
        <ConcDil>0</ConcDil>
        <AvgCalcConc>0</AvgCalcConc>
        <AvgRawData>0</AvgRawData>
        <MaxMinDiff>0</MaxMinDiff>
        <StDev>0</StDev>
        <CVValue>0</CVValue>
        <SignalBlankRatio>0</SignalBlankRatio>
        <Volume>0</Volume>
        <SelectState>selected</SelectState>
      </WellDetails>
      <WellDetails>
        <Col>5</Col>
        <Row>6</Row>
        <RunNumber>0</RunNumber>
        <IsRatio>false</IsRatio>
        <IsReference>false</IsReference>
        <IsAssigned>false</IsAssigned>
        <IsSample>false</IsSample>
        <StandardReplicateGroupId />
        <SampleGroupId />
        <ExtCoeff>dsDNA</ExtCoeff>
        <SampleColorIndex>0</SampleColorIndex>
        <Red>0</Red>
        <Green>0</Green>
        <Blue>0</Blue>
        <ExtCoeffManual>false</ExtCoeffManual>
        <EC50Value>0</EC50Value>
        <IsOutlier>false</IsOutlier>
        <ConcDil>0</ConcDil>
        <AvgCalcConc>0</AvgCalcConc>
        <AvgRawData>0</AvgRawData>
        <MaxMinDiff>0</MaxMinDiff>
        <StDev>0</StDev>
        <CVValue>0</CVValue>
        <SignalBlankRatio>0</SignalBlankRatio>
        <Volume>0</Volume>
        <SelectState>selected</SelectState>
      </WellDetails>
      <WellDetails>
        <Col>6</Col>
        <Row>6</Row>
        <RunNumber>0</RunNumber>
        <IsRatio>false</IsRatio>
        <IsReference>false</IsReference>
        <IsAssigned>false</IsAssigned>
        <IsSample>false</IsSample>
        <StandardReplicateGroupId />
        <SampleGroupId />
        <ExtCoeff>dsDNA</ExtCoeff>
        <SampleColorIndex>0</SampleColorIndex>
        <Red>0</Red>
        <Green>0</Green>
        <Blue>0</Blue>
        <ExtCoeffManual>false</ExtCoeffManual>
        <EC50Value>0</EC50Value>
        <IsOutlier>false</IsOutlier>
        <ConcDil>0</ConcDil>
        <AvgCalcConc>0</AvgCalcConc>
        <AvgRawData>0</AvgRawData>
        <MaxMinDiff>0</MaxMinDiff>
        <StDev>0</StDev>
        <CVValue>0</CVValue>
        <SignalBlankRatio>0</SignalBlankRatio>
        <Volume>0</Volume>
        <SelectState>selected</SelectState>
      </WellDetails>
      <WellDetails>
        <Col>7</Col>
        <Row>6</Row>
        <RunNumber>0</RunNumber>
        <IsRatio>false</IsRatio>
        <IsReference>false</IsReference>
        <IsAssigned>false</IsAssigned>
        <IsSample>false</IsSample>
        <StandardReplicateGroupId />
        <SampleGroupId />
        <ExtCoeff>dsDNA</ExtCoeff>
        <SampleColorIndex>0</SampleColorIndex>
        <Red>0</Red>
        <Green>0</Green>
        <Blue>0</Blue>
        <ExtCoeffManual>false</ExtCoeffManual>
        <EC50Value>0</EC50Value>
        <IsOutlier>false</IsOutlier>
        <ConcDil>0</ConcDil>
        <AvgCalcConc>0</AvgCalcConc>
        <AvgRawData>0</AvgRawData>
        <MaxMinDiff>0</MaxMinDiff>
        <StDev>0</StDev>
        <CVValue>0</CVValue>
        <SignalBlankRatio>0</SignalBlankRatio>
        <Volume>0</Volume>
        <SelectState>selected</SelectState>
      </WellDetails>
      <WellDetails>
        <Col>8</Col>
        <Row>6</Row>
        <RunNumber>0</RunNumber>
        <IsRatio>false</IsRatio>
        <IsReference>false</IsReference>
        <IsAssigned>false</IsAssigned>
        <IsSample>false</IsSample>
        <StandardReplicateGroupId />
        <SampleGroupId />
        <ExtCoeff>dsDNA</ExtCoeff>
        <SampleColorIndex>0</SampleColorIndex>
        <Red>0</Red>
        <Green>0</Green>
        <Blue>0</Blue>
        <ExtCoeffManual>false</ExtCoeffManual>
        <EC50Value>0</EC50Value>
        <IsOutlier>false</IsOutlier>
        <ConcDil>0</ConcDil>
        <AvgCalcConc>0</AvgCalcConc>
        <AvgRawData>0</AvgRawData>
        <MaxMinDiff>0</MaxMinDiff>
        <StDev>0</StDev>
        <CVValue>0</CVValue>
        <SignalBlankRatio>0</SignalBlankRatio>
        <Volume>0</Volume>
        <SelectState>selected</SelectState>
      </WellDetails>
      <WellDetails>
        <Col>9</Col>
        <Row>6</Row>
        <RunNumber>0</RunNumber>
        <IsRatio>false</IsRatio>
        <IsReference>false</IsReference>
        <IsAssigned>false</IsAssigned>
        <IsSample>false</IsSample>
        <StandardReplicateGroupId />
        <SampleGroupId />
        <ExtCoeff>dsDNA</ExtCoeff>
        <SampleColorIndex>0</SampleColorIndex>
        <Red>0</Red>
        <Green>0</Green>
        <Blue>0</Blue>
        <ExtCoeffManual>false</ExtCoeffManual>
        <EC50Value>0</EC50Value>
        <IsOutlier>false</IsOutlier>
        <ConcDil>0</ConcDil>
        <AvgCalcConc>0</AvgCalcConc>
        <AvgRawData>0</AvgRawData>
        <MaxMinDiff>0</MaxMinDiff>
        <StDev>0</StDev>
        <CVValue>0</CVValue>
        <SignalBlankRatio>0</SignalBlankRatio>
        <Volume>0</Volume>
        <SelectState>selected</SelectState>
      </WellDetails>
      <WellDetails>
        <Col>10</Col>
        <Row>6</Row>
        <RunNumber>0</RunNumber>
        <IsRatio>false</IsRatio>
        <IsReference>false</IsReference>
        <IsAssigned>false</IsAssigned>
        <IsSample>false</IsSample>
        <StandardReplicateGroupId />
        <SampleGroupId />
        <ExtCoeff>dsDNA</ExtCoeff>
        <SampleColorIndex>0</SampleColorIndex>
        <Red>0</Red>
        <Green>0</Green>
        <Blue>0</Blue>
        <ExtCoeffManual>false</ExtCoeffManual>
        <EC50Value>0</EC50Value>
        <IsOutlier>false</IsOutlier>
        <ConcDil>0</ConcDil>
        <AvgCalcConc>0</AvgCalcConc>
        <AvgRawData>0</AvgRawData>
        <MaxMinDiff>0</MaxMinDiff>
        <StDev>0</StDev>
        <CVValue>0</CVValue>
        <SignalBlankRatio>0</SignalBlankRatio>
        <Volume>0</Volume>
        <SelectState>selected</SelectState>
      </WellDetails>
      <WellDetails>
        <Col>11</Col>
        <Row>6</Row>
        <RunNumber>0</RunNumber>
        <IsRatio>false</IsRatio>
        <IsReference>false</IsReference>
        <IsAssigned>false</IsAssigned>
        <IsSample>false</IsSample>
        <StandardReplicateGroupId />
        <SampleGroupId />
        <ExtCoeff>dsDNA</ExtCoeff>
        <SampleColorIndex>0</SampleColorIndex>
        <Red>0</Red>
        <Green>0</Green>
        <Blue>0</Blue>
        <ExtCoeffManual>false</ExtCoeffManual>
        <EC50Value>0</EC50Value>
        <IsOutlier>false</IsOutlier>
        <ConcDil>0</ConcDil>
        <AvgCalcConc>0</AvgCalcConc>
        <AvgRawData>0</AvgRawData>
        <MaxMinDiff>0</MaxMinDiff>
        <StDev>0</StDev>
        <CVValue>0</CVValue>
        <SignalBlankRatio>0</SignalBlankRatio>
        <Volume>0</Volume>
        <SelectState>selected</SelectState>
      </WellDetails>
      <WellDetails>
        <Col>0</Col>
        <Row>7</Row>
        <RunNumber>0</RunNumber>
        <IsRatio>false</IsRatio>
        <IsReference>false</IsReference>
        <IsAssigned>false</IsAssigned>
        <IsSample>false</IsSample>
        <StandardReplicateGroupId />
        <SampleGroupId />
        <ExtCoeff>dsDNA</ExtCoeff>
        <SampleColorIndex>0</SampleColorIndex>
        <Red>0</Red>
        <Green>0</Green>
        <Blue>0</Blue>
        <ExtCoeffManual>false</ExtCoeffManual>
        <EC50Value>0</EC50Value>
        <IsOutlier>false</IsOutlier>
        <ConcDil>0</ConcDil>
        <AvgCalcConc>0</AvgCalcConc>
        <AvgRawData>0</AvgRawData>
        <MaxMinDiff>0</MaxMinDiff>
        <StDev>0</StDev>
        <CVValue>0</CVValue>
        <SignalBlankRatio>0</SignalBlankRatio>
        <Volume>0</Volume>
        <SelectState>selected</SelectState>
      </WellDetails>
      <WellDetails>
        <Col>1</Col>
        <Row>7</Row>
        <RunNumber>0</RunNumber>
        <IsRatio>false</IsRatio>
        <IsReference>false</IsReference>
        <IsAssigned>false</IsAssigned>
        <IsSample>false</IsSample>
        <StandardReplicateGroupId />
        <SampleGroupId />
        <ExtCoeff>dsDNA</ExtCoeff>
        <SampleColorIndex>0</SampleColorIndex>
        <Red>0</Red>
        <Green>0</Green>
        <Blue>0</Blue>
        <ExtCoeffManual>false</ExtCoeffManual>
        <EC50Value>0</EC50Value>
        <IsOutlier>false</IsOutlier>
        <ConcDil>0</ConcDil>
        <AvgCalcConc>0</AvgCalcConc>
        <AvgRawData>0</AvgRawData>
        <MaxMinDiff>0</MaxMinDiff>
        <StDev>0</StDev>
        <CVValue>0</CVValue>
        <SignalBlankRatio>0</SignalBlankRatio>
        <Volume>0</Volume>
        <SelectState>selected</SelectState>
      </WellDetails>
      <WellDetails>
        <Col>2</Col>
        <Row>7</Row>
        <RunNumber>0</RunNumber>
        <IsRatio>false</IsRatio>
        <IsReference>false</IsReference>
        <IsAssigned>false</IsAssigned>
        <IsSample>false</IsSample>
        <StandardReplicateGroupId />
        <SampleGroupId />
        <ExtCoeff>dsDNA</ExtCoeff>
        <SampleColorIndex>0</SampleColorIndex>
        <Red>0</Red>
        <Green>0</Green>
        <Blue>0</Blue>
        <ExtCoeffManual>false</ExtCoeffManual>
        <EC50Value>0</EC50Value>
        <IsOutlier>false</IsOutlier>
        <ConcDil>0</ConcDil>
        <AvgCalcConc>0</AvgCalcConc>
        <AvgRawData>0</AvgRawData>
        <MaxMinDiff>0</MaxMinDiff>
        <StDev>0</StDev>
        <CVValue>0</CVValue>
        <SignalBlankRatio>0</SignalBlankRatio>
        <Volume>0</Volume>
        <SelectState>selected</SelectState>
      </WellDetails>
      <WellDetails>
        <Col>3</Col>
        <Row>7</Row>
        <RunNumber>0</RunNumber>
        <IsRatio>false</IsRatio>
        <IsReference>false</IsReference>
        <IsAssigned>false</IsAssigned>
        <IsSample>false</IsSample>
        <StandardReplicateGroupId />
        <SampleGroupId />
        <ExtCoeff>dsDNA</ExtCoeff>
        <SampleColorIndex>0</SampleColorIndex>
        <Red>0</Red>
        <Green>0</Green>
        <Blue>0</Blue>
        <ExtCoeffManual>false</ExtCoeffManual>
        <EC50Value>0</EC50Value>
        <IsOutlier>false</IsOutlier>
        <ConcDil>0</ConcDil>
        <AvgCalcConc>0</AvgCalcConc>
        <AvgRawData>0</AvgRawData>
        <MaxMinDiff>0</MaxMinDiff>
        <StDev>0</StDev>
        <CVValue>0</CVValue>
        <SignalBlankRatio>0</SignalBlankRatio>
        <Volume>0</Volume>
        <SelectState>selected</SelectState>
      </WellDetails>
      <WellDetails>
        <Col>4</Col>
        <Row>7</Row>
        <RunNumber>0</RunNumber>
        <IsRatio>false</IsRatio>
        <IsReference>false</IsReference>
        <IsAssigned>false</IsAssigned>
        <IsSample>false</IsSample>
        <StandardReplicateGroupId />
        <SampleGroupId />
        <ExtCoeff>dsDNA</ExtCoeff>
        <SampleColorIndex>0</SampleColorIndex>
        <Red>0</Red>
        <Green>0</Green>
        <Blue>0</Blue>
        <ExtCoeffManual>false</ExtCoeffManual>
        <EC50Value>0</EC50Value>
        <IsOutlier>false</IsOutlier>
        <ConcDil>0</ConcDil>
        <AvgCalcConc>0</AvgCalcConc>
        <AvgRawData>0</AvgRawData>
        <MaxMinDiff>0</MaxMinDiff>
        <StDev>0</StDev>
        <CVValue>0</CVValue>
        <SignalBlankRatio>0</SignalBlankRatio>
        <Volume>0</Volume>
        <SelectState>selected</SelectState>
      </WellDetails>
      <WellDetails>
        <Col>5</Col>
        <Row>7</Row>
        <RunNumber>0</RunNumber>
        <IsRatio>false</IsRatio>
        <IsReference>false</IsReference>
        <IsAssigned>false</IsAssigned>
        <IsSample>false</IsSample>
        <StandardReplicateGroupId />
        <SampleGroupId />
        <ExtCoeff>dsDNA</ExtCoeff>
        <SampleColorIndex>0</SampleColorIndex>
        <Red>0</Red>
        <Green>0</Green>
        <Blue>0</Blue>
        <ExtCoeffManual>false</ExtCoeffManual>
        <EC50Value>0</EC50Value>
        <IsOutlier>false</IsOutlier>
        <ConcDil>0</ConcDil>
        <AvgCalcConc>0</AvgCalcConc>
        <AvgRawData>0</AvgRawData>
        <MaxMinDiff>0</MaxMinDiff>
        <StDev>0</StDev>
        <CVValue>0</CVValue>
        <SignalBlankRatio>0</SignalBlankRatio>
        <Volume>0</Volume>
        <SelectState>selected</SelectState>
      </WellDetails>
      <WellDetails>
        <Col>6</Col>
        <Row>7</Row>
        <RunNumber>0</RunNumber>
        <IsRatio>false</IsRatio>
        <IsReference>false</IsReference>
        <IsAssigned>false</IsAssigned>
        <IsSample>false</IsSample>
        <StandardReplicateGroupId />
        <SampleGroupId />
        <ExtCoeff>dsDNA</ExtCoeff>
        <SampleColorIndex>0</SampleColorIndex>
        <Red>0</Red>
        <Green>0</Green>
        <Blue>0</Blue>
        <ExtCoeffManual>false</ExtCoeffManual>
        <EC50Value>0</EC50Value>
        <IsOutlier>false</IsOutlier>
        <ConcDil>0</ConcDil>
        <AvgCalcConc>0</AvgCalcConc>
        <AvgRawData>0</AvgRawData>
        <MaxMinDiff>0</MaxMinDiff>
        <StDev>0</StDev>
        <CVValue>0</CVValue>
        <SignalBlankRatio>0</SignalBlankRatio>
        <Volume>0</Volume>
        <SelectState>selected</SelectState>
      </WellDetails>
      <WellDetails>
        <Col>7</Col>
        <Row>7</Row>
        <RunNumber>0</RunNumber>
        <IsRatio>false</IsRatio>
        <IsReference>false</IsReference>
        <IsAssigned>false</IsAssigned>
        <IsSample>false</IsSample>
        <StandardReplicateGroupId />
        <SampleGroupId />
        <ExtCoeff>dsDNA</ExtCoeff>
        <SampleColorIndex>0</SampleColorIndex>
        <Red>0</Red>
        <Green>0</Green>
        <Blue>0</Blue>
        <ExtCoeffManual>false</ExtCoeffManual>
        <EC50Value>0</EC50Value>
        <IsOutlier>false</IsOutlier>
        <ConcDil>0</ConcDil>
        <AvgCalcConc>0</AvgCalcConc>
        <AvgRawData>0</AvgRawData>
        <MaxMinDiff>0</MaxMinDiff>
        <StDev>0</StDev>
        <CVValue>0</CVValue>
        <SignalBlankRatio>0</SignalBlankRatio>
        <Volume>0</Volume>
        <SelectState>selected</SelectState>
      </WellDetails>
      <WellDetails>
        <Col>8</Col>
        <Row>7</Row>
        <RunNumber>0</RunNumber>
        <IsRatio>false</IsRatio>
        <IsReference>false</IsReference>
        <IsAssigned>false</IsAssigned>
        <IsSample>false</IsSample>
        <StandardReplicateGroupId />
        <SampleGroupId />
        <ExtCoeff>dsDNA</ExtCoeff>
        <SampleColorIndex>0</SampleColorIndex>
        <Red>0</Red>
        <Green>0</Green>
        <Blue>0</Blue>
        <ExtCoeffManual>false</ExtCoeffManual>
        <EC50Value>0</EC50Value>
        <IsOutlier>false</IsOutlier>
        <ConcDil>0</ConcDil>
        <AvgCalcConc>0</AvgCalcConc>
        <AvgRawData>0</AvgRawData>
        <MaxMinDiff>0</MaxMinDiff>
        <StDev>0</StDev>
        <CVValue>0</CVValue>
        <SignalBlankRatio>0</SignalBlankRatio>
        <Volume>0</Volume>
        <SelectState>selected</SelectState>
      </WellDetails>
      <WellDetails>
        <Col>9</Col>
        <Row>7</Row>
        <RunNumber>0</RunNumber>
        <IsRatio>false</IsRatio>
        <IsReference>false</IsReference>
        <IsAssigned>false</IsAssigned>
        <IsSample>false</IsSample>
        <StandardReplicateGroupId />
        <SampleGroupId />
        <ExtCoeff>dsDNA</ExtCoeff>
        <SampleColorIndex>0</SampleColorIndex>
        <Red>0</Red>
        <Green>0</Green>
        <Blue>0</Blue>
        <ExtCoeffManual>false</ExtCoeffManual>
        <EC50Value>0</EC50Value>
        <IsOutlier>false</IsOutlier>
        <ConcDil>0</ConcDil>
        <AvgCalcConc>0</AvgCalcConc>
        <AvgRawData>0</AvgRawData>
        <MaxMinDiff>0</MaxMinDiff>
        <StDev>0</StDev>
        <CVValue>0</CVValue>
        <SignalBlankRatio>0</SignalBlankRatio>
        <Volume>0</Volume>
        <SelectState>selected</SelectState>
      </WellDetails>
      <WellDetails>
        <Col>10</Col>
        <Row>7</Row>
        <RunNumber>0</RunNumber>
        <IsRatio>false</IsRatio>
        <IsReference>false</IsReference>
        <IsAssigned>false</IsAssigned>
        <IsSample>false</IsSample>
        <StandardReplicateGroupId />
        <SampleGroupId />
        <ExtCoeff>dsDNA</ExtCoeff>
        <SampleColorIndex>0</SampleColorIndex>
        <Red>0</Red>
        <Green>0</Green>
        <Blue>0</Blue>
        <ExtCoeffManual>false</ExtCoeffManual>
        <EC50Value>0</EC50Value>
        <IsOutlier>false</IsOutlier>
        <ConcDil>0</ConcDil>
        <AvgCalcConc>0</AvgCalcConc>
        <AvgRawData>0</AvgRawData>
        <MaxMinDiff>0</MaxMinDiff>
        <StDev>0</StDev>
        <CVValue>0</CVValue>
        <SignalBlankRatio>0</SignalBlankRatio>
        <Volume>0</Volume>
        <SelectState>selected</SelectState>
      </WellDetails>
      <WellDetails>
        <Col>11</Col>
        <Row>7</Row>
        <RunNumber>0</RunNumber>
        <IsRatio>false</IsRatio>
        <IsReference>false</IsReference>
        <IsAssigned>false</IsAssigned>
        <IsSample>false</IsSample>
        <StandardReplicateGroupId />
        <SampleGroupId />
        <ExtCoeff>dsDNA</ExtCoeff>
        <SampleColorIndex>0</SampleColorIndex>
        <Red>0</Red>
        <Green>0</Green>
        <Blue>0</Blue>
        <ExtCoeffManual>false</ExtCoeffManual>
        <EC50Value>0</EC50Value>
        <IsOutlier>false</IsOutlier>
        <ConcDil>0</ConcDil>
        <AvgCalcConc>0</AvgCalcConc>
        <AvgRawData>0</AvgRawData>
        <MaxMinDiff>0</MaxMinDiff>
        <StDev>0</StDev>
        <CVValue>0</CVValue>
        <SignalBlankRatio>0</SignalBlankRatio>
        <Volume>0</Volume>
        <SelectState>selected</SelectState>
      </WellDetails>
    </WellList>
    <Ratio>Read1 / Read2</Ratio>
    <ResultsList />
    <RefIndexes />
    <MultiplexProtocolList />
    <StartTimes>
      <anyType xsi:type="xsd:dateTime">2023-01-26T10:36:37.441-08:00</anyType>
    </StartTimes>
    <AbsCalc>AB</AbsCalc>
    <ReferenceWellMap>000000000000000000000000</ReferenceWellMap>
    <PlateColumns>12</PlateColumns>
    <PlateRows>8</PlateRows>
    <AbsWellRef>false</AbsWellRef>
    <NumberOfProtocols>0</NumberOfProtocols>
    <Type>UserPrompt</Type>
    <Category>Factory</Category>
    <FluoroFilter>Red</FluoroFilter>
    <DataVersion>5</DataVersion>
    <Version>1.0</Version>
    <Label>Dual-Glo</Label>
    <Creator>User</Creator>
    <Locked>false</Locked>
    <ReaderType>6</ReaderType>
    <DateRead>2023-01-26T10:36:37.059-08:00</DateRead>
    <Filename>42-HeLa_Dual-Glo_1-26-2023_10-34-21 AM</Filename>
    <InstrumentSN>SN: 9311010059</InstrumentSN>
    <FluoOpticalKitID />
    <Result>0</Result>
    <Prefix>42-HeLa</Prefix>
    <WellMap>000000000000000000000000</WellMap>
    <RunCount>1</RunCount>
    <LoopCount>1</LoopCount>
    <RunPeriod>60</RunPeriod>
    <Kinetics>false</Kinetics>
    <KineticIntTime>1</KineticIntTime>
    <KineticCount>10</KineticCount>
    <PreRunDelay>0</PreRunDelay>
    <IncubateTime>30</IncubateTime>
    <IncubateTemp>25</IncubateTemp>
    <IsHeatedIncubation>false</IsHeatedIncubation>
    <ShakeTime>30</ShakeTime>
    <ShakeIntensity>Medium</ShakeIntensity>
    <ShakeType>Orbital</ShakeType>
    <DispenseVolume>100</DispenseVolume>
    <PumpIndex>1</PumpIndex>
    <MultiReadsPerWell>false</MultiReadsPerWell>
    <ExperimentNotes />
    <CurveFit>Measurement</CurveFit>
    <CFCoeff />
    <R2Value />
    <CFStdDev />
    <DoseResponseGroupID />
    <Units />
    <StandardCounter>1</StandardCounter>
    <UnknownCounter>1</UnknownCounter>
    <SampleCounter>1</SampleCounter>
    <LastSampleColorIndex>0</LastSampleColorIndex>
    <PromptText>Add Stop &amp; Glo Reagent
Return Plate to Reader</PromptText>
    <Injector>0</Injector>
    <Inject>
      <boolean>false</boolean>
      <boolean>false</boolean>
    </Inject>
    <Volume>
      <int>100</int>
      <int>100</int>
    </Volume>
    <DispSpeed>
      <int>200</int>
      <int>200</int>
    </DispSpeed>
    <Delay>
      <float>3</float>
      <float>3</float>
    </Delay>
    <Read>
      <boolean>true</boolean>
      <boolean>false</boolean>
    </Read>
    <PostDelay>
      <float>0</float>
      <float>0</float>
    </PostDelay>
    <IntegrationTime>
      <float>0.5</float>
      <float>0.5</float>
    </IntegrationTime>
    <WaveLengthCount>
      <int>1</int>
      <int>1</int>
    </WaveLengthCount>
    <WaveLength1>
      <string>450</string>
      <string>450</string>
    </WaveLength1>
    <WaveLength2>
      <string>450</string>
      <string>450</string>
    </WaveLength2>
  </ProtocolSerializable>
  <ProtocolSerializable>
    <r2Value />
    <ScriptCount>4</ScriptCount>
    <Ref1WaveLength1>0</Ref1WaveLength1>
    <Ref2WaveLength1>0</Ref2WaveLength1>
    <Ref1WaveLength2>0</Ref1WaveLength2>
    <Ref2WaveLength2>0</Ref2WaveLength2>
    <RefOnOff>
      <string>Ref1(on)</string>
      <string>Ref1(off)</string>
      <string>Ref2(on)</string>
      <string>Ref2(off)</string>
    </RefOnOff>
    <WaveLength />
    <WellInfo>
      <Col>0</Col>
      <Row>0</Row>
      <RunNumber>0</RunNumber>
      <IsRatio>false</IsRatio>
      <IsReference>false</IsReference>
      <IsAssigned>false</IsAssigned>
      <IsSample>false</IsSample>
      <SampleColorIndex>0</SampleColorIndex>
      <Red>0</Red>
      <Green>0</Green>
      <Blue>0</Blue>
      <ExtCoeffManual>false</ExtCoeffManual>
      <EC50Value>0</EC50Value>
      <IsOutlier>false</IsOutlier>
      <ConcDil>0</ConcDil>
      <AvgCalcConc>0</AvgCalcConc>
      <AvgRawData>0</AvgRawData>
      <MaxMinDiff>0</MaxMinDiff>
      <StDev>0</StDev>
      <CVValue>0</CVValue>
      <SignalBlankRatio>0</SignalBlankRatio>
      <Volume>0</Volume>
      <SelectState>selected</SelectState>
    </WellInfo>
    <WellList>
      <WellDetails>
        <Col>0</Col>
        <Row>0</Row>
        <RunNumber>0</RunNumber>
        <IsRatio>false</IsRatio>
        <IsReference>false</IsReference>
        <IsAssigned>false</IsAssigned>
        <IsSample>false</IsSample>
        <StandardReplicateGroupId />
        <SampleGroupId />
        <ExtCoeff>dsDNA</ExtCoeff>
        <SampleColorIndex>0</SampleColorIndex>
        <Red>0</Red>
        <Green>0</Green>
        <Blue>0</Blue>
        <ExtCoeffManual>false</ExtCoeffManual>
        <EC50Value>0</EC50Value>
        <IsOutlier>false</IsOutlier>
        <ConcDil>0</ConcDil>
        <AvgCalcConc>0</AvgCalcConc>
        <AvgRawData>0</AvgRawData>
        <MaxMinDiff>0</MaxMinDiff>
        <StDev>0</StDev>
        <CVValue>0</CVValue>
        <SignalBlankRatio>0</SignalBlankRatio>
        <Volume>0</Volume>
        <SelectState>selected</SelectState>
      </WellDetails>
      <WellDetails>
        <Col>1</Col>
        <Row>0</Row>
        <RunNumber>0</RunNumber>
        <IsRatio>false</IsRatio>
        <IsReference>false</IsReference>
        <IsAssigned>false</IsAssigned>
        <IsSample>false</IsSample>
        <StandardReplicateGroupId />
        <SampleGroupId />
        <ExtCoeff>dsDNA</ExtCoeff>
        <SampleColorIndex>0</SampleColorIndex>
        <Red>0</Red>
        <Green>0</Green>
        <Blue>0</Blue>
        <ExtCoeffManual>false</ExtCoeffManual>
        <EC50Value>0</EC50Value>
        <IsOutlier>false</IsOutlier>
        <ConcDil>0</ConcDil>
        <AvgCalcConc>0</AvgCalcConc>
        <AvgRawData>0</AvgRawData>
        <MaxMinDiff>0</MaxMinDiff>
        <StDev>0</StDev>
        <CVValue>0</CVValue>
        <SignalBlankRatio>0</SignalBlankRatio>
        <Volume>0</Volume>
        <SelectState>selected</SelectState>
      </WellDetails>
      <WellDetails>
        <Col>2</Col>
        <Row>0</Row>
        <RunNumber>0</RunNumber>
        <IsRatio>false</IsRatio>
        <IsReference>false</IsReference>
        <IsAssigned>false</IsAssigned>
        <IsSample>false</IsSample>
        <StandardReplicateGroupId />
        <SampleGroupId />
        <ExtCoeff>dsDNA</ExtCoeff>
        <SampleColorIndex>0</SampleColorIndex>
        <Red>0</Red>
        <Green>0</Green>
        <Blue>0</Blue>
        <ExtCoeffManual>false</ExtCoeffManual>
        <EC50Value>0</EC50Value>
        <IsOutlier>false</IsOutlier>
        <ConcDil>0</ConcDil>
        <AvgCalcConc>0</AvgCalcConc>
        <AvgRawData>0</AvgRawData>
        <MaxMinDiff>0</MaxMinDiff>
        <StDev>0</StDev>
        <CVValue>0</CVValue>
        <SignalBlankRatio>0</SignalBlankRatio>
        <Volume>0</Volume>
        <SelectState>selected</SelectState>
      </WellDetails>
      <WellDetails>
        <Col>3</Col>
        <Row>0</Row>
        <RunNumber>0</RunNumber>
        <IsRatio>false</IsRatio>
        <IsReference>false</IsReference>
        <IsAssigned>false</IsAssigned>
        <IsSample>false</IsSample>
        <StandardReplicateGroupId />
        <SampleGroupId />
        <ExtCoeff>dsDNA</ExtCoeff>
        <SampleColorIndex>0</SampleColorIndex>
        <Red>0</Red>
        <Green>0</Green>
        <Blue>0</Blue>
        <ExtCoeffManual>false</ExtCoeffManual>
        <EC50Value>0</EC50Value>
        <IsOutlier>false</IsOutlier>
        <ConcDil>0</ConcDil>
        <AvgCalcConc>0</AvgCalcConc>
        <AvgRawData>0</AvgRawData>
        <MaxMinDiff>0</MaxMinDiff>
        <StDev>0</StDev>
        <CVValue>0</CVValue>
        <SignalBlankRatio>0</SignalBlankRatio>
        <Volume>0</Volume>
        <SelectState>selected</SelectState>
      </WellDetails>
      <WellDetails>
        <Col>4</Col>
        <Row>0</Row>
        <RunNumber>0</RunNumber>
        <IsRatio>false</IsRatio>
        <IsReference>false</IsReference>
        <IsAssigned>false</IsAssigned>
        <IsSample>false</IsSample>
        <StandardReplicateGroupId />
        <SampleGroupId />
        <ExtCoeff>dsDNA</ExtCoeff>
        <SampleColorIndex>0</SampleColorIndex>
        <Red>0</Red>
        <Green>0</Green>
        <Blue>0</Blue>
        <ExtCoeffManual>false</ExtCoeffManual>
        <EC50Value>0</EC50Value>
        <IsOutlier>false</IsOutlier>
        <ConcDil>0</ConcDil>
        <AvgCalcConc>0</AvgCalcConc>
        <AvgRawData>0</AvgRawData>
        <MaxMinDiff>0</MaxMinDiff>
        <StDev>0</StDev>
        <CVValue>0</CVValue>
        <SignalBlankRatio>0</SignalBlankRatio>
        <Volume>0</Volume>
        <SelectState>selected</SelectState>
      </WellDetails>
      <WellDetails>
        <Col>5</Col>
        <Row>0</Row>
        <RunNumber>0</RunNumber>
        <IsRatio>false</IsRatio>
        <IsReference>false</IsReference>
        <IsAssigned>false</IsAssigned>
        <IsSample>false</IsSample>
        <StandardReplicateGroupId />
        <SampleGroupId />
        <ExtCoeff>dsDNA</ExtCoeff>
        <SampleColorIndex>0</SampleColorIndex>
        <Red>0</Red>
        <Green>0</Green>
        <Blue>0</Blue>
        <ExtCoeffManual>false</ExtCoeffManual>
        <EC50Value>0</EC50Value>
        <IsOutlier>false</IsOutlier>
        <ConcDil>0</ConcDil>
        <AvgCalcConc>0</AvgCalcConc>
        <AvgRawData>0</AvgRawData>
        <MaxMinDiff>0</MaxMinDiff>
        <StDev>0</StDev>
        <CVValue>0</CVValue>
        <SignalBlankRatio>0</SignalBlankRatio>
        <Volume>0</Volume>
        <SelectState>selected</SelectState>
      </WellDetails>
      <WellDetails>
        <Col>6</Col>
        <Row>0</Row>
        <RunNumber>0</RunNumber>
        <IsRatio>false</IsRatio>
        <IsReference>false</IsReference>
        <IsAssigned>false</IsAssigned>
        <IsSample>false</IsSample>
        <StandardReplicateGroupId />
        <SampleGroupId />
        <ExtCoeff>dsDNA</ExtCoeff>
        <SampleColorIndex>0</SampleColorIndex>
        <Red>0</Red>
        <Green>0</Green>
        <Blue>0</Blue>
        <ExtCoeffManual>false</ExtCoeffManual>
        <EC50Value>0</EC50Value>
        <IsOutlier>false</IsOutlier>
        <ConcDil>0</ConcDil>
        <AvgCalcConc>0</AvgCalcConc>
        <AvgRawData>0</AvgRawData>
        <MaxMinDiff>0</MaxMinDiff>
        <StDev>0</StDev>
        <CVValue>0</CVValue>
        <SignalBlankRatio>0</SignalBlankRatio>
        <Volume>0</Volume>
        <SelectState>selected</SelectState>
      </WellDetails>
      <WellDetails>
        <Col>7</Col>
        <Row>0</Row>
        <RunNumber>0</RunNumber>
        <IsRatio>false</IsRatio>
        <IsReference>false</IsReference>
        <IsAssigned>false</IsAssigned>
        <IsSample>false</IsSample>
        <StandardReplicateGroupId />
        <SampleGroupId />
        <ExtCoeff>dsDNA</ExtCoeff>
        <SampleColorIndex>0</SampleColorIndex>
        <Red>0</Red>
        <Green>0</Green>
        <Blue>0</Blue>
        <ExtCoeffManual>false</ExtCoeffManual>
        <EC50Value>0</EC50Value>
        <IsOutlier>false</IsOutlier>
        <ConcDil>0</ConcDil>
        <AvgCalcConc>0</AvgCalcConc>
        <AvgRawData>0</AvgRawData>
        <MaxMinDiff>0</MaxMinDiff>
        <StDev>0</StDev>
        <CVValue>0</CVValue>
        <SignalBlankRatio>0</SignalBlankRatio>
        <Volume>0</Volume>
        <SelectState>selected</SelectState>
      </WellDetails>
      <WellDetails>
        <Col>8</Col>
        <Row>0</Row>
        <RunNumber>0</RunNumber>
        <IsRatio>false</IsRatio>
        <IsReference>false</IsReference>
        <IsAssigned>false</IsAssigned>
        <IsSample>false</IsSample>
        <StandardReplicateGroupId />
        <SampleGroupId />
        <ExtCoeff>dsDNA</ExtCoeff>
        <SampleColorIndex>0</SampleColorIndex>
        <Red>0</Red>
        <Green>0</Green>
        <Blue>0</Blue>
        <ExtCoeffManual>false</ExtCoeffManual>
        <EC50Value>0</EC50Value>
        <IsOutlier>false</IsOutlier>
        <ConcDil>0</ConcDil>
        <AvgCalcConc>0</AvgCalcConc>
        <AvgRawData>0</AvgRawData>
        <MaxMinDiff>0</MaxMinDiff>
        <StDev>0</StDev>
        <CVValue>0</CVValue>
        <SignalBlankRatio>0</SignalBlankRatio>
        <Volume>0</Volume>
        <SelectState>selected</SelectState>
      </WellDetails>
      <WellDetails>
        <Col>9</Col>
        <Row>0</Row>
        <RunNumber>0</RunNumber>
        <IsRatio>false</IsRatio>
        <IsReference>false</IsReference>
        <IsAssigned>false</IsAssigned>
        <IsSample>false</IsSample>
        <StandardReplicateGroupId />
        <SampleGroupId />
        <ExtCoeff>dsDNA</ExtCoeff>
        <SampleColorIndex>0</SampleColorIndex>
        <Red>0</Red>
        <Green>0</Green>
        <Blue>0</Blue>
        <ExtCoeffManual>false</ExtCoeffManual>
        <EC50Value>0</EC50Value>
        <IsOutlier>false</IsOutlier>
        <ConcDil>0</ConcDil>
        <AvgCalcConc>0</AvgCalcConc>
        <AvgRawData>0</AvgRawData>
        <MaxMinDiff>0</MaxMinDiff>
        <StDev>0</StDev>
        <CVValue>0</CVValue>
        <SignalBlankRatio>0</SignalBlankRatio>
        <Volume>0</Volume>
        <SelectState>selected</SelectState>
      </WellDetails>
      <WellDetails>
        <Col>10</Col>
        <Row>0</Row>
        <RunNumber>0</RunNumber>
        <IsRatio>false</IsRatio>
        <IsReference>false</IsReference>
        <IsAssigned>false</IsAssigned>
        <IsSample>false</IsSample>
        <StandardReplicateGroupId />
        <SampleGroupId />
        <ExtCoeff>dsDNA</ExtCoeff>
        <SampleColorIndex>0</SampleColorIndex>
        <Red>0</Red>
        <Green>0</Green>
        <Blue>0</Blue>
        <ExtCoeffManual>false</ExtCoeffManual>
        <EC50Value>0</EC50Value>
        <IsOutlier>false</IsOutlier>
        <ConcDil>0</ConcDil>
        <AvgCalcConc>0</AvgCalcConc>
        <AvgRawData>0</AvgRawData>
        <MaxMinDiff>0</MaxMinDiff>
        <StDev>0</StDev>
        <CVValue>0</CVValue>
        <SignalBlankRatio>0</SignalBlankRatio>
        <Volume>0</Volume>
        <SelectState>selected</SelectState>
      </WellDetails>
      <WellDetails>
        <Col>11</Col>
        <Row>0</Row>
        <RunNumber>0</RunNumber>
        <IsRatio>false</IsRatio>
        <IsReference>false</IsReference>
        <IsAssigned>false</IsAssigned>
        <IsSample>false</IsSample>
        <StandardReplicateGroupId />
        <SampleGroupId />
        <ExtCoeff>dsDNA</ExtCoeff>
        <SampleColorIndex>0</SampleColorIndex>
        <Red>0</Red>
        <Green>0</Green>
        <Blue>0</Blue>
        <ExtCoeffManual>false</ExtCoeffManual>
        <EC50Value>0</EC50Value>
        <IsOutlier>false</IsOutlier>
        <ConcDil>0</ConcDil>
        <AvgCalcConc>0</AvgCalcConc>
        <AvgRawData>0</AvgRawData>
        <MaxMinDiff>0</MaxMinDiff>
        <StDev>0</StDev>
        <CVValue>0</CVValue>
        <SignalBlankRatio>0</SignalBlankRatio>
        <Volume>0</Volume>
        <SelectState>selected</SelectState>
      </WellDetails>
      <WellDetails>
        <Col>0</Col>
        <Row>1</Row>
        <RunNumber>0</RunNumber>
        <IsRatio>false</IsRatio>
        <IsReference>false</IsReference>
        <IsAssigned>false</IsAssigned>
        <IsSample>false</IsSample>
        <StandardReplicateGroupId />
        <SampleGroupId />
        <ExtCoeff>dsDNA</ExtCoeff>
        <SampleColorIndex>0</SampleColorIndex>
        <Red>0</Red>
        <Green>0</Green>
        <Blue>0</Blue>
        <ExtCoeffManual>false</ExtCoeffManual>
        <EC50Value>0</EC50Value>
        <IsOutlier>false</IsOutlier>
        <ConcDil>0</ConcDil>
        <AvgCalcConc>0</AvgCalcConc>
        <AvgRawData>0</AvgRawData>
        <MaxMinDiff>0</MaxMinDiff>
        <StDev>0</StDev>
        <CVValue>0</CVValue>
        <SignalBlankRatio>0</SignalBlankRatio>
        <Volume>0</Volume>
        <SelectState>selected</SelectState>
      </WellDetails>
      <WellDetails>
        <Col>1</Col>
        <Row>1</Row>
        <RunNumber>0</RunNumber>
        <IsRatio>false</IsRatio>
        <IsReference>false</IsReference>
        <IsAssigned>false</IsAssigned>
        <IsSample>false</IsSample>
        <StandardReplicateGroupId />
        <SampleGroupId />
        <ExtCoeff>dsDNA</ExtCoeff>
        <SampleColorIndex>0</SampleColorIndex>
        <Red>0</Red>
        <Green>0</Green>
        <Blue>0</Blue>
        <ExtCoeffManual>false</ExtCoeffManual>
        <EC50Value>0</EC50Value>
        <IsOutlier>false</IsOutlier>
        <ConcDil>0</ConcDil>
        <AvgCalcConc>0</AvgCalcConc>
        <AvgRawData>0</AvgRawData>
        <MaxMinDiff>0</MaxMinDiff>
        <StDev>0</StDev>
        <CVValue>0</CVValue>
        <SignalBlankRatio>0</SignalBlankRatio>
        <Volume>0</Volume>
        <SelectState>selected</SelectState>
      </WellDetails>
      <WellDetails>
        <Col>2</Col>
        <Row>1</Row>
        <RunNumber>0</RunNumber>
        <IsRatio>false</IsRatio>
        <IsReference>false</IsReference>
        <IsAssigned>false</IsAssigned>
        <IsSample>false</IsSample>
        <StandardReplicateGroupId />
        <SampleGroupId />
        <ExtCoeff>dsDNA</ExtCoeff>
        <SampleColorIndex>0</SampleColorIndex>
        <Red>0</Red>
        <Green>0</Green>
        <Blue>0</Blue>
        <ExtCoeffManual>false</ExtCoeffManual>
        <EC50Value>0</EC50Value>
        <IsOutlier>false</IsOutlier>
        <ConcDil>0</ConcDil>
        <AvgCalcConc>0</AvgCalcConc>
        <AvgRawData>0</AvgRawData>
        <MaxMinDiff>0</MaxMinDiff>
        <StDev>0</StDev>
        <CVValue>0</CVValue>
        <SignalBlankRatio>0</SignalBlankRatio>
        <Volume>0</Volume>
        <SelectState>selected</SelectState>
      </WellDetails>
      <WellDetails>
        <Col>3</Col>
        <Row>1</Row>
        <RunNumber>0</RunNumber>
        <IsRatio>false</IsRatio>
        <IsReference>false</IsReference>
        <IsAssigned>false</IsAssigned>
        <IsSample>false</IsSample>
        <StandardReplicateGroupId />
        <SampleGroupId />
        <ExtCoeff>dsDNA</ExtCoeff>
        <SampleColorIndex>0</SampleColorIndex>
        <Red>0</Red>
        <Green>0</Green>
        <Blue>0</Blue>
        <ExtCoeffManual>false</ExtCoeffManual>
        <EC50Value>0</EC50Value>
        <IsOutlier>false</IsOutlier>
        <ConcDil>0</ConcDil>
        <AvgCalcConc>0</AvgCalcConc>
        <AvgRawData>0</AvgRawData>
        <MaxMinDiff>0</MaxMinDiff>
        <StDev>0</StDev>
        <CVValue>0</CVValue>
        <SignalBlankRatio>0</SignalBlankRatio>
        <Volume>0</Volume>
        <SelectState>selected</SelectState>
      </WellDetails>
      <WellDetails>
        <Col>4</Col>
        <Row>1</Row>
        <RunNumber>0</RunNumber>
        <IsRatio>false</IsRatio>
        <IsReference>false</IsReference>
        <IsAssigned>false</IsAssigned>
        <IsSample>false</IsSample>
        <StandardReplicateGroupId />
        <SampleGroupId />
        <ExtCoeff>dsDNA</ExtCoeff>
        <SampleColorIndex>0</SampleColorIndex>
        <Red>0</Red>
        <Green>0</Green>
        <Blue>0</Blue>
        <ExtCoeffManual>false</ExtCoeffManual>
        <EC50Value>0</EC50Value>
        <IsOutlier>false</IsOutlier>
        <ConcDil>0</ConcDil>
        <AvgCalcConc>0</AvgCalcConc>
        <AvgRawData>0</AvgRawData>
        <MaxMinDiff>0</MaxMinDiff>
        <StDev>0</StDev>
        <CVValue>0</CVValue>
        <SignalBlankRatio>0</SignalBlankRatio>
        <Volume>0</Volume>
        <SelectState>selected</SelectState>
      </WellDetails>
      <WellDetails>
        <Col>5</Col>
        <Row>1</Row>
        <RunNumber>0</RunNumber>
        <IsRatio>false</IsRatio>
        <IsReference>false</IsReference>
        <IsAssigned>false</IsAssigned>
        <IsSample>false</IsSample>
        <StandardReplicateGroupId />
        <SampleGroupId />
        <ExtCoeff>dsDNA</ExtCoeff>
        <SampleColorIndex>0</SampleColorIndex>
        <Red>0</Red>
        <Green>0</Green>
        <Blue>0</Blue>
        <ExtCoeffManual>false</ExtCoeffManual>
        <EC50Value>0</EC50Value>
        <IsOutlier>false</IsOutlier>
        <ConcDil>0</ConcDil>
        <AvgCalcConc>0</AvgCalcConc>
        <AvgRawData>0</AvgRawData>
        <MaxMinDiff>0</MaxMinDiff>
        <StDev>0</StDev>
        <CVValue>0</CVValue>
        <SignalBlankRatio>0</SignalBlankRatio>
        <Volume>0</Volume>
        <SelectState>selected</SelectState>
      </WellDetails>
      <WellDetails>
        <Col>6</Col>
        <Row>1</Row>
        <RunNumber>0</RunNumber>
        <IsRatio>false</IsRatio>
        <IsReference>false</IsReference>
        <IsAssigned>false</IsAssigned>
        <IsSample>false</IsSample>
        <StandardReplicateGroupId />
        <SampleGroupId />
        <ExtCoeff>dsDNA</ExtCoeff>
        <SampleColorIndex>0</SampleColorIndex>
        <Red>0</Red>
        <Green>0</Green>
        <Blue>0</Blue>
        <ExtCoeffManual>false</ExtCoeffManual>
        <EC50Value>0</EC50Value>
        <IsOutlier>false</IsOutlier>
        <ConcDil>0</ConcDil>
        <AvgCalcConc>0</AvgCalcConc>
        <AvgRawData>0</AvgRawData>
        <MaxMinDiff>0</MaxMinDiff>
        <StDev>0</StDev>
        <CVValue>0</CVValue>
        <SignalBlankRatio>0</SignalBlankRatio>
        <Volume>0</Volume>
        <SelectState>selected</SelectState>
      </WellDetails>
      <WellDetails>
        <Col>7</Col>
        <Row>1</Row>
        <RunNumber>0</RunNumber>
        <IsRatio>false</IsRatio>
        <IsReference>false</IsReference>
        <IsAssigned>false</IsAssigned>
        <IsSample>false</IsSample>
        <StandardReplicateGroupId />
        <SampleGroupId />
        <ExtCoeff>dsDNA</ExtCoeff>
        <SampleColorIndex>0</SampleColorIndex>
        <Red>0</Red>
        <Green>0</Green>
        <Blue>0</Blue>
        <ExtCoeffManual>false</ExtCoeffManual>
        <EC50Value>0</EC50Value>
        <IsOutlier>false</IsOutlier>
        <ConcDil>0</ConcDil>
        <AvgCalcConc>0</AvgCalcConc>
        <AvgRawData>0</AvgRawData>
        <MaxMinDiff>0</MaxMinDiff>
        <StDev>0</StDev>
        <CVValue>0</CVValue>
        <SignalBlankRatio>0</SignalBlankRatio>
        <Volume>0</Volume>
        <SelectState>selected</SelectState>
      </WellDetails>
      <WellDetails>
        <Col>8</Col>
        <Row>1</Row>
        <RunNumber>0</RunNumber>
        <IsRatio>false</IsRatio>
        <IsReference>false</IsReference>
        <IsAssigned>false</IsAssigned>
        <IsSample>false</IsSample>
        <StandardReplicateGroupId />
        <SampleGroupId />
        <ExtCoeff>dsDNA</ExtCoeff>
        <SampleColorIndex>0</SampleColorIndex>
        <Red>0</Red>
        <Green>0</Green>
        <Blue>0</Blue>
        <ExtCoeffManual>false</ExtCoeffManual>
        <EC50Value>0</EC50Value>
        <IsOutlier>false</IsOutlier>
        <ConcDil>0</ConcDil>
        <AvgCalcConc>0</AvgCalcConc>
        <AvgRawData>0</AvgRawData>
        <MaxMinDiff>0</MaxMinDiff>
        <StDev>0</StDev>
        <CVValue>0</CVValue>
        <SignalBlankRatio>0</SignalBlankRatio>
        <Volume>0</Volume>
        <SelectState>selected</SelectState>
      </WellDetails>
      <WellDetails>
        <Col>9</Col>
        <Row>1</Row>
        <RunNumber>0</RunNumber>
        <IsRatio>false</IsRatio>
        <IsReference>false</IsReference>
        <IsAssigned>false</IsAssigned>
        <IsSample>false</IsSample>
        <StandardReplicateGroupId />
        <SampleGroupId />
        <ExtCoeff>dsDNA</ExtCoeff>
        <SampleColorIndex>0</SampleColorIndex>
        <Red>0</Red>
        <Green>0</Green>
        <Blue>0</Blue>
        <ExtCoeffManual>false</ExtCoeffManual>
        <EC50Value>0</EC50Value>
        <IsOutlier>false</IsOutlier>
        <ConcDil>0</ConcDil>
        <AvgCalcConc>0</AvgCalcConc>
        <AvgRawData>0</AvgRawData>
        <MaxMinDiff>0</MaxMinDiff>
        <StDev>0</StDev>
        <CVValue>0</CVValue>
        <SignalBlankRatio>0</SignalBlankRatio>
        <Volume>0</Volume>
        <SelectState>selected</SelectState>
      </WellDetails>
      <WellDetails>
        <Col>10</Col>
        <Row>1</Row>
        <RunNumber>0</RunNumber>
        <IsRatio>false</IsRatio>
        <IsReference>false</IsReference>
        <IsAssigned>false</IsAssigned>
        <IsSample>false</IsSample>
        <StandardReplicateGroupId />
        <SampleGroupId />
        <ExtCoeff>dsDNA</ExtCoeff>
        <SampleColorIndex>0</SampleColorIndex>
        <Red>0</Red>
        <Green>0</Green>
        <Blue>0</Blue>
        <ExtCoeffManual>false</ExtCoeffManual>
        <EC50Value>0</EC50Value>
        <IsOutlier>false</IsOutlier>
        <ConcDil>0</ConcDil>
        <AvgCalcConc>0</AvgCalcConc>
        <AvgRawData>0</AvgRawData>
        <MaxMinDiff>0</MaxMinDiff>
        <StDev>0</StDev>
        <CVValue>0</CVValue>
        <SignalBlankRatio>0</SignalBlankRatio>
        <Volume>0</Volume>
        <SelectState>selected</SelectState>
      </WellDetails>
      <WellDetails>
        <Col>11</Col>
        <Row>1</Row>
        <RunNumber>0</RunNumber>
        <IsRatio>false</IsRatio>
        <IsReference>false</IsReference>
        <IsAssigned>false</IsAssigned>
        <IsSample>false</IsSample>
        <StandardReplicateGroupId />
        <SampleGroupId />
        <ExtCoeff>dsDNA</ExtCoeff>
        <SampleColorIndex>0</SampleColorIndex>
        <Red>0</Red>
        <Green>0</Green>
        <Blue>0</Blue>
        <ExtCoeffManual>false</ExtCoeffManual>
        <EC50Value>0</EC50Value>
        <IsOutlier>false</IsOutlier>
        <ConcDil>0</ConcDil>
        <AvgCalcConc>0</AvgCalcConc>
        <AvgRawData>0</AvgRawData>
        <MaxMinDiff>0</MaxMinDiff>
        <StDev>0</StDev>
        <CVValue>0</CVValue>
        <SignalBlankRatio>0</SignalBlankRatio>
        <Volume>0</Volume>
        <SelectState>selected</SelectState>
      </WellDetails>
      <WellDetails>
        <Col>0</Col>
        <Row>2</Row>
        <RunNumber>0</RunNumber>
        <IsRatio>false</IsRatio>
        <IsReference>false</IsReference>
        <IsAssigned>false</IsAssigned>
        <IsSample>false</IsSample>
        <StandardReplicateGroupId />
        <SampleGroupId />
        <ExtCoeff>dsDNA</ExtCoeff>
        <SampleColorIndex>0</SampleColorIndex>
        <Red>0</Red>
        <Green>0</Green>
        <Blue>0</Blue>
        <ExtCoeffManual>false</ExtCoeffManual>
        <EC50Value>0</EC50Value>
        <IsOutlier>false</IsOutlier>
        <ConcDil>0</ConcDil>
        <AvgCalcConc>0</AvgCalcConc>
        <AvgRawData>0</AvgRawData>
        <MaxMinDiff>0</MaxMinDiff>
        <StDev>0</StDev>
        <CVValue>0</CVValue>
        <SignalBlankRatio>0</SignalBlankRatio>
        <Volume>0</Volume>
        <SelectState>selected</SelectState>
      </WellDetails>
      <WellDetails>
        <Col>1</Col>
        <Row>2</Row>
        <RunNumber>0</RunNumber>
        <IsRatio>false</IsRatio>
        <IsReference>false</IsReference>
        <IsAssigned>false</IsAssigned>
        <IsSample>false</IsSample>
        <StandardReplicateGroupId />
        <SampleGroupId />
        <ExtCoeff>dsDNA</ExtCoeff>
        <SampleColorIndex>0</SampleColorIndex>
        <Red>0</Red>
        <Green>0</Green>
        <Blue>0</Blue>
        <ExtCoeffManual>false</ExtCoeffManual>
        <EC50Value>0</EC50Value>
        <IsOutlier>false</IsOutlier>
        <ConcDil>0</ConcDil>
        <AvgCalcConc>0</AvgCalcConc>
        <AvgRawData>0</AvgRawData>
        <MaxMinDiff>0</MaxMinDiff>
        <StDev>0</StDev>
        <CVValue>0</CVValue>
        <SignalBlankRatio>0</SignalBlankRatio>
        <Volume>0</Volume>
        <SelectState>selected</SelectState>
      </WellDetails>
      <WellDetails>
        <Col>2</Col>
        <Row>2</Row>
        <RunNumber>0</RunNumber>
        <IsRatio>false</IsRatio>
        <IsReference>false</IsReference>
        <IsAssigned>false</IsAssigned>
        <IsSample>false</IsSample>
        <StandardReplicateGroupId />
        <SampleGroupId />
        <ExtCoeff>dsDNA</ExtCoeff>
        <SampleColorIndex>0</SampleColorIndex>
        <Red>0</Red>
        <Green>0</Green>
        <Blue>0</Blue>
        <ExtCoeffManual>false</ExtCoeffManual>
        <EC50Value>0</EC50Value>
        <IsOutlier>false</IsOutlier>
        <ConcDil>0</ConcDil>
        <AvgCalcConc>0</AvgCalcConc>
        <AvgRawData>0</AvgRawData>
        <MaxMinDiff>0</MaxMinDiff>
        <StDev>0</StDev>
        <CVValue>0</CVValue>
        <SignalBlankRatio>0</SignalBlankRatio>
        <Volume>0</Volume>
        <SelectState>selected</SelectState>
      </WellDetails>
      <WellDetails>
        <Col>3</Col>
        <Row>2</Row>
        <RunNumber>0</RunNumber>
        <IsRatio>false</IsRatio>
        <IsReference>false</IsReference>
        <IsAssigned>false</IsAssigned>
        <IsSample>false</IsSample>
        <StandardReplicateGroupId />
        <SampleGroupId />
        <ExtCoeff>dsDNA</ExtCoeff>
        <SampleColorIndex>0</SampleColorIndex>
        <Red>0</Red>
        <Green>0</Green>
        <Blue>0</Blue>
        <ExtCoeffManual>false</ExtCoeffManual>
        <EC50Value>0</EC50Value>
        <IsOutlier>false</IsOutlier>
        <ConcDil>0</ConcDil>
        <AvgCalcConc>0</AvgCalcConc>
        <AvgRawData>0</AvgRawData>
        <MaxMinDiff>0</MaxMinDiff>
        <StDev>0</StDev>
        <CVValue>0</CVValue>
        <SignalBlankRatio>0</SignalBlankRatio>
        <Volume>0</Volume>
        <SelectState>selected</SelectState>
      </WellDetails>
      <WellDetails>
        <Col>4</Col>
        <Row>2</Row>
        <RunNumber>0</RunNumber>
        <IsRatio>false</IsRatio>
        <IsReference>false</IsReference>
        <IsAssigned>false</IsAssigned>
        <IsSample>false</IsSample>
        <StandardReplicateGroupId />
        <SampleGroupId />
        <ExtCoeff>dsDNA</ExtCoeff>
        <SampleColorIndex>0</SampleColorIndex>
        <Red>0</Red>
        <Green>0</Green>
        <Blue>0</Blue>
        <ExtCoeffManual>false</ExtCoeffManual>
        <EC50Value>0</EC50Value>
        <IsOutlier>false</IsOutlier>
        <ConcDil>0</ConcDil>
        <AvgCalcConc>0</AvgCalcConc>
        <AvgRawData>0</AvgRawData>
        <MaxMinDiff>0</MaxMinDiff>
        <StDev>0</StDev>
        <CVValue>0</CVValue>
        <SignalBlankRatio>0</SignalBlankRatio>
        <Volume>0</Volume>
        <SelectState>selected</SelectState>
      </WellDetails>
      <WellDetails>
        <Col>5</Col>
        <Row>2</Row>
        <RunNumber>0</RunNumber>
        <IsRatio>false</IsRatio>
        <IsReference>false</IsReference>
        <IsAssigned>false</IsAssigned>
        <IsSample>false</IsSample>
        <StandardReplicateGroupId />
        <SampleGroupId />
        <ExtCoeff>dsDNA</ExtCoeff>
        <SampleColorIndex>0</SampleColorIndex>
        <Red>0</Red>
        <Green>0</Green>
        <Blue>0</Blue>
        <ExtCoeffManual>false</ExtCoeffManual>
        <EC50Value>0</EC50Value>
        <IsOutlier>false</IsOutlier>
        <ConcDil>0</ConcDil>
        <AvgCalcConc>0</AvgCalcConc>
        <AvgRawData>0</AvgRawData>
        <MaxMinDiff>0</MaxMinDiff>
        <StDev>0</StDev>
        <CVValue>0</CVValue>
        <SignalBlankRatio>0</SignalBlankRatio>
        <Volume>0</Volume>
        <SelectState>selected</SelectState>
      </WellDetails>
      <WellDetails>
        <Col>6</Col>
        <Row>2</Row>
        <RunNumber>0</RunNumber>
        <IsRatio>false</IsRatio>
        <IsReference>false</IsReference>
        <IsAssigned>false</IsAssigned>
        <IsSample>false</IsSample>
        <StandardReplicateGroupId />
        <SampleGroupId />
        <ExtCoeff>dsDNA</ExtCoeff>
        <SampleColorIndex>0</SampleColorIndex>
        <Red>0</Red>
        <Green>0</Green>
        <Blue>0</Blue>
        <ExtCoeffManual>false</ExtCoeffManual>
        <EC50Value>0</EC50Value>
        <IsOutlier>false</IsOutlier>
        <ConcDil>0</ConcDil>
        <AvgCalcConc>0</AvgCalcConc>
        <AvgRawData>0</AvgRawData>
        <MaxMinDiff>0</MaxMinDiff>
        <StDev>0</StDev>
        <CVValue>0</CVValue>
        <SignalBlankRatio>0</SignalBlankRatio>
        <Volume>0</Volume>
        <SelectState>selected</SelectState>
      </WellDetails>
      <WellDetails>
        <Col>7</Col>
        <Row>2</Row>
        <RunNumber>0</RunNumber>
        <IsRatio>false</IsRatio>
        <IsReference>false</IsReference>
        <IsAssigned>false</IsAssigned>
        <IsSample>false</IsSample>
        <StandardReplicateGroupId />
        <SampleGroupId />
        <ExtCoeff>dsDNA</ExtCoeff>
        <SampleColorIndex>0</SampleColorIndex>
        <Red>0</Red>
        <Green>0</Green>
        <Blue>0</Blue>
        <ExtCoeffManual>false</ExtCoeffManual>
        <EC50Value>0</EC50Value>
        <IsOutlier>false</IsOutlier>
        <ConcDil>0</ConcDil>
        <AvgCalcConc>0</AvgCalcConc>
        <AvgRawData>0</AvgRawData>
        <MaxMinDiff>0</MaxMinDiff>
        <StDev>0</StDev>
        <CVValue>0</CVValue>
        <SignalBlankRatio>0</SignalBlankRatio>
        <Volume>0</Volume>
        <SelectState>selected</SelectState>
      </WellDetails>
      <WellDetails>
        <Col>8</Col>
        <Row>2</Row>
        <RunNumber>0</RunNumber>
        <IsRatio>false</IsRatio>
        <IsReference>false</IsReference>
        <IsAssigned>false</IsAssigned>
        <IsSample>false</IsSample>
        <StandardReplicateGroupId />
        <SampleGroupId />
        <ExtCoeff>dsDNA</ExtCoeff>
        <SampleColorIndex>0</SampleColorIndex>
        <Red>0</Red>
        <Green>0</Green>
        <Blue>0</Blue>
        <ExtCoeffManual>false</ExtCoeffManual>
        <EC50Value>0</EC50Value>
        <IsOutlier>false</IsOutlier>
        <ConcDil>0</ConcDil>
        <AvgCalcConc>0</AvgCalcConc>
        <AvgRawData>0</AvgRawData>
        <MaxMinDiff>0</MaxMinDiff>
        <StDev>0</StDev>
        <CVValue>0</CVValue>
        <SignalBlankRatio>0</SignalBlankRatio>
        <Volume>0</Volume>
        <SelectState>selected</SelectState>
      </WellDetails>
      <WellDetails>
        <Col>9</Col>
        <Row>2</Row>
        <RunNumber>0</RunNumber>
        <IsRatio>false</IsRatio>
        <IsReference>false</IsReference>
        <IsAssigned>false</IsAssigned>
        <IsSample>false</IsSample>
        <StandardReplicateGroupId />
        <SampleGroupId />
        <ExtCoeff>dsDNA</ExtCoeff>
        <SampleColorIndex>0</SampleColorIndex>
        <Red>0</Red>
        <Green>0</Green>
        <Blue>0</Blue>
        <ExtCoeffManual>false</ExtCoeffManual>
        <EC50Value>0</EC50Value>
        <IsOutlier>false</IsOutlier>
        <ConcDil>0</ConcDil>
        <AvgCalcConc>0</AvgCalcConc>
        <AvgRawData>0</AvgRawData>
        <MaxMinDiff>0</MaxMinDiff>
        <StDev>0</StDev>
        <CVValue>0</CVValue>
        <SignalBlankRatio>0</SignalBlankRatio>
        <Volume>0</Volume>
        <SelectState>selected</SelectState>
      </WellDetails>
      <WellDetails>
        <Col>10</Col>
        <Row>2</Row>
        <RunNumber>0</RunNumber>
        <IsRatio>false</IsRatio>
        <IsReference>false</IsReference>
        <IsAssigned>false</IsAssigned>
        <IsSample>false</IsSample>
        <StandardReplicateGroupId />
        <SampleGroupId />
        <ExtCoeff>dsDNA</ExtCoeff>
        <SampleColorIndex>0</SampleColorIndex>
        <Red>0</Red>
        <Green>0</Green>
        <Blue>0</Blue>
        <ExtCoeffManual>false</ExtCoeffManual>
        <EC50Value>0</EC50Value>
        <IsOutlier>false</IsOutlier>
        <ConcDil>0</ConcDil>
        <AvgCalcConc>0</AvgCalcConc>
        <AvgRawData>0</AvgRawData>
        <MaxMinDiff>0</MaxMinDiff>
        <StDev>0</StDev>
        <CVValue>0</CVValue>
        <SignalBlankRatio>0</SignalBlankRatio>
        <Volume>0</Volume>
        <SelectState>selected</SelectState>
      </WellDetails>
      <WellDetails>
        <Col>11</Col>
        <Row>2</Row>
        <RunNumber>0</RunNumber>
        <IsRatio>false</IsRatio>
        <IsReference>false</IsReference>
        <IsAssigned>false</IsAssigned>
        <IsSample>false</IsSample>
        <StandardReplicateGroupId />
        <SampleGroupId />
        <ExtCoeff>dsDNA</ExtCoeff>
        <SampleColorIndex>0</SampleColorIndex>
        <Red>0</Red>
        <Green>0</Green>
        <Blue>0</Blue>
        <ExtCoeffManual>false</ExtCoeffManual>
        <EC50Value>0</EC50Value>
        <IsOutlier>false</IsOutlier>
        <ConcDil>0</ConcDil>
        <AvgCalcConc>0</AvgCalcConc>
        <AvgRawData>0</AvgRawData>
        <MaxMinDiff>0</MaxMinDiff>
        <StDev>0</StDev>
        <CVValue>0</CVValue>
        <SignalBlankRatio>0</SignalBlankRatio>
        <Volume>0</Volume>
        <SelectState>selected</SelectState>
      </WellDetails>
      <WellDetails>
        <Col>0</Col>
        <Row>3</Row>
        <RunNumber>0</RunNumber>
        <IsRatio>false</IsRatio>
        <IsReference>false</IsReference>
        <IsAssigned>false</IsAssigned>
        <IsSample>false</IsSample>
        <StandardReplicateGroupId />
        <SampleGroupId />
        <ExtCoeff>dsDNA</ExtCoeff>
        <SampleColorIndex>0</SampleColorIndex>
        <Red>0</Red>
        <Green>0</Green>
        <Blue>0</Blue>
        <ExtCoeffManual>false</ExtCoeffManual>
        <EC50Value>0</EC50Value>
        <IsOutlier>false</IsOutlier>
        <ConcDil>0</ConcDil>
        <AvgCalcConc>0</AvgCalcConc>
        <AvgRawData>0</AvgRawData>
        <MaxMinDiff>0</MaxMinDiff>
        <StDev>0</StDev>
        <CVValue>0</CVValue>
        <SignalBlankRatio>0</SignalBlankRatio>
        <Volume>0</Volume>
        <SelectState>selected</SelectState>
      </WellDetails>
      <WellDetails>
        <Col>1</Col>
        <Row>3</Row>
        <RunNumber>0</RunNumber>
        <IsRatio>false</IsRatio>
        <IsReference>false</IsReference>
        <IsAssigned>false</IsAssigned>
        <IsSample>false</IsSample>
        <StandardReplicateGroupId />
        <SampleGroupId />
        <ExtCoeff>dsDNA</ExtCoeff>
        <SampleColorIndex>0</SampleColorIndex>
        <Red>0</Red>
        <Green>0</Green>
        <Blue>0</Blue>
        <ExtCoeffManual>false</ExtCoeffManual>
        <EC50Value>0</EC50Value>
        <IsOutlier>false</IsOutlier>
        <ConcDil>0</ConcDil>
        <AvgCalcConc>0</AvgCalcConc>
        <AvgRawData>0</AvgRawData>
        <MaxMinDiff>0</MaxMinDiff>
        <StDev>0</StDev>
        <CVValue>0</CVValue>
        <SignalBlankRatio>0</SignalBlankRatio>
        <Volume>0</Volume>
        <SelectState>selected</SelectState>
      </WellDetails>
      <WellDetails>
        <Col>2</Col>
        <Row>3</Row>
        <RunNumber>0</RunNumber>
        <IsRatio>false</IsRatio>
        <IsReference>false</IsReference>
        <IsAssigned>false</IsAssigned>
        <IsSample>false</IsSample>
        <StandardReplicateGroupId />
        <SampleGroupId />
        <ExtCoeff>dsDNA</ExtCoeff>
        <SampleColorIndex>0</SampleColorIndex>
        <Red>0</Red>
        <Green>0</Green>
        <Blue>0</Blue>
        <ExtCoeffManual>false</ExtCoeffManual>
        <EC50Value>0</EC50Value>
        <IsOutlier>false</IsOutlier>
        <ConcDil>0</ConcDil>
        <AvgCalcConc>0</AvgCalcConc>
        <AvgRawData>0</AvgRawData>
        <MaxMinDiff>0</MaxMinDiff>
        <StDev>0</StDev>
        <CVValue>0</CVValue>
        <SignalBlankRatio>0</SignalBlankRatio>
        <Volume>0</Volume>
        <SelectState>selected</SelectState>
      </WellDetails>
      <WellDetails>
        <Col>3</Col>
        <Row>3</Row>
        <RunNumber>0</RunNumber>
        <IsRatio>false</IsRatio>
        <IsReference>false</IsReference>
        <IsAssigned>false</IsAssigned>
        <IsSample>false</IsSample>
        <StandardReplicateGroupId />
        <SampleGroupId />
        <ExtCoeff>dsDNA</ExtCoeff>
        <SampleColorIndex>0</SampleColorIndex>
        <Red>0</Red>
        <Green>0</Green>
        <Blue>0</Blue>
        <ExtCoeffManual>false</ExtCoeffManual>
        <EC50Value>0</EC50Value>
        <IsOutlier>false</IsOutlier>
        <ConcDil>0</ConcDil>
        <AvgCalcConc>0</AvgCalcConc>
        <AvgRawData>0</AvgRawData>
        <MaxMinDiff>0</MaxMinDiff>
        <StDev>0</StDev>
        <CVValue>0</CVValue>
        <SignalBlankRatio>0</SignalBlankRatio>
        <Volume>0</Volume>
        <SelectState>selected</SelectState>
      </WellDetails>
      <WellDetails>
        <Col>4</Col>
        <Row>3</Row>
        <RunNumber>0</RunNumber>
        <IsRatio>false</IsRatio>
        <IsReference>false</IsReference>
        <IsAssigned>false</IsAssigned>
        <IsSample>false</IsSample>
        <StandardReplicateGroupId />
        <SampleGroupId />
        <ExtCoeff>dsDNA</ExtCoeff>
        <SampleColorIndex>0</SampleColorIndex>
        <Red>0</Red>
        <Green>0</Green>
        <Blue>0</Blue>
        <ExtCoeffManual>false</ExtCoeffManual>
        <EC50Value>0</EC50Value>
        <IsOutlier>false</IsOutlier>
        <ConcDil>0</ConcDil>
        <AvgCalcConc>0</AvgCalcConc>
        <AvgRawData>0</AvgRawData>
        <MaxMinDiff>0</MaxMinDiff>
        <StDev>0</StDev>
        <CVValue>0</CVValue>
        <SignalBlankRatio>0</SignalBlankRatio>
        <Volume>0</Volume>
        <SelectState>selected</SelectState>
      </WellDetails>
      <WellDetails>
        <Col>5</Col>
        <Row>3</Row>
        <RunNumber>0</RunNumber>
        <IsRatio>false</IsRatio>
        <IsReference>false</IsReference>
        <IsAssigned>false</IsAssigned>
        <IsSample>false</IsSample>
        <StandardReplicateGroupId />
        <SampleGroupId />
        <ExtCoeff>dsDNA</ExtCoeff>
        <SampleColorIndex>0</SampleColorIndex>
        <Red>0</Red>
        <Green>0</Green>
        <Blue>0</Blue>
        <ExtCoeffManual>false</ExtCoeffManual>
        <EC50Value>0</EC50Value>
        <IsOutlier>false</IsOutlier>
        <ConcDil>0</ConcDil>
        <AvgCalcConc>0</AvgCalcConc>
        <AvgRawData>0</AvgRawData>
        <MaxMinDiff>0</MaxMinDiff>
        <StDev>0</StDev>
        <CVValue>0</CVValue>
        <SignalBlankRatio>0</SignalBlankRatio>
        <Volume>0</Volume>
        <SelectState>selected</SelectState>
      </WellDetails>
      <WellDetails>
        <Col>6</Col>
        <Row>3</Row>
        <RunNumber>0</RunNumber>
        <IsRatio>false</IsRatio>
        <IsReference>false</IsReference>
        <IsAssigned>false</IsAssigned>
        <IsSample>false</IsSample>
        <StandardReplicateGroupId />
        <SampleGroupId />
        <ExtCoeff>dsDNA</ExtCoeff>
        <SampleColorIndex>0</SampleColorIndex>
        <Red>0</Red>
        <Green>0</Green>
        <Blue>0</Blue>
        <ExtCoeffManual>false</ExtCoeffManual>
        <EC50Value>0</EC50Value>
        <IsOutlier>false</IsOutlier>
        <ConcDil>0</ConcDil>
        <AvgCalcConc>0</AvgCalcConc>
        <AvgRawData>0</AvgRawData>
        <MaxMinDiff>0</MaxMinDiff>
        <StDev>0</StDev>
        <CVValue>0</CVValue>
        <SignalBlankRatio>0</SignalBlankRatio>
        <Volume>0</Volume>
        <SelectState>selected</SelectState>
      </WellDetails>
      <WellDetails>
        <Col>7</Col>
        <Row>3</Row>
        <RunNumber>0</RunNumber>
        <IsRatio>false</IsRatio>
        <IsReference>false</IsReference>
        <IsAssigned>false</IsAssigned>
        <IsSample>false</IsSample>
        <StandardReplicateGroupId />
        <SampleGroupId />
        <ExtCoeff>dsDNA</ExtCoeff>
        <SampleColorIndex>0</SampleColorIndex>
        <Red>0</Red>
        <Green>0</Green>
        <Blue>0</Blue>
        <ExtCoeffManual>false</ExtCoeffManual>
        <EC50Value>0</EC50Value>
        <IsOutlier>false</IsOutlier>
        <ConcDil>0</ConcDil>
        <AvgCalcConc>0</AvgCalcConc>
        <AvgRawData>0</AvgRawData>
        <MaxMinDiff>0</MaxMinDiff>
        <StDev>0</StDev>
        <CVValue>0</CVValue>
        <SignalBlankRatio>0</SignalBlankRatio>
        <Volume>0</Volume>
        <SelectState>selected</SelectState>
      </WellDetails>
      <WellDetails>
        <Col>8</Col>
        <Row>3</Row>
        <RunNumber>0</RunNumber>
        <IsRatio>false</IsRatio>
        <IsReference>false</IsReference>
        <IsAssigned>false</IsAssigned>
        <IsSample>false</IsSample>
        <StandardReplicateGroupId />
        <SampleGroupId />
        <ExtCoeff>dsDNA</ExtCoeff>
        <SampleColorIndex>0</SampleColorIndex>
        <Red>0</Red>
        <Green>0</Green>
        <Blue>0</Blue>
        <ExtCoeffManual>false</ExtCoeffManual>
        <EC50Value>0</EC50Value>
        <IsOutlier>false</IsOutlier>
        <ConcDil>0</ConcDil>
        <AvgCalcConc>0</AvgCalcConc>
        <AvgRawData>0</AvgRawData>
        <MaxMinDiff>0</MaxMinDiff>
        <StDev>0</StDev>
        <CVValue>0</CVValue>
        <SignalBlankRatio>0</SignalBlankRatio>
        <Volume>0</Volume>
        <SelectState>selected</SelectState>
      </WellDetails>
      <WellDetails>
        <Col>9</Col>
        <Row>3</Row>
        <RunNumber>0</RunNumber>
        <IsRatio>false</IsRatio>
        <IsReference>false</IsReference>
        <IsAssigned>false</IsAssigned>
        <IsSample>false</IsSample>
        <StandardReplicateGroupId />
        <SampleGroupId />
        <ExtCoeff>dsDNA</ExtCoeff>
        <SampleColorIndex>0</SampleColorIndex>
        <Red>0</Red>
        <Green>0</Green>
        <Blue>0</Blue>
        <ExtCoeffManual>false</ExtCoeffManual>
        <EC50Value>0</EC50Value>
        <IsOutlier>false</IsOutlier>
        <ConcDil>0</ConcDil>
        <AvgCalcConc>0</AvgCalcConc>
        <AvgRawData>0</AvgRawData>
        <MaxMinDiff>0</MaxMinDiff>
        <StDev>0</StDev>
        <CVValue>0</CVValue>
        <SignalBlankRatio>0</SignalBlankRatio>
        <Volume>0</Volume>
        <SelectState>selected</SelectState>
      </WellDetails>
      <WellDetails>
        <Col>10</Col>
        <Row>3</Row>
        <RunNumber>0</RunNumber>
        <IsRatio>false</IsRatio>
        <IsReference>false</IsReference>
        <IsAssigned>false</IsAssigned>
        <IsSample>false</IsSample>
        <StandardReplicateGroupId />
        <SampleGroupId />
        <ExtCoeff>dsDNA</ExtCoeff>
        <SampleColorIndex>0</SampleColorIndex>
        <Red>0</Red>
        <Green>0</Green>
        <Blue>0</Blue>
        <ExtCoeffManual>false</ExtCoeffManual>
        <EC50Value>0</EC50Value>
        <IsOutlier>false</IsOutlier>
        <ConcDil>0</ConcDil>
        <AvgCalcConc>0</AvgCalcConc>
        <AvgRawData>0</AvgRawData>
        <MaxMinDiff>0</MaxMinDiff>
        <StDev>0</StDev>
        <CVValue>0</CVValue>
        <SignalBlankRatio>0</SignalBlankRatio>
        <Volume>0</Volume>
        <SelectState>selected</SelectState>
      </WellDetails>
      <WellDetails>
        <Col>11</Col>
        <Row>3</Row>
        <RunNumber>0</RunNumber>
        <IsRatio>false</IsRatio>
        <IsReference>false</IsReference>
        <IsAssigned>false</IsAssigned>
        <IsSample>false</IsSample>
        <StandardReplicateGroupId />
        <SampleGroupId />
        <ExtCoeff>dsDNA</ExtCoeff>
        <SampleColorIndex>0</SampleColorIndex>
        <Red>0</Red>
        <Green>0</Green>
        <Blue>0</Blue>
        <ExtCoeffManual>false</ExtCoeffManual>
        <EC50Value>0</EC50Value>
        <IsOutlier>false</IsOutlier>
        <ConcDil>0</ConcDil>
        <AvgCalcConc>0</AvgCalcConc>
        <AvgRawData>0</AvgRawData>
        <MaxMinDiff>0</MaxMinDiff>
        <StDev>0</StDev>
        <CVValue>0</CVValue>
        <SignalBlankRatio>0</SignalBlankRatio>
        <Volume>0</Volume>
        <SelectState>selected</SelectState>
      </WellDetails>
      <WellDetails>
        <Col>0</Col>
        <Row>4</Row>
        <RunNumber>0</RunNumber>
        <IsRatio>false</IsRatio>
        <IsReference>false</IsReference>
        <IsAssigned>false</IsAssigned>
        <IsSample>false</IsSample>
        <StandardReplicateGroupId />
        <SampleGroupId />
        <ExtCoeff>dsDNA</ExtCoeff>
        <SampleColorIndex>0</SampleColorIndex>
        <Red>0</Red>
        <Green>0</Green>
        <Blue>0</Blue>
        <ExtCoeffManual>false</ExtCoeffManual>
        <EC50Value>0</EC50Value>
        <IsOutlier>false</IsOutlier>
        <ConcDil>0</ConcDil>
        <AvgCalcConc>0</AvgCalcConc>
        <AvgRawData>0</AvgRawData>
        <MaxMinDiff>0</MaxMinDiff>
        <StDev>0</StDev>
        <CVValue>0</CVValue>
        <SignalBlankRatio>0</SignalBlankRatio>
        <Volume>0</Volume>
        <SelectState>selected</SelectState>
      </WellDetails>
      <WellDetails>
        <Col>1</Col>
        <Row>4</Row>
        <RunNumber>0</RunNumber>
        <IsRatio>false</IsRatio>
        <IsReference>false</IsReference>
        <IsAssigned>false</IsAssigned>
        <IsSample>false</IsSample>
        <StandardReplicateGroupId />
        <SampleGroupId />
        <ExtCoeff>dsDNA</ExtCoeff>
        <SampleColorIndex>0</SampleColorIndex>
        <Red>0</Red>
        <Green>0</Green>
        <Blue>0</Blue>
        <ExtCoeffManual>false</ExtCoeffManual>
        <EC50Value>0</EC50Value>
        <IsOutlier>false</IsOutlier>
        <ConcDil>0</ConcDil>
        <AvgCalcConc>0</AvgCalcConc>
        <AvgRawData>0</AvgRawData>
        <MaxMinDiff>0</MaxMinDiff>
        <StDev>0</StDev>
        <CVValue>0</CVValue>
        <SignalBlankRatio>0</SignalBlankRatio>
        <Volume>0</Volume>
        <SelectState>selected</SelectState>
      </WellDetails>
      <WellDetails>
        <Col>2</Col>
        <Row>4</Row>
        <RunNumber>0</RunNumber>
        <IsRatio>false</IsRatio>
        <IsReference>false</IsReference>
        <IsAssigned>false</IsAssigned>
        <IsSample>false</IsSample>
        <StandardReplicateGroupId />
        <SampleGroupId />
        <ExtCoeff>dsDNA</ExtCoeff>
        <SampleColorIndex>0</SampleColorIndex>
        <Red>0</Red>
        <Green>0</Green>
        <Blue>0</Blue>
        <ExtCoeffManual>false</ExtCoeffManual>
        <EC50Value>0</EC50Value>
        <IsOutlier>false</IsOutlier>
        <ConcDil>0</ConcDil>
        <AvgCalcConc>0</AvgCalcConc>
        <AvgRawData>0</AvgRawData>
        <MaxMinDiff>0</MaxMinDiff>
        <StDev>0</StDev>
        <CVValue>0</CVValue>
        <SignalBlankRatio>0</SignalBlankRatio>
        <Volume>0</Volume>
        <SelectState>selected</SelectState>
      </WellDetails>
      <WellDetails>
        <Col>3</Col>
        <Row>4</Row>
        <RunNumber>0</RunNumber>
        <IsRatio>false</IsRatio>
        <IsReference>false</IsReference>
        <IsAssigned>false</IsAssigned>
        <IsSample>false</IsSample>
        <StandardReplicateGroupId />
        <SampleGroupId />
        <ExtCoeff>dsDNA</ExtCoeff>
        <SampleColorIndex>0</SampleColorIndex>
        <Red>0</Red>
        <Green>0</Green>
        <Blue>0</Blue>
        <ExtCoeffManual>false</ExtCoeffManual>
        <EC50Value>0</EC50Value>
        <IsOutlier>false</IsOutlier>
        <ConcDil>0</ConcDil>
        <AvgCalcConc>0</AvgCalcConc>
        <AvgRawData>0</AvgRawData>
        <MaxMinDiff>0</MaxMinDiff>
        <StDev>0</StDev>
        <CVValue>0</CVValue>
        <SignalBlankRatio>0</SignalBlankRatio>
        <Volume>0</Volume>
        <SelectState>selected</SelectState>
      </WellDetails>
      <WellDetails>
        <Col>4</Col>
        <Row>4</Row>
        <RunNumber>0</RunNumber>
        <IsRatio>false</IsRatio>
        <IsReference>false</IsReference>
        <IsAssigned>false</IsAssigned>
        <IsSample>false</IsSample>
        <StandardReplicateGroupId />
        <SampleGroupId />
        <ExtCoeff>dsDNA</ExtCoeff>
        <SampleColorIndex>0</SampleColorIndex>
        <Red>0</Red>
        <Green>0</Green>
        <Blue>0</Blue>
        <ExtCoeffManual>false</ExtCoeffManual>
        <EC50Value>0</EC50Value>
        <IsOutlier>false</IsOutlier>
        <ConcDil>0</ConcDil>
        <AvgCalcConc>0</AvgCalcConc>
        <AvgRawData>0</AvgRawData>
        <MaxMinDiff>0</MaxMinDiff>
        <StDev>0</StDev>
        <CVValue>0</CVValue>
        <SignalBlankRatio>0</SignalBlankRatio>
        <Volume>0</Volume>
        <SelectState>selected</SelectState>
      </WellDetails>
      <WellDetails>
        <Col>5</Col>
        <Row>4</Row>
        <RunNumber>0</RunNumber>
        <IsRatio>false</IsRatio>
        <IsReference>false</IsReference>
        <IsAssigned>false</IsAssigned>
        <IsSample>false</IsSample>
        <StandardReplicateGroupId />
        <SampleGroupId />
        <ExtCoeff>dsDNA</ExtCoeff>
        <SampleColorIndex>0</SampleColorIndex>
        <Red>0</Red>
        <Green>0</Green>
        <Blue>0</Blue>
        <ExtCoeffManual>false</ExtCoeffManual>
        <EC50Value>0</EC50Value>
        <IsOutlier>false</IsOutlier>
        <ConcDil>0</ConcDil>
        <AvgCalcConc>0</AvgCalcConc>
        <AvgRawData>0</AvgRawData>
        <MaxMinDiff>0</MaxMinDiff>
        <StDev>0</StDev>
        <CVValue>0</CVValue>
        <SignalBlankRatio>0</SignalBlankRatio>
        <Volume>0</Volume>
        <SelectState>selected</SelectState>
      </WellDetails>
      <WellDetails>
        <Col>6</Col>
        <Row>4</Row>
        <RunNumber>0</RunNumber>
        <IsRatio>false</IsRatio>
        <IsReference>false</IsReference>
        <IsAssigned>false</IsAssigned>
        <IsSample>false</IsSample>
        <StandardReplicateGroupId />
        <SampleGroupId />
        <ExtCoeff>dsDNA</ExtCoeff>
        <SampleColorIndex>0</SampleColorIndex>
        <Red>0</Red>
        <Green>0</Green>
        <Blue>0</Blue>
        <ExtCoeffManual>false</ExtCoeffManual>
        <EC50Value>0</EC50Value>
        <IsOutlier>false</IsOutlier>
        <ConcDil>0</ConcDil>
        <AvgCalcConc>0</AvgCalcConc>
        <AvgRawData>0</AvgRawData>
        <MaxMinDiff>0</MaxMinDiff>
        <StDev>0</StDev>
        <CVValue>0</CVValue>
        <SignalBlankRatio>0</SignalBlankRatio>
        <Volume>0</Volume>
        <SelectState>selected</SelectState>
      </WellDetails>
      <WellDetails>
        <Col>7</Col>
        <Row>4</Row>
        <RunNumber>0</RunNumber>
        <IsRatio>false</IsRatio>
        <IsReference>false</IsReference>
        <IsAssigned>false</IsAssigned>
        <IsSample>false</IsSample>
        <StandardReplicateGroupId />
        <SampleGroupId />
        <ExtCoeff>dsDNA</ExtCoeff>
        <SampleColorIndex>0</SampleColorIndex>
        <Red>0</Red>
        <Green>0</Green>
        <Blue>0</Blue>
        <ExtCoeffManual>false</ExtCoeffManual>
        <EC50Value>0</EC50Value>
        <IsOutlier>false</IsOutlier>
        <ConcDil>0</ConcDil>
        <AvgCalcConc>0</AvgCalcConc>
        <AvgRawData>0</AvgRawData>
        <MaxMinDiff>0</MaxMinDiff>
        <StDev>0</StDev>
        <CVValue>0</CVValue>
        <SignalBlankRatio>0</SignalBlankRatio>
        <Volume>0</Volume>
        <SelectState>selected</SelectState>
      </WellDetails>
      <WellDetails>
        <Col>8</Col>
        <Row>4</Row>
        <RunNumber>0</RunNumber>
        <IsRatio>false</IsRatio>
        <IsReference>false</IsReference>
        <IsAssigned>false</IsAssigned>
        <IsSample>false</IsSample>
        <StandardReplicateGroupId />
        <SampleGroupId />
        <ExtCoeff>dsDNA</ExtCoeff>
        <SampleColorIndex>0</SampleColorIndex>
        <Red>0</Red>
        <Green>0</Green>
        <Blue>0</Blue>
        <ExtCoeffManual>false</ExtCoeffManual>
        <EC50Value>0</EC50Value>
        <IsOutlier>false</IsOutlier>
        <ConcDil>0</ConcDil>
        <AvgCalcConc>0</AvgCalcConc>
        <AvgRawData>0</AvgRawData>
        <MaxMinDiff>0</MaxMinDiff>
        <StDev>0</StDev>
        <CVValue>0</CVValue>
        <SignalBlankRatio>0</SignalBlankRatio>
        <Volume>0</Volume>
        <SelectState>selected</SelectState>
      </WellDetails>
      <WellDetails>
        <Col>9</Col>
        <Row>4</Row>
        <RunNumber>0</RunNumber>
        <IsRatio>false</IsRatio>
        <IsReference>false</IsReference>
        <IsAssigned>false</IsAssigned>
        <IsSample>false</IsSample>
        <StandardReplicateGroupId />
        <SampleGroupId />
        <ExtCoeff>dsDNA</ExtCoeff>
        <SampleColorIndex>0</SampleColorIndex>
        <Red>0</Red>
        <Green>0</Green>
        <Blue>0</Blue>
        <ExtCoeffManual>false</ExtCoeffManual>
        <EC50Value>0</EC50Value>
        <IsOutlier>false</IsOutlier>
        <ConcDil>0</ConcDil>
        <AvgCalcConc>0</AvgCalcConc>
        <AvgRawData>0</AvgRawData>
        <MaxMinDiff>0</MaxMinDiff>
        <StDev>0</StDev>
        <CVValue>0</CVValue>
        <SignalBlankRatio>0</SignalBlankRatio>
        <Volume>0</Volume>
        <SelectState>selected</SelectState>
      </WellDetails>
      <WellDetails>
        <Col>10</Col>
        <Row>4</Row>
        <RunNumber>0</RunNumber>
        <IsRatio>false</IsRatio>
        <IsReference>false</IsReference>
        <IsAssigned>false</IsAssigned>
        <IsSample>false</IsSample>
        <StandardReplicateGroupId />
        <SampleGroupId />
        <ExtCoeff>dsDNA</ExtCoeff>
        <SampleColorIndex>0</SampleColorIndex>
        <Red>0</Red>
        <Green>0</Green>
        <Blue>0</Blue>
        <ExtCoeffManual>false</ExtCoeffManual>
        <EC50Value>0</EC50Value>
        <IsOutlier>false</IsOutlier>
        <ConcDil>0</ConcDil>
        <AvgCalcConc>0</AvgCalcConc>
        <AvgRawData>0</AvgRawData>
        <MaxMinDiff>0</MaxMinDiff>
        <StDev>0</StDev>
        <CVValue>0</CVValue>
        <SignalBlankRatio>0</SignalBlankRatio>
        <Volume>0</Volume>
        <SelectState>selected</SelectState>
      </WellDetails>
      <WellDetails>
        <Col>11</Col>
        <Row>4</Row>
        <RunNumber>0</RunNumber>
        <IsRatio>false</IsRatio>
        <IsReference>false</IsReference>
        <IsAssigned>false</IsAssigned>
        <IsSample>false</IsSample>
        <StandardReplicateGroupId />
        <SampleGroupId />
        <ExtCoeff>dsDNA</ExtCoeff>
        <SampleColorIndex>0</SampleColorIndex>
        <Red>0</Red>
        <Green>0</Green>
        <Blue>0</Blue>
        <ExtCoeffManual>false</ExtCoeffManual>
        <EC50Value>0</EC50Value>
        <IsOutlier>false</IsOutlier>
        <ConcDil>0</ConcDil>
        <AvgCalcConc>0</AvgCalcConc>
        <AvgRawData>0</AvgRawData>
        <MaxMinDiff>0</MaxMinDiff>
        <StDev>0</StDev>
        <CVValue>0</CVValue>
        <SignalBlankRatio>0</SignalBlankRatio>
        <Volume>0</Volume>
        <SelectState>selected</SelectState>
      </WellDetails>
      <WellDetails>
        <Col>0</Col>
        <Row>5</Row>
        <RunNumber>0</RunNumber>
        <IsRatio>false</IsRatio>
        <IsReference>false</IsReference>
        <IsAssigned>false</IsAssigned>
        <IsSample>false</IsSample>
        <StandardReplicateGroupId />
        <SampleGroupId />
        <ExtCoeff>dsDNA</ExtCoeff>
        <SampleColorIndex>0</SampleColorIndex>
        <Red>0</Red>
        <Green>0</Green>
        <Blue>0</Blue>
        <ExtCoeffManual>false</ExtCoeffManual>
        <EC50Value>0</EC50Value>
        <IsOutlier>false</IsOutlier>
        <ConcDil>0</ConcDil>
        <AvgCalcConc>0</AvgCalcConc>
        <AvgRawData>0</AvgRawData>
        <MaxMinDiff>0</MaxMinDiff>
        <StDev>0</StDev>
        <CVValue>0</CVValue>
        <SignalBlankRatio>0</SignalBlankRatio>
        <Volume>0</Volume>
        <SelectState>selected</SelectState>
      </WellDetails>
      <WellDetails>
        <Col>1</Col>
        <Row>5</Row>
        <RunNumber>0</RunNumber>
        <IsRatio>false</IsRatio>
        <IsReference>false</IsReference>
        <IsAssigned>false</IsAssigned>
        <IsSample>false</IsSample>
        <StandardReplicateGroupId />
        <SampleGroupId />
        <ExtCoeff>dsDNA</ExtCoeff>
        <SampleColorIndex>0</SampleColorIndex>
        <Red>0</Red>
        <Green>0</Green>
        <Blue>0</Blue>
        <ExtCoeffManual>false</ExtCoeffManual>
        <EC50Value>0</EC50Value>
        <IsOutlier>false</IsOutlier>
        <ConcDil>0</ConcDil>
        <AvgCalcConc>0</AvgCalcConc>
        <AvgRawData>0</AvgRawData>
        <MaxMinDiff>0</MaxMinDiff>
        <StDev>0</StDev>
        <CVValue>0</CVValue>
        <SignalBlankRatio>0</SignalBlankRatio>
        <Volume>0</Volume>
        <SelectState>selected</SelectState>
      </WellDetails>
      <WellDetails>
        <Col>2</Col>
        <Row>5</Row>
        <RunNumber>0</RunNumber>
        <IsRatio>false</IsRatio>
        <IsReference>false</IsReference>
        <IsAssigned>false</IsAssigned>
        <IsSample>false</IsSample>
        <StandardReplicateGroupId />
        <SampleGroupId />
        <ExtCoeff>dsDNA</ExtCoeff>
        <SampleColorIndex>0</SampleColorIndex>
        <Red>0</Red>
        <Green>0</Green>
        <Blue>0</Blue>
        <ExtCoeffManual>false</ExtCoeffManual>
        <EC50Value>0</EC50Value>
        <IsOutlier>false</IsOutlier>
        <ConcDil>0</ConcDil>
        <AvgCalcConc>0</AvgCalcConc>
        <AvgRawData>0</AvgRawData>
        <MaxMinDiff>0</MaxMinDiff>
        <StDev>0</StDev>
        <CVValue>0</CVValue>
        <SignalBlankRatio>0</SignalBlankRatio>
        <Volume>0</Volume>
        <SelectState>selected</SelectState>
      </WellDetails>
      <WellDetails>
        <Col>3</Col>
        <Row>5</Row>
        <RunNumber>0</RunNumber>
        <IsRatio>false</IsRatio>
        <IsReference>false</IsReference>
        <IsAssigned>false</IsAssigned>
        <IsSample>false</IsSample>
        <StandardReplicateGroupId />
        <SampleGroupId />
        <ExtCoeff>dsDNA</ExtCoeff>
        <SampleColorIndex>0</SampleColorIndex>
        <Red>0</Red>
        <Green>0</Green>
        <Blue>0</Blue>
        <ExtCoeffManual>false</ExtCoeffManual>
        <EC50Value>0</EC50Value>
        <IsOutlier>false</IsOutlier>
        <ConcDil>0</ConcDil>
        <AvgCalcConc>0</AvgCalcConc>
        <AvgRawData>0</AvgRawData>
        <MaxMinDiff>0</MaxMinDiff>
        <StDev>0</StDev>
        <CVValue>0</CVValue>
        <SignalBlankRatio>0</SignalBlankRatio>
        <Volume>0</Volume>
        <SelectState>selected</SelectState>
      </WellDetails>
      <WellDetails>
        <Col>4</Col>
        <Row>5</Row>
        <RunNumber>0</RunNumber>
        <IsRatio>false</IsRatio>
        <IsReference>false</IsReference>
        <IsAssigned>false</IsAssigned>
        <IsSample>false</IsSample>
        <StandardReplicateGroupId />
        <SampleGroupId />
        <ExtCoeff>dsDNA</ExtCoeff>
        <SampleColorIndex>0</SampleColorIndex>
        <Red>0</Red>
        <Green>0</Green>
        <Blue>0</Blue>
        <ExtCoeffManual>false</ExtCoeffManual>
        <EC50Value>0</EC50Value>
        <IsOutlier>false</IsOutlier>
        <ConcDil>0</ConcDil>
        <AvgCalcConc>0</AvgCalcConc>
        <AvgRawData>0</AvgRawData>
        <MaxMinDiff>0</MaxMinDiff>
        <StDev>0</StDev>
        <CVValue>0</CVValue>
        <SignalBlankRatio>0</SignalBlankRatio>
        <Volume>0</Volume>
        <SelectState>selected</SelectState>
      </WellDetails>
      <WellDetails>
        <Col>5</Col>
        <Row>5</Row>
        <RunNumber>0</RunNumber>
        <IsRatio>false</IsRatio>
        <IsReference>false</IsReference>
        <IsAssigned>false</IsAssigned>
        <IsSample>false</IsSample>
        <StandardReplicateGroupId />
        <SampleGroupId />
        <ExtCoeff>dsDNA</ExtCoeff>
        <SampleColorIndex>0</SampleColorIndex>
        <Red>0</Red>
        <Green>0</Green>
        <Blue>0</Blue>
        <ExtCoeffManual>false</ExtCoeffManual>
        <EC50Value>0</EC50Value>
        <IsOutlier>false</IsOutlier>
        <ConcDil>0</ConcDil>
        <AvgCalcConc>0</AvgCalcConc>
        <AvgRawData>0</AvgRawData>
        <MaxMinDiff>0</MaxMinDiff>
        <StDev>0</StDev>
        <CVValue>0</CVValue>
        <SignalBlankRatio>0</SignalBlankRatio>
        <Volume>0</Volume>
        <SelectState>selected</SelectState>
      </WellDetails>
      <WellDetails>
        <Col>6</Col>
        <Row>5</Row>
        <RunNumber>0</RunNumber>
        <IsRatio>false</IsRatio>
        <IsReference>false</IsReference>
        <IsAssigned>false</IsAssigned>
        <IsSample>false</IsSample>
        <StandardReplicateGroupId />
        <SampleGroupId />
        <ExtCoeff>dsDNA</ExtCoeff>
        <SampleColorIndex>0</SampleColorIndex>
        <Red>0</Red>
        <Green>0</Green>
        <Blue>0</Blue>
        <ExtCoeffManual>false</ExtCoeffManual>
        <EC50Value>0</EC50Value>
        <IsOutlier>false</IsOutlier>
        <ConcDil>0</ConcDil>
        <AvgCalcConc>0</AvgCalcConc>
        <AvgRawData>0</AvgRawData>
        <MaxMinDiff>0</MaxMinDiff>
        <StDev>0</StDev>
        <CVValue>0</CVValue>
        <SignalBlankRatio>0</SignalBlankRatio>
        <Volume>0</Volume>
        <SelectState>selected</SelectState>
      </WellDetails>
      <WellDetails>
        <Col>7</Col>
        <Row>5</Row>
        <RunNumber>0</RunNumber>
        <IsRatio>false</IsRatio>
        <IsReference>false</IsReference>
        <IsAssigned>false</IsAssigned>
        <IsSample>false</IsSample>
        <StandardReplicateGroupId />
        <SampleGroupId />
        <ExtCoeff>dsDNA</ExtCoeff>
        <SampleColorIndex>0</SampleColorIndex>
        <Red>0</Red>
        <Green>0</Green>
        <Blue>0</Blue>
        <ExtCoeffManual>false</ExtCoeffManual>
        <EC50Value>0</EC50Value>
        <IsOutlier>false</IsOutlier>
        <ConcDil>0</ConcDil>
        <AvgCalcConc>0</AvgCalcConc>
        <AvgRawData>0</AvgRawData>
        <MaxMinDiff>0</MaxMinDiff>
        <StDev>0</StDev>
        <CVValue>0</CVValue>
        <SignalBlankRatio>0</SignalBlankRatio>
        <Volume>0</Volume>
        <SelectState>selected</SelectState>
      </WellDetails>
      <WellDetails>
        <Col>8</Col>
        <Row>5</Row>
        <RunNumber>0</RunNumber>
        <IsRatio>false</IsRatio>
        <IsReference>false</IsReference>
        <IsAssigned>false</IsAssigned>
        <IsSample>false</IsSample>
        <StandardReplicateGroupId />
        <SampleGroupId />
        <ExtCoeff>dsDNA</ExtCoeff>
        <SampleColorIndex>0</SampleColorIndex>
        <Red>0</Red>
        <Green>0</Green>
        <Blue>0</Blue>
        <ExtCoeffManual>false</ExtCoeffManual>
        <EC50Value>0</EC50Value>
        <IsOutlier>false</IsOutlier>
        <ConcDil>0</ConcDil>
        <AvgCalcConc>0</AvgCalcConc>
        <AvgRawData>0</AvgRawData>
        <MaxMinDiff>0</MaxMinDiff>
        <StDev>0</StDev>
        <CVValue>0</CVValue>
        <SignalBlankRatio>0</SignalBlankRatio>
        <Volume>0</Volume>
        <SelectState>selected</SelectState>
      </WellDetails>
      <WellDetails>
        <Col>9</Col>
        <Row>5</Row>
        <RunNumber>0</RunNumber>
        <IsRatio>false</IsRatio>
        <IsReference>false</IsReference>
        <IsAssigned>false</IsAssigned>
        <IsSample>false</IsSample>
        <StandardReplicateGroupId />
        <SampleGroupId />
        <ExtCoeff>dsDNA</ExtCoeff>
        <SampleColorIndex>0</SampleColorIndex>
        <Red>0</Red>
        <Green>0</Green>
        <Blue>0</Blue>
        <ExtCoeffManual>false</ExtCoeffManual>
        <EC50Value>0</EC50Value>
        <IsOutlier>false</IsOutlier>
        <ConcDil>0</ConcDil>
        <AvgCalcConc>0</AvgCalcConc>
        <AvgRawData>0</AvgRawData>
        <MaxMinDiff>0</MaxMinDiff>
        <StDev>0</StDev>
        <CVValue>0</CVValue>
        <SignalBlankRatio>0</SignalBlankRatio>
        <Volume>0</Volume>
        <SelectState>selected</SelectState>
      </WellDetails>
      <WellDetails>
        <Col>10</Col>
        <Row>5</Row>
        <RunNumber>0</RunNumber>
        <IsRatio>false</IsRatio>
        <IsReference>false</IsReference>
        <IsAssigned>false</IsAssigned>
        <IsSample>false</IsSample>
        <StandardReplicateGroupId />
        <SampleGroupId />
        <ExtCoeff>dsDNA</ExtCoeff>
        <SampleColorIndex>0</SampleColorIndex>
        <Red>0</Red>
        <Green>0</Green>
        <Blue>0</Blue>
        <ExtCoeffManual>false</ExtCoeffManual>
        <EC50Value>0</EC50Value>
        <IsOutlier>false</IsOutlier>
        <ConcDil>0</ConcDil>
        <AvgCalcConc>0</AvgCalcConc>
        <AvgRawData>0</AvgRawData>
        <MaxMinDiff>0</MaxMinDiff>
        <StDev>0</StDev>
        <CVValue>0</CVValue>
        <SignalBlankRatio>0</SignalBlankRatio>
        <Volume>0</Volume>
        <SelectState>selected</SelectState>
      </WellDetails>
      <WellDetails>
        <Col>11</Col>
        <Row>5</Row>
        <RunNumber>0</RunNumber>
        <IsRatio>false</IsRatio>
        <IsReference>false</IsReference>
        <IsAssigned>false</IsAssigned>
        <IsSample>false</IsSample>
        <StandardReplicateGroupId />
        <SampleGroupId />
        <ExtCoeff>dsDNA</ExtCoeff>
        <SampleColorIndex>0</SampleColorIndex>
        <Red>0</Red>
        <Green>0</Green>
        <Blue>0</Blue>
        <ExtCoeffManual>false</ExtCoeffManual>
        <EC50Value>0</EC50Value>
        <IsOutlier>false</IsOutlier>
        <ConcDil>0</ConcDil>
        <AvgCalcConc>0</AvgCalcConc>
        <AvgRawData>0</AvgRawData>
        <MaxMinDiff>0</MaxMinDiff>
        <StDev>0</StDev>
        <CVValue>0</CVValue>
        <SignalBlankRatio>0</SignalBlankRatio>
        <Volume>0</Volume>
        <SelectState>selected</SelectState>
      </WellDetails>
      <WellDetails>
        <Col>0</Col>
        <Row>6</Row>
        <RunNumber>0</RunNumber>
        <IsRatio>false</IsRatio>
        <IsReference>false</IsReference>
        <IsAssigned>false</IsAssigned>
        <IsSample>false</IsSample>
        <StandardReplicateGroupId />
        <SampleGroupId />
        <ExtCoeff>dsDNA</ExtCoeff>
        <SampleColorIndex>0</SampleColorIndex>
        <Red>0</Red>
        <Green>0</Green>
        <Blue>0</Blue>
        <ExtCoeffManual>false</ExtCoeffManual>
        <EC50Value>0</EC50Value>
        <IsOutlier>false</IsOutlier>
        <ConcDil>0</ConcDil>
        <AvgCalcConc>0</AvgCalcConc>
        <AvgRawData>0</AvgRawData>
        <MaxMinDiff>0</MaxMinDiff>
        <StDev>0</StDev>
        <CVValue>0</CVValue>
        <SignalBlankRatio>0</SignalBlankRatio>
        <Volume>0</Volume>
        <SelectState>selected</SelectState>
      </WellDetails>
      <WellDetails>
        <Col>1</Col>
        <Row>6</Row>
        <RunNumber>0</RunNumber>
        <IsRatio>false</IsRatio>
        <IsReference>false</IsReference>
        <IsAssigned>false</IsAssigned>
        <IsSample>false</IsSample>
        <StandardReplicateGroupId />
        <SampleGroupId />
        <ExtCoeff>dsDNA</ExtCoeff>
        <SampleColorIndex>0</SampleColorIndex>
        <Red>0</Red>
        <Green>0</Green>
        <Blue>0</Blue>
        <ExtCoeffManual>false</ExtCoeffManual>
        <EC50Value>0</EC50Value>
        <IsOutlier>false</IsOutlier>
        <ConcDil>0</ConcDil>
        <AvgCalcConc>0</AvgCalcConc>
        <AvgRawData>0</AvgRawData>
        <MaxMinDiff>0</MaxMinDiff>
        <StDev>0</StDev>
        <CVValue>0</CVValue>
        <SignalBlankRatio>0</SignalBlankRatio>
        <Volume>0</Volume>
        <SelectState>selected</SelectState>
      </WellDetails>
      <WellDetails>
        <Col>2</Col>
        <Row>6</Row>
        <RunNumber>0</RunNumber>
        <IsRatio>false</IsRatio>
        <IsReference>false</IsReference>
        <IsAssigned>false</IsAssigned>
        <IsSample>false</IsSample>
        <StandardReplicateGroupId />
        <SampleGroupId />
        <ExtCoeff>dsDNA</ExtCoeff>
        <SampleColorIndex>0</SampleColorIndex>
        <Red>0</Red>
        <Green>0</Green>
        <Blue>0</Blue>
        <ExtCoeffManual>false</ExtCoeffManual>
        <EC50Value>0</EC50Value>
        <IsOutlier>false</IsOutlier>
        <ConcDil>0</ConcDil>
        <AvgCalcConc>0</AvgCalcConc>
        <AvgRawData>0</AvgRawData>
        <MaxMinDiff>0</MaxMinDiff>
        <StDev>0</StDev>
        <CVValue>0</CVValue>
        <SignalBlankRatio>0</SignalBlankRatio>
        <Volume>0</Volume>
        <SelectState>selected</SelectState>
      </WellDetails>
      <WellDetails>
        <Col>3</Col>
        <Row>6</Row>
        <RunNumber>0</RunNumber>
        <IsRatio>false</IsRatio>
        <IsReference>false</IsReference>
        <IsAssigned>false</IsAssigned>
        <IsSample>false</IsSample>
        <StandardReplicateGroupId />
        <SampleGroupId />
        <ExtCoeff>dsDNA</ExtCoeff>
        <SampleColorIndex>0</SampleColorIndex>
        <Red>0</Red>
        <Green>0</Green>
        <Blue>0</Blue>
        <ExtCoeffManual>false</ExtCoeffManual>
        <EC50Value>0</EC50Value>
        <IsOutlier>false</IsOutlier>
        <ConcDil>0</ConcDil>
        <AvgCalcConc>0</AvgCalcConc>
        <AvgRawData>0</AvgRawData>
        <MaxMinDiff>0</MaxMinDiff>
        <StDev>0</StDev>
        <CVValue>0</CVValue>
        <SignalBlankRatio>0</SignalBlankRatio>
        <Volume>0</Volume>
        <SelectState>selected</SelectState>
      </WellDetails>
      <WellDetails>
        <Col>4</Col>
        <Row>6</Row>
        <RunNumber>0</RunNumber>
        <IsRatio>false</IsRatio>
        <IsReference>false</IsReference>
        <IsAssigned>false</IsAssigned>
        <IsSample>false</IsSample>
        <StandardReplicateGroupId />
        <SampleGroupId />
        <ExtCoeff>dsDNA</ExtCoeff>
        <SampleColorIndex>0</SampleColorIndex>
        <Red>0</Red>
        <Green>0</Green>
        <Blue>0</Blue>
        <ExtCoeffManual>false</ExtCoeffManual>
        <EC50Value>0</EC50Value>
        <IsOutlier>false</IsOutlier>
        <ConcDil>0</ConcDil>
        <AvgCalcConc>0</AvgCalcConc>
        <AvgRawData>0</AvgRawData>
        <MaxMinDiff>0</MaxMinDiff>
        <StDev>0</StDev>
        <CVValue>0</CVValue>
        <SignalBlankRatio>0</SignalBlankRatio>
        <Volume>0</Volume>
        <SelectState>selected</SelectState>
      </WellDetails>
      <WellDetails>
        <Col>5</Col>
        <Row>6</Row>
        <RunNumber>0</RunNumber>
        <IsRatio>false</IsRatio>
        <IsReference>false</IsReference>
        <IsAssigned>false</IsAssigned>
        <IsSample>false</IsSample>
        <StandardReplicateGroupId />
        <SampleGroupId />
        <ExtCoeff>dsDNA</ExtCoeff>
        <SampleColorIndex>0</SampleColorIndex>
        <Red>0</Red>
        <Green>0</Green>
        <Blue>0</Blue>
        <ExtCoeffManual>false</ExtCoeffManual>
        <EC50Value>0</EC50Value>
        <IsOutlier>false</IsOutlier>
        <ConcDil>0</ConcDil>
        <AvgCalcConc>0</AvgCalcConc>
        <AvgRawData>0</AvgRawData>
        <MaxMinDiff>0</MaxMinDiff>
        <StDev>0</StDev>
        <CVValue>0</CVValue>
        <SignalBlankRatio>0</SignalBlankRatio>
        <Volume>0</Volume>
        <SelectState>selected</SelectState>
      </WellDetails>
      <WellDetails>
        <Col>6</Col>
        <Row>6</Row>
        <RunNumber>0</RunNumber>
        <IsRatio>false</IsRatio>
        <IsReference>false</IsReference>
        <IsAssigned>false</IsAssigned>
        <IsSample>false</IsSample>
        <StandardReplicateGroupId />
        <SampleGroupId />
        <ExtCoeff>dsDNA</ExtCoeff>
        <SampleColorIndex>0</SampleColorIndex>
        <Red>0</Red>
        <Green>0</Green>
        <Blue>0</Blue>
        <ExtCoeffManual>false</ExtCoeffManual>
        <EC50Value>0</EC50Value>
        <IsOutlier>false</IsOutlier>
        <ConcDil>0</ConcDil>
        <AvgCalcConc>0</AvgCalcConc>
        <AvgRawData>0</AvgRawData>
        <MaxMinDiff>0</MaxMinDiff>
        <StDev>0</StDev>
        <CVValue>0</CVValue>
        <SignalBlankRatio>0</SignalBlankRatio>
        <Volume>0</Volume>
        <SelectState>selected</SelectState>
      </WellDetails>
      <WellDetails>
        <Col>7</Col>
        <Row>6</Row>
        <RunNumber>0</RunNumber>
        <IsRatio>false</IsRatio>
        <IsReference>false</IsReference>
        <IsAssigned>false</IsAssigned>
        <IsSample>false</IsSample>
        <StandardReplicateGroupId />
        <SampleGroupId />
        <ExtCoeff>dsDNA</ExtCoeff>
        <SampleColorIndex>0</SampleColorIndex>
        <Red>0</Red>
        <Green>0</Green>
        <Blue>0</Blue>
        <ExtCoeffManual>false</ExtCoeffManual>
        <EC50Value>0</EC50Value>
        <IsOutlier>false</IsOutlier>
        <ConcDil>0</ConcDil>
        <AvgCalcConc>0</AvgCalcConc>
        <AvgRawData>0</AvgRawData>
        <MaxMinDiff>0</MaxMinDiff>
        <StDev>0</StDev>
        <CVValue>0</CVValue>
        <SignalBlankRatio>0</SignalBlankRatio>
        <Volume>0</Volume>
        <SelectState>selected</SelectState>
      </WellDetails>
      <WellDetails>
        <Col>8</Col>
        <Row>6</Row>
        <RunNumber>0</RunNumber>
        <IsRatio>false</IsRatio>
        <IsReference>false</IsReference>
        <IsAssigned>false</IsAssigned>
        <IsSample>false</IsSample>
        <StandardReplicateGroupId />
        <SampleGroupId />
        <ExtCoeff>dsDNA</ExtCoeff>
        <SampleColorIndex>0</SampleColorIndex>
        <Red>0</Red>
        <Green>0</Green>
        <Blue>0</Blue>
        <ExtCoeffManual>false</ExtCoeffManual>
        <EC50Value>0</EC50Value>
        <IsOutlier>false</IsOutlier>
        <ConcDil>0</ConcDil>
        <AvgCalcConc>0</AvgCalcConc>
        <AvgRawData>0</AvgRawData>
        <MaxMinDiff>0</MaxMinDiff>
        <StDev>0</StDev>
        <CVValue>0</CVValue>
        <SignalBlankRatio>0</SignalBlankRatio>
        <Volume>0</Volume>
        <SelectState>selected</SelectState>
      </WellDetails>
      <WellDetails>
        <Col>9</Col>
        <Row>6</Row>
        <RunNumber>0</RunNumber>
        <IsRatio>false</IsRatio>
        <IsReference>false</IsReference>
        <IsAssigned>false</IsAssigned>
        <IsSample>false</IsSample>
        <StandardReplicateGroupId />
        <SampleGroupId />
        <ExtCoeff>dsDNA</ExtCoeff>
        <SampleColorIndex>0</SampleColorIndex>
        <Red>0</Red>
        <Green>0</Green>
        <Blue>0</Blue>
        <ExtCoeffManual>false</ExtCoeffManual>
        <EC50Value>0</EC50Value>
        <IsOutlier>false</IsOutlier>
        <ConcDil>0</ConcDil>
        <AvgCalcConc>0</AvgCalcConc>
        <AvgRawData>0</AvgRawData>
        <MaxMinDiff>0</MaxMinDiff>
        <StDev>0</StDev>
        <CVValue>0</CVValue>
        <SignalBlankRatio>0</SignalBlankRatio>
        <Volume>0</Volume>
        <SelectState>selected</SelectState>
      </WellDetails>
      <WellDetails>
        <Col>10</Col>
        <Row>6</Row>
        <RunNumber>0</RunNumber>
        <IsRatio>false</IsRatio>
        <IsReference>false</IsReference>
        <IsAssigned>false</IsAssigned>
        <IsSample>false</IsSample>
        <StandardReplicateGroupId />
        <SampleGroupId />
        <ExtCoeff>dsDNA</ExtCoeff>
        <SampleColorIndex>0</SampleColorIndex>
        <Red>0</Red>
        <Green>0</Green>
        <Blue>0</Blue>
        <ExtCoeffManual>false</ExtCoeffManual>
        <EC50Value>0</EC50Value>
        <IsOutlier>false</IsOutlier>
        <ConcDil>0</ConcDil>
        <AvgCalcConc>0</AvgCalcConc>
        <AvgRawData>0</AvgRawData>
        <MaxMinDiff>0</MaxMinDiff>
        <StDev>0</StDev>
        <CVValue>0</CVValue>
        <SignalBlankRatio>0</SignalBlankRatio>
        <Volume>0</Volume>
        <SelectState>selected</SelectState>
      </WellDetails>
      <WellDetails>
        <Col>11</Col>
        <Row>6</Row>
        <RunNumber>0</RunNumber>
        <IsRatio>false</IsRatio>
        <IsReference>false</IsReference>
        <IsAssigned>false</IsAssigned>
        <IsSample>false</IsSample>
        <StandardReplicateGroupId />
        <SampleGroupId />
        <ExtCoeff>dsDNA</ExtCoeff>
        <SampleColorIndex>0</SampleColorIndex>
        <Red>0</Red>
        <Green>0</Green>
        <Blue>0</Blue>
        <ExtCoeffManual>false</ExtCoeffManual>
        <EC50Value>0</EC50Value>
        <IsOutlier>false</IsOutlier>
        <ConcDil>0</ConcDil>
        <AvgCalcConc>0</AvgCalcConc>
        <AvgRawData>0</AvgRawData>
        <MaxMinDiff>0</MaxMinDiff>
        <StDev>0</StDev>
        <CVValue>0</CVValue>
        <SignalBlankRatio>0</SignalBlankRatio>
        <Volume>0</Volume>
        <SelectState>selected</SelectState>
      </WellDetails>
      <WellDetails>
        <Col>0</Col>
        <Row>7</Row>
        <RunNumber>0</RunNumber>
        <IsRatio>false</IsRatio>
        <IsReference>false</IsReference>
        <IsAssigned>false</IsAssigned>
        <IsSample>false</IsSample>
        <StandardReplicateGroupId />
        <SampleGroupId />
        <ExtCoeff>dsDNA</ExtCoeff>
        <SampleColorIndex>0</SampleColorIndex>
        <Red>0</Red>
        <Green>0</Green>
        <Blue>0</Blue>
        <ExtCoeffManual>false</ExtCoeffManual>
        <EC50Value>0</EC50Value>
        <IsOutlier>false</IsOutlier>
        <ConcDil>0</ConcDil>
        <AvgCalcConc>0</AvgCalcConc>
        <AvgRawData>0</AvgRawData>
        <MaxMinDiff>0</MaxMinDiff>
        <StDev>0</StDev>
        <CVValue>0</CVValue>
        <SignalBlankRatio>0</SignalBlankRatio>
        <Volume>0</Volume>
        <SelectState>selected</SelectState>
      </WellDetails>
      <WellDetails>
        <Col>1</Col>
        <Row>7</Row>
        <RunNumber>0</RunNumber>
        <IsRatio>false</IsRatio>
        <IsReference>false</IsReference>
        <IsAssigned>false</IsAssigned>
        <IsSample>false</IsSample>
        <StandardReplicateGroupId />
        <SampleGroupId />
        <ExtCoeff>dsDNA</ExtCoeff>
        <SampleColorIndex>0</SampleColorIndex>
        <Red>0</Red>
        <Green>0</Green>
        <Blue>0</Blue>
        <ExtCoeffManual>false</ExtCoeffManual>
        <EC50Value>0</EC50Value>
        <IsOutlier>false</IsOutlier>
        <ConcDil>0</ConcDil>
        <AvgCalcConc>0</AvgCalcConc>
        <AvgRawData>0</AvgRawData>
        <MaxMinDiff>0</MaxMinDiff>
        <StDev>0</StDev>
        <CVValue>0</CVValue>
        <SignalBlankRatio>0</SignalBlankRatio>
        <Volume>0</Volume>
        <SelectState>selected</SelectState>
      </WellDetails>
      <WellDetails>
        <Col>2</Col>
        <Row>7</Row>
        <RunNumber>0</RunNumber>
        <IsRatio>false</IsRatio>
        <IsReference>false</IsReference>
        <IsAssigned>false</IsAssigned>
        <IsSample>false</IsSample>
        <StandardReplicateGroupId />
        <SampleGroupId />
        <ExtCoeff>dsDNA</ExtCoeff>
        <SampleColorIndex>0</SampleColorIndex>
        <Red>0</Red>
        <Green>0</Green>
        <Blue>0</Blue>
        <ExtCoeffManual>false</ExtCoeffManual>
        <EC50Value>0</EC50Value>
        <IsOutlier>false</IsOutlier>
        <ConcDil>0</ConcDil>
        <AvgCalcConc>0</AvgCalcConc>
        <AvgRawData>0</AvgRawData>
        <MaxMinDiff>0</MaxMinDiff>
        <StDev>0</StDev>
        <CVValue>0</CVValue>
        <SignalBlankRatio>0</SignalBlankRatio>
        <Volume>0</Volume>
        <SelectState>selected</SelectState>
      </WellDetails>
      <WellDetails>
        <Col>3</Col>
        <Row>7</Row>
        <RunNumber>0</RunNumber>
        <IsRatio>false</IsRatio>
        <IsReference>false</IsReference>
        <IsAssigned>false</IsAssigned>
        <IsSample>false</IsSample>
        <StandardReplicateGroupId />
        <SampleGroupId />
        <ExtCoeff>dsDNA</ExtCoeff>
        <SampleColorIndex>0</SampleColorIndex>
        <Red>0</Red>
        <Green>0</Green>
        <Blue>0</Blue>
        <ExtCoeffManual>false</ExtCoeffManual>
        <EC50Value>0</EC50Value>
        <IsOutlier>false</IsOutlier>
        <ConcDil>0</ConcDil>
        <AvgCalcConc>0</AvgCalcConc>
        <AvgRawData>0</AvgRawData>
        <MaxMinDiff>0</MaxMinDiff>
        <StDev>0</StDev>
        <CVValue>0</CVValue>
        <SignalBlankRatio>0</SignalBlankRatio>
        <Volume>0</Volume>
        <SelectState>selected</SelectState>
      </WellDetails>
      <WellDetails>
        <Col>4</Col>
        <Row>7</Row>
        <RunNumber>0</RunNumber>
        <IsRatio>false</IsRatio>
        <IsReference>false</IsReference>
        <IsAssigned>false</IsAssigned>
        <IsSample>false</IsSample>
        <StandardReplicateGroupId />
        <SampleGroupId />
        <ExtCoeff>dsDNA</ExtCoeff>
        <SampleColorIndex>0</SampleColorIndex>
        <Red>0</Red>
        <Green>0</Green>
        <Blue>0</Blue>
        <ExtCoeffManual>false</ExtCoeffManual>
        <EC50Value>0</EC50Value>
        <IsOutlier>false</IsOutlier>
        <ConcDil>0</ConcDil>
        <AvgCalcConc>0</AvgCalcConc>
        <AvgRawData>0</AvgRawData>
        <MaxMinDiff>0</MaxMinDiff>
        <StDev>0</StDev>
        <CVValue>0</CVValue>
        <SignalBlankRatio>0</SignalBlankRatio>
        <Volume>0</Volume>
        <SelectState>selected</SelectState>
      </WellDetails>
      <WellDetails>
        <Col>5</Col>
        <Row>7</Row>
        <RunNumber>0</RunNumber>
        <IsRatio>false</IsRatio>
        <IsReference>false</IsReference>
        <IsAssigned>false</IsAssigned>
        <IsSample>false</IsSample>
        <StandardReplicateGroupId />
        <SampleGroupId />
        <ExtCoeff>dsDNA</ExtCoeff>
        <SampleColorIndex>0</SampleColorIndex>
        <Red>0</Red>
        <Green>0</Green>
        <Blue>0</Blue>
        <ExtCoeffManual>false</ExtCoeffManual>
        <EC50Value>0</EC50Value>
        <IsOutlier>false</IsOutlier>
        <ConcDil>0</ConcDil>
        <AvgCalcConc>0</AvgCalcConc>
        <AvgRawData>0</AvgRawData>
        <MaxMinDiff>0</MaxMinDiff>
        <StDev>0</StDev>
        <CVValue>0</CVValue>
        <SignalBlankRatio>0</SignalBlankRatio>
        <Volume>0</Volume>
        <SelectState>selected</SelectState>
      </WellDetails>
      <WellDetails>
        <Col>6</Col>
        <Row>7</Row>
        <RunNumber>0</RunNumber>
        <IsRatio>false</IsRatio>
        <IsReference>false</IsReference>
        <IsAssigned>false</IsAssigned>
        <IsSample>false</IsSample>
        <StandardReplicateGroupId />
        <SampleGroupId />
        <ExtCoeff>dsDNA</ExtCoeff>
        <SampleColorIndex>0</SampleColorIndex>
        <Red>0</Red>
        <Green>0</Green>
        <Blue>0</Blue>
        <ExtCoeffManual>false</ExtCoeffManual>
        <EC50Value>0</EC50Value>
        <IsOutlier>false</IsOutlier>
        <ConcDil>0</ConcDil>
        <AvgCalcConc>0</AvgCalcConc>
        <AvgRawData>0</AvgRawData>
        <MaxMinDiff>0</MaxMinDiff>
        <StDev>0</StDev>
        <CVValue>0</CVValue>
        <SignalBlankRatio>0</SignalBlankRatio>
        <Volume>0</Volume>
        <SelectState>selected</SelectState>
      </WellDetails>
      <WellDetails>
        <Col>7</Col>
        <Row>7</Row>
        <RunNumber>0</RunNumber>
        <IsRatio>false</IsRatio>
        <IsReference>false</IsReference>
        <IsAssigned>false</IsAssigned>
        <IsSample>false</IsSample>
        <StandardReplicateGroupId />
        <SampleGroupId />
        <ExtCoeff>dsDNA</ExtCoeff>
        <SampleColorIndex>0</SampleColorIndex>
        <Red>0</Red>
        <Green>0</Green>
        <Blue>0</Blue>
        <ExtCoeffManual>false</ExtCoeffManual>
        <EC50Value>0</EC50Value>
        <IsOutlier>false</IsOutlier>
        <ConcDil>0</ConcDil>
        <AvgCalcConc>0</AvgCalcConc>
        <AvgRawData>0</AvgRawData>
        <MaxMinDiff>0</MaxMinDiff>
        <StDev>0</StDev>
        <CVValue>0</CVValue>
        <SignalBlankRatio>0</SignalBlankRatio>
        <Volume>0</Volume>
        <SelectState>selected</SelectState>
      </WellDetails>
      <WellDetails>
        <Col>8</Col>
        <Row>7</Row>
        <RunNumber>0</RunNumber>
        <IsRatio>false</IsRatio>
        <IsReference>false</IsReference>
        <IsAssigned>false</IsAssigned>
        <IsSample>false</IsSample>
        <StandardReplicateGroupId />
        <SampleGroupId />
        <ExtCoeff>dsDNA</ExtCoeff>
        <SampleColorIndex>0</SampleColorIndex>
        <Red>0</Red>
        <Green>0</Green>
        <Blue>0</Blue>
        <ExtCoeffManual>false</ExtCoeffManual>
        <EC50Value>0</EC50Value>
        <IsOutlier>false</IsOutlier>
        <ConcDil>0</ConcDil>
        <AvgCalcConc>0</AvgCalcConc>
        <AvgRawData>0</AvgRawData>
        <MaxMinDiff>0</MaxMinDiff>
        <StDev>0</StDev>
        <CVValue>0</CVValue>
        <SignalBlankRatio>0</SignalBlankRatio>
        <Volume>0</Volume>
        <SelectState>selected</SelectState>
      </WellDetails>
      <WellDetails>
        <Col>9</Col>
        <Row>7</Row>
        <RunNumber>0</RunNumber>
        <IsRatio>false</IsRatio>
        <IsReference>false</IsReference>
        <IsAssigned>false</IsAssigned>
        <IsSample>false</IsSample>
        <StandardReplicateGroupId />
        <SampleGroupId />
        <ExtCoeff>dsDNA</ExtCoeff>
        <SampleColorIndex>0</SampleColorIndex>
        <Red>0</Red>
        <Green>0</Green>
        <Blue>0</Blue>
        <ExtCoeffManual>false</ExtCoeffManual>
        <EC50Value>0</EC50Value>
        <IsOutlier>false</IsOutlier>
        <ConcDil>0</ConcDil>
        <AvgCalcConc>0</AvgCalcConc>
        <AvgRawData>0</AvgRawData>
        <MaxMinDiff>0</MaxMinDiff>
        <StDev>0</StDev>
        <CVValue>0</CVValue>
        <SignalBlankRatio>0</SignalBlankRatio>
        <Volume>0</Volume>
        <SelectState>selected</SelectState>
      </WellDetails>
      <WellDetails>
        <Col>10</Col>
        <Row>7</Row>
        <RunNumber>0</RunNumber>
        <IsRatio>false</IsRatio>
        <IsReference>false</IsReference>
        <IsAssigned>false</IsAssigned>
        <IsSample>false</IsSample>
        <StandardReplicateGroupId />
        <SampleGroupId />
        <ExtCoeff>dsDNA</ExtCoeff>
        <SampleColorIndex>0</SampleColorIndex>
        <Red>0</Red>
        <Green>0</Green>
        <Blue>0</Blue>
        <ExtCoeffManual>false</ExtCoeffManual>
        <EC50Value>0</EC50Value>
        <IsOutlier>false</IsOutlier>
        <ConcDil>0</ConcDil>
        <AvgCalcConc>0</AvgCalcConc>
        <AvgRawData>0</AvgRawData>
        <MaxMinDiff>0</MaxMinDiff>
        <StDev>0</StDev>
        <CVValue>0</CVValue>
        <SignalBlankRatio>0</SignalBlankRatio>
        <Volume>0</Volume>
        <SelectState>selected</SelectState>
      </WellDetails>
      <WellDetails>
        <Col>11</Col>
        <Row>7</Row>
        <RunNumber>0</RunNumber>
        <IsRatio>false</IsRatio>
        <IsReference>false</IsReference>
        <IsAssigned>false</IsAssigned>
        <IsSample>false</IsSample>
        <StandardReplicateGroupId />
        <SampleGroupId />
        <ExtCoeff>dsDNA</ExtCoeff>
        <SampleColorIndex>0</SampleColorIndex>
        <Red>0</Red>
        <Green>0</Green>
        <Blue>0</Blue>
        <ExtCoeffManual>false</ExtCoeffManual>
        <EC50Value>0</EC50Value>
        <IsOutlier>false</IsOutlier>
        <ConcDil>0</ConcDil>
        <AvgCalcConc>0</AvgCalcConc>
        <AvgRawData>0</AvgRawData>
        <MaxMinDiff>0</MaxMinDiff>
        <StDev>0</StDev>
        <CVValue>0</CVValue>
        <SignalBlankRatio>0</SignalBlankRatio>
        <Volume>0</Volume>
        <SelectState>selected</SelectState>
      </WellDetails>
    </WellList>
    <Ratio>Read1 / Read2</Ratio>
    <ResultsList />
    <RefIndexes />
    <MultiplexProtocolList />
    <StartTimes>
      <anyType xsi:type="xsd:dateTime">2023-01-26T10:38:04.547-08:00</anyType>
    </StartTimes>
    <AbsCalc>AB</AbsCalc>
    <ReferenceWellMap>000000000000000000000000</ReferenceWellMap>
    <PlateColumns>12</PlateColumns>
    <PlateRows>8</PlateRows>
    <AbsWellRef>false</AbsWellRef>
    <NumberOfProtocols>0</NumberOfProtocols>
    <Type>Incubation</Type>
    <Category>Factory</Category>
    <FluoroFilter>Red</FluoroFilter>
    <DataVersion>5</DataVersion>
    <Version>1.0</Version>
    <Label>Dual-Glo</Label>
    <Creator>User</Creator>
    <Locked>false</Locked>
    <ReaderType>4</ReaderType>
    <DateRead>2023-01-26T10:38:04.028-08:00</DateRead>
    <Filename>42-HeLa_Dual-Glo_1-26-2023_10-34-21 AM</Filename>
    <InstrumentSN>SN: 9311010059</InstrumentSN>
    <FluoOpticalKitID />
    <Result>0</Result>
    <Prefix>42-HeLa</Prefix>
    <WellMap>000000000000000000000000</WellMap>
    <RunCount>1</RunCount>
    <LoopCount>1</LoopCount>
    <RunPeriod>60</RunPeriod>
    <Kinetics>false</Kinetics>
    <KineticIntTime>1</KineticIntTime>
    <KineticCount>10</KineticCount>
    <PreRunDelay>0</PreRunDelay>
    <IncubateTime>600</IncubateTime>
    <IncubateTemp>25</IncubateTemp>
    <IsHeatedIncubation>false</IsHeatedIncubation>
    <ShakeTime>30</ShakeTime>
    <ShakeIntensity>Medium</ShakeIntensity>
    <ShakeType>Orbital</ShakeType>
    <DispenseVolume>100</DispenseVolume>
    <PumpIndex>1</PumpIndex>
    <MultiReadsPerWell>false</MultiReadsPerWell>
    <ExperimentNotes />
    <CurveFit>Measurement</CurveFit>
    <CFCoeff />
    <R2Value />
    <CFStdDev />
    <DoseResponseGroupID />
    <Units />
    <StandardCounter>1</StandardCounter>
    <UnknownCounter>1</UnknownCounter>
    <SampleCounter>1</SampleCounter>
    <LastSampleColorIndex>0</LastSampleColorIndex>
    <PromptText>Enter Message</PromptText>
    <Injector>0</Injector>
    <Inject>
      <boolean>false</boolean>
      <boolean>false</boolean>
    </Inject>
    <Volume>
      <int>100</int>
      <int>100</int>
    </Volume>
    <DispSpeed>
      <int>200</int>
      <int>200</int>
    </DispSpeed>
    <Delay>
      <float>3</float>
      <float>3</float>
    </Delay>
    <Read>
      <boolean>true</boolean>
      <boolean>false</boolean>
    </Read>
    <PostDelay>
      <float>0</float>
      <float>0</float>
    </PostDelay>
    <IntegrationTime>
      <float>0.5</float>
      <float>0.5</float>
    </IntegrationTime>
    <WaveLengthCount>
      <int>1</int>
      <int>1</int>
    </WaveLengthCount>
    <WaveLength1>
      <string>450</string>
      <string>450</string>
    </WaveLength1>
    <WaveLength2>
      <string>450</string>
      <string>450</string>
    </WaveLength2>
  </ProtocolSerializable>
  <ProtocolSerializable>
    <r2Value />
    <ScriptCount>4</ScriptCount>
    <Ref1WaveLength1>0</Ref1WaveLength1>
    <Ref2WaveLength1>0</Ref2WaveLength1>
    <Ref1WaveLength2>0</Ref1WaveLength2>
    <Ref2WaveLength2>0</Ref2WaveLength2>
    <RefOnOff>
      <string>Ref1(on)</string>
      <string>Ref1(off)</string>
      <string>Ref2(on)</string>
      <string>Ref2(off)</string>
    </RefOnOff>
    <WaveLength />
    <WellInfo>
      <Col>0</Col>
      <Row>0</Row>
      <RunNumber>0</RunNumber>
      <IsRatio>false</IsRatio>
      <IsReference>false</IsReference>
      <IsAssigned>false</IsAssigned>
      <IsSample>false</IsSample>
      <SampleColorIndex>0</SampleColorIndex>
      <Red>0</Red>
      <Green>0</Green>
      <Blue>0</Blue>
      <ExtCoeffManual>false</ExtCoeffManual>
      <EC50Value>0</EC50Value>
      <IsOutlier>false</IsOutlier>
      <ConcDil>0</ConcDil>
      <AvgCalcConc>0</AvgCalcConc>
      <AvgRawData>0</AvgRawData>
      <MaxMinDiff>0</MaxMinDiff>
      <StDev>0</StDev>
      <CVValue>0</CVValue>
      <SignalBlankRatio>0</SignalBlankRatio>
      <Volume>0</Volume>
      <SelectState>selected</SelectState>
    </WellInfo>
    <WellList>
      <WellDetails>
        <WellLabel>A1</WellLabel>
        <Col>0</Col>
        <Row>0</Row>
        <RunNumber>1</RunNumber>
        <StartTime>
          <anyType xsi:type="xsd:int">0</anyType>
        </StartTime>
        <Result>
          <anyType xsi:type="xsd:float">1472410</anyType>
        </Result>
        <AnalyzedValue>
          <anyType xsi:type="xsd:float">1472410</anyType>
        </AnalyzedValue>
        <IsRatio>false</IsRatio>
        <IsReference>false</IsReference>
        <IsAssigned>false</IsAssigned>
        <IsSample>false</IsSample>
        <StandardReplicateGroupId />
        <SampleGroupId />
        <ExtCoeff>dsDNA</ExtCoeff>
        <SampleColorIndex>0</SampleColorIndex>
        <Red>0</Red>
        <Green>0</Green>
        <Blue>0</Blue>
        <ExtCoeffManual>false</ExtCoeffManual>
        <EC50Value>0</EC50Value>
        <IsOutlier>false</IsOutlier>
        <ConcDil>0</ConcDil>
        <AvgCalcConc>911363.6</AvgCalcConc>
        <AvgRawData>911363.6</AvgRawData>
        <MaxMinDiff>0</MaxMinDiff>
        <StDev>672367</StDev>
        <CVValue>0.7377593</CVValue>
        <SignalBlankRatio>911363.6</SignalBlankRatio>
        <Volume>0</Volume>
        <SelectState>selected</SelectState>
      </WellDetails>
      <WellDetails>
        <WellLabel>A2</WellLabel>
        <Col>1</Col>
        <Row>0</Row>
        <RunNumber>1</RunNumber>
        <StartTime>
          <anyType xsi:type="xsd:int">0</anyType>
        </StartTime>
        <Result>
          <anyType xsi:type="xsd:float">1562440</anyType>
        </Result>
        <AnalyzedValue>
          <anyType xsi:type="xsd:float">1562440</anyType>
        </AnalyzedValue>
        <IsRatio>false</IsRatio>
        <IsReference>false</IsReference>
        <IsAssigned>false</IsAssigned>
        <IsSample>false</IsSample>
        <StandardReplicateGroupId />
        <SampleGroupId />
        <ExtCoeff>dsDNA</ExtCoeff>
        <SampleColorIndex>0</SampleColorIndex>
        <Red>0</Red>
        <Green>0</Green>
        <Blue>0</Blue>
        <ExtCoeffManual>false</ExtCoeffManual>
        <EC50Value>0</EC50Value>
        <IsOutlier>false</IsOutlier>
        <ConcDil>0</ConcDil>
        <AvgCalcConc>911363.6</AvgCalcConc>
        <AvgRawData>911363.6</AvgRawData>
        <MaxMinDiff>0</MaxMinDiff>
        <StDev>672367</StDev>
        <CVValue>0.7377593</CVValue>
        <SignalBlankRatio>911363.6</SignalBlankRatio>
        <Volume>0</Volume>
        <SelectState>selected</SelectState>
      </WellDetails>
      <WellDetails>
        <WellLabel>A3</WellLabel>
        <Col>2</Col>
        <Row>0</Row>
        <RunNumber>1</RunNumber>
        <StartTime>
          <anyType xsi:type="xsd:int">0</anyType>
        </StartTime>
        <Result>
          <anyType xsi:type="xsd:float">1687790</anyType>
        </Result>
        <AnalyzedValue>
          <anyType xsi:type="xsd:float">1687790</anyType>
        </AnalyzedValue>
        <IsRatio>false</IsRatio>
        <IsReference>false</IsReference>
        <IsAssigned>false</IsAssigned>
        <IsSample>false</IsSample>
        <StandardReplicateGroupId />
        <SampleGroupId />
        <ExtCoeff>dsDNA</ExtCoeff>
        <SampleColorIndex>0</SampleColorIndex>
        <Red>0</Red>
        <Green>0</Green>
        <Blue>0</Blue>
        <ExtCoeffManual>false</ExtCoeffManual>
        <EC50Value>0</EC50Value>
        <IsOutlier>false</IsOutlier>
        <ConcDil>0</ConcDil>
        <AvgCalcConc>911363.6</AvgCalcConc>
        <AvgRawData>911363.6</AvgRawData>
        <MaxMinDiff>0</MaxMinDiff>
        <StDev>672367</StDev>
        <CVValue>0.7377593</CVValue>
        <SignalBlankRatio>911363.6</SignalBlankRatio>
        <Volume>0</Volume>
        <SelectState>selected</SelectState>
      </WellDetails>
      <WellDetails>
        <WellLabel>A4</WellLabel>
        <Col>3</Col>
        <Row>0</Row>
        <RunNumber>1</RunNumber>
        <StartTime>
          <anyType xsi:type="xsd:int">0</anyType>
        </StartTime>
        <Result>
          <anyType xsi:type="xsd:float">1524190</anyType>
        </Result>
        <AnalyzedValue>
          <anyType xsi:type="xsd:float">1524190</anyType>
        </AnalyzedValue>
        <IsRatio>false</IsRatio>
        <IsReference>false</IsReference>
        <IsAssigned>false</IsAssigned>
        <IsSample>false</IsSample>
        <StandardReplicateGroupId />
        <SampleGroupId />
        <ExtCoeff>dsDNA</ExtCoeff>
        <SampleColorIndex>0</SampleColorIndex>
        <Red>0</Red>
        <Green>0</Green>
        <Blue>0</Blue>
        <ExtCoeffManual>false</ExtCoeffManual>
        <EC50Value>0</EC50Value>
        <IsOutlier>false</IsOutlier>
        <ConcDil>0</ConcDil>
        <AvgCalcConc>911363.6</AvgCalcConc>
        <AvgRawData>911363.6</AvgRawData>
        <MaxMinDiff>0</MaxMinDiff>
        <StDev>672367</StDev>
        <CVValue>0.7377593</CVValue>
        <SignalBlankRatio>911363.6</SignalBlankRatio>
        <Volume>0</Volume>
        <SelectState>selected</SelectState>
      </WellDetails>
      <WellDetails>
        <WellLabel>A5</WellLabel>
        <Col>4</Col>
        <Row>0</Row>
        <RunNumber>1</RunNumber>
        <StartTime>
          <anyType xsi:type="xsd:int">0</anyType>
        </StartTime>
        <Result>
          <anyType xsi:type="xsd:float">1610360</anyType>
        </Result>
        <AnalyzedValue>
          <anyType xsi:type="xsd:float">1610360</anyType>
        </AnalyzedValue>
        <IsRatio>false</IsRatio>
        <IsReference>false</IsReference>
        <IsAssigned>false</IsAssigned>
        <IsSample>false</IsSample>
        <StandardReplicateGroupId />
        <SampleGroupId />
        <ExtCoeff>dsDNA</ExtCoeff>
        <SampleColorIndex>0</SampleColorIndex>
        <Red>0</Red>
        <Green>0</Green>
        <Blue>0</Blue>
        <ExtCoeffManual>false</ExtCoeffManual>
        <EC50Value>0</EC50Value>
        <IsOutlier>false</IsOutlier>
        <ConcDil>0</ConcDil>
        <AvgCalcConc>911363.6</AvgCalcConc>
        <AvgRawData>911363.6</AvgRawData>
        <MaxMinDiff>0</MaxMinDiff>
        <StDev>672367</StDev>
        <CVValue>0.7377593</CVValue>
        <SignalBlankRatio>911363.6</SignalBlankRatio>
        <Volume>0</Volume>
        <SelectState>selected</SelectState>
      </WellDetails>
      <WellDetails>
        <WellLabel>A6</WellLabel>
        <Col>5</Col>
        <Row>0</Row>
        <RunNumber>1</RunNumber>
        <StartTime>
          <anyType xsi:type="xsd:int">0</anyType>
        </StartTime>
        <Result>
          <anyType xsi:type="xsd:float">2012250</anyType>
        </Result>
        <AnalyzedValue>
          <anyType xsi:type="xsd:float">2012250</anyType>
        </AnalyzedValue>
        <IsRatio>false</IsRatio>
        <IsReference>false</IsReference>
        <IsAssigned>false</IsAssigned>
        <IsSample>false</IsSample>
        <StandardReplicateGroupId />
        <SampleGroupId />
        <ExtCoeff>dsDNA</ExtCoeff>
        <SampleColorIndex>0</SampleColorIndex>
        <Red>0</Red>
        <Green>0</Green>
        <Blue>0</Blue>
        <ExtCoeffManual>false</ExtCoeffManual>
        <EC50Value>0</EC50Value>
        <IsOutlier>false</IsOutlier>
        <ConcDil>0</ConcDil>
        <AvgCalcConc>911363.6</AvgCalcConc>
        <AvgRawData>911363.6</AvgRawData>
        <MaxMinDiff>0</MaxMinDiff>
        <StDev>672367</StDev>
        <CVValue>0.7377593</CVValue>
        <SignalBlankRatio>911363.6</SignalBlankRatio>
        <Volume>0</Volume>
        <SelectState>selected</SelectState>
      </WellDetails>
      <WellDetails>
        <WellLabel>A7</WellLabel>
        <Col>6</Col>
        <Row>0</Row>
        <RunNumber>1</RunNumber>
        <StartTime>
          <anyType xsi:type="xsd:int">0</anyType>
        </StartTime>
        <Result>
          <anyType xsi:type="xsd:float">1473980</anyType>
        </Result>
        <AnalyzedValue>
          <anyType xsi:type="xsd:float">1473980</anyType>
        </AnalyzedValue>
        <IsRatio>false</IsRatio>
        <IsReference>false</IsReference>
        <IsAssigned>false</IsAssigned>
        <IsSample>false</IsSample>
        <StandardReplicateGroupId />
        <SampleGroupId />
        <ExtCoeff>dsDNA</ExtCoeff>
        <SampleColorIndex>0</SampleColorIndex>
        <Red>0</Red>
        <Green>0</Green>
        <Blue>0</Blue>
        <ExtCoeffManual>false</ExtCoeffManual>
        <EC50Value>0</EC50Value>
        <IsOutlier>false</IsOutlier>
        <ConcDil>0</ConcDil>
        <AvgCalcConc>911363.6</AvgCalcConc>
        <AvgRawData>911363.6</AvgRawData>
        <MaxMinDiff>0</MaxMinDiff>
        <StDev>672367</StDev>
        <CVValue>0.7377593</CVValue>
        <SignalBlankRatio>911363.6</SignalBlankRatio>
        <Volume>0</Volume>
        <SelectState>selected</SelectState>
      </WellDetails>
      <WellDetails>
        <WellLabel>A8</WellLabel>
        <Col>7</Col>
        <Row>0</Row>
        <RunNumber>1</RunNumber>
        <StartTime>
          <anyType xsi:type="xsd:int">0</anyType>
        </StartTime>
        <Result>
          <anyType xsi:type="xsd:float">1911120</anyType>
        </Result>
        <AnalyzedValue>
          <anyType xsi:type="xsd:float">1911120</anyType>
        </AnalyzedValue>
        <IsRatio>false</IsRatio>
        <IsReference>false</IsReference>
        <IsAssigned>false</IsAssigned>
        <IsSample>false</IsSample>
        <StandardReplicateGroupId />
        <SampleGroupId />
        <ExtCoeff>dsDNA</ExtCoeff>
        <SampleColorIndex>0</SampleColorIndex>
        <Red>0</Red>
        <Green>0</Green>
        <Blue>0</Blue>
        <ExtCoeffManual>false</ExtCoeffManual>
        <EC50Value>0</EC50Value>
        <IsOutlier>false</IsOutlier>
        <ConcDil>0</ConcDil>
        <AvgCalcConc>911363.6</AvgCalcConc>
        <AvgRawData>911363.6</AvgRawData>
        <MaxMinDiff>0</MaxMinDiff>
        <StDev>672367</StDev>
        <CVValue>0.7377593</CVValue>
        <SignalBlankRatio>911363.6</SignalBlankRatio>
        <Volume>0</Volume>
        <SelectState>selected</SelectState>
      </WellDetails>
      <WellDetails>
        <WellLabel>A9</WellLabel>
        <Col>8</Col>
        <Row>0</Row>
        <RunNumber>1</RunNumber>
        <StartTime>
          <anyType xsi:type="xsd:int">0</anyType>
        </StartTime>
        <Result>
          <anyType xsi:type="xsd:float">1770930</anyType>
        </Result>
        <AnalyzedValue>
          <anyType xsi:type="xsd:float">1770930</anyType>
        </AnalyzedValue>
        <IsRatio>false</IsRatio>
        <IsReference>false</IsReference>
        <IsAssigned>false</IsAssigned>
        <IsSample>false</IsSample>
        <StandardReplicateGroupId />
        <SampleGroupId />
        <ExtCoeff>dsDNA</ExtCoeff>
        <SampleColorIndex>0</SampleColorIndex>
        <Red>0</Red>
        <Green>0</Green>
        <Blue>0</Blue>
        <ExtCoeffManual>false</ExtCoeffManual>
        <EC50Value>0</EC50Value>
        <IsOutlier>false</IsOutlier>
        <ConcDil>0</ConcDil>
        <AvgCalcConc>911363.6</AvgCalcConc>
        <AvgRawData>911363.6</AvgRawData>
        <MaxMinDiff>0</MaxMinDiff>
        <StDev>672367</StDev>
        <CVValue>0.7377593</CVValue>
        <SignalBlankRatio>911363.6</SignalBlankRatio>
        <Volume>0</Volume>
        <SelectState>selected</SelectState>
      </WellDetails>
      <WellDetails>
        <WellLabel>A10</WellLabel>
        <Col>9</Col>
        <Row>0</Row>
        <RunNumber>1</RunNumber>
        <StartTime>
          <anyType xsi:type="xsd:int">0</anyType>
        </StartTime>
        <Result>
          <anyType xsi:type="xsd:float">119287</anyType>
        </Result>
        <AnalyzedValue>
          <anyType xsi:type="xsd:float">119287</anyType>
        </AnalyzedValue>
        <IsRatio>false</IsRatio>
        <IsReference>false</IsReference>
        <IsAssigned>false</IsAssigned>
        <IsSample>false</IsSample>
        <StandardReplicateGroupId />
        <SampleGroupId />
        <ExtCoeff>dsDNA</ExtCoeff>
        <SampleColorIndex>0</SampleColorIndex>
        <Red>0</Red>
        <Green>0</Green>
        <Blue>0</Blue>
        <ExtCoeffManual>false</ExtCoeffManual>
        <EC50Value>0</EC50Value>
        <IsOutlier>false</IsOutlier>
        <ConcDil>0</ConcDil>
        <AvgCalcConc>911363.6</AvgCalcConc>
        <AvgRawData>911363.6</AvgRawData>
        <MaxMinDiff>0</MaxMinDiff>
        <StDev>672367</StDev>
        <CVValue>0.7377593</CVValue>
        <SignalBlankRatio>911363.6</SignalBlankRatio>
        <Volume>0</Volume>
        <SelectState>selected</SelectState>
      </WellDetails>
      <WellDetails>
        <WellLabel>A11</WellLabel>
        <Col>10</Col>
        <Row>0</Row>
        <RunNumber>1</RunNumber>
        <StartTime>
          <anyType xsi:type="xsd:int">0</anyType>
        </StartTime>
        <Result>
          <anyType xsi:type="xsd:float">1859870</anyType>
        </Result>
        <AnalyzedValue>
          <anyType xsi:type="xsd:float">1859870</anyType>
        </AnalyzedValue>
        <IsRatio>false</IsRatio>
        <IsReference>false</IsReference>
        <IsAssigned>false</IsAssigned>
        <IsSample>false</IsSample>
        <StandardReplicateGroupId />
        <SampleGroupId />
        <ExtCoeff>dsDNA</ExtCoeff>
        <SampleColorIndex>0</SampleColorIndex>
        <Red>0</Red>
        <Green>0</Green>
        <Blue>0</Blue>
        <ExtCoeffManual>false</ExtCoeffManual>
        <EC50Value>0</EC50Value>
        <IsOutlier>false</IsOutlier>
        <ConcDil>0</ConcDil>
        <AvgCalcConc>911363.6</AvgCalcConc>
        <AvgRawData>911363.6</AvgRawData>
        <MaxMinDiff>0</MaxMinDiff>
        <StDev>672367</StDev>
        <CVValue>0.7377593</CVValue>
        <SignalBlankRatio>911363.6</SignalBlankRatio>
        <Volume>0</Volume>
        <SelectState>selected</SelectState>
      </WellDetails>
      <WellDetails>
        <WellLabel>A12</WellLabel>
        <Col>11</Col>
        <Row>0</Row>
        <RunNumber>1</RunNumber>
        <StartTime>
          <anyType xsi:type="xsd:int">0</anyType>
        </StartTime>
        <Result>
          <anyType xsi:type="xsd:float">81448.6</anyType>
        </Result>
        <AnalyzedValue>
          <anyType xsi:type="xsd:float">81448.6</anyType>
        </AnalyzedValue>
        <IsRatio>false</IsRatio>
        <IsReference>false</IsReference>
        <IsAssigned>false</IsAssigned>
        <IsSample>false</IsSample>
        <StandardReplicateGroupId />
        <SampleGroupId />
        <ExtCoeff>dsDNA</ExtCoeff>
        <SampleColorIndex>0</SampleColorIndex>
        <Red>0</Red>
        <Green>0</Green>
        <Blue>0</Blue>
        <ExtCoeffManual>false</ExtCoeffManual>
        <EC50Value>0</EC50Value>
        <IsOutlier>false</IsOutlier>
        <ConcDil>0</ConcDil>
        <AvgCalcConc>911363.6</AvgCalcConc>
        <AvgRawData>911363.6</AvgRawData>
        <MaxMinDiff>0</MaxMinDiff>
        <StDev>672367</StDev>
        <CVValue>0.7377593</CVValue>
        <SignalBlankRatio>911363.6</SignalBlankRatio>
        <Volume>0</Volume>
        <SelectState>selected</SelectState>
      </WellDetails>
      <WellDetails>
        <WellLabel>B1</WellLabel>
        <Col>0</Col>
        <Row>1</Row>
        <RunNumber>1</RunNumber>
        <StartTime>
          <anyType xsi:type="xsd:int">0</anyType>
        </StartTime>
        <Result>
          <anyType xsi:type="xsd:float">1544910</anyType>
        </Result>
        <AnalyzedValue>
          <anyType xsi:type="xsd:float">1544910</anyType>
        </AnalyzedValue>
        <IsRatio>false</IsRatio>
        <IsReference>false</IsReference>
        <IsAssigned>false</IsAssigned>
        <IsSample>false</IsSample>
        <StandardReplicateGroupId />
        <SampleGroupId />
        <ExtCoeff>dsDNA</ExtCoeff>
        <SampleColorIndex>0</SampleColorIndex>
        <Red>0</Red>
        <Green>0</Green>
        <Blue>0</Blue>
        <ExtCoeffManual>false</ExtCoeffManual>
        <EC50Value>0</EC50Value>
        <IsOutlier>false</IsOutlier>
        <ConcDil>0</ConcDil>
        <AvgCalcConc>911363.6</AvgCalcConc>
        <AvgRawData>911363.6</AvgRawData>
        <MaxMinDiff>0</MaxMinDiff>
        <StDev>672367</StDev>
        <CVValue>0.7377593</CVValue>
        <SignalBlankRatio>911363.6</SignalBlankRatio>
        <Volume>0</Volume>
        <SelectState>selected</SelectState>
      </WellDetails>
      <WellDetails>
        <WellLabel>B2</WellLabel>
        <Col>1</Col>
        <Row>1</Row>
        <RunNumber>1</RunNumber>
        <StartTime>
          <anyType xsi:type="xsd:int">0</anyType>
        </StartTime>
        <Result>
          <anyType xsi:type="xsd:float">1802320</anyType>
        </Result>
        <AnalyzedValue>
          <anyType xsi:type="xsd:float">1802320</anyType>
        </AnalyzedValue>
        <IsRatio>false</IsRatio>
        <IsReference>false</IsReference>
        <IsAssigned>false</IsAssigned>
        <IsSample>false</IsSample>
        <StandardReplicateGroupId />
        <SampleGroupId />
        <ExtCoeff>dsDNA</ExtCoeff>
        <SampleColorIndex>0</SampleColorIndex>
        <Red>0</Red>
        <Green>0</Green>
        <Blue>0</Blue>
        <ExtCoeffManual>false</ExtCoeffManual>
        <EC50Value>0</EC50Value>
        <IsOutlier>false</IsOutlier>
        <ConcDil>0</ConcDil>
        <AvgCalcConc>911363.6</AvgCalcConc>
        <AvgRawData>911363.6</AvgRawData>
        <MaxMinDiff>0</MaxMinDiff>
        <StDev>672367</StDev>
        <CVValue>0.7377593</CVValue>
        <SignalBlankRatio>911363.6</SignalBlankRatio>
        <Volume>0</Volume>
        <SelectState>selected</SelectState>
      </WellDetails>
      <WellDetails>
        <WellLabel>B3</WellLabel>
        <Col>2</Col>
        <Row>1</Row>
        <RunNumber>1</RunNumber>
        <StartTime>
          <anyType xsi:type="xsd:int">0</anyType>
        </StartTime>
        <Result>
          <anyType xsi:type="xsd:float">1714390</anyType>
        </Result>
        <AnalyzedValue>
          <anyType xsi:type="xsd:float">1714390</anyType>
        </AnalyzedValue>
        <IsRatio>false</IsRatio>
        <IsReference>false</IsReference>
        <IsAssigned>false</IsAssigned>
        <IsSample>false</IsSample>
        <StandardReplicateGroupId />
        <SampleGroupId />
        <ExtCoeff>dsDNA</ExtCoeff>
        <SampleColorIndex>0</SampleColorIndex>
        <Red>0</Red>
        <Green>0</Green>
        <Blue>0</Blue>
        <ExtCoeffManual>false</ExtCoeffManual>
        <EC50Value>0</EC50Value>
        <IsOutlier>false</IsOutlier>
        <ConcDil>0</ConcDil>
        <AvgCalcConc>911363.6</AvgCalcConc>
        <AvgRawData>911363.6</AvgRawData>
        <MaxMinDiff>0</MaxMinDiff>
        <StDev>672367</StDev>
        <CVValue>0.7377593</CVValue>
        <SignalBlankRatio>911363.6</SignalBlankRatio>
        <Volume>0</Volume>
        <SelectState>selected</SelectState>
      </WellDetails>
      <WellDetails>
        <WellLabel>B4</WellLabel>
        <Col>3</Col>
        <Row>1</Row>
        <RunNumber>1</RunNumber>
        <StartTime>
          <anyType xsi:type="xsd:int">0</anyType>
        </StartTime>
        <Result>
          <anyType xsi:type="xsd:float">1557590</anyType>
        </Result>
        <AnalyzedValue>
          <anyType xsi:type="xsd:float">1557590</anyType>
        </AnalyzedValue>
        <IsRatio>false</IsRatio>
        <IsReference>false</IsReference>
        <IsAssigned>false</IsAssigned>
        <IsSample>false</IsSample>
        <StandardReplicateGroupId />
        <SampleGroupId />
        <ExtCoeff>dsDNA</ExtCoeff>
        <SampleColorIndex>0</SampleColorIndex>
        <Red>0</Red>
        <Green>0</Green>
        <Blue>0</Blue>
        <ExtCoeffManual>false</ExtCoeffManual>
        <EC50Value>0</EC50Value>
        <IsOutlier>false</IsOutlier>
        <ConcDil>0</ConcDil>
        <AvgCalcConc>911363.6</AvgCalcConc>
        <AvgRawData>911363.6</AvgRawData>
        <MaxMinDiff>0</MaxMinDiff>
        <StDev>672367</StDev>
        <CVValue>0.7377593</CVValue>
        <SignalBlankRatio>911363.6</SignalBlankRatio>
        <Volume>0</Volume>
        <SelectState>selected</SelectState>
      </WellDetails>
      <WellDetails>
        <WellLabel>B5</WellLabel>
        <Col>4</Col>
        <Row>1</Row>
        <RunNumber>1</RunNumber>
        <StartTime>
          <anyType xsi:type="xsd:int">0</anyType>
        </StartTime>
        <Result>
          <anyType xsi:type="xsd:float">1711720</anyType>
        </Result>
        <AnalyzedValue>
          <anyType xsi:type="xsd:float">1711720</anyType>
        </AnalyzedValue>
        <IsRatio>false</IsRatio>
        <IsReference>false</IsReference>
        <IsAssigned>false</IsAssigned>
        <IsSample>false</IsSample>
        <StandardReplicateGroupId />
        <SampleGroupId />
        <ExtCoeff>dsDNA</ExtCoeff>
        <SampleColorIndex>0</SampleColorIndex>
        <Red>0</Red>
        <Green>0</Green>
        <Blue>0</Blue>
        <ExtCoeffManual>false</ExtCoeffManual>
        <EC50Value>0</EC50Value>
        <IsOutlier>false</IsOutlier>
        <ConcDil>0</ConcDil>
        <AvgCalcConc>911363.6</AvgCalcConc>
        <AvgRawData>911363.6</AvgRawData>
        <MaxMinDiff>0</MaxMinDiff>
        <StDev>672367</StDev>
        <CVValue>0.7377593</CVValue>
        <SignalBlankRatio>911363.6</SignalBlankRatio>
        <Volume>0</Volume>
        <SelectState>selected</SelectState>
      </WellDetails>
      <WellDetails>
        <WellLabel>B6</WellLabel>
        <Col>5</Col>
        <Row>1</Row>
        <RunNumber>1</RunNumber>
        <StartTime>
          <anyType xsi:type="xsd:int">0</anyType>
        </StartTime>
        <Result>
          <anyType xsi:type="xsd:float">1718070</anyType>
        </Result>
        <AnalyzedValue>
          <anyType xsi:type="xsd:float">1718070</anyType>
        </AnalyzedValue>
        <IsRatio>false</IsRatio>
        <IsReference>false</IsReference>
        <IsAssigned>false</IsAssigned>
        <IsSample>false</IsSample>
        <StandardReplicateGroupId />
        <SampleGroupId />
        <ExtCoeff>dsDNA</ExtCoeff>
        <SampleColorIndex>0</SampleColorIndex>
        <Red>0</Red>
        <Green>0</Green>
        <Blue>0</Blue>
        <ExtCoeffManual>false</ExtCoeffManual>
        <EC50Value>0</EC50Value>
        <IsOutlier>false</IsOutlier>
        <ConcDil>0</ConcDil>
        <AvgCalcConc>911363.6</AvgCalcConc>
        <AvgRawData>911363.6</AvgRawData>
        <MaxMinDiff>0</MaxMinDiff>
        <StDev>672367</StDev>
        <CVValue>0.7377593</CVValue>
        <SignalBlankRatio>911363.6</SignalBlankRatio>
        <Volume>0</Volume>
        <SelectState>selected</SelectState>
      </WellDetails>
      <WellDetails>
        <WellLabel>B7</WellLabel>
        <Col>6</Col>
        <Row>1</Row>
        <RunNumber>1</RunNumber>
        <StartTime>
          <anyType xsi:type="xsd:int">0</anyType>
        </StartTime>
        <Result>
          <anyType xsi:type="xsd:float">2002650</anyType>
        </Result>
        <AnalyzedValue>
          <anyType xsi:type="xsd:float">2002650</anyType>
        </AnalyzedValue>
        <IsRatio>false</IsRatio>
        <IsReference>false</IsReference>
        <IsAssigned>false</IsAssigned>
        <IsSample>false</IsSample>
        <StandardReplicateGroupId />
        <SampleGroupId />
        <ExtCoeff>dsDNA</ExtCoeff>
        <SampleColorIndex>0</SampleColorIndex>
        <Red>0</Red>
        <Green>0</Green>
        <Blue>0</Blue>
        <ExtCoeffManual>false</ExtCoeffManual>
        <EC50Value>0</EC50Value>
        <IsOutlier>false</IsOutlier>
        <ConcDil>0</ConcDil>
        <AvgCalcConc>911363.6</AvgCalcConc>
        <AvgRawData>911363.6</AvgRawData>
        <MaxMinDiff>0</MaxMinDiff>
        <StDev>672367</StDev>
        <CVValue>0.7377593</CVValue>
        <SignalBlankRatio>911363.6</SignalBlankRatio>
        <Volume>0</Volume>
        <SelectState>selected</SelectState>
      </WellDetails>
      <WellDetails>
        <WellLabel>B8</WellLabel>
        <Col>7</Col>
        <Row>1</Row>
        <RunNumber>1</RunNumber>
        <StartTime>
          <anyType xsi:type="xsd:int">0</anyType>
        </StartTime>
        <Result>
          <anyType xsi:type="xsd:float">1886280</anyType>
        </Result>
        <AnalyzedValue>
          <anyType xsi:type="xsd:float">1886280</anyType>
        </AnalyzedValue>
        <IsRatio>false</IsRatio>
        <IsReference>false</IsReference>
        <IsAssigned>false</IsAssigned>
        <IsSample>false</IsSample>
        <StandardReplicateGroupId />
        <SampleGroupId />
        <ExtCoeff>dsDNA</ExtCoeff>
        <SampleColorIndex>0</SampleColorIndex>
        <Red>0</Red>
        <Green>0</Green>
        <Blue>0</Blue>
        <ExtCoeffManual>false</ExtCoeffManual>
        <EC50Value>0</EC50Value>
        <IsOutlier>false</IsOutlier>
        <ConcDil>0</ConcDil>
        <AvgCalcConc>911363.6</AvgCalcConc>
        <AvgRawData>911363.6</AvgRawData>
        <MaxMinDiff>0</MaxMinDiff>
        <StDev>672367</StDev>
        <CVValue>0.7377593</CVValue>
        <SignalBlankRatio>911363.6</SignalBlankRatio>
        <Volume>0</Volume>
        <SelectState>selected</SelectState>
      </WellDetails>
      <WellDetails>
        <WellLabel>B9</WellLabel>
        <Col>8</Col>
        <Row>1</Row>
        <RunNumber>1</RunNumber>
        <StartTime>
          <anyType xsi:type="xsd:int">0</anyType>
        </StartTime>
        <Result>
          <anyType xsi:type="xsd:float">2109530</anyType>
        </Result>
        <AnalyzedValue>
          <anyType xsi:type="xsd:float">2109530</anyType>
        </AnalyzedValue>
        <IsRatio>false</IsRatio>
        <IsReference>false</IsReference>
        <IsAssigned>false</IsAssigned>
        <IsSample>false</IsSample>
        <StandardReplicateGroupId />
        <SampleGroupId />
        <ExtCoeff>dsDNA</ExtCoeff>
        <SampleColorIndex>0</SampleColorIndex>
        <Red>0</Red>
        <Green>0</Green>
        <Blue>0</Blue>
        <ExtCoeffManual>false</ExtCoeffManual>
        <EC50Value>0</EC50Value>
        <IsOutlier>false</IsOutlier>
        <ConcDil>0</ConcDil>
        <AvgCalcConc>911363.6</AvgCalcConc>
        <AvgRawData>911363.6</AvgRawData>
        <MaxMinDiff>0</MaxMinDiff>
        <StDev>672367</StDev>
        <CVValue>0.7377593</CVValue>
        <SignalBlankRatio>911363.6</SignalBlankRatio>
        <Volume>0</Volume>
        <SelectState>selected</SelectState>
      </WellDetails>
      <WellDetails>
        <WellLabel>B10</WellLabel>
        <Col>9</Col>
        <Row>1</Row>
        <RunNumber>1</RunNumber>
        <StartTime>
          <anyType xsi:type="xsd:int">0</anyType>
        </StartTime>
        <Result>
          <anyType xsi:type="xsd:float">130234</anyType>
        </Result>
        <AnalyzedValue>
          <anyType xsi:type="xsd:float">130234</anyType>
        </AnalyzedValue>
        <IsRatio>false</IsRatio>
        <IsReference>false</IsReference>
        <IsAssigned>false</IsAssigned>
        <IsSample>false</IsSample>
        <StandardReplicateGroupId />
        <SampleGroupId />
        <ExtCoeff>dsDNA</ExtCoeff>
        <SampleColorIndex>0</SampleColorIndex>
        <Red>0</Red>
        <Green>0</Green>
        <Blue>0</Blue>
        <ExtCoeffManual>false</ExtCoeffManual>
        <EC50Value>0</EC50Value>
        <IsOutlier>false</IsOutlier>
        <ConcDil>0</ConcDil>
        <AvgCalcConc>911363.6</AvgCalcConc>
        <AvgRawData>911363.6</AvgRawData>
        <MaxMinDiff>0</MaxMinDiff>
        <StDev>672367</StDev>
        <CVValue>0.7377593</CVValue>
        <SignalBlankRatio>911363.6</SignalBlankRatio>
        <Volume>0</Volume>
        <SelectState>selected</SelectState>
      </WellDetails>
      <WellDetails>
        <WellLabel>B11</WellLabel>
        <Col>10</Col>
        <Row>1</Row>
        <RunNumber>1</RunNumber>
        <StartTime>
          <anyType xsi:type="xsd:int">0</anyType>
        </StartTime>
        <Result>
          <anyType xsi:type="xsd:float">51273.3</anyType>
        </Result>
        <AnalyzedValue>
          <anyType xsi:type="xsd:float">51273.3</anyType>
        </AnalyzedValue>
        <IsRatio>false</IsRatio>
        <IsReference>false</IsReference>
        <IsAssigned>false</IsAssigned>
        <IsSample>false</IsSample>
        <StandardReplicateGroupId />
        <SampleGroupId />
        <ExtCoeff>dsDNA</ExtCoeff>
        <SampleColorIndex>0</SampleColorIndex>
        <Red>0</Red>
        <Green>0</Green>
        <Blue>0</Blue>
        <ExtCoeffManual>false</ExtCoeffManual>
        <EC50Value>0</EC50Value>
        <IsOutlier>false</IsOutlier>
        <ConcDil>0</ConcDil>
        <AvgCalcConc>911363.6</AvgCalcConc>
        <AvgRawData>911363.6</AvgRawData>
        <MaxMinDiff>0</MaxMinDiff>
        <StDev>672367</StDev>
        <CVValue>0.7377593</CVValue>
        <SignalBlankRatio>911363.6</SignalBlankRatio>
        <Volume>0</Volume>
        <SelectState>selected</SelectState>
      </WellDetails>
      <WellDetails>
        <WellLabel>B12</WellLabel>
        <Col>11</Col>
        <Row>1</Row>
        <RunNumber>1</RunNumber>
        <StartTime>
          <anyType xsi:type="xsd:int">0</anyType>
        </StartTime>
        <Result>
          <anyType xsi:type="xsd:float">78355.5</anyType>
        </Result>
        <AnalyzedValue>
          <anyType xsi:type="xsd:float">78355.5</anyType>
        </AnalyzedValue>
        <IsRatio>false</IsRatio>
        <IsReference>false</IsReference>
        <IsAssigned>false</IsAssigned>
        <IsSample>false</IsSample>
        <StandardReplicateGroupId />
        <SampleGroupId />
        <ExtCoeff>dsDNA</ExtCoeff>
        <SampleColorIndex>0</SampleColorIndex>
        <Red>0</Red>
        <Green>0</Green>
        <Blue>0</Blue>
        <ExtCoeffManual>false</ExtCoeffManual>
        <EC50Value>0</EC50Value>
        <IsOutlier>false</IsOutlier>
        <ConcDil>0</ConcDil>
        <AvgCalcConc>911363.6</AvgCalcConc>
        <AvgRawData>911363.6</AvgRawData>
        <MaxMinDiff>0</MaxMinDiff>
        <StDev>672367</StDev>
        <CVValue>0.7377593</CVValue>
        <SignalBlankRatio>911363.6</SignalBlankRatio>
        <Volume>0</Volume>
        <SelectState>selected</SelectState>
      </WellDetails>
      <WellDetails>
        <WellLabel>C1</WellLabel>
        <Col>0</Col>
        <Row>2</Row>
        <RunNumber>1</RunNumber>
        <StartTime>
          <anyType xsi:type="xsd:int">0</anyType>
        </StartTime>
        <Result>
          <anyType xsi:type="xsd:float">1219240</anyType>
        </Result>
        <AnalyzedValue>
          <anyType xsi:type="xsd:float">1219240</anyType>
        </AnalyzedValue>
        <IsRatio>false</IsRatio>
        <IsReference>false</IsReference>
        <IsAssigned>false</IsAssigned>
        <IsSample>false</IsSample>
        <StandardReplicateGroupId />
        <SampleGroupId />
        <ExtCoeff>dsDNA</ExtCoeff>
        <SampleColorIndex>0</SampleColorIndex>
        <Red>0</Red>
        <Green>0</Green>
        <Blue>0</Blue>
        <ExtCoeffManual>false</ExtCoeffManual>
        <EC50Value>0</EC50Value>
        <IsOutlier>false</IsOutlier>
        <ConcDil>0</ConcDil>
        <AvgCalcConc>911363.6</AvgCalcConc>
        <AvgRawData>911363.6</AvgRawData>
        <MaxMinDiff>0</MaxMinDiff>
        <StDev>672367</StDev>
        <CVValue>0.7377593</CVValue>
        <SignalBlankRatio>911363.6</SignalBlankRatio>
        <Volume>0</Volume>
        <SelectState>selected</SelectState>
      </WellDetails>
      <WellDetails>
        <WellLabel>C2</WellLabel>
        <Col>1</Col>
        <Row>2</Row>
        <RunNumber>1</RunNumber>
        <StartTime>
          <anyType xsi:type="xsd:int">0</anyType>
        </StartTime>
        <Result>
          <anyType xsi:type="xsd:float">1549310</anyType>
        </Result>
        <AnalyzedValue>
          <anyType xsi:type="xsd:float">1549310</anyType>
        </AnalyzedValue>
        <IsRatio>false</IsRatio>
        <IsReference>false</IsReference>
        <IsAssigned>false</IsAssigned>
        <IsSample>false</IsSample>
        <StandardReplicateGroupId />
        <SampleGroupId />
        <ExtCoeff>dsDNA</ExtCoeff>
        <SampleColorIndex>0</SampleColorIndex>
        <Red>0</Red>
        <Green>0</Green>
        <Blue>0</Blue>
        <ExtCoeffManual>false</ExtCoeffManual>
        <EC50Value>0</EC50Value>
        <IsOutlier>false</IsOutlier>
        <ConcDil>0</ConcDil>
        <AvgCalcConc>911363.6</AvgCalcConc>
        <AvgRawData>911363.6</AvgRawData>
        <MaxMinDiff>0</MaxMinDiff>
        <StDev>672367</StDev>
        <CVValue>0.7377593</CVValue>
        <SignalBlankRatio>911363.6</SignalBlankRatio>
        <Volume>0</Volume>
        <SelectState>selected</SelectState>
      </WellDetails>
      <WellDetails>
        <WellLabel>C3</WellLabel>
        <Col>2</Col>
        <Row>2</Row>
        <RunNumber>1</RunNumber>
        <StartTime>
          <anyType xsi:type="xsd:int">0</anyType>
        </StartTime>
        <Result>
          <anyType xsi:type="xsd:float">1746110</anyType>
        </Result>
        <AnalyzedValue>
          <anyType xsi:type="xsd:float">1746110</anyType>
        </AnalyzedValue>
        <IsRatio>false</IsRatio>
        <IsReference>false</IsReference>
        <IsAssigned>false</IsAssigned>
        <IsSample>false</IsSample>
        <StandardReplicateGroupId />
        <SampleGroupId />
        <ExtCoeff>dsDNA</ExtCoeff>
        <SampleColorIndex>0</SampleColorIndex>
        <Red>0</Red>
        <Green>0</Green>
        <Blue>0</Blue>
        <ExtCoeffManual>false</ExtCoeffManual>
        <EC50Value>0</EC50Value>
        <IsOutlier>false</IsOutlier>
        <ConcDil>0</ConcDil>
        <AvgCalcConc>911363.6</AvgCalcConc>
        <AvgRawData>911363.6</AvgRawData>
        <MaxMinDiff>0</MaxMinDiff>
        <StDev>672367</StDev>
        <CVValue>0.7377593</CVValue>
        <SignalBlankRatio>911363.6</SignalBlankRatio>
        <Volume>0</Volume>
        <SelectState>selected</SelectState>
      </WellDetails>
      <WellDetails>
        <WellLabel>C4</WellLabel>
        <Col>3</Col>
        <Row>2</Row>
        <RunNumber>1</RunNumber>
        <StartTime>
          <anyType xsi:type="xsd:int">0</anyType>
        </StartTime>
        <Result>
          <anyType xsi:type="xsd:float">1621560</anyType>
        </Result>
        <AnalyzedValue>
          <anyType xsi:type="xsd:float">1621560</anyType>
        </AnalyzedValue>
        <IsRatio>false</IsRatio>
        <IsReference>false</IsReference>
        <IsAssigned>false</IsAssigned>
        <IsSample>false</IsSample>
        <StandardReplicateGroupId />
        <SampleGroupId />
        <ExtCoeff>dsDNA</ExtCoeff>
        <SampleColorIndex>0</SampleColorIndex>
        <Red>0</Red>
        <Green>0</Green>
        <Blue>0</Blue>
        <ExtCoeffManual>false</ExtCoeffManual>
        <EC50Value>0</EC50Value>
        <IsOutlier>false</IsOutlier>
        <ConcDil>0</ConcDil>
        <AvgCalcConc>911363.6</AvgCalcConc>
        <AvgRawData>911363.6</AvgRawData>
        <MaxMinDiff>0</MaxMinDiff>
        <StDev>672367</StDev>
        <CVValue>0.7377593</CVValue>
        <SignalBlankRatio>911363.6</SignalBlankRatio>
        <Volume>0</Volume>
        <SelectState>selected</SelectState>
      </WellDetails>
      <WellDetails>
        <WellLabel>C5</WellLabel>
        <Col>4</Col>
        <Row>2</Row>
        <RunNumber>1</RunNumber>
        <StartTime>
          <anyType xsi:type="xsd:int">0</anyType>
        </StartTime>
        <Result>
          <anyType xsi:type="xsd:float">1472070</anyType>
        </Result>
        <AnalyzedValue>
          <anyType xsi:type="xsd:float">1472070</anyType>
        </AnalyzedValue>
        <IsRatio>false</IsRatio>
        <IsReference>false</IsReference>
        <IsAssigned>false</IsAssigned>
        <IsSample>false</IsSample>
        <StandardReplicateGroupId />
        <SampleGroupId />
        <ExtCoeff>dsDNA</ExtCoeff>
        <SampleColorIndex>0</SampleColorIndex>
        <Red>0</Red>
        <Green>0</Green>
        <Blue>0</Blue>
        <ExtCoeffManual>false</ExtCoeffManual>
        <EC50Value>0</EC50Value>
        <IsOutlier>false</IsOutlier>
        <ConcDil>0</ConcDil>
        <AvgCalcConc>911363.6</AvgCalcConc>
        <AvgRawData>911363.6</AvgRawData>
        <MaxMinDiff>0</MaxMinDiff>
        <StDev>672367</StDev>
        <CVValue>0.7377593</CVValue>
        <SignalBlankRatio>911363.6</SignalBlankRatio>
        <Volume>0</Volume>
        <SelectState>selected</SelectState>
      </WellDetails>
      <WellDetails>
        <WellLabel>C6</WellLabel>
        <Col>5</Col>
        <Row>2</Row>
        <RunNumber>1</RunNumber>
        <StartTime>
          <anyType xsi:type="xsd:int">0</anyType>
        </StartTime>
        <Result>
          <anyType xsi:type="xsd:float">1588340</anyType>
        </Result>
        <AnalyzedValue>
          <anyType xsi:type="xsd:float">1588340</anyType>
        </AnalyzedValue>
        <IsRatio>false</IsRatio>
        <IsReference>false</IsReference>
        <IsAssigned>false</IsAssigned>
        <IsSample>false</IsSample>
        <StandardReplicateGroupId />
        <SampleGroupId />
        <ExtCoeff>dsDNA</ExtCoeff>
        <SampleColorIndex>0</SampleColorIndex>
        <Red>0</Red>
        <Green>0</Green>
        <Blue>0</Blue>
        <ExtCoeffManual>false</ExtCoeffManual>
        <EC50Value>0</EC50Value>
        <IsOutlier>false</IsOutlier>
        <ConcDil>0</ConcDil>
        <AvgCalcConc>911363.6</AvgCalcConc>
        <AvgRawData>911363.6</AvgRawData>
        <MaxMinDiff>0</MaxMinDiff>
        <StDev>672367</StDev>
        <CVValue>0.7377593</CVValue>
        <SignalBlankRatio>911363.6</SignalBlankRatio>
        <Volume>0</Volume>
        <SelectState>selected</SelectState>
      </WellDetails>
      <WellDetails>
        <WellLabel>C7</WellLabel>
        <Col>6</Col>
        <Row>2</Row>
        <RunNumber>1</RunNumber>
        <StartTime>
          <anyType xsi:type="xsd:int">0</anyType>
        </StartTime>
        <Result>
          <anyType xsi:type="xsd:float">1862590</anyType>
        </Result>
        <AnalyzedValue>
          <anyType xsi:type="xsd:float">1862590</anyType>
        </AnalyzedValue>
        <IsRatio>false</IsRatio>
        <IsReference>false</IsReference>
        <IsAssigned>false</IsAssigned>
        <IsSample>false</IsSample>
        <StandardReplicateGroupId />
        <SampleGroupId />
        <ExtCoeff>dsDNA</ExtCoeff>
        <SampleColorIndex>0</SampleColorIndex>
        <Red>0</Red>
        <Green>0</Green>
        <Blue>0</Blue>
        <ExtCoeffManual>false</ExtCoeffManual>
        <EC50Value>0</EC50Value>
        <IsOutlier>false</IsOutlier>
        <ConcDil>0</ConcDil>
        <AvgCalcConc>911363.6</AvgCalcConc>
        <AvgRawData>911363.6</AvgRawData>
        <MaxMinDiff>0</MaxMinDiff>
        <StDev>672367</StDev>
        <CVValue>0.7377593</CVValue>
        <SignalBlankRatio>911363.6</SignalBlankRatio>
        <Volume>0</Volume>
        <SelectState>selected</SelectState>
      </WellDetails>
      <WellDetails>
        <WellLabel>C8</WellLabel>
        <Col>7</Col>
        <Row>2</Row>
        <RunNumber>1</RunNumber>
        <StartTime>
          <anyType xsi:type="xsd:int">0</anyType>
        </StartTime>
        <Result>
          <anyType xsi:type="xsd:float">1715340</anyType>
        </Result>
        <AnalyzedValue>
          <anyType xsi:type="xsd:float">1715340</anyType>
        </AnalyzedValue>
        <IsRatio>false</IsRatio>
        <IsReference>false</IsReference>
        <IsAssigned>false</IsAssigned>
        <IsSample>false</IsSample>
        <StandardReplicateGroupId />
        <SampleGroupId />
        <ExtCoeff>dsDNA</ExtCoeff>
        <SampleColorIndex>0</SampleColorIndex>
        <Red>0</Red>
        <Green>0</Green>
        <Blue>0</Blue>
        <ExtCoeffManual>false</ExtCoeffManual>
        <EC50Value>0</EC50Value>
        <IsOutlier>false</IsOutlier>
        <ConcDil>0</ConcDil>
        <AvgCalcConc>911363.6</AvgCalcConc>
        <AvgRawData>911363.6</AvgRawData>
        <MaxMinDiff>0</MaxMinDiff>
        <StDev>672367</StDev>
        <CVValue>0.7377593</CVValue>
        <SignalBlankRatio>911363.6</SignalBlankRatio>
        <Volume>0</Volume>
        <SelectState>selected</SelectState>
      </WellDetails>
      <WellDetails>
        <WellLabel>C9</WellLabel>
        <Col>8</Col>
        <Row>2</Row>
        <RunNumber>1</RunNumber>
        <StartTime>
          <anyType xsi:type="xsd:int">0</anyType>
        </StartTime>
        <Result>
          <anyType xsi:type="xsd:float">1824380</anyType>
        </Result>
        <AnalyzedValue>
          <anyType xsi:type="xsd:float">1824380</anyType>
        </AnalyzedValue>
        <IsRatio>false</IsRatio>
        <IsReference>false</IsReference>
        <IsAssigned>false</IsAssigned>
        <IsSample>false</IsSample>
        <StandardReplicateGroupId />
        <SampleGroupId />
        <ExtCoeff>dsDNA</ExtCoeff>
        <SampleColorIndex>0</SampleColorIndex>
        <Red>0</Red>
        <Green>0</Green>
        <Blue>0</Blue>
        <ExtCoeffManual>false</ExtCoeffManual>
        <EC50Value>0</EC50Value>
        <IsOutlier>false</IsOutlier>
        <ConcDil>0</ConcDil>
        <AvgCalcConc>911363.6</AvgCalcConc>
        <AvgRawData>911363.6</AvgRawData>
        <MaxMinDiff>0</MaxMinDiff>
        <StDev>672367</StDev>
        <CVValue>0.7377593</CVValue>
        <SignalBlankRatio>911363.6</SignalBlankRatio>
        <Volume>0</Volume>
        <SelectState>selected</SelectState>
      </WellDetails>
      <WellDetails>
        <WellLabel>C10</WellLabel>
        <Col>9</Col>
        <Row>2</Row>
        <RunNumber>1</RunNumber>
        <StartTime>
          <anyType xsi:type="xsd:int">0</anyType>
        </StartTime>
        <Result>
          <anyType xsi:type="xsd:float">100317</anyType>
        </Result>
        <AnalyzedValue>
          <anyType xsi:type="xsd:float">100317</anyType>
        </AnalyzedValue>
        <IsRatio>false</IsRatio>
        <IsReference>false</IsReference>
        <IsAssigned>false</IsAssigned>
        <IsSample>false</IsSample>
        <StandardReplicateGroupId />
        <SampleGroupId />
        <ExtCoeff>dsDNA</ExtCoeff>
        <SampleColorIndex>0</SampleColorIndex>
        <Red>0</Red>
        <Green>0</Green>
        <Blue>0</Blue>
        <ExtCoeffManual>false</ExtCoeffManual>
        <EC50Value>0</EC50Value>
        <IsOutlier>false</IsOutlier>
        <ConcDil>0</ConcDil>
        <AvgCalcConc>911363.6</AvgCalcConc>
        <AvgRawData>911363.6</AvgRawData>
        <MaxMinDiff>0</MaxMinDiff>
        <StDev>672367</StDev>
        <CVValue>0.7377593</CVValue>
        <SignalBlankRatio>911363.6</SignalBlankRatio>
        <Volume>0</Volume>
        <SelectState>selected</SelectState>
      </WellDetails>
      <WellDetails>
        <WellLabel>C11</WellLabel>
        <Col>10</Col>
        <Row>2</Row>
        <RunNumber>1</RunNumber>
        <StartTime>
          <anyType xsi:type="xsd:int">0</anyType>
        </StartTime>
        <Result>
          <anyType xsi:type="xsd:float">53486.1</anyType>
        </Result>
        <AnalyzedValue>
          <anyType xsi:type="xsd:float">53486.1</anyType>
        </AnalyzedValue>
        <IsRatio>false</IsRatio>
        <IsReference>false</IsReference>
        <IsAssigned>false</IsAssigned>
        <IsSample>false</IsSample>
        <StandardReplicateGroupId />
        <SampleGroupId />
        <ExtCoeff>dsDNA</ExtCoeff>
        <SampleColorIndex>0</SampleColorIndex>
        <Red>0</Red>
        <Green>0</Green>
        <Blue>0</Blue>
        <ExtCoeffManual>false</ExtCoeffManual>
        <EC50Value>0</EC50Value>
        <IsOutlier>false</IsOutlier>
        <ConcDil>0</ConcDil>
        <AvgCalcConc>911363.6</AvgCalcConc>
        <AvgRawData>911363.6</AvgRawData>
        <MaxMinDiff>0</MaxMinDiff>
        <StDev>672367</StDev>
        <CVValue>0.7377593</CVValue>
        <SignalBlankRatio>911363.6</SignalBlankRatio>
        <Volume>0</Volume>
        <SelectState>selected</SelectState>
      </WellDetails>
      <WellDetails>
        <WellLabel>C12</WellLabel>
        <Col>11</Col>
        <Row>2</Row>
        <RunNumber>1</RunNumber>
        <StartTime>
          <anyType xsi:type="xsd:int">0</anyType>
        </StartTime>
        <Result>
          <anyType xsi:type="xsd:float">1456070</anyType>
        </Result>
        <AnalyzedValue>
          <anyType xsi:type="xsd:float">1456070</anyType>
        </AnalyzedValue>
        <IsRatio>false</IsRatio>
        <IsReference>false</IsReference>
        <IsAssigned>false</IsAssigned>
        <IsSample>false</IsSample>
        <StandardReplicateGroupId />
        <SampleGroupId />
        <ExtCoeff>dsDNA</ExtCoeff>
        <SampleColorIndex>0</SampleColorIndex>
        <Red>0</Red>
        <Green>0</Green>
        <Blue>0</Blue>
        <ExtCoeffManual>false</ExtCoeffManual>
        <EC50Value>0</EC50Value>
        <IsOutlier>false</IsOutlier>
        <ConcDil>0</ConcDil>
        <AvgCalcConc>911363.6</AvgCalcConc>
        <AvgRawData>911363.6</AvgRawData>
        <MaxMinDiff>0</MaxMinDiff>
        <StDev>672367</StDev>
        <CVValue>0.7377593</CVValue>
        <SignalBlankRatio>911363.6</SignalBlankRatio>
        <Volume>0</Volume>
        <SelectState>selected</SelectState>
      </WellDetails>
      <WellDetails>
        <WellLabel>D1</WellLabel>
        <Col>0</Col>
        <Row>3</Row>
        <RunNumber>1</RunNumber>
        <StartTime>
          <anyType xsi:type="xsd:int">0</anyType>
        </StartTime>
        <Result>
          <anyType xsi:type="xsd:float">1488500</anyType>
        </Result>
        <AnalyzedValue>
          <anyType xsi:type="xsd:float">1488500</anyType>
        </AnalyzedValue>
        <IsRatio>false</IsRatio>
        <IsReference>false</IsReference>
        <IsAssigned>false</IsAssigned>
        <IsSample>false</IsSample>
        <StandardReplicateGroupId />
        <SampleGroupId />
        <ExtCoeff>dsDNA</ExtCoeff>
        <SampleColorIndex>0</SampleColorIndex>
        <Red>0</Red>
        <Green>0</Green>
        <Blue>0</Blue>
        <ExtCoeffManual>false</ExtCoeffManual>
        <EC50Value>0</EC50Value>
        <IsOutlier>false</IsOutlier>
        <ConcDil>0</ConcDil>
        <AvgCalcConc>911363.6</AvgCalcConc>
        <AvgRawData>911363.6</AvgRawData>
        <MaxMinDiff>0</MaxMinDiff>
        <StDev>672367</StDev>
        <CVValue>0.7377593</CVValue>
        <SignalBlankRatio>911363.6</SignalBlankRatio>
        <Volume>0</Volume>
        <SelectState>selected</SelectState>
      </WellDetails>
      <WellDetails>
        <WellLabel>D2</WellLabel>
        <Col>1</Col>
        <Row>3</Row>
        <RunNumber>1</RunNumber>
        <StartTime>
          <anyType xsi:type="xsd:int">0</anyType>
        </StartTime>
        <Result>
          <anyType xsi:type="xsd:float">1151550</anyType>
        </Result>
        <AnalyzedValue>
          <anyType xsi:type="xsd:float">1151550</anyType>
        </AnalyzedValue>
        <IsRatio>false</IsRatio>
        <IsReference>false</IsReference>
        <IsAssigned>false</IsAssigned>
        <IsSample>false</IsSample>
        <StandardReplicateGroupId />
        <SampleGroupId />
        <ExtCoeff>dsDNA</ExtCoeff>
        <SampleColorIndex>0</SampleColorIndex>
        <Red>0</Red>
        <Green>0</Green>
        <Blue>0</Blue>
        <ExtCoeffManual>false</ExtCoeffManual>
        <EC50Value>0</EC50Value>
        <IsOutlier>false</IsOutlier>
        <ConcDil>0</ConcDil>
        <AvgCalcConc>911363.6</AvgCalcConc>
        <AvgRawData>911363.6</AvgRawData>
        <MaxMinDiff>0</MaxMinDiff>
        <StDev>672367</StDev>
        <CVValue>0.7377593</CVValue>
        <SignalBlankRatio>911363.6</SignalBlankRatio>
        <Volume>0</Volume>
        <SelectState>selected</SelectState>
      </WellDetails>
      <WellDetails>
        <WellLabel>D3</WellLabel>
        <Col>2</Col>
        <Row>3</Row>
        <RunNumber>1</RunNumber>
        <StartTime>
          <anyType xsi:type="xsd:int">0</anyType>
        </StartTime>
        <Result>
          <anyType xsi:type="xsd:float">1555550</anyType>
        </Result>
        <AnalyzedValue>
          <anyType xsi:type="xsd:float">1555550</anyType>
        </AnalyzedValue>
        <IsRatio>false</IsRatio>
        <IsReference>false</IsReference>
        <IsAssigned>false</IsAssigned>
        <IsSample>false</IsSample>
        <StandardReplicateGroupId />
        <SampleGroupId />
        <ExtCoeff>dsDNA</ExtCoeff>
        <SampleColorIndex>0</SampleColorIndex>
        <Red>0</Red>
        <Green>0</Green>
        <Blue>0</Blue>
        <ExtCoeffManual>false</ExtCoeffManual>
        <EC50Value>0</EC50Value>
        <IsOutlier>false</IsOutlier>
        <ConcDil>0</ConcDil>
        <AvgCalcConc>911363.6</AvgCalcConc>
        <AvgRawData>911363.6</AvgRawData>
        <MaxMinDiff>0</MaxMinDiff>
        <StDev>672367</StDev>
        <CVValue>0.7377593</CVValue>
        <SignalBlankRatio>911363.6</SignalBlankRatio>
        <Volume>0</Volume>
        <SelectState>selected</SelectState>
      </WellDetails>
      <WellDetails>
        <WellLabel>D4</WellLabel>
        <Col>3</Col>
        <Row>3</Row>
        <RunNumber>1</RunNumber>
        <StartTime>
          <anyType xsi:type="xsd:int">0</anyType>
        </StartTime>
        <Result>
          <anyType xsi:type="xsd:float">1256780</anyType>
        </Result>
        <AnalyzedValue>
          <anyType xsi:type="xsd:float">1256780</anyType>
        </AnalyzedValue>
        <IsRatio>false</IsRatio>
        <IsReference>false</IsReference>
        <IsAssigned>false</IsAssigned>
        <IsSample>false</IsSample>
        <StandardReplicateGroupId />
        <SampleGroupId />
        <ExtCoeff>dsDNA</ExtCoeff>
        <SampleColorIndex>0</SampleColorIndex>
        <Red>0</Red>
        <Green>0</Green>
        <Blue>0</Blue>
        <ExtCoeffManual>false</ExtCoeffManual>
        <EC50Value>0</EC50Value>
        <IsOutlier>false</IsOutlier>
        <ConcDil>0</ConcDil>
        <AvgCalcConc>911363.6</AvgCalcConc>
        <AvgRawData>911363.6</AvgRawData>
        <MaxMinDiff>0</MaxMinDiff>
        <StDev>672367</StDev>
        <CVValue>0.7377593</CVValue>
        <SignalBlankRatio>911363.6</SignalBlankRatio>
        <Volume>0</Volume>
        <SelectState>selected</SelectState>
      </WellDetails>
      <WellDetails>
        <WellLabel>D5</WellLabel>
        <Col>4</Col>
        <Row>3</Row>
        <RunNumber>1</RunNumber>
        <StartTime>
          <anyType xsi:type="xsd:int">0</anyType>
        </StartTime>
        <Result>
          <anyType xsi:type="xsd:float">71388.7</anyType>
        </Result>
        <AnalyzedValue>
          <anyType xsi:type="xsd:float">71388.7</anyType>
        </AnalyzedValue>
        <IsRatio>false</IsRatio>
        <IsReference>false</IsReference>
        <IsAssigned>false</IsAssigned>
        <IsSample>false</IsSample>
        <StandardReplicateGroupId />
        <SampleGroupId />
        <ExtCoeff>dsDNA</ExtCoeff>
        <SampleColorIndex>0</SampleColorIndex>
        <Red>0</Red>
        <Green>0</Green>
        <Blue>0</Blue>
        <ExtCoeffManual>false</ExtCoeffManual>
        <EC50Value>0</EC50Value>
        <IsOutlier>false</IsOutlier>
        <ConcDil>0</ConcDil>
        <AvgCalcConc>911363.6</AvgCalcConc>
        <AvgRawData>911363.6</AvgRawData>
        <MaxMinDiff>0</MaxMinDiff>
        <StDev>672367</StDev>
        <CVValue>0.7377593</CVValue>
        <SignalBlankRatio>911363.6</SignalBlankRatio>
        <Volume>0</Volume>
        <SelectState>selected</SelectState>
      </WellDetails>
      <WellDetails>
        <WellLabel>D6</WellLabel>
        <Col>5</Col>
        <Row>3</Row>
        <RunNumber>1</RunNumber>
        <StartTime>
          <anyType xsi:type="xsd:int">0</anyType>
        </StartTime>
        <Result>
          <anyType xsi:type="xsd:float">1531720</anyType>
        </Result>
        <AnalyzedValue>
          <anyType xsi:type="xsd:float">1531720</anyType>
        </AnalyzedValue>
        <IsRatio>false</IsRatio>
        <IsReference>false</IsReference>
        <IsAssigned>false</IsAssigned>
        <IsSample>false</IsSample>
        <StandardReplicateGroupId />
        <SampleGroupId />
        <ExtCoeff>dsDNA</ExtCoeff>
        <SampleColorIndex>0</SampleColorIndex>
        <Red>0</Red>
        <Green>0</Green>
        <Blue>0</Blue>
        <ExtCoeffManual>false</ExtCoeffManual>
        <EC50Value>0</EC50Value>
        <IsOutlier>false</IsOutlier>
        <ConcDil>0</ConcDil>
        <AvgCalcConc>911363.6</AvgCalcConc>
        <AvgRawData>911363.6</AvgRawData>
        <MaxMinDiff>0</MaxMinDiff>
        <StDev>672367</StDev>
        <CVValue>0.7377593</CVValue>
        <SignalBlankRatio>911363.6</SignalBlankRatio>
        <Volume>0</Volume>
        <SelectState>selected</SelectState>
      </WellDetails>
      <WellDetails>
        <WellLabel>D7</WellLabel>
        <Col>6</Col>
        <Row>3</Row>
        <RunNumber>1</RunNumber>
        <StartTime>
          <anyType xsi:type="xsd:int">0</anyType>
        </StartTime>
        <Result>
          <anyType xsi:type="xsd:float">1810250</anyType>
        </Result>
        <AnalyzedValue>
          <anyType xsi:type="xsd:float">1810250</anyType>
        </AnalyzedValue>
        <IsRatio>false</IsRatio>
        <IsReference>false</IsReference>
        <IsAssigned>false</IsAssigned>
        <IsSample>false</IsSample>
        <StandardReplicateGroupId />
        <SampleGroupId />
        <ExtCoeff>dsDNA</ExtCoeff>
        <SampleColorIndex>0</SampleColorIndex>
        <Red>0</Red>
        <Green>0</Green>
        <Blue>0</Blue>
        <ExtCoeffManual>false</ExtCoeffManual>
        <EC50Value>0</EC50Value>
        <IsOutlier>false</IsOutlier>
        <ConcDil>0</ConcDil>
        <AvgCalcConc>911363.6</AvgCalcConc>
        <AvgRawData>911363.6</AvgRawData>
        <MaxMinDiff>0</MaxMinDiff>
        <StDev>672367</StDev>
        <CVValue>0.7377593</CVValue>
        <SignalBlankRatio>911363.6</SignalBlankRatio>
        <Volume>0</Volume>
        <SelectState>selected</SelectState>
      </WellDetails>
      <WellDetails>
        <WellLabel>D8</WellLabel>
        <Col>7</Col>
        <Row>3</Row>
        <RunNumber>1</RunNumber>
        <StartTime>
          <anyType xsi:type="xsd:int">0</anyType>
        </StartTime>
        <Result>
          <anyType xsi:type="xsd:float">1703350</anyType>
        </Result>
        <AnalyzedValue>
          <anyType xsi:type="xsd:float">1703350</anyType>
        </AnalyzedValue>
        <IsRatio>false</IsRatio>
        <IsReference>false</IsReference>
        <IsAssigned>false</IsAssigned>
        <IsSample>false</IsSample>
        <StandardReplicateGroupId />
        <SampleGroupId />
        <ExtCoeff>dsDNA</ExtCoeff>
        <SampleColorIndex>0</SampleColorIndex>
        <Red>0</Red>
        <Green>0</Green>
        <Blue>0</Blue>
        <ExtCoeffManual>false</ExtCoeffManual>
        <EC50Value>0</EC50Value>
        <IsOutlier>false</IsOutlier>
        <ConcDil>0</ConcDil>
        <AvgCalcConc>911363.6</AvgCalcConc>
        <AvgRawData>911363.6</AvgRawData>
        <MaxMinDiff>0</MaxMinDiff>
        <StDev>672367</StDev>
        <CVValue>0.7377593</CVValue>
        <SignalBlankRatio>911363.6</SignalBlankRatio>
        <Volume>0</Volume>
        <SelectState>selected</SelectState>
      </WellDetails>
      <WellDetails>
        <WellLabel>D9</WellLabel>
        <Col>8</Col>
        <Row>3</Row>
        <RunNumber>1</RunNumber>
        <StartTime>
          <anyType xsi:type="xsd:int">0</anyType>
        </StartTime>
        <Result>
          <anyType xsi:type="xsd:float">2166170</anyType>
        </Result>
        <AnalyzedValue>
          <anyType xsi:type="xsd:float">2166170</anyType>
        </AnalyzedValue>
        <IsRatio>false</IsRatio>
        <IsReference>false</IsReference>
        <IsAssigned>false</IsAssigned>
        <IsSample>false</IsSample>
        <StandardReplicateGroupId />
        <SampleGroupId />
        <ExtCoeff>dsDNA</ExtCoeff>
        <SampleColorIndex>0</SampleColorIndex>
        <Red>0</Red>
        <Green>0</Green>
        <Blue>0</Blue>
        <ExtCoeffManual>false</ExtCoeffManual>
        <EC50Value>0</EC50Value>
        <IsOutlier>false</IsOutlier>
        <ConcDil>0</ConcDil>
        <AvgCalcConc>911363.6</AvgCalcConc>
        <AvgRawData>911363.6</AvgRawData>
        <MaxMinDiff>0</MaxMinDiff>
        <StDev>672367</StDev>
        <CVValue>0.7377593</CVValue>
        <SignalBlankRatio>911363.6</SignalBlankRatio>
        <Volume>0</Volume>
        <SelectState>selected</SelectState>
      </WellDetails>
      <WellDetails>
        <WellLabel>D10</WellLabel>
        <Col>9</Col>
        <Row>3</Row>
        <RunNumber>1</RunNumber>
        <StartTime>
          <anyType xsi:type="xsd:int">0</anyType>
        </StartTime>
        <Result>
          <anyType xsi:type="xsd:float">104416</anyType>
        </Result>
        <AnalyzedValue>
          <anyType xsi:type="xsd:float">104416</anyType>
        </AnalyzedValue>
        <IsRatio>false</IsRatio>
        <IsReference>false</IsReference>
        <IsAssigned>false</IsAssigned>
        <IsSample>false</IsSample>
        <StandardReplicateGroupId />
        <SampleGroupId />
        <ExtCoeff>dsDNA</ExtCoeff>
        <SampleColorIndex>0</SampleColorIndex>
        <Red>0</Red>
        <Green>0</Green>
        <Blue>0</Blue>
        <ExtCoeffManual>false</ExtCoeffManual>
        <EC50Value>0</EC50Value>
        <IsOutlier>false</IsOutlier>
        <ConcDil>0</ConcDil>
        <AvgCalcConc>911363.6</AvgCalcConc>
        <AvgRawData>911363.6</AvgRawData>
        <MaxMinDiff>0</MaxMinDiff>
        <StDev>672367</StDev>
        <CVValue>0.7377593</CVValue>
        <SignalBlankRatio>911363.6</SignalBlankRatio>
        <Volume>0</Volume>
        <SelectState>selected</SelectState>
      </WellDetails>
      <WellDetails>
        <WellLabel>D11</WellLabel>
        <Col>10</Col>
        <Row>3</Row>
        <RunNumber>1</RunNumber>
        <StartTime>
          <anyType xsi:type="xsd:int">0</anyType>
        </StartTime>
        <Result>
          <anyType xsi:type="xsd:float">2244400</anyType>
        </Result>
        <AnalyzedValue>
          <anyType xsi:type="xsd:float">2244400</anyType>
        </AnalyzedValue>
        <IsRatio>false</IsRatio>
        <IsReference>false</IsReference>
        <IsAssigned>false</IsAssigned>
        <IsSample>false</IsSample>
        <StandardReplicateGroupId />
        <SampleGroupId />
        <ExtCoeff>dsDNA</ExtCoeff>
        <SampleColorIndex>0</SampleColorIndex>
        <Red>0</Red>
        <Green>0</Green>
        <Blue>0</Blue>
        <ExtCoeffManual>false</ExtCoeffManual>
        <EC50Value>0</EC50Value>
        <IsOutlier>false</IsOutlier>
        <ConcDil>0</ConcDil>
        <AvgCalcConc>911363.6</AvgCalcConc>
        <AvgRawData>911363.6</AvgRawData>
        <MaxMinDiff>0</MaxMinDiff>
        <StDev>672367</StDev>
        <CVValue>0.7377593</CVValue>
        <SignalBlankRatio>911363.6</SignalBlankRatio>
        <Volume>0</Volume>
        <SelectState>selected</SelectState>
      </WellDetails>
      <WellDetails>
        <WellLabel>D12</WellLabel>
        <Col>11</Col>
        <Row>3</Row>
        <RunNumber>1</RunNumber>
        <StartTime>
          <anyType xsi:type="xsd:int">0</anyType>
        </StartTime>
        <Result>
          <anyType xsi:type="xsd:float">97044.6</anyType>
        </Result>
        <AnalyzedValue>
          <anyType xsi:type="xsd:float">97044.6</anyType>
        </AnalyzedValue>
        <IsRatio>false</IsRatio>
        <IsReference>false</IsReference>
        <IsAssigned>false</IsAssigned>
        <IsSample>false</IsSample>
        <StandardReplicateGroupId />
        <SampleGroupId />
        <ExtCoeff>dsDNA</ExtCoeff>
        <SampleColorIndex>0</SampleColorIndex>
        <Red>0</Red>
        <Green>0</Green>
        <Blue>0</Blue>
        <ExtCoeffManual>false</ExtCoeffManual>
        <EC50Value>0</EC50Value>
        <IsOutlier>false</IsOutlier>
        <ConcDil>0</ConcDil>
        <AvgCalcConc>911363.6</AvgCalcConc>
        <AvgRawData>911363.6</AvgRawData>
        <MaxMinDiff>0</MaxMinDiff>
        <StDev>672367</StDev>
        <CVValue>0.7377593</CVValue>
        <SignalBlankRatio>911363.6</SignalBlankRatio>
        <Volume>0</Volume>
        <SelectState>selected</SelectState>
      </WellDetails>
      <WellDetails>
        <WellLabel>E1</WellLabel>
        <Col>0</Col>
        <Row>4</Row>
        <RunNumber>1</RunNumber>
        <StartTime>
          <anyType xsi:type="xsd:int">0</anyType>
        </StartTime>
        <Result>
          <anyType xsi:type="xsd:float">473446</anyType>
        </Result>
        <AnalyzedValue>
          <anyType xsi:type="xsd:float">473446</anyType>
        </AnalyzedValue>
        <IsRatio>false</IsRatio>
        <IsReference>false</IsReference>
        <IsAssigned>false</IsAssigned>
        <IsSample>false</IsSample>
        <StandardReplicateGroupId />
        <SampleGroupId />
        <ExtCoeff>dsDNA</ExtCoeff>
        <SampleColorIndex>0</SampleColorIndex>
        <Red>0</Red>
        <Green>0</Green>
        <Blue>0</Blue>
        <ExtCoeffManual>false</ExtCoeffManual>
        <EC50Value>0</EC50Value>
        <IsOutlier>false</IsOutlier>
        <ConcDil>0</ConcDil>
        <AvgCalcConc>911363.6</AvgCalcConc>
        <AvgRawData>911363.6</AvgRawData>
        <MaxMinDiff>0</MaxMinDiff>
        <StDev>672367</StDev>
        <CVValue>0.7377593</CVValue>
        <SignalBlankRatio>911363.6</SignalBlankRatio>
        <Volume>0</Volume>
        <SelectState>selected</SelectState>
      </WellDetails>
      <WellDetails>
        <WellLabel>E2</WellLabel>
        <Col>1</Col>
        <Row>4</Row>
        <RunNumber>1</RunNumber>
        <StartTime>
          <anyType xsi:type="xsd:int">0</anyType>
        </StartTime>
        <Result>
          <anyType xsi:type="xsd:float">495631</anyType>
        </Result>
        <AnalyzedValue>
          <anyType xsi:type="xsd:float">495631</anyType>
        </AnalyzedValue>
        <IsRatio>false</IsRatio>
        <IsReference>false</IsReference>
        <IsAssigned>false</IsAssigned>
        <IsSample>false</IsSample>
        <StandardReplicateGroupId />
        <SampleGroupId />
        <ExtCoeff>dsDNA</ExtCoeff>
        <SampleColorIndex>0</SampleColorIndex>
        <Red>0</Red>
        <Green>0</Green>
        <Blue>0</Blue>
        <ExtCoeffManual>false</ExtCoeffManual>
        <EC50Value>0</EC50Value>
        <IsOutlier>false</IsOutlier>
        <ConcDil>0</ConcDil>
        <AvgCalcConc>911363.6</AvgCalcConc>
        <AvgRawData>911363.6</AvgRawData>
        <MaxMinDiff>0</MaxMinDiff>
        <StDev>672367</StDev>
        <CVValue>0.7377593</CVValue>
        <SignalBlankRatio>911363.6</SignalBlankRatio>
        <Volume>0</Volume>
        <SelectState>selected</SelectState>
      </WellDetails>
      <WellDetails>
        <WellLabel>E3</WellLabel>
        <Col>2</Col>
        <Row>4</Row>
        <RunNumber>1</RunNumber>
        <StartTime>
          <anyType xsi:type="xsd:int">0</anyType>
        </StartTime>
        <Result>
          <anyType xsi:type="xsd:float">484832</anyType>
        </Result>
        <AnalyzedValue>
          <anyType xsi:type="xsd:float">484832</anyType>
        </AnalyzedValue>
        <IsRatio>false</IsRatio>
        <IsReference>false</IsReference>
        <IsAssigned>false</IsAssigned>
        <IsSample>false</IsSample>
        <StandardReplicateGroupId />
        <SampleGroupId />
        <ExtCoeff>dsDNA</ExtCoeff>
        <SampleColorIndex>0</SampleColorIndex>
        <Red>0</Red>
        <Green>0</Green>
        <Blue>0</Blue>
        <ExtCoeffManual>false</ExtCoeffManual>
        <EC50Value>0</EC50Value>
        <IsOutlier>false</IsOutlier>
        <ConcDil>0</ConcDil>
        <AvgCalcConc>911363.6</AvgCalcConc>
        <AvgRawData>911363.6</AvgRawData>
        <MaxMinDiff>0</MaxMinDiff>
        <StDev>672367</StDev>
        <CVValue>0.7377593</CVValue>
        <SignalBlankRatio>911363.6</SignalBlankRatio>
        <Volume>0</Volume>
        <SelectState>selected</SelectState>
      </WellDetails>
      <WellDetails>
        <WellLabel>E4</WellLabel>
        <Col>3</Col>
        <Row>4</Row>
        <RunNumber>1</RunNumber>
        <StartTime>
          <anyType xsi:type="xsd:int">0</anyType>
        </StartTime>
        <Result>
          <anyType xsi:type="xsd:float">494818</anyType>
        </Result>
        <AnalyzedValue>
          <anyType xsi:type="xsd:float">494818</anyType>
        </AnalyzedValue>
        <IsRatio>false</IsRatio>
        <IsReference>false</IsReference>
        <IsAssigned>false</IsAssigned>
        <IsSample>false</IsSample>
        <StandardReplicateGroupId />
        <SampleGroupId />
        <ExtCoeff>dsDNA</ExtCoeff>
        <SampleColorIndex>0</SampleColorIndex>
        <Red>0</Red>
        <Green>0</Green>
        <Blue>0</Blue>
        <ExtCoeffManual>false</ExtCoeffManual>
        <EC50Value>0</EC50Value>
        <IsOutlier>false</IsOutlier>
        <ConcDil>0</ConcDil>
        <AvgCalcConc>911363.6</AvgCalcConc>
        <AvgRawData>911363.6</AvgRawData>
        <MaxMinDiff>0</MaxMinDiff>
        <StDev>672367</StDev>
        <CVValue>0.7377593</CVValue>
        <SignalBlankRatio>911363.6</SignalBlankRatio>
        <Volume>0</Volume>
        <SelectState>selected</SelectState>
      </WellDetails>
      <WellDetails>
        <WellLabel>E5</WellLabel>
        <Col>4</Col>
        <Row>4</Row>
        <RunNumber>1</RunNumber>
        <StartTime>
          <anyType xsi:type="xsd:int">0</anyType>
        </StartTime>
        <Result>
          <anyType xsi:type="xsd:float">593864</anyType>
        </Result>
        <AnalyzedValue>
          <anyType xsi:type="xsd:float">593864</anyType>
        </AnalyzedValue>
        <IsRatio>false</IsRatio>
        <IsReference>false</IsReference>
        <IsAssigned>false</IsAssigned>
        <IsSample>false</IsSample>
        <StandardReplicateGroupId />
        <SampleGroupId />
        <ExtCoeff>dsDNA</ExtCoeff>
        <SampleColorIndex>0</SampleColorIndex>
        <Red>0</Red>
        <Green>0</Green>
        <Blue>0</Blue>
        <ExtCoeffManual>false</ExtCoeffManual>
        <EC50Value>0</EC50Value>
        <IsOutlier>false</IsOutlier>
        <ConcDil>0</ConcDil>
        <AvgCalcConc>911363.6</AvgCalcConc>
        <AvgRawData>911363.6</AvgRawData>
        <MaxMinDiff>0</MaxMinDiff>
        <StDev>672367</StDev>
        <CVValue>0.7377593</CVValue>
        <SignalBlankRatio>911363.6</SignalBlankRatio>
        <Volume>0</Volume>
        <SelectState>selected</SelectState>
      </WellDetails>
      <WellDetails>
        <WellLabel>E6</WellLabel>
        <Col>5</Col>
        <Row>4</Row>
        <RunNumber>1</RunNumber>
        <StartTime>
          <anyType xsi:type="xsd:int">0</anyType>
        </StartTime>
        <Result>
          <anyType xsi:type="xsd:float">555759</anyType>
        </Result>
        <AnalyzedValue>
          <anyType xsi:type="xsd:float">555759</anyType>
        </AnalyzedValue>
        <IsRatio>false</IsRatio>
        <IsReference>false</IsReference>
        <IsAssigned>false</IsAssigned>
        <IsSample>false</IsSample>
        <StandardReplicateGroupId />
        <SampleGroupId />
        <ExtCoeff>dsDNA</ExtCoeff>
        <SampleColorIndex>0</SampleColorIndex>
        <Red>0</Red>
        <Green>0</Green>
        <Blue>0</Blue>
        <ExtCoeffManual>false</ExtCoeffManual>
        <EC50Value>0</EC50Value>
        <IsOutlier>false</IsOutlier>
        <ConcDil>0</ConcDil>
        <AvgCalcConc>911363.6</AvgCalcConc>
        <AvgRawData>911363.6</AvgRawData>
        <MaxMinDiff>0</MaxMinDiff>
        <StDev>672367</StDev>
        <CVValue>0.7377593</CVValue>
        <SignalBlankRatio>911363.6</SignalBlankRatio>
        <Volume>0</Volume>
        <SelectState>selected</SelectState>
      </WellDetails>
      <WellDetails>
        <WellLabel>E7</WellLabel>
        <Col>6</Col>
        <Row>4</Row>
        <RunNumber>1</RunNumber>
        <StartTime>
          <anyType xsi:type="xsd:int">0</anyType>
        </StartTime>
        <Result>
          <anyType xsi:type="xsd:float">646673</anyType>
        </Result>
        <AnalyzedValue>
          <anyType xsi:type="xsd:float">646673</anyType>
        </AnalyzedValue>
        <IsRatio>false</IsRatio>
        <IsReference>false</IsReference>
        <IsAssigned>false</IsAssigned>
        <IsSample>false</IsSample>
        <StandardReplicateGroupId />
        <SampleGroupId />
        <ExtCoeff>dsDNA</ExtCoeff>
        <SampleColorIndex>0</SampleColorIndex>
        <Red>0</Red>
        <Green>0</Green>
        <Blue>0</Blue>
        <ExtCoeffManual>false</ExtCoeffManual>
        <EC50Value>0</EC50Value>
        <IsOutlier>false</IsOutlier>
        <ConcDil>0</ConcDil>
        <AvgCalcConc>911363.6</AvgCalcConc>
        <AvgRawData>911363.6</AvgRawData>
        <MaxMinDiff>0</MaxMinDiff>
        <StDev>672367</StDev>
        <CVValue>0.7377593</CVValue>
        <SignalBlankRatio>911363.6</SignalBlankRatio>
        <Volume>0</Volume>
        <SelectState>selected</SelectState>
      </WellDetails>
      <WellDetails>
        <WellLabel>E8</WellLabel>
        <Col>7</Col>
        <Row>4</Row>
        <RunNumber>1</RunNumber>
        <StartTime>
          <anyType xsi:type="xsd:int">0</anyType>
        </StartTime>
        <Result>
          <anyType xsi:type="xsd:float">536634</anyType>
        </Result>
        <AnalyzedValue>
          <anyType xsi:type="xsd:float">536634</anyType>
        </AnalyzedValue>
        <IsRatio>false</IsRatio>
        <IsReference>false</IsReference>
        <IsAssigned>false</IsAssigned>
        <IsSample>false</IsSample>
        <StandardReplicateGroupId />
        <SampleGroupId />
        <ExtCoeff>dsDNA</ExtCoeff>
        <SampleColorIndex>0</SampleColorIndex>
        <Red>0</Red>
        <Green>0</Green>
        <Blue>0</Blue>
        <ExtCoeffManual>false</ExtCoeffManual>
        <EC50Value>0</EC50Value>
        <IsOutlier>false</IsOutlier>
        <ConcDil>0</ConcDil>
        <AvgCalcConc>911363.6</AvgCalcConc>
        <AvgRawData>911363.6</AvgRawData>
        <MaxMinDiff>0</MaxMinDiff>
        <StDev>672367</StDev>
        <CVValue>0.7377593</CVValue>
        <SignalBlankRatio>911363.6</SignalBlankRatio>
        <Volume>0</Volume>
        <SelectState>selected</SelectState>
      </WellDetails>
      <WellDetails>
        <WellLabel>E9</WellLabel>
        <Col>8</Col>
        <Row>4</Row>
        <RunNumber>1</RunNumber>
        <StartTime>
          <anyType xsi:type="xsd:int">0</anyType>
        </StartTime>
        <Result>
          <anyType xsi:type="xsd:float">592993</anyType>
        </Result>
        <AnalyzedValue>
          <anyType xsi:type="xsd:float">592993</anyType>
        </AnalyzedValue>
        <IsRatio>false</IsRatio>
        <IsReference>false</IsReference>
        <IsAssigned>false</IsAssigned>
        <IsSample>false</IsSample>
        <StandardReplicateGroupId />
        <SampleGroupId />
        <ExtCoeff>dsDNA</ExtCoeff>
        <SampleColorIndex>0</SampleColorIndex>
        <Red>0</Red>
        <Green>0</Green>
        <Blue>0</Blue>
        <ExtCoeffManual>false</ExtCoeffManual>
        <EC50Value>0</EC50Value>
        <IsOutlier>false</IsOutlier>
        <ConcDil>0</ConcDil>
        <AvgCalcConc>911363.6</AvgCalcConc>
        <AvgRawData>911363.6</AvgRawData>
        <MaxMinDiff>0</MaxMinDiff>
        <StDev>672367</StDev>
        <CVValue>0.7377593</CVValue>
        <SignalBlankRatio>911363.6</SignalBlankRatio>
        <Volume>0</Volume>
        <SelectState>selected</SelectState>
      </WellDetails>
      <WellDetails>
        <WellLabel>E10</WellLabel>
        <Col>9</Col>
        <Row>4</Row>
        <RunNumber>1</RunNumber>
        <StartTime>
          <anyType xsi:type="xsd:int">0</anyType>
        </StartTime>
        <Result>
          <anyType xsi:type="xsd:float">36610.9</anyType>
        </Result>
        <AnalyzedValue>
          <anyType xsi:type="xsd:float">36610.9</anyType>
        </AnalyzedValue>
        <IsRatio>false</IsRatio>
        <IsReference>false</IsReference>
        <IsAssigned>false</IsAssigned>
        <IsSample>false</IsSample>
        <StandardReplicateGroupId />
        <SampleGroupId />
        <ExtCoeff>dsDNA</ExtCoeff>
        <SampleColorIndex>0</SampleColorIndex>
        <Red>0</Red>
        <Green>0</Green>
        <Blue>0</Blue>
        <ExtCoeffManual>false</ExtCoeffManual>
        <EC50Value>0</EC50Value>
        <IsOutlier>false</IsOutlier>
        <ConcDil>0</ConcDil>
        <AvgCalcConc>911363.6</AvgCalcConc>
        <AvgRawData>911363.6</AvgRawData>
        <MaxMinDiff>0</MaxMinDiff>
        <StDev>672367</StDev>
        <CVValue>0.7377593</CVValue>
        <SignalBlankRatio>911363.6</SignalBlankRatio>
        <Volume>0</Volume>
        <SelectState>selected</SelectState>
      </WellDetails>
      <WellDetails>
        <WellLabel>E11</WellLabel>
        <Col>10</Col>
        <Row>4</Row>
        <RunNumber>1</RunNumber>
        <StartTime>
          <anyType xsi:type="xsd:int">0</anyType>
        </StartTime>
        <Result>
          <anyType xsi:type="xsd:float">13402.4</anyType>
        </Result>
        <AnalyzedValue>
          <anyType xsi:type="xsd:float">13402.4</anyType>
        </AnalyzedValue>
        <IsRatio>false</IsRatio>
        <IsReference>false</IsReference>
        <IsAssigned>false</IsAssigned>
        <IsSample>false</IsSample>
        <StandardReplicateGroupId />
        <SampleGroupId />
        <ExtCoeff>dsDNA</ExtCoeff>
        <SampleColorIndex>0</SampleColorIndex>
        <Red>0</Red>
        <Green>0</Green>
        <Blue>0</Blue>
        <ExtCoeffManual>false</ExtCoeffManual>
        <EC50Value>0</EC50Value>
        <IsOutlier>false</IsOutlier>
        <ConcDil>0</ConcDil>
        <AvgCalcConc>911363.6</AvgCalcConc>
        <AvgRawData>911363.6</AvgRawData>
        <MaxMinDiff>0</MaxMinDiff>
        <StDev>672367</StDev>
        <CVValue>0.7377593</CVValue>
        <SignalBlankRatio>911363.6</SignalBlankRatio>
        <Volume>0</Volume>
        <SelectState>selected</SelectState>
      </WellDetails>
      <WellDetails>
        <WellLabel>E12</WellLabel>
        <Col>11</Col>
        <Row>4</Row>
        <RunNumber>1</RunNumber>
        <StartTime>
          <anyType xsi:type="xsd:int">0</anyType>
        </StartTime>
        <Result>
          <anyType xsi:type="xsd:float">529804</anyType>
        </Result>
        <AnalyzedValue>
          <anyType xsi:type="xsd:float">529804</anyType>
        </AnalyzedValue>
        <IsRatio>false</IsRatio>
        <IsReference>false</IsReference>
        <IsAssigned>false</IsAssigned>
        <IsSample>false</IsSample>
        <StandardReplicateGroupId />
        <SampleGroupId />
        <ExtCoeff>dsDNA</ExtCoeff>
        <SampleColorIndex>0</SampleColorIndex>
        <Red>0</Red>
        <Green>0</Green>
        <Blue>0</Blue>
        <ExtCoeffManual>false</ExtCoeffManual>
        <EC50Value>0</EC50Value>
        <IsOutlier>false</IsOutlier>
        <ConcDil>0</ConcDil>
        <AvgCalcConc>911363.6</AvgCalcConc>
        <AvgRawData>911363.6</AvgRawData>
        <MaxMinDiff>0</MaxMinDiff>
        <StDev>672367</StDev>
        <CVValue>0.7377593</CVValue>
        <SignalBlankRatio>911363.6</SignalBlankRatio>
        <Volume>0</Volume>
        <SelectState>selected</SelectState>
      </WellDetails>
      <WellDetails>
        <WellLabel>F1</WellLabel>
        <Col>0</Col>
        <Row>5</Row>
        <RunNumber>1</RunNumber>
        <StartTime>
          <anyType xsi:type="xsd:int">0</anyType>
        </StartTime>
        <Result>
          <anyType xsi:type="xsd:float">563558</anyType>
        </Result>
        <AnalyzedValue>
          <anyType xsi:type="xsd:float">563558</anyType>
        </AnalyzedValue>
        <IsRatio>false</IsRatio>
        <IsReference>false</IsReference>
        <IsAssigned>false</IsAssigned>
        <IsSample>false</IsSample>
        <StandardReplicateGroupId />
        <SampleGroupId />
        <ExtCoeff>dsDNA</ExtCoeff>
        <SampleColorIndex>0</SampleColorIndex>
        <Red>0</Red>
        <Green>0</Green>
        <Blue>0</Blue>
        <ExtCoeffManual>false</ExtCoeffManual>
        <EC50Value>0</EC50Value>
        <IsOutlier>false</IsOutlier>
        <ConcDil>0</ConcDil>
        <AvgCalcConc>911363.6</AvgCalcConc>
        <AvgRawData>911363.6</AvgRawData>
        <MaxMinDiff>0</MaxMinDiff>
        <StDev>672367</StDev>
        <CVValue>0.7377593</CVValue>
        <SignalBlankRatio>911363.6</SignalBlankRatio>
        <Volume>0</Volume>
        <SelectState>selected</SelectState>
      </WellDetails>
      <WellDetails>
        <WellLabel>F2</WellLabel>
        <Col>1</Col>
        <Row>5</Row>
        <RunNumber>1</RunNumber>
        <StartTime>
          <anyType xsi:type="xsd:int">0</anyType>
        </StartTime>
        <Result>
          <anyType xsi:type="xsd:float">490290</anyType>
        </Result>
        <AnalyzedValue>
          <anyType xsi:type="xsd:float">490290</anyType>
        </AnalyzedValue>
        <IsRatio>false</IsRatio>
        <IsReference>false</IsReference>
        <IsAssigned>false</IsAssigned>
        <IsSample>false</IsSample>
        <StandardReplicateGroupId />
        <SampleGroupId />
        <ExtCoeff>dsDNA</ExtCoeff>
        <SampleColorIndex>0</SampleColorIndex>
        <Red>0</Red>
        <Green>0</Green>
        <Blue>0</Blue>
        <ExtCoeffManual>false</ExtCoeffManual>
        <EC50Value>0</EC50Value>
        <IsOutlier>false</IsOutlier>
        <ConcDil>0</ConcDil>
        <AvgCalcConc>911363.6</AvgCalcConc>
        <AvgRawData>911363.6</AvgRawData>
        <MaxMinDiff>0</MaxMinDiff>
        <StDev>672367</StDev>
        <CVValue>0.7377593</CVValue>
        <SignalBlankRatio>911363.6</SignalBlankRatio>
        <Volume>0</Volume>
        <SelectState>selected</SelectState>
      </WellDetails>
      <WellDetails>
        <WellLabel>F3</WellLabel>
        <Col>2</Col>
        <Row>5</Row>
        <RunNumber>1</RunNumber>
        <StartTime>
          <anyType xsi:type="xsd:int">0</anyType>
        </StartTime>
        <Result>
          <anyType xsi:type="xsd:float">523060</anyType>
        </Result>
        <AnalyzedValue>
          <anyType xsi:type="xsd:float">523060</anyType>
        </AnalyzedValue>
        <IsRatio>false</IsRatio>
        <IsReference>false</IsReference>
        <IsAssigned>false</IsAssigned>
        <IsSample>false</IsSample>
        <StandardReplicateGroupId />
        <SampleGroupId />
        <ExtCoeff>dsDNA</ExtCoeff>
        <SampleColorIndex>0</SampleColorIndex>
        <Red>0</Red>
        <Green>0</Green>
        <Blue>0</Blue>
        <ExtCoeffManual>false</ExtCoeffManual>
        <EC50Value>0</EC50Value>
        <IsOutlier>false</IsOutlier>
        <ConcDil>0</ConcDil>
        <AvgCalcConc>911363.6</AvgCalcConc>
        <AvgRawData>911363.6</AvgRawData>
        <MaxMinDiff>0</MaxMinDiff>
        <StDev>672367</StDev>
        <CVValue>0.7377593</CVValue>
        <SignalBlankRatio>911363.6</SignalBlankRatio>
        <Volume>0</Volume>
        <SelectState>selected</SelectState>
      </WellDetails>
      <WellDetails>
        <WellLabel>F4</WellLabel>
        <Col>3</Col>
        <Row>5</Row>
        <RunNumber>1</RunNumber>
        <StartTime>
          <anyType xsi:type="xsd:int">0</anyType>
        </StartTime>
        <Result>
          <anyType xsi:type="xsd:float">587296</anyType>
        </Result>
        <AnalyzedValue>
          <anyType xsi:type="xsd:float">587296</anyType>
        </AnalyzedValue>
        <IsRatio>false</IsRatio>
        <IsReference>false</IsReference>
        <IsAssigned>false</IsAssigned>
        <IsSample>false</IsSample>
        <StandardReplicateGroupId />
        <SampleGroupId />
        <ExtCoeff>dsDNA</ExtCoeff>
        <SampleColorIndex>0</SampleColorIndex>
        <Red>0</Red>
        <Green>0</Green>
        <Blue>0</Blue>
        <ExtCoeffManual>false</ExtCoeffManual>
        <EC50Value>0</EC50Value>
        <IsOutlier>false</IsOutlier>
        <ConcDil>0</ConcDil>
        <AvgCalcConc>911363.6</AvgCalcConc>
        <AvgRawData>911363.6</AvgRawData>
        <MaxMinDiff>0</MaxMinDiff>
        <StDev>672367</StDev>
        <CVValue>0.7377593</CVValue>
        <SignalBlankRatio>911363.6</SignalBlankRatio>
        <Volume>0</Volume>
        <SelectState>selected</SelectState>
      </WellDetails>
      <WellDetails>
        <WellLabel>F5</WellLabel>
        <Col>4</Col>
        <Row>5</Row>
        <RunNumber>1</RunNumber>
        <StartTime>
          <anyType xsi:type="xsd:int">0</anyType>
        </StartTime>
        <Result>
          <anyType xsi:type="xsd:float">683813</anyType>
        </Result>
        <AnalyzedValue>
          <anyType xsi:type="xsd:float">683813</anyType>
        </AnalyzedValue>
        <IsRatio>false</IsRatio>
        <IsReference>false</IsReference>
        <IsAssigned>false</IsAssigned>
        <IsSample>false</IsSample>
        <StandardReplicateGroupId />
        <SampleGroupId />
        <ExtCoeff>dsDNA</ExtCoeff>
        <SampleColorIndex>0</SampleColorIndex>
        <Red>0</Red>
        <Green>0</Green>
        <Blue>0</Blue>
        <ExtCoeffManual>false</ExtCoeffManual>
        <EC50Value>0</EC50Value>
        <IsOutlier>false</IsOutlier>
        <ConcDil>0</ConcDil>
        <AvgCalcConc>911363.6</AvgCalcConc>
        <AvgRawData>911363.6</AvgRawData>
        <MaxMinDiff>0</MaxMinDiff>
        <StDev>672367</StDev>
        <CVValue>0.7377593</CVValue>
        <SignalBlankRatio>911363.6</SignalBlankRatio>
        <Volume>0</Volume>
        <SelectState>selected</SelectState>
      </WellDetails>
      <WellDetails>
        <WellLabel>F6</WellLabel>
        <Col>5</Col>
        <Row>5</Row>
        <RunNumber>1</RunNumber>
        <StartTime>
          <anyType xsi:type="xsd:int">0</anyType>
        </StartTime>
        <Result>
          <anyType xsi:type="xsd:float">584700</anyType>
        </Result>
        <AnalyzedValue>
          <anyType xsi:type="xsd:float">584700</anyType>
        </AnalyzedValue>
        <IsRatio>false</IsRatio>
        <IsReference>false</IsReference>
        <IsAssigned>false</IsAssigned>
        <IsSample>false</IsSample>
        <StandardReplicateGroupId />
        <SampleGroupId />
        <ExtCoeff>dsDNA</ExtCoeff>
        <SampleColorIndex>0</SampleColorIndex>
        <Red>0</Red>
        <Green>0</Green>
        <Blue>0</Blue>
        <ExtCoeffManual>false</ExtCoeffManual>
        <EC50Value>0</EC50Value>
        <IsOutlier>false</IsOutlier>
        <ConcDil>0</ConcDil>
        <AvgCalcConc>911363.6</AvgCalcConc>
        <AvgRawData>911363.6</AvgRawData>
        <MaxMinDiff>0</MaxMinDiff>
        <StDev>672367</StDev>
        <CVValue>0.7377593</CVValue>
        <SignalBlankRatio>911363.6</SignalBlankRatio>
        <Volume>0</Volume>
        <SelectState>selected</SelectState>
      </WellDetails>
      <WellDetails>
        <WellLabel>F7</WellLabel>
        <Col>6</Col>
        <Row>5</Row>
        <RunNumber>1</RunNumber>
        <StartTime>
          <anyType xsi:type="xsd:int">0</anyType>
        </StartTime>
        <Result>
          <anyType xsi:type="xsd:float">657799</anyType>
        </Result>
        <AnalyzedValue>
          <anyType xsi:type="xsd:float">657799</anyType>
        </AnalyzedValue>
        <IsRatio>false</IsRatio>
        <IsReference>false</IsReference>
        <IsAssigned>false</IsAssigned>
        <IsSample>false</IsSample>
        <StandardReplicateGroupId />
        <SampleGroupId />
        <ExtCoeff>dsDNA</ExtCoeff>
        <SampleColorIndex>0</SampleColorIndex>
        <Red>0</Red>
        <Green>0</Green>
        <Blue>0</Blue>
        <ExtCoeffManual>false</ExtCoeffManual>
        <EC50Value>0</EC50Value>
        <IsOutlier>false</IsOutlier>
        <ConcDil>0</ConcDil>
        <AvgCalcConc>911363.6</AvgCalcConc>
        <AvgRawData>911363.6</AvgRawData>
        <MaxMinDiff>0</MaxMinDiff>
        <StDev>672367</StDev>
        <CVValue>0.7377593</CVValue>
        <SignalBlankRatio>911363.6</SignalBlankRatio>
        <Volume>0</Volume>
        <SelectState>selected</SelectState>
      </WellDetails>
      <WellDetails>
        <WellLabel>F8</WellLabel>
        <Col>7</Col>
        <Row>5</Row>
        <RunNumber>1</RunNumber>
        <StartTime>
          <anyType xsi:type="xsd:int">0</anyType>
        </StartTime>
        <Result>
          <anyType xsi:type="xsd:float">714926</anyType>
        </Result>
        <AnalyzedValue>
          <anyType xsi:type="xsd:float">714926</anyType>
        </AnalyzedValue>
        <IsRatio>false</IsRatio>
        <IsReference>false</IsReference>
        <IsAssigned>false</IsAssigned>
        <IsSample>false</IsSample>
        <StandardReplicateGroupId />
        <SampleGroupId />
        <ExtCoeff>dsDNA</ExtCoeff>
        <SampleColorIndex>0</SampleColorIndex>
        <Red>0</Red>
        <Green>0</Green>
        <Blue>0</Blue>
        <ExtCoeffManual>false</ExtCoeffManual>
        <EC50Value>0</EC50Value>
        <IsOutlier>false</IsOutlier>
        <ConcDil>0</ConcDil>
        <AvgCalcConc>911363.6</AvgCalcConc>
        <AvgRawData>911363.6</AvgRawData>
        <MaxMinDiff>0</MaxMinDiff>
        <StDev>672367</StDev>
        <CVValue>0.7377593</CVValue>
        <SignalBlankRatio>911363.6</SignalBlankRatio>
        <Volume>0</Volume>
        <SelectState>selected</SelectState>
      </WellDetails>
      <WellDetails>
        <WellLabel>F9</WellLabel>
        <Col>8</Col>
        <Row>5</Row>
        <RunNumber>1</RunNumber>
        <StartTime>
          <anyType xsi:type="xsd:int">0</anyType>
        </StartTime>
        <Result>
          <anyType xsi:type="xsd:float">692377</anyType>
        </Result>
        <AnalyzedValue>
          <anyType xsi:type="xsd:float">692377</anyType>
        </AnalyzedValue>
        <IsRatio>false</IsRatio>
        <IsReference>false</IsReference>
        <IsAssigned>false</IsAssigned>
        <IsSample>false</IsSample>
        <StandardReplicateGroupId />
        <SampleGroupId />
        <ExtCoeff>dsDNA</ExtCoeff>
        <SampleColorIndex>0</SampleColorIndex>
        <Red>0</Red>
        <Green>0</Green>
        <Blue>0</Blue>
        <ExtCoeffManual>false</ExtCoeffManual>
        <EC50Value>0</EC50Value>
        <IsOutlier>false</IsOutlier>
        <ConcDil>0</ConcDil>
        <AvgCalcConc>911363.6</AvgCalcConc>
        <AvgRawData>911363.6</AvgRawData>
        <MaxMinDiff>0</MaxMinDiff>
        <StDev>672367</StDev>
        <CVValue>0.7377593</CVValue>
        <SignalBlankRatio>911363.6</SignalBlankRatio>
        <Volume>0</Volume>
        <SelectState>selected</SelectState>
      </WellDetails>
      <WellDetails>
        <WellLabel>F10</WellLabel>
        <Col>9</Col>
        <Row>5</Row>
        <RunNumber>1</RunNumber>
        <StartTime>
          <anyType xsi:type="xsd:int">0</anyType>
        </StartTime>
        <Result>
          <anyType xsi:type="xsd:float">35828.2</anyType>
        </Result>
        <AnalyzedValue>
          <anyType xsi:type="xsd:float">35828.2</anyType>
        </AnalyzedValue>
        <IsRatio>false</IsRatio>
        <IsReference>false</IsReference>
        <IsAssigned>false</IsAssigned>
        <IsSample>false</IsSample>
        <StandardReplicateGroupId />
        <SampleGroupId />
        <ExtCoeff>dsDNA</ExtCoeff>
        <SampleColorIndex>0</SampleColorIndex>
        <Red>0</Red>
        <Green>0</Green>
        <Blue>0</Blue>
        <ExtCoeffManual>false</ExtCoeffManual>
        <EC50Value>0</EC50Value>
        <IsOutlier>false</IsOutlier>
        <ConcDil>0</ConcDil>
        <AvgCalcConc>911363.6</AvgCalcConc>
        <AvgRawData>911363.6</AvgRawData>
        <MaxMinDiff>0</MaxMinDiff>
        <StDev>672367</StDev>
        <CVValue>0.7377593</CVValue>
        <SignalBlankRatio>911363.6</SignalBlankRatio>
        <Volume>0</Volume>
        <SelectState>selected</SelectState>
      </WellDetails>
      <WellDetails>
        <WellLabel>F11</WellLabel>
        <Col>10</Col>
        <Row>5</Row>
        <RunNumber>1</RunNumber>
        <StartTime>
          <anyType xsi:type="xsd:int">0</anyType>
        </StartTime>
        <Result>
          <anyType xsi:type="xsd:float">15697.6</anyType>
        </Result>
        <AnalyzedValue>
          <anyType xsi:type="xsd:float">15697.6</anyType>
        </AnalyzedValue>
        <IsRatio>false</IsRatio>
        <IsReference>false</IsReference>
        <IsAssigned>false</IsAssigned>
        <IsSample>false</IsSample>
        <StandardReplicateGroupId />
        <SampleGroupId />
        <ExtCoeff>dsDNA</ExtCoeff>
        <SampleColorIndex>0</SampleColorIndex>
        <Red>0</Red>
        <Green>0</Green>
        <Blue>0</Blue>
        <ExtCoeffManual>false</ExtCoeffManual>
        <EC50Value>0</EC50Value>
        <IsOutlier>false</IsOutlier>
        <ConcDil>0</ConcDil>
        <AvgCalcConc>911363.6</AvgCalcConc>
        <AvgRawData>911363.6</AvgRawData>
        <MaxMinDiff>0</MaxMinDiff>
        <StDev>672367</StDev>
        <CVValue>0.7377593</CVValue>
        <SignalBlankRatio>911363.6</SignalBlankRatio>
        <Volume>0</Volume>
        <SelectState>selected</SelectState>
      </WellDetails>
      <WellDetails>
        <WellLabel>F12</WellLabel>
        <Col>11</Col>
        <Row>5</Row>
        <RunNumber>1</RunNumber>
        <StartTime>
          <anyType xsi:type="xsd:int">0</anyType>
        </StartTime>
        <Result>
          <anyType xsi:type="xsd:float">659306</anyType>
        </Result>
        <AnalyzedValue>
          <anyType xsi:type="xsd:float">659306</anyType>
        </AnalyzedValue>
        <IsRatio>false</IsRatio>
        <IsReference>false</IsReference>
        <IsAssigned>false</IsAssigned>
        <IsSample>false</IsSample>
        <StandardReplicateGroupId />
        <SampleGroupId />
        <ExtCoeff>dsDNA</ExtCoeff>
        <SampleColorIndex>0</SampleColorIndex>
        <Red>0</Red>
        <Green>0</Green>
        <Blue>0</Blue>
        <ExtCoeffManual>false</ExtCoeffManual>
        <EC50Value>0</EC50Value>
        <IsOutlier>false</IsOutlier>
        <ConcDil>0</ConcDil>
        <AvgCalcConc>911363.6</AvgCalcConc>
        <AvgRawData>911363.6</AvgRawData>
        <MaxMinDiff>0</MaxMinDiff>
        <StDev>672367</StDev>
        <CVValue>0.7377593</CVValue>
        <SignalBlankRatio>911363.6</SignalBlankRatio>
        <Volume>0</Volume>
        <SelectState>selected</SelectState>
      </WellDetails>
      <WellDetails>
        <WellLabel>G1</WellLabel>
        <Col>0</Col>
        <Row>6</Row>
        <RunNumber>1</RunNumber>
        <StartTime>
          <anyType xsi:type="xsd:int">0</anyType>
        </StartTime>
        <Result>
[truncated: 32,910 more chars]
