# Supplementary material for: A conserved NR5A1-responsive enhancer regulates SRY in testis-determination
Source: Nat Commun. 2024 Mar 30;15:2796. doi: 10.1038/s41467-024-47162-2 (PMC10981742; doi:10.1038/s41467-024-47162-2)
Supplement: Supplementary file 53 — Source Data [file 41467_2024_47162_MOESM53_ESM.zip › Source_Data_49.xls]

## Sheet: Results
Block Type	96well
Chemistry	TAQMAN
Experiment File Name	D:\Users\Administrator\Desktop\qPCR_data\Denis\qPCR35-210917.eds
Experiment Run End Time	2021-09-17 12:01:14 PM UTC
Instrument Type	steponeplus
Passive Reference	ROX
Well	Sample Name	Target Name	Task	Reporter	Quencher	RQ	RQ Min	RQ Max	Cт	Cт Mean	Cт SD	ΔCт	ΔCт Mean	ΔCт SE	HK Control ΔCт Mean	HK Control ΔCт SE	ΔΔCт	Automatic Ct Threshold	Ct Threshold	Automatic Baseline	Baseline Start	Baseline End	Efficiency	Comments	HIGHSD	NOAMP	EXPFAIL
A1	85_2021	SRY	UNKNOWN	FAM	NFQ-MGB	1	0.93375	1.07095	32.5922	32.5793	0.0182398		14.5966	0.0229838			0	TRUE	0.527987	TRUE	3	26	1		N	N	N
A2	86_2021	SRY	UNKNOWN	FAM	NFQ-MGB	0.866146	0.417117	1.79856	33.4176	33.1763	0.341207		14.804	0.245002			0.207318	TRUE	0.527987	TRUE	3	26	1		N	N	N
A3	87_2021	SRY	UNKNOWN	FAM	NFQ-MGB	2.31562	1.94434	2.75779	31.8521	31.9089	0.080396		13.3852	0.0585952			-1.2114	TRUE	0.527987	TRUE	3	25	1		N	N	N
A4	88_2021	SRY	UNKNOWN	FAM	NFQ-MGB	1.41314	1.05961	1.88461	32.6274	32.7238	0.136313		14.0977	0.0965372			-0.498901	TRUE	0.527987	TRUE	3	25	1		N	N	N
A5	89_2021	SRY	UNKNOWN	FAM	NFQ-MGB	2.34258	2.08657	2.63	31.9794	32.0173	0.0536917		13.3685	0.0388055			-1.2281	TRUE	0.527987	TRUE	3	25	1		N	N	N
A6	90_2021	SRY	UNKNOWN	FAM	NFQ-MGB	1.99545	1.64817	2.4159	32.4458	32.3835	0.0881375		13.5999	0.0641111			-0.996714	TRUE	0.527987	TRUE	3	25	1		N	N	N
A7	91_2021	SRY	UNKNOWN	FAM	NFQ-MGB	1.71325	1.1053	2.65559	32.5377	32.4004	0.194105		13.8199	0.146956			-0.776731	TRUE	0.527987	TRUE	3	25	1		N	N	N
A8	92_2021	SRY	UNKNOWN	FAM	NFQ-MGB	0.303646	0.267847	0.34423	34.5648	34.5997	0.04933		16.3162	0.0420626			1.71954	TRUE	0.527987	TRUE	3	27	1		N	N	N
A9	93_2021	SRY	UNKNOWN	FAM	NFQ-MGB	0.280958	0.0968368	0.815161	35.6723	35.3167	0.502862		16.4282	0.357159			1.83157	TRUE	0.527987	TRUE	3	29	1		Y	N	N
A10	94_2021	SRY	UNKNOWN	FAM	NFQ-MGB	0.356235	0.340394	0.372814	34.1673	34.1665	0.00105738		16.0857	0.0152523			1.4891	TRUE	0.527987	TRUE	3	27	1		N	N	N
A11	95_2021	SRY	UNKNOWN	FAM	NFQ-MGB	0.556889	0.422113	0.734697	34.0324	33.94	0.130638		15.4412	0.0929101			0.844539	TRUE	0.527987	TRUE	3	27	1		N	N	N
A12	96_2021	SRY	UNKNOWN	FAM	NFQ-MGB	0.489152	0.369654	0.64728	33.9304	34.024	0.132413		15.6283	0.0939207			1.03165	TRUE	0.527987	TRUE	3	27	1		N	N	N
B1	85_2021	SRY	UNKNOWN	FAM	NFQ-MGB	1	0.93375	1.07095	32.5665	32.5793	0.0182398		14.5966	0.0229838			0	TRUE	0.527987	TRUE	3	25	1		N	N	N
B2	86_2021	SRY	UNKNOWN	FAM	NFQ-MGB	0.866146	0.417117	1.79856	32.935	33.1763	0.341207		14.804	0.245002			0.207318	TRUE	0.527987	TRUE	3	26	1		N	N	N
B3	87_2021	SRY	UNKNOWN	FAM	NFQ-MGB	2.31562	1.94434	2.75779	31.9658	31.9089	0.080396		13.3852	0.0585952			-1.2114	TRUE	0.527987	TRUE	3	25	1		N	N	N
B4	88_2021	SRY	UNKNOWN	FAM	NFQ-MGB	1.41314	1.05961	1.88461	32.8202	32.7238	0.136313		14.0977	0.0965372			-0.498901	TRUE	0.527987	TRUE	3	26	1		N	N	N
B5	89_2021	SRY	UNKNOWN	FAM	NFQ-MGB	2.34258	2.08657	2.63	32.0553	32.0173	0.0536917		13.3685	0.0388055			-1.2281	TRUE	0.527987	TRUE	3	25	1		N	N	N
B6	90_2021	SRY	UNKNOWN	FAM	NFQ-MGB	1.99545	1.64817	2.4159	32.3211	32.3835	0.0881375		13.5999	0.0641111			-0.996714	TRUE	0.527987	TRUE	3	25	1		N	N	N
B7	91_2021	SRY	UNKNOWN	FAM	NFQ-MGB	1.71325	1.1053	2.65559	32.2632	32.4004	0.194105		13.8199	0.146956			-0.776731	TRUE	0.527987	TRUE	3	25	1		N	N	N
B8	92_2021	SRY	UNKNOWN	FAM	NFQ-MGB	0.303646	0.267847	0.34423	34.6346	34.5997	0.04933		16.3162	0.0420626			1.71954	TRUE	0.527987	TRUE	3	27	1		N	N	N
B9	93_2021	SRY	UNKNOWN	FAM	NFQ-MGB	0.280958	0.0968368	0.815161	34.9611	35.3167	0.502862		16.4282	0.357159			1.83157	TRUE	0.527987	TRUE	3	28	1		Y	N	N
B10	94_2021	SRY	UNKNOWN	FAM	NFQ-MGB	0.356235	0.340394	0.372814	34.1658	34.1665	0.00105738		16.0857	0.0152523			1.4891	TRUE	0.527987	TRUE	3	27	1		N	N	N
B11	95_2021	SRY	UNKNOWN	FAM	NFQ-MGB	0.556889	0.422113	0.734697	33.8476	33.94	0.130638		15.4412	0.0929101			0.844539	TRUE	0.527987	TRUE	3	27	1		N	N	N
B12	96_2021	SRY	UNKNOWN	FAM	NFQ-MGB	0.489152	0.369654	0.64728	34.1176	34.024	0.132413		15.6283	0.0939207			1.03165	TRUE	0.527987	TRUE	3	27	1		N	N	N
C1	97_2021	SRY	UNKNOWN	FAM	NFQ-MGB	2.16518	2.00384	2.33952	31.9802	31.9853	0.00721824		13.4821	0.0259659			-1.11449	TRUE	0.527987	TRUE	3	25	1		N	N	N
C2	98_2021	SRY	UNKNOWN	FAM	NFQ-MGB	2.10125	1.4262	3.09584	32.6718	32.5903	0.115133		13.5254	0.129938			-1.07125	TRUE	0.527987	TRUE	3	25	1		N	N	N
C3	99_2021	SRY	UNKNOWN	FAM	NFQ-MGB	2.19673	1.72607	2.79572	31.4453	31.5218	0.108202		13.4613	0.0808493			-1.13535	TRUE	0.527987	TRUE	3	24	1		N	N	N
C4	100_2021	SRY	UNKNOWN	FAM	NFQ-MGB	1.70847	1.21746	2.39749	32.3058	32.4191	0.160271		13.8239	0.11361			-0.772701	TRUE	0.527987	TRUE	3	25	1		N	N	N
C5	101_2021	SRY	UNKNOWN	FAM	NFQ-MGB	2.09114	1.562	2.79953	31.8305	31.7897	0.0577634		13.5323	0.0978216			-1.06429	TRUE	0.527987	TRUE	3	24	1		N	N	N
C6	102_2021	SRY	UNKNOWN	FAM	NFQ-MGB	1.1815	0.603831	2.31182	33.1382	33.2015	0.0895105		14.356	0.225072			-0.240623	TRUE	0.527987	TRUE	3	26	1		N	N	N
C7	103_2021	SRY	UNKNOWN	FAM	NFQ-MGB	0.728552	0.710178	0.747401	33.6493	33.6578	0.0120385		15.0535	0.00856469			0.456896	TRUE	0.527987	TRUE	3	27	1		N	N	N
C8	105_2021	SRY	UNKNOWN	FAM	NFQ-MGB	0.856727	0.633671	1.1583	33.6199	33.5213	0.139415		14.8197	0.101124			0.223093	TRUE	0.527987	TRUE	3	26	1		N	N	N
C9	106_2021	SRY	UNKNOWN	FAM	NFQ-MGB	0.91538	0.617099	1.35784	33.2046	33.3359	0.185657		14.7242	0.132213			0.127558	TRUE	0.527987	TRUE	3	26	1		N	N	N
C10	H2O	SRY	UNKNOWN	FAM	NFQ-MGB				Undetermined									TRUE	0.527987	TRUE	3	39	1		N	Y	Y
D1	97_2021	SRY	UNKNOWN	FAM	NFQ-MGB	2.16518	2.00384	2.33952	31.9904	31.9853	0.00721824		13.4821	0.0259659			-1.11449	TRUE	0.527987	TRUE	3	25	1		N	N	N
D2	98_2021	SRY	UNKNOWN	FAM	NFQ-MGB	2.10125	1.4262	3.09584	32.5089	32.5903	0.115133		13.5254	0.129938			-1.07125	TRUE	0.527987	TRUE	3	25	1		N	N	N
D3	99_2021	SRY	UNKNOWN	FAM	NFQ-MGB	2.19673	1.72607	2.79572	31.5983	31.5218	0.108202		13.4613	0.0808493			-1.13535	TRUE	0.527987	TRUE	3	24	1		N	N	N
D4	100_2021	SRY	UNKNOWN	FAM	NFQ-MGB	1.70847	1.21746	2.39749	32.5325	32.4191	0.160271		13.8239	0.11361			-0.772701	TRUE	0.527987	TRUE	3	25	1		N	N	N
D5	101_2021	SRY	UNKNOWN	FAM	NFQ-MGB	2.09114	1.562	2.79953	31.7488	31.7897	0.0577634		13.5323	0.0978216			-1.06429	TRUE	0.527987	TRUE	3	24	1		N	N	N
D6	102_2021	SRY	UNKNOWN	FAM	NFQ-MGB	1.1815	0.603831	2.31182	33.2648	33.2015	0.0895105		14.356	0.225072			-0.240623	TRUE	0.527987	TRUE	3	26	1		N	N	N
D7	103_2021	SRY	UNKNOWN	FAM	NFQ-MGB	0.728552	0.710178	0.747401	33.6663	33.6578	0.0120385		15.0535	0.00856469			0.456896	TRUE	0.527987	TRUE	3	27	1		N	N	N
D8	105_2021	SRY	UNKNOWN	FAM	NFQ-MGB	0.856727	0.633671	1.1583	33.4227	33.5213	0.139415		14.8197	0.101124			0.223093	TRUE	0.527987	TRUE	3	26	1		N	N	N
D9	106_2021	SRY	UNKNOWN	FAM	NFQ-MGB	0.91538	0.617099	1.35784	33.4672	33.3359	0.185657		14.7242	0.132213			0.127558	TRUE	0.527987	TRUE	3	26	1		N	N	N
D10	H2O	SRY	UNKNOWN	FAM	NFQ-MGB				Undetermined									TRUE	0.527987	TRUE	3	39	1		N	Y	Y
E1	85_2021	RPL19	UNKNOWN	FAM	NFQ-MGB				17.9637	17.9827	0.0269039							TRUE	0.101106	TRUE	3	13	1		N	N	N
E2	86_2021	RPL19	UNKNOWN	FAM	NFQ-MGB				18.3297	18.3723	0.0602423							TRUE	0.101106	TRUE	3	14	1		N	N	N
E3	87_2021	RPL19	UNKNOWN	FAM	NFQ-MGB				18.5379	18.5237	0.0200821							TRUE	0.101106	TRUE	3	14	1		N	N	N
E4	88_2021	RPL19	UNKNOWN	FAM	NFQ-MGB				18.6207	18.6261	0.00759048							TRUE	0.101106	TRUE	3	14	1		N	N	N
E5	89_2021	RPL19	UNKNOWN	FAM	NFQ-MGB				18.6408	18.6488	0.0113547							TRUE	0.101106	TRUE	3	14	1		N	N	N
E6	90_2021	RPL19	UNKNOWN	FAM	NFQ-MGB				18.7986	18.7835	0.0212663							TRUE	0.101106	TRUE	3	14	1		N	N	N
E7	91_2021	RPL19	UNKNOWN	FAM	NFQ-MGB				18.528	18.5805	0.0742648							TRUE	0.101106	TRUE	3	14	1		N	N	N
E8	92_2021	RPL19	UNKNOWN	FAM	NFQ-MGB				18.26	18.2835	0.0332427							TRUE	0.101106	TRUE	3	14	1		N	N	N
E9	93_2021	RPL19	UNKNOWN	FAM	NFQ-MGB				18.922	18.8885	0.0474742							TRUE	0.101106	TRUE	3	14	1		N	N	N
E10	94_2021	RPL19	UNKNOWN	FAM	NFQ-MGB				18.0655	18.0808	0.0215441							TRUE	0.101106	TRUE	3	13	1		N	N	N
E11	95_2021	RPL19	UNKNOWN	FAM	NFQ-MGB				18.4889	18.4988	0.0140845							TRUE	0.101106	TRUE	3	14	1		N	N	N
E12	96_2021	RPL19	UNKNOWN	FAM	NFQ-MGB				18.4031	18.3957	0.0104457							TRUE	0.101106	TRUE	3	14	1		N	N	N
F1	85_2021	RPL19	UNKNOWN	FAM	NFQ-MGB				18.0017	17.9827	0.0269039							TRUE	0.101106	TRUE	3	13	1		N	N	N
F2	86_2021	RPL19	UNKNOWN	FAM	NFQ-MGB				18.4149	18.3723	0.0602423							TRUE	0.101106	TRUE	3	14	1		N	N	N
F3	87_2021	RPL19	UNKNOWN	FAM	NFQ-MGB				18.5095	18.5237	0.0200821							TRUE	0.101106	TRUE	3	14	1		N	N	N
F4	88_2021	RPL19	UNKNOWN	FAM	NFQ-MGB				18.6314	18.6261	0.00759048							TRUE	0.101106	TRUE	3	14	1		N	N	N
F5	89_2021	RPL19	UNKNOWN	FAM	NFQ-MGB				18.6568	18.6488	0.0113547							TRUE	0.101106	TRUE	3	14	1		N	N	N
F6	90_2021	RPL19	UNKNOWN	FAM	NFQ-MGB				18.7685	18.7835	0.0212663							TRUE	0.101106	TRUE	3	14	1		N	N	N
F7	91_2021	RPL19	UNKNOWN	FAM	NFQ-MGB				18.6331	18.5805	0.0742648							TRUE	0.101106	TRUE	3	14	1		N	N	N
F8	92_2021	RPL19	UNKNOWN	FAM	NFQ-MGB				18.307	18.2835	0.0332427							TRUE	0.101106	TRUE	3	14	1		N	N	N
F9	93_2021	RPL19	UNKNOWN	FAM	NFQ-MGB				18.8549	18.8885	0.0474742							TRUE	0.101106	TRUE	3	14	1		N	N	N
F10	94_2021	RPL19	UNKNOWN	FAM	NFQ-MGB				18.096	18.0808	0.0215441							TRUE	0.101106	TRUE	3	14	1		N	N	N
F11	95_2021	RPL19	UNKNOWN	FAM	NFQ-MGB				18.5088	18.4988	0.0140845							TRUE	0.101106	TRUE	3	14	1		N	N	N
F12	96_2021	RPL19	UNKNOWN	FAM	NFQ-MGB				18.3883	18.3957	0.0104457							TRUE	0.101106	TRUE	3	14	1		N	N	N
G1	97_2021	RPL19	UNKNOWN	FAM	NFQ-MGB				18.5286	18.5032	0.0360049							TRUE	0.101106	TRUE	3	14	1		N	N	N
G2	98_2021	RPL19	UNKNOWN	FAM	NFQ-MGB				18.9637	19.065	0.143221							TRUE	0.101106	TRUE	3	14	1		N	N	N
G3	99_2021	RPL19	UNKNOWN	FAM	NFQ-MGB				18.0344	18.0605	0.036953							TRUE	0.101106	TRUE	3	13	1		N	N	N
G4	100_2021	RPL19	UNKNOWN	FAM	NFQ-MGB				18.5872	18.5952	0.011294							TRUE	0.101106	TRUE	3	14	1		N	N	N
G5	101_2021	RPL19	UNKNOWN	FAM	NFQ-MGB				18.1685	18.2573	0.125704							TRUE	0.101106	TRUE	3	13	1		N	N	N
G6	102_2021	RPL19	UNKNOWN	FAM	NFQ-MGB				18.6295	18.8455	0.305455							TRUE	0.101106	TRUE	3	14	1		N	N	N
G7	103_2021	RPL19	UNKNOWN	FAM	NFQ-MGB				18.6052	18.6043	0.00133521							TRUE	0.101106	TRUE	3	14	1		N	N	N
G8	105_2021	RPL19	UNKNOWN	FAM	NFQ-MGB				18.679	18.7016	0.0318671							TRUE	0.101106	TRUE	3	14	1		N	N	N
G9	106_2021	RPL19	UNKNOWN	FAM	NFQ-MGB				18.596	18.6117	0.0221888							TRUE	0.101106	TRUE	3	14	1		N	N	N
G10	H2O	RPL19	UNKNOWN	FAM	NFQ-MGB				Undetermined	37.0192								TRUE	0.101106	TRUE	3	39	1		N	Y	Y
H1	97_2021	RPL19	UNKNOWN	FAM	NFQ-MGB				18.4777	18.5032	0.0360049							TRUE	0.101106	TRUE	3	14	1		N	N	N
H2	98_2021	RPL19	UNKNOWN	FAM	NFQ-MGB				19.1662	19.065	0.143221							TRUE	0.101106	TRUE	3	15	1		N	N	N
H3	99_2021	RPL19	UNKNOWN	FAM	NFQ-MGB				18.0867	18.0605	0.036953							TRUE	0.101106	TRUE	3	14	1		N	N	N
H4	100_2021	RPL19	UNKNOWN	FAM	NFQ-MGB				18.6032	18.5952	0.011294							TRUE	0.101106	TRUE	3	14	1		N	N	N
H5	101_2021	RPL19	UNKNOWN	FAM	NFQ-MGB				18.3462	18.2573	0.125704							TRUE	0.101106	TRUE	3	14	1		N	N	N
H6	102_2021	RPL19	UNKNOWN	FAM	NFQ-MGB				19.0615	18.8455	0.305455							TRUE	0.101106	TRUE	3	14	1		N	N	N
H7	103_2021	RPL19	UNKNOWN	FAM	NFQ-MGB				18.6034	18.6043	0.00133521							TRUE	0.101106	TRUE	3	14	1		N	N	N
H8	105_2021	RPL19	UNKNOWN	FAM	NFQ-MGB				18.7241	18.7016	0.0318671							TRUE	0.101106	TRUE	3	14	1		N	N	N
H9	106_2021	RPL19	UNKNOWN	FAM	NFQ-MGB				18.6274	18.6117	0.0221888							TRUE	0.101106	TRUE	3	14	1		N	N	N
H10	H2O	RPL19	UNKNOWN	FAM	NFQ-MGB				37.0192	37.0192								TRUE	0.101106	TRUE	3	33	1		N	N	N
Analysis Type	Singleplex
Endogenous Control	RPL19
RQ Min/Max Confidence Level	95.0
Reference Sample	85_2021
