# Supplementary material for: A conserved NR5A1-responsive enhancer regulates SRY in testis-determination
Source: Nat Commun. 2024 Mar 30;15:2796. doi: 10.1038/s41467-024-47162-2 (PMC10981742; doi:10.1038/s41467-024-47162-2)
Supplement: Supplementary file 53 — Source Data [file 41467_2024_47162_MOESM53_ESM.zip › Source_Data_50.xls]

## Sheet: Results
Block Type	96well
Chemistry	TAQMAN
Experiment File Name	D:\Users\Administrator\Desktop\qPCR_data\Denis\qPCR36-210920.eds
Experiment Run End Time	2021-09-20 12:14:01 PM UTC
Instrument Type	steponeplus
Passive Reference	ROX
Well	Sample Name	Target Name	Task	Reporter	Quencher	RQ	RQ Min	RQ Max	Cт	Cт Mean	Cт SD	ΔCт	ΔCт Mean	ΔCт SE	HK Control ΔCт Mean	HK Control ΔCт SE	ΔΔCт	Automatic Ct Threshold	Ct Threshold	Automatic Baseline	Baseline Start	Baseline End	Efficiency	Comments	BADROX	HIGHSD	NOAMP	NOISE	SPIKE	NOSIGNAL	EXPFAIL	CTFAIL
A1	85_2021	NR5A1	UNKNOWN	FAM	NFQ-MGB				32.8227	32.8627	0.0564754							TRUE	0.0233503	TRUE	3	30	1		N	N	N	N	N	N	N	N
A2	86_2021	NR5A1	UNKNOWN	FAM	NFQ-MGB				32.1889	32.0169	0.243224							TRUE	0.0233503	TRUE	3	30	1		N	N	N	N	N	N	N	N
A3	87_2021	NR5A1	UNKNOWN	FAM	NFQ-MGB				32.3085	32.3321	0.033383							TRUE	0.0233503	TRUE	3	30	1		N	N	N	N	N	N	N	N
A4	88_2021	NR5A1	UNKNOWN	FAM	NFQ-MGB				32.2641	32.516	0.356332							TRUE	0.0233503	TRUE	3	30	1		N	N	N	N	N	N	N	N
A5	89_2021	NR5A1	UNKNOWN	FAM	NFQ-MGB				31.9559	31.911	0.0634981							TRUE	0.0233503	TRUE	3	30	1		N	N	N	N	N	N	N	N
A6	90_2021	NR5A1	UNKNOWN	FAM	NFQ-MGB				32.0067	32.4338	0.604128							TRUE	0.0233503	TRUE	3	30	1		N	Y	N	N	N	N	N	N
A7	91_2021	NR5A1	UNKNOWN	FAM	NFQ-MGB				32.1917	32.3337	0.200851							TRUE	0.0233503	TRUE	3	30	1		N	N	N	N	N	N	N	N
A8	92_2021	NR5A1	UNKNOWN	FAM	NFQ-MGB				32.471	32.7429	0.384538							TRUE	0.0233503	TRUE	3	30	1		N	N	N	N	N	N	N	N
A9	93_2021	NR5A1	UNKNOWN	FAM	NFQ-MGB				33.1487	33.9872	1.18581							TRUE	0.0233503	TRUE	3	30	1		N	Y	N	N	N	N	N	N
A10	94_2021	NR5A1	UNKNOWN	FAM	NFQ-MGB				32.5404	32.542	0.00229818							TRUE	0.0233503	TRUE	3	30	1		N	N	N	N	N	N	N	N
A11	95_2021	NR5A1	UNKNOWN	FAM	NFQ-MGB				31.3464	32.3142	1.36866							TRUE	0.0233503	TRUE	3	29	1		N	Y	N	N	N	N	N	N
A12	96_2021	NR5A1	UNKNOWN	FAM	NFQ-MGB				32.5909	32.7336	0.201768							TRUE	0.0233503	TRUE	3	30	1		N	N	N	N	N	N	N	N
B1	85_2021	NR5A1	UNKNOWN	FAM	NFQ-MGB				32.9026	32.8627	0.0564754							TRUE	0.0233503	TRUE	3	31	1		N	N	N	N	N	N	N	N
B2	86_2021	NR5A1	UNKNOWN	FAM	NFQ-MGB				31.845	32.0169	0.243224							TRUE	0.0233503	TRUE	3	30	1		N	N	N	N	N	N	N	N
B3	87_2021	NR5A1	UNKNOWN	FAM	NFQ-MGB				32.3557	32.3321	0.033383							TRUE	0.0233503	TRUE	3	30	1		N	N	N	N	N	N	N	N
B4	88_2021	NR5A1	UNKNOWN	FAM	NFQ-MGB				32.768	32.516	0.356332							TRUE	0.0233503	TRUE	3	30	1		N	N	N	N	N	N	N	N
B5	89_2021	NR5A1	UNKNOWN	FAM	NFQ-MGB				31.8661	31.911	0.0634981							TRUE	0.0233503	TRUE	3	30	1		N	N	N	N	N	N	N	N
B6	90_2021	NR5A1	UNKNOWN	FAM	NFQ-MGB				32.861	32.4338	0.604128							TRUE	0.0233503	TRUE	3	30	1		N	Y	N	N	N	N	N	N
B7	91_2021	NR5A1	UNKNOWN	FAM	NFQ-MGB				32.4757	32.3337	0.200851							TRUE	0.0233503	TRUE	3	30	1		N	N	N	N	N	N	N	N
B8	92_2021	NR5A1	UNKNOWN	FAM	NFQ-MGB				33.0148	32.7429	0.384538							TRUE	0.0233503	TRUE	3	31	1		N	N	N	N	N	N	N	N
B9	93_2021	NR5A1	UNKNOWN	FAM	NFQ-MGB				34.8257	33.9872	1.18581							TRUE	0.0233503	TRUE	3	33	1		N	Y	N	N	N	N	N	N
B10	94_2021	NR5A1	UNKNOWN	FAM	NFQ-MGB				32.5436	32.542	0.00229818							TRUE	0.0233503	TRUE	3	30	1		N	N	N	N	N	N	N	N
B11	95_2021	NR5A1	UNKNOWN	FAM	NFQ-MGB				33.282	32.3142	1.36866							TRUE	0.0233503	TRUE	3	31	1		N	Y	N	N	N	N	N	N
B12	96_2021	NR5A1	UNKNOWN	FAM	NFQ-MGB				32.8763	32.7336	0.201768							TRUE	0.0233503	TRUE	3	31	1		N	N	N	N	N	N	N	N
C1	97_2021	NR5A1	UNKNOWN	FAM	NFQ-MGB				33.1957	33.2326	0.0521623							TRUE	0.0233503	TRUE	3	31	1		N	N	N	N	N	N	N	N
C2	98_2021	NR5A1	UNKNOWN	FAM	NFQ-MGB				34.2571	34.5034	0.348342							TRUE	0.0233503	TRUE	3	32	1		N	N	N	N	N	N	N	N
C3	99_2021	NR5A1	UNKNOWN	FAM	NFQ-MGB				33.2887	32.9284	0.509598							TRUE	0.0233503	TRUE	3	31	1		N	Y	N	N	N	N	N	N
C4	100_2021	NR5A1	UNKNOWN	FAM	NFQ-MGB				33.4684	33.3356	0.187806							TRUE	0.0233503	TRUE	3	31	1		N	N	N	N	N	N	N	N
C5	101_2021	NR5A1	UNKNOWN	FAM	NFQ-MGB				33.4222	33.9102	0.690073							TRUE	0.0233503	TRUE	3	31	1		N	Y	N	N	N	N	N	N
C6	102_2021	NR5A1	UNKNOWN	FAM	NFQ-MGB				32.9911	33.7919	1.13241							TRUE	0.0233503	TRUE	3	31	1		N	Y	N	N	N	N	N	N
C7	103_2021	NR5A1	UNKNOWN	FAM	NFQ-MGB				32.6507	32.5496	0.142989							TRUE	0.0233503	TRUE	3	31	1		N	N	N	N	N	N	N	N
C8	105_2021	NR5A1	UNKNOWN	FAM	NFQ-MGB				34.6883	33.8029	1.25222							TRUE	0.0233503	TRUE	3	32	1		N	Y	N	N	N	N	N	N
C9	106_2021	NR5A1	UNKNOWN	FAM	NFQ-MGB				33.7312	33.5132	0.308267							TRUE	0.0233503	TRUE	3	32	1		N	N	N	N	N	N	N	N
C10	H2O	NR5A1	UNKNOWN	FAM	NFQ-MGB				Undetermined	36.2378								TRUE	0.0233503	TRUE	3	39	1		N	N	Y	N	N	N	Y	N
C11		NR5A1	UNKNOWN	FAM	NFQ-MGB				Undetermined	15.1788								TRUE	0.0233503	TRUE	3	38	1		Y	N	N	Y	Y	Y	Y	N
C12		NR5A1	UNKNOWN	FAM	NFQ-MGB				15.1788	15.1788								TRUE	0.0233503	TRUE	3	6	1		Y	N	N	N	N	Y	N	N
D1	97_2021	NR5A1	UNKNOWN	FAM	NFQ-MGB				33.2694	33.2326	0.0521623							TRUE	0.0233503	TRUE	3	31	1		N	N	N	N	N	N	N	N
D2	98_2021	NR5A1	UNKNOWN	FAM	NFQ-MGB				34.7497	34.5034	0.348342							TRUE	0.0233503	TRUE	3	31	1		N	N	N	N	N	N	N	N
D3	99_2021	NR5A1	UNKNOWN	FAM	NFQ-MGB				32.568	32.9284	0.509598							TRUE	0.0233503	TRUE	3	30	1		N	Y	N	N	N	N	N	N
D4	100_2021	NR5A1	UNKNOWN	FAM	NFQ-MGB				33.2028	33.3356	0.187806							TRUE	0.0233503	TRUE	3	31	1		N	N	N	N	N	N	N	N
D5	101_2021	NR5A1	UNKNOWN	FAM	NFQ-MGB				34.3981	33.9102	0.690073							TRUE	0.0233503	TRUE	3	32	1		N	Y	N	N	N	N	N	N
D6	102_2021	NR5A1	UNKNOWN	FAM	NFQ-MGB				34.5926	33.7919	1.13241							TRUE	0.0233503	TRUE	3	32	1		N	Y	N	N	N	N	N	N
D7	103_2021	NR5A1	UNKNOWN	FAM	NFQ-MGB				32.4485	32.5496	0.142989							TRUE	0.0233503	TRUE	3	30	1		N	N	N	N	N	N	N	N
D8	105_2021	NR5A1	UNKNOWN	FAM	NFQ-MGB				32.9174	33.8029	1.25222							TRUE	0.0233503	TRUE	3	31	1		N	Y	N	N	N	N	N	N
D9	106_2021	NR5A1	UNKNOWN	FAM	NFQ-MGB				33.2952	33.5132	0.308267							TRUE	0.0233503	TRUE	3	31	1		N	N	N	N	N	N	N	N
D10	H2O	NR5A1	UNKNOWN	FAM	NFQ-MGB				36.2378	36.2378								TRUE	0.0233503	TRUE	3	34	1		N	N	N	N	N	N	N	N
D11		NR5A1	UNKNOWN	FAM	NFQ-MGB				Undetermined	15.1788								TRUE	0.0233503	TRUE	3	38	1		Y	N	N	N	N	Y	Y	N
D12		NR5A1	UNKNOWN	FAM	NFQ-MGB				Undetermined	15.1788								TRUE	0.0233503	TRUE	3	39	1		Y	N	N	N	N	Y	Y	N
E1	85_2021	SOX9	UNKNOWN	FAM	NFQ-MGB	1	0.883774	1.13151	26.1901	26.2011	0.015591		-6.66157	0.041428			0	TRUE	0.0515364	TRUE	3	23	1		N	N	N	N	N	N	N	N
E2	86_2021	SOX9	UNKNOWN	FAM	NFQ-MGB	0.729036	0.436503	1.21762	25.8118	25.8113	0.000772805		-6.20563	0.171986			0.455937	TRUE	0.0515364	TRUE	3	22	1		N	N	N	N	N	N	N	N
E3	87_2021	SOX9	UNKNOWN	FAM	NFQ-MGB	4.09048	3.71861	4.49954	23.6598	23.6383	0.0304671		-8.69384	0.0319583			-2.03227	TRUE	0.0515364	TRUE	3	20	1		N	N	N	N	N	N	N	N
E4	88_2021	SOX9	UNKNOWN	FAM	NFQ-MGB	5.12485	2.3745	11.0609	23.4417	23.4969	0.0781544		-9.01908	0.257954			-2.35751	TRUE	0.0515364	TRUE	3	20	1		N	N	N	N	N	N	N	N
E5	89_2021	SOX9	UNKNOWN	FAM	NFQ-MGB	2.86692	2.49239	3.29773	23.7163	23.73	0.0193646		-8.18107	0.0469414			-1.5195	TRUE	0.0515364	TRUE	3	20	1		N	N	N	N	N	N	N	N
E6	90_2021	SOX9	UNKNOWN	FAM	NFQ-MGB	3.20749	0.895724	11.4857	24.1122	24.0908	0.0302243		-8.34302	0.427717			-1.68145	TRUE	0.0515364	TRUE	3	21	1		N	N	N	N	N	N	N	N
E7	91_2021	SOX9	UNKNOWN	FAM	NFQ-MGB	4.35969	2.85326	6.66148	23.5539	23.5479	0.0084523		-8.7858	0.142149			-2.12423	TRUE	0.0515364	TRUE	3	20	1		N	N	N	N	N	N	N	N
E8	92_2021	SOX9	UNKNOWN	FAM	NFQ-MGB	1.08611	0.479793	2.45862	25.9955	25.9621	0.0471155		-6.78074	0.273943			-0.119167	TRUE	0.0515364	TRUE	3	23	1		N	N	N	N	N	N	N	N
E9	93_2021	SOX9	UNKNOWN	FAM	NFQ-MGB	1.08199	0.0886248	13.2097	27.1835	27.2119	0.0402776		-6.77526	0.838979			-0.113689	TRUE	0.0515364	TRUE	3	24	1		N	N	N	N	N	N	N	N
E10	94_2021	SOX9	UNKNOWN	FAM	NFQ-MGB	0.921199	0.81449	1.04189	26.0401	25.9989	0.0583339		-6.54316	0.0412803			0.118416	TRUE	0.0515364	TRUE	3	23	1		N	N	N	N	N	N	N	N
E11	95_2021	SOX9	UNKNOWN	FAM	NFQ-MGB	0.888148	0.0494133	15.9635	25.7825	25.8237	0.0582557		-6.49044	0.968665			0.171127	TRUE	0.0515364	TRUE	3	22	1		N	N	N	N	N	N	N	N
E12	96_2021	SOX9	UNKNOWN	FAM	NFQ-MGB	1.15293	0.753123	1.76499	25.8611	25.8667	0.00801127		-6.86688	0.142784			-0.205307	TRUE	0.0515364	TRUE	3	23	1		N	N	N	N	N	N	N	N
F1	85_2021	SOX9	UNKNOWN	FAM	NFQ-MGB	1	0.883774	1.13151	26.2121	26.2011	0.015591		-6.66157	0.041428			0	TRUE	0.0515364	TRUE	3	23	1		N	N	N	N	N	N	N	N
F2	86_2021	SOX9	UNKNOWN	FAM	NFQ-MGB	0.729036	0.436503	1.21762	25.8108	25.8113	0.000772805		-6.20563	0.171986			0.455937	TRUE	0.0515364	TRUE	3	22	1		N	N	N	N	N	N	N	N
F3	87_2021	SOX9	UNKNOWN	FAM	NFQ-MGB	4.09048	3.71861	4.49954	23.6167	23.6383	0.0304671		-8.69384	0.0319583			-2.03227	TRUE	0.0515364	TRUE	3	20	1		N	N	N	N	N	N	N	N
F4	88_2021	SOX9	UNKNOWN	FAM	NFQ-MGB	5.12485	2.3745	11.0609	23.5522	23.4969	0.0781544		-9.01908	0.257954			-2.35751	TRUE	0.0515364	TRUE	3	20	1		N	N	N	N	N	N	N	N
F5	89_2021	SOX9	UNKNOWN	FAM	NFQ-MGB	2.86692	2.49239	3.29773	23.7437	23.73	0.0193646		-8.18107	0.0469414			-1.5195	TRUE	0.0515364	TRUE	3	21	1		N	N	N	N	N	N	N	N
F6	90_2021	SOX9	UNKNOWN	FAM	NFQ-MGB	3.20749	0.895724	11.4857	24.0695	24.0908	0.0302243		-8.34302	0.427717			-1.68145	TRUE	0.0515364	TRUE	3	21	1		N	N	N	N	N	N	N	N
F7	91_2021	SOX9	UNKNOWN	FAM	NFQ-MGB	4.35969	2.85326	6.66148	23.5419	23.5479	0.0084523		-8.7858	0.142149			-2.12423	TRUE	0.0515364	TRUE	3	20	1		N	N	N	N	N	N	N	N
F8	92_2021	SOX9	UNKNOWN	FAM	NFQ-MGB	1.08611	0.479793	2.45862	25.9288	25.9621	0.0471155		-6.78074	0.273943			-0.119167	TRUE	0.0515364	TRUE	3	23	1		N	N	N	N	N	N	N	N
F9	93_2021	SOX9	UNKNOWN	FAM	NFQ-MGB	1.08199	0.0886248	13.2097	27.2404	27.2119	0.0402776		-6.77526	0.838979			-0.113689	TRUE	0.0515364	TRUE	3	24	1		N	N	N	N	N	N	N	N
F10	94_2021	SOX9	UNKNOWN	FAM	NFQ-MGB	0.921199	0.81449	1.04189	25.9576	25.9989	0.0583339		-6.54316	0.0412803			0.118416	TRUE	0.0515364	TRUE	3	23	1		N	N	N	N	N	N	N	N
F11	95_2021	SOX9	UNKNOWN	FAM	NFQ-MGB	0.888148	0.0494133	15.9635	25.8649	25.8237	0.0582557		-6.49044	0.968665			0.171127	TRUE	0.0515364	TRUE	3	23	1		N	N	N	N	N	N	N	N
F12	96_2021	SOX9	UNKNOWN	FAM	NFQ-MGB	1.15293	0.753123	1.76499	25.8724	25.8667	0.00801127		-6.86688	0.142784			-0.205307	TRUE	0.0515364	TRUE	3	22	1		N	N	N	N	N	N	N	N
G1	97_2021	SOX9	UNKNOWN	FAM	NFQ-MGB	5.0461	4.50002	5.65844	24.2465	24.2358	0.0151243		-8.99674	0.0384034			-2.33517	TRUE	0.0515364	TRUE	3	21	1		N	N	N	N	N	N	N	N
G2	98_2021	SOX9	UNKNOWN	FAM	NFQ-MGB	0.967467	0.462653	2.0231	27.9122	27.8896	0.0320424		-6.61386	0.247355			0.0477161	TRUE	0.0515364	TRUE	3	25	1		N	N	N	N	N	N	N	N
G3	99_2021	SOX9	UNKNOWN	FAM	NFQ-MGB	0.825504	0.280041	2.43342	26.5828	26.5435	0.0556568		-6.38492	0.362483			0.276652	TRUE	0.0515364	TRUE	3	23	1		N	N	N	N	N	N	N	N
G4	100_2021	SOX9	UNKNOWN	FAM	NFQ-MGB	4.2183	2.80493	6.34386	24.5644	24.5973	0.0465746		-8.73823	0.136822			-2.07666	TRUE	0.0515364	TRUE	3	21	1		N	N	N	N	N	N	N	N
G5	101_2021	SOX9	UNKNOWN	FAM	NFQ-MGB	2.9717	0.693413	12.7356	25.6774	25.6773	0.0002077		-8.23286	0.487955			-1.57129	TRUE	0.0515364	TRUE	3	22	1		N	N	N	N	N	N	N	N
G6	102_2021	SOX9	UNKNOWN	FAM	NFQ-MGB	9.46853	0.845212	106.072	23.7641	23.8872	0.174093		-9.90471	0.810141			-3.24314	TRUE	0.0515364	TRUE	3	20	1		N	N	N	N	N	N	N	N
G7	103_2021	SOX9	UNKNOWN	FAM	NFQ-MGB	4.73064	3.49504	6.40305	23.6549	23.646	0.0126157		-8.90361	0.101501			-2.24203	TRUE	0.0515364	TRUE	3	20	1		N	N	N	N	N	N	N	N
G8	105_2021	SOX9	UNKNOWN	FAM	NFQ-MGB	10.6845	0.758848	150.438	23.6751	23.7238	0.0689914		-10.079	0.886795			-3.41745	TRUE	0.0515364	TRUE	3	20	1		N	N	N	N	N	N	N	N
G9	106_2021	SOX9	UNKNOWN	FAM	NFQ-MGB	9.54816	4.98249	18.2976	23.6033	23.5964	0.009801		-9.91679	0.218088			-3.25522	TRUE	0.0515364	TRUE	3	20	1		N	N	N	N	N	N	N	N
G10	H2O	SOX9	UNKNOWN	FAM	NFQ-MGB				Undetermined									TRUE	0.0515364	TRUE	3	39	1		N	N	Y	N	N	N	Y	N
G11		SOX9	UNKNOWN	FAM	NFQ-MGB				Undetermined									TRUE	0.0515364	TRUE	3	5	1		Y	N	N	N	N	Y	N	Y
G12		SOX9	UNKNOWN	FAM	NFQ-MGB				Undetermined									TRUE	0.0515364	TRUE	3	39	1		Y	N	N	N	Y	Y	Y	N
H1	97_2021	SOX9	UNKNOWN	FAM	NFQ-MGB	5.0461	4.50002	5.65844	24.2251	24.2358	0.0151243		-8.99674	0.0384034			-2.33517	TRUE	0.0515364	TRUE	3	21	1		N	N	N	N	N	N	N	N
H2	98_2021	SOX9	UNKNOWN	FAM	NFQ-MGB	0.967467	0.462653	2.0231	27.8669	27.8896	0.0320424		-6.61386	0.247355			0.0477161	TRUE	0.0515364	TRUE	3	24	1		N	N	N	N	N	N	N	N
H3	99_2021	SOX9	UNKNOWN	FAM	NFQ-MGB	0.825504	0.280041	2.43342	26.5041	26.5435	0.0556568		-6.38492	0.362483			0.276652	TRUE	0.0515364	TRUE	3	23	1		N	N	N	N	N	N	N	N
H4	100_2021	SOX9	UNKNOWN	FAM	NFQ-MGB	4.2183	2.80493	6.34386	24.6303	24.5973	0.0465746		-8.73823	0.136822			-2.07666	TRUE	0.0515364	TRUE	3	21	1		N	N	N	N	N	N	N	N
H5	101_2021	SOX9	UNKNOWN	FAM	NFQ-MGB	2.9717	0.693413	12.7356	25.6772	25.6773	0.0002077		-8.23286	0.487955			-1.57129	TRUE	0.0515364	TRUE	3	22	1		N	N	N	N	N	N	N	N
H6	102_2021	SOX9	UNKNOWN	FAM	NFQ-MGB	9.46853	0.845212	106.072	24.0103	23.8872	0.174093		-9.90471	0.810141			-3.24314	TRUE	0.0515364	TRUE	3	21	1		N	N	N	N	N	N	N	N
H7	103_2021	SOX9	UNKNOWN	FAM	NFQ-MGB	4.73064	3.49504	6.40305	23.637	23.646	0.0126157		-8.90361	0.101501			-2.24203	TRUE	0.0515364	TRUE	3	20	1		N	N	N	N	N	N	N	N
H8	105_2021	SOX9	UNKNOWN	FAM	NFQ-MGB	10.6845	0.758848	150.438	23.7726	23.7238	0.0689914		-10.079	0.886795			-3.41745	TRUE	0.0515364	TRUE	3	20	1		N	N	N	N	N	N	N	N
H9	106_2021	SOX9	UNKNOWN	FAM	NFQ-MGB	9.54816	4.98249	18.2976	23.5895	23.5964	0.009801		-9.91679	0.218088			-3.25522	TRUE	0.0515364	TRUE	3	20	1		N	N	N	N	N	N	N	N
H10	H2O	SOX9	UNKNOWN	FAM	NFQ-MGB				Undetermined									TRUE	0.0515364	TRUE	3	39	1		N	N	Y	N	N	N	Y	N
H11		SOX9	UNKNOWN	FAM	NFQ-MGB				Undetermined									TRUE	0.0515364	TRUE	3	39	1		Y	N	N	N	N	Y	Y	N
H12		SOX9	UNKNOWN	FAM	NFQ-MGB				Undetermined									TRUE	0.0515364	TRUE	3	39	1		Y	N	N	N	N	Y	Y	N
Analysis Type	Singleplex
Endogenous Control	NR5A1
RQ Min/Max Confidence Level	95.0
Reference Sample	85_2021
