# Supplementary material for: A conserved NR5A1-responsive enhancer regulates SRY in testis-determination
Source: Nat Commun. 2024 Mar 30;15:2796. doi: 10.1038/s41467-024-47162-2 (PMC10981742; doi:10.1038/s41467-024-47162-2)
Supplement: Supplementary file 53 — Source Data [file 41467_2024_47162_MOESM53_ESM.zip › Source_Data_51.xls]

## Sheet: Results
Block Type	96well
Chemistry	TAQMAN
Experiment File Name	D:\Users\Administrator\Desktop\qPCR_data\Denis\qPCR38-210924.eds
Experiment Run End Time	2021-09-24 13:21:27 PM UTC
Instrument Type	steponeplus
Passive Reference	ROX
Well	Sample Name	Target Name	Task	Reporter	Quencher	RQ	RQ Min	RQ Max	Cт	Cт Mean	Cт SD	ΔCт	ΔCт Mean	ΔCт SE	HK Control ΔCт Mean	HK Control ΔCт SE	ΔΔCт	Automatic Ct Threshold	Ct Threshold	Automatic Baseline	Baseline Start	Baseline End	Efficiency	Comments	HIGHSD	NOAMP	EXPFAIL
A1	121	SRY	UNKNOWN	FAM	NFQ-MGB				33.4353	33.5148	0.112425							TRUE	0.540492	TRUE	3	26	1		N	N	N
A2	122	SRY	UNKNOWN	FAM	NFQ-MGB				32.8119	32.821	0.0129475							TRUE	0.540492	TRUE	3	25	1		N	N	N
A3	123	SRY	UNKNOWN	FAM	NFQ-MGB				33.4271	33.3968	0.0428401							TRUE	0.540492	TRUE	3	26	1		N	N	N
A4	124	SRY	UNKNOWN	FAM	NFQ-MGB				33.8765	33.9278	0.0724926							TRUE	0.540492	TRUE	3	27	1		N	N	N
A5	125	SRY	UNKNOWN	FAM	NFQ-MGB				33.541	33.5118	0.0412945							TRUE	0.540492	TRUE	3	26	1		N	N	N
A6	126	SRY	UNKNOWN	FAM	NFQ-MGB				33.148	33.1614	0.0189654							TRUE	0.540492	TRUE	3	25	1		N	N	N
A7	127	SRY	UNKNOWN	FAM	NFQ-MGB				34.0686	33.9542	0.161841							TRUE	0.540492	TRUE	3	27	1		N	N	N
A8	128	SRY	UNKNOWN	FAM	NFQ-MGB				34.4319	34.2237	0.294456							TRUE	0.540492	TRUE	3	27	1		N	N	N
A9	129	SRY	UNKNOWN	FAM	NFQ-MGB				34.1678	33.9974	0.240913							TRUE	0.540492	TRUE	3	27	1		N	N	N
A10	130	SRY	UNKNOWN	FAM	NFQ-MGB				33.9589	33.969	0.0143124							TRUE	0.540492	TRUE	3	27	1		N	N	N
A11	131	SRY	UNKNOWN	FAM	NFQ-MGB				30.5865	30.6814	0.134255							TRUE	0.540492	TRUE	3	23	1		N	N	N
A12	132	SRY	UNKNOWN	FAM	NFQ-MGB				30.6643	30.6275	0.0519249							TRUE	0.540492	TRUE	3	23	1		N	N	N
B1	121	SRY	UNKNOWN	FAM	NFQ-MGB				33.5943	33.5148	0.112425							TRUE	0.540492	TRUE	3	26	1		N	N	N
B2	122	SRY	UNKNOWN	FAM	NFQ-MGB				32.8302	32.821	0.0129475							TRUE	0.540492	TRUE	3	26	1		N	N	N
B3	123	SRY	UNKNOWN	FAM	NFQ-MGB				33.3665	33.3968	0.0428401							TRUE	0.540492	TRUE	3	26	1		N	N	N
B4	124	SRY	UNKNOWN	FAM	NFQ-MGB				33.979	33.9278	0.0724926							TRUE	0.540492	TRUE	3	27	1		N	N	N
B5	125	SRY	UNKNOWN	FAM	NFQ-MGB				33.4826	33.5118	0.0412945							TRUE	0.540492	TRUE	3	26	1		N	N	N
B6	126	SRY	UNKNOWN	FAM	NFQ-MGB				33.1748	33.1614	0.0189654							TRUE	0.540492	TRUE	3	26	1		N	N	N
B7	127	SRY	UNKNOWN	FAM	NFQ-MGB				33.8397	33.9542	0.161841							TRUE	0.540492	TRUE	3	26	1		N	N	N
B8	128	SRY	UNKNOWN	FAM	NFQ-MGB				34.0155	34.2237	0.294456							TRUE	0.540492	TRUE	3	27	1		N	N	N
B9	129	SRY	UNKNOWN	FAM	NFQ-MGB				33.8271	33.9974	0.240913							TRUE	0.540492	TRUE	3	26	1		N	N	N
B10	130	SRY	UNKNOWN	FAM	NFQ-MGB				33.9791	33.969	0.0143124							TRUE	0.540492	TRUE	3	27	1		N	N	N
B11	131	SRY	UNKNOWN	FAM	NFQ-MGB				30.7764	30.6814	0.134255							TRUE	0.540492	TRUE	3	23	1		N	N	N
B12	132	SRY	UNKNOWN	FAM	NFQ-MGB				30.5908	30.6275	0.0519249							TRUE	0.540492	TRUE	3	23	1		N	N	N
C1	133	SRY	UNKNOWN	FAM	NFQ-MGB				30.6113	30.5322	0.111907							TRUE	0.540492	TRUE	3	23	1		N	N	N
C2	134	SRY	UNKNOWN	FAM	NFQ-MGB				Undetermined	30.141								TRUE	0.540492	TRUE	3	39	1		N	Y	Y
C3		SRY	UNKNOWN	FAM	NFQ-MGB				Undetermined	30.4948								TRUE	0.540492	TRUE	3	39	1		N	Y	Y
C4	136	SRY	UNKNOWN	FAM	NFQ-MGB				30.2268	30.2268								TRUE	0.540492	TRUE	3	23	1		N	N	N
C5	137	SRY	UNKNOWN	FAM	NFQ-MGB				30.2578	30.3411	0.117808							TRUE	0.540492	TRUE	3	23	1		N	N	N
C6	138	SRY	UNKNOWN	FAM	NFQ-MGB				30.1193	30.1536	0.0485667							TRUE	0.540492	TRUE	3	23	1		N	N	N
C7	139	SRY	UNKNOWN	FAM	NFQ-MGB				30.2991	30.3232	0.0341194							TRUE	0.540492	TRUE	3	23	1		N	N	N
C8	140	SRY	UNKNOWN	FAM	NFQ-MGB				30.5262	30.5636	0.0528852							TRUE	0.540492	TRUE	3	23	1		N	N	N
C9	115	SRY	UNKNOWN	FAM	NFQ-MGB				30.2845	30.3117	0.0384662							TRUE	0.540492	TRUE	3	23	1		N	N	N
C10	116	SRY	UNKNOWN	FAM	NFQ-MGB				30.2262	30.338	0.158157							TRUE	0.540492	TRUE	3	23	1		N	N	N
C11	117	SRY	UNKNOWN	FAM	NFQ-MGB				29.9305	29.9126	0.02528							TRUE	0.540492	TRUE	3	22	1		N	N	N
C12	118	SRY	UNKNOWN	FAM	NFQ-MGB				30.2212	30.2044	0.0236791							TRUE	0.540492	TRUE	3	23	1		N	N	N
D1	133	SRY	UNKNOWN	FAM	NFQ-MGB				30.4531	30.5322	0.111907							TRUE	0.540492	TRUE	3	23	1		N	N	N
D2	134	SRY	UNKNOWN	FAM	NFQ-MGB				30.141	30.141								TRUE	0.540492	TRUE	3	23	1		N	N	N
D3		SRY	UNKNOWN	FAM	NFQ-MGB				30.4948	30.4948								TRUE	0.540492	TRUE	3	23	1		N	N	N
D4	136	SRY	UNKNOWN	FAM	NFQ-MGB				Undetermined	30.2268								TRUE	0.540492	TRUE	3	39	1		N	Y	Y
D5	137	SRY	UNKNOWN	FAM	NFQ-MGB				30.4244	30.3411	0.117808							TRUE	0.540492	TRUE	3	23	1		N	N	N
D6	138	SRY	UNKNOWN	FAM	NFQ-MGB				30.188	30.1536	0.0485667							TRUE	0.540492	TRUE	3	23	1		N	N	N
D7	139	SRY	UNKNOWN	FAM	NFQ-MGB				30.3474	30.3232	0.0341194							TRUE	0.540492	TRUE	3	23	1		N	N	N
D8	140	SRY	UNKNOWN	FAM	NFQ-MGB				30.601	30.5636	0.0528852							TRUE	0.540492	TRUE	3	23	1		N	N	N
D9	115	SRY	UNKNOWN	FAM	NFQ-MGB				30.3389	30.3117	0.0384662							TRUE	0.540492	TRUE	3	23	1		N	N	N
D10	116	SRY	UNKNOWN	FAM	NFQ-MGB				30.4498	30.338	0.158157							TRUE	0.540492	TRUE	3	23	1		N	N	N
D11	117	SRY	UNKNOWN	FAM	NFQ-MGB				29.8948	29.9126	0.02528							TRUE	0.540492	TRUE	3	22	1		N	N	N
D12	118	SRY	UNKNOWN	FAM	NFQ-MGB				30.1877	30.2044	0.0236791							TRUE	0.540492	TRUE	3	23	1		N	N	N
E1	121	RPL19	UNKNOWN	FAM	NFQ-MGB	1	0.775467	1.28955	21.9782	21.9473	0.0435967		-11.5674	0.0852644			0	TRUE	0.565184	TRUE	3	14	1		N	N	N
E2	122	RPL19	UNKNOWN	FAM	NFQ-MGB	1.44746	0.161283	12.9905	19.9843	20.7201	1.04049		-12.101	0.735792			-0.533525	TRUE	0.565184	TRUE	3	12	1		Y	N	N
E3	123	RPL19	UNKNOWN	FAM	NFQ-MGB	1.99049	0.355178	11.1551	20.2591	20.8363	0.816153		-12.5606	0.577902			-0.993124	TRUE	0.565184	TRUE	3	13	1		Y	N	N
E4	124	RPL19	UNKNOWN	FAM	NFQ-MGB	3.19938	0.611362	16.743	20.13	20.6826	0.781442		-13.2452	0.554935			-1.67779	TRUE	0.565184	TRUE	3	12	1		Y	N	N
E5	125	RPL19	UNKNOWN	FAM	NFQ-MGB	1.53304	1.39948	1.67936	21.3189	21.3279	0.0127789		-12.1838	0.0305658			-0.6164	TRUE	0.565184	TRUE	3	13	1		N	N	N
E6	126	RPL19	UNKNOWN	FAM	NFQ-MGB	1.05848	1.00358	1.11639	21.5238	21.512	0.0166794		-11.6494	0.017859			-0.0819969	TRUE	0.565184	TRUE	3	14	1		N	N	N
E7	127	RPL19	UNKNOWN	FAM	NFQ-MGB	1.98618	1.37636	2.86619	21.3517	21.3967	0.0636815		-12.5574	0.122979			-0.989998	TRUE	0.565184	TRUE	3	14	1		N	N	N
E8	128	RPL19	UNKNOWN	FAM	NFQ-MGB	2.52526	1.3518	4.71735	21.2964	21.3199	0.0332212		-12.9039	0.209533			-1.33643	TRUE	0.565184	TRUE	3	14	1		N	N	N
E9	129	RPL19	UNKNOWN	FAM	NFQ-MGB	2.05178	1.22653	3.43229	21.4204	21.3931	0.0385661		-12.6043	0.17252			-1.03688	TRUE	0.565184	TRUE	3	14	1		N	N	N
E10	130	RPL19	UNKNOWN	FAM	NFQ-MGB	1.99082	1.75638	2.25655	21.449	21.4082	0.0576623		-12.5608	0.0420106			-0.993363	TRUE	0.565184	TRUE	3	14	1		N	N	N
E11	131	RPL19	UNKNOWN	FAM	NFQ-MGB	0.196381	0.147859	0.260825	21.4688	21.4623	0.00925612		-9.21916	0.0951579			2.34828	TRUE	0.565184	TRUE	3	14	1		N	N	N
E12	132	RPL19	UNKNOWN	FAM	NFQ-MGB	0.16475	0.147662	0.183816	21.6615	21.6617	0.000316944		-8.96579	0.0367171			2.60165	TRUE	0.565184	TRUE	3	14	1		N	N	N
F1	121	RPL19	UNKNOWN	FAM	NFQ-MGB	1	0.775467	1.28955	21.9165	21.9473	0.0435967		-11.5674	0.0852644			0	TRUE	0.565184	TRUE	3	14	1		N	N	N
F2	122	RPL19	UNKNOWN	FAM	NFQ-MGB	1.44746	0.161283	12.9905	21.4558	20.7201	1.04049		-12.101	0.735792			-0.533525	TRUE	0.565184	TRUE	3	14	1		Y	N	N
F3	123	RPL19	UNKNOWN	FAM	NFQ-MGB	1.99049	0.355178	11.1551	21.4134	20.8363	0.816153		-12.5606	0.577902			-0.993124	TRUE	0.565184	TRUE	3	14	1		Y	N	N
F4	124	RPL19	UNKNOWN	FAM	NFQ-MGB	3.19938	0.611362	16.743	21.2351	20.6826	0.781442		-13.2452	0.554935			-1.67779	TRUE	0.565184	TRUE	3	13	1		Y	N	N
F5	125	RPL19	UNKNOWN	FAM	NFQ-MGB	1.53304	1.39948	1.67936	21.337	21.3279	0.0127789		-12.1838	0.0305658			-0.6164	TRUE	0.565184	TRUE	3	14	1		N	N	N
F6	126	RPL19	UNKNOWN	FAM	NFQ-MGB	1.05848	1.00358	1.11639	21.5002	21.512	0.0166794		-11.6494	0.017859			-0.0819969	TRUE	0.565184	TRUE	3	14	1		N	N	N
F7	127	RPL19	UNKNOWN	FAM	NFQ-MGB	1.98618	1.37636	2.86619	21.4418	21.3967	0.0636815		-12.5574	0.122979			-0.989998	TRUE	0.565184	TRUE	3	14	1		N	N	N
F8	128	RPL19	UNKNOWN	FAM	NFQ-MGB	2.52526	1.3518	4.71735	21.3433	21.3199	0.0332212		-12.9039	0.209533			-1.33643	TRUE	0.565184	TRUE	3	13	1		N	N	N
F9	129	RPL19	UNKNOWN	FAM	NFQ-MGB	2.05178	1.22653	3.43229	21.3658	21.3931	0.0385661		-12.6043	0.17252			-1.03688	TRUE	0.565184	TRUE	3	14	1		N	N	N
F10	130	RPL19	UNKNOWN	FAM	NFQ-MGB	1.99082	1.75638	2.25655	21.3674	21.4082	0.0576623		-12.5608	0.0420106			-0.993363	TRUE	0.565184	TRUE	3	13	1		N	N	N
F11	131	RPL19	UNKNOWN	FAM	NFQ-MGB	0.196381	0.147859	0.260825	21.4557	21.4623	0.00925612		-9.21916	0.0951579			2.34828	TRUE	0.565184	TRUE	3	14	1		N	N	N
F12	132	RPL19	UNKNOWN	FAM	NFQ-MGB	0.16475	0.147662	0.183816	21.662	21.6617	0.000316944		-8.96579	0.0367171			2.60165	TRUE	0.565184	TRUE	3	14	1		N	N	N
G1	133	RPL19	UNKNOWN	FAM	NFQ-MGB	0.158376	0.10386	0.241507	21.5061	21.6234	0.165851		-8.90886	0.141474			2.65857	TRUE	0.565184	TRUE	3	14	1		N	N	N
G2	134	RPL19	UNKNOWN	FAM	NFQ-MGB	0.188229			20.9546	20.983	0.0401467		-9.15799				2.40944	TRUE	0.565184	TRUE	3	13	1		N	N	N
G3	135	RPL19	UNKNOWN	FAM	NFQ-MGB				21.4118	21.4227	0.0153644							TRUE	0.565184	TRUE	3	14	1		N	N	N
G4	136	RPL19	UNKNOWN	FAM	NFQ-MGB	0.152109			21.3229	21.3762	0.0753613		-8.85061				2.71682	TRUE	0.565184	TRUE	3	14	1		N	N	N
G5	137	RPL19	UNKNOWN	FAM	NFQ-MGB	0.151931	0.0969449	0.238103	21.3667	21.4922	0.177509		-8.84892	0.150645			2.71852	TRUE	0.565184	TRUE	3	14	1		N	N	N
G6	138	RPL19	UNKNOWN	FAM	NFQ-MGB	0.142445	0.124717	0.162693	21.3693	21.3977	0.0401683		-8.75591	0.0445658			2.81152	TRUE	0.565184	TRUE	3	14	1		N	N	N
G7	139	RPL19	UNKNOWN	FAM	NFQ-MGB				Undetermined									TRUE	0.565184	TRUE	3	39	1		N	N	Y
G8	140	RPL19	UNKNOWN	FAM	NFQ-MGB	0.184065	0.147659	0.229446	21.3742	21.4379	0.0901336		-9.12572	0.0738949			2.44172	TRUE	0.565184	TRUE	3	14	1		N	N	N
G9	115	RPL19	UNKNOWN	FAM	NFQ-MGB	0.133762	0.116676	0.153351	21.6096	21.6465	0.0521542		-8.66518	0.0458242			2.90226	TRUE	0.565184	TRUE	3	14	1		N	N	N
G10	116	RPL19	UNKNOWN	FAM	NFQ-MGB	0.142769	0.0962179	0.211841	21.6495	21.5788	0.100003		-8.75919	0.132314			2.80825	TRUE	0.565184	TRUE	3	14	1		N	N	N
G11	117	RPL19	UNKNOWN	FAM	NFQ-MGB	0.0983357	0.084869	0.113939	21.6453	21.6913	0.0651017		-8.22129	0.0493827			3.34614	TRUE	0.565184	TRUE	3	14	1		N	N	N
G12	118	RPL19	UNKNOWN	FAM	NFQ-MGB	0.0945336	0.0759258	0.117702	21.9685	22.04	0.101209		-8.1644	0.0734982			3.40303	TRUE	0.565184	TRUE	3	15	1		N	N	N
H1	133	RPL19	UNKNOWN	FAM	NFQ-MGB	0.158376	0.10386	0.241507	21.7406	21.6234	0.165851		-8.90886	0.141474			2.65857	TRUE	0.565184	TRUE	3	14	1		N	N	N
H2	134	RPL19	UNKNOWN	FAM	NFQ-MGB	0.188229			21.0114	20.983	0.0401467		-9.15799				2.40944	TRUE	0.565184	TRUE	3	14	1		N	N	N
H3	135	RPL19	UNKNOWN	FAM	NFQ-MGB				21.4335	21.4227	0.0153644							TRUE	0.565184	TRUE	3	14	1		N	N	N
H4	136	RPL19	UNKNOWN	FAM	NFQ-MGB	0.152109			21.4295	21.3762	0.0753613		-8.85061				2.71682	TRUE	0.565184	TRUE	3	14	1		N	N	N
H5	137	RPL19	UNKNOWN	FAM	NFQ-MGB	0.151931	0.0969449	0.238103	21.6177	21.4922	0.177509		-8.84892	0.150645			2.71852	TRUE	0.565184	TRUE	3	14	1		N	N	N
H6	138	RPL19	UNKNOWN	FAM	NFQ-MGB	0.142445	0.124717	0.162693	21.4261	21.3977	0.0401683		-8.75591	0.0445658			2.81152	TRUE	0.565184	TRUE	3	14	1		N	N	N
H7	139	RPL19	UNKNOWN	FAM	NFQ-MGB				Undetermined									TRUE	0.565184	TRUE	3	39	1		N	N	Y
H8	140	RPL19	UNKNOWN	FAM	NFQ-MGB	0.184065	0.147659	0.229446	21.5016	21.4379	0.0901336		-9.12572	0.0738949			2.44172	TRUE	0.565184	TRUE	3	14	1		N	N	N
H9	115	RPL19	UNKNOWN	FAM	NFQ-MGB	0.133762	0.116676	0.153351	21.6834	21.6465	0.0521542		-8.66518	0.0458242			2.90226	TRUE	0.565184	TRUE	3	14	1		N	N	N
H10	116	RPL19	UNKNOWN	FAM	NFQ-MGB	0.142769	0.0962179	0.211841	21.5081	21.5788	0.100003		-8.75919	0.132314			2.80825	TRUE	0.565184	TRUE	3	14	1		N	N	N
H11	117	RPL19	UNKNOWN	FAM	NFQ-MGB	0.0983357	0.084869	0.113939	21.7374	21.6913	0.0651017		-8.22129	0.0493827			3.34614	TRUE	0.565184	TRUE	3	14	1		N	N	N
H12	118	RPL19	UNKNOWN	FAM	NFQ-MGB	0.0945336	0.0759258	0.117702	22.1116	22.04	0.101209		-8.1644	0.0734982			3.40303	TRUE	0.565184	TRUE	3	14	1		N	N	N
Analysis Type	Singleplex
Endogenous Control	SRY
RQ Min/Max Confidence Level	95.0
Reference Sample	121
