# Supplementary material for: A conserved NR5A1-responsive enhancer regulates SRY in testis-determination
Source: Nat Commun. 2024 Mar 30;15:2796. doi: 10.1038/s41467-024-47162-2 (PMC10981742; doi:10.1038/s41467-024-47162-2)
Supplement: Supplementary file 53 — Source Data [file 41467_2024_47162_MOESM53_ESM.zip › Source_Data_52.xls]

## Sheet: Results
Block Type	96well
Chemistry	TAQMAN
Experiment File Name	D:\Users\Administrator\Desktop\qPCR_data\Denis\qPCR39-210927.eds
Experiment Run End Time	2021-09-27 14:05:36 PM UTC
Instrument Type	steponeplus
Passive Reference	ROX
Well	Sample Name	Target Name	Task	Reporter	Quencher	RQ	RQ Min	RQ Max	Cт	Cт Mean	Cт SD	ΔCт	ΔCт Mean	ΔCт SE	HK Control ΔCт Mean	HK Control ΔCт SE	ΔΔCт	Automatic Ct Threshold	Ct Threshold	Automatic Baseline	Baseline Start	Baseline End	Efficiency	Comments
A1	141	SRY	UNKNOWN	FAM	NFQ-MGB				33.5883	33.6196	0.0443021							TRUE	0.54663	TRUE	3	26	1
A2	142	SRY	UNKNOWN	FAM	NFQ-MGB				33.5066	33.3609	0.206089							TRUE	0.54663	TRUE	3	26	1
A3	143	SRY	UNKNOWN	FAM	NFQ-MGB				33.5442	33.5379	0.00877733							TRUE	0.54663	TRUE	3	26	1
A4	144	SRY	UNKNOWN	FAM	NFQ-MGB				34.5289	34.663	0.189668							TRUE	0.54663	TRUE	3	27	1
A5	145	SRY	UNKNOWN	FAM	NFQ-MGB				33.0854	33.1518	0.0939854							TRUE	0.54663	TRUE	3	26	1
A6	146	SRY	UNKNOWN	FAM	NFQ-MGB				34.132	34.2772	0.205369							TRUE	0.54663	TRUE	3	27	1
A7	147	SRY	UNKNOWN	FAM	NFQ-MGB				34.2422	34.2416	0.000844286							TRUE	0.54663	TRUE	3	27	1
A8	148	SRY	UNKNOWN	FAM	NFQ-MGB				35.6519	35.5711	0.114318							TRUE	0.54663	TRUE	3	28	1
A9	149	SRY	UNKNOWN	FAM	NFQ-MGB				35.6953	35.6496	0.0646701							TRUE	0.54663	TRUE	3	28	1
A10	150	SRY	UNKNOWN	FAM	NFQ-MGB				34.967	34.7838	0.258999							TRUE	0.54663	TRUE	3	28	1
A11	151	SRY	UNKNOWN	FAM	NFQ-MGB				34.646	34.9439	0.421361							TRUE	0.54663	TRUE	3	27	1
A12	152	SRY	UNKNOWN	FAM	NFQ-MGB				34.1765	34.3551	0.252641							TRUE	0.54663	TRUE	3	27	1
B1	141	SRY	UNKNOWN	FAM	NFQ-MGB				33.6509	33.6196	0.0443021							TRUE	0.54663	TRUE	3	26	1
B2	142	SRY	UNKNOWN	FAM	NFQ-MGB				33.2152	33.3609	0.206089							TRUE	0.54663	TRUE	3	26	1
B3	143	SRY	UNKNOWN	FAM	NFQ-MGB				33.5317	33.5379	0.00877733							TRUE	0.54663	TRUE	3	26	1
B4	144	SRY	UNKNOWN	FAM	NFQ-MGB				34.7971	34.663	0.189668							TRUE	0.54663	TRUE	3	27	1
B5	145	SRY	UNKNOWN	FAM	NFQ-MGB				33.2183	33.1518	0.0939854							TRUE	0.54663	TRUE	3	26	1
B6	146	SRY	UNKNOWN	FAM	NFQ-MGB				34.4224	34.2772	0.205369							TRUE	0.54663	TRUE	3	27	1
B7	147	SRY	UNKNOWN	FAM	NFQ-MGB				34.241	34.2416	0.000844286							TRUE	0.54663	TRUE	3	27	1
B8	148	SRY	UNKNOWN	FAM	NFQ-MGB				35.4903	35.5711	0.114318							TRUE	0.54663	TRUE	3	28	1
B9	149	SRY	UNKNOWN	FAM	NFQ-MGB				35.6039	35.6496	0.0646701							TRUE	0.54663	TRUE	3	28	1
B10	150	SRY	UNKNOWN	FAM	NFQ-MGB				34.6007	34.7838	0.258999							TRUE	0.54663	TRUE	3	27	1
B11	151	SRY	UNKNOWN	FAM	NFQ-MGB				35.2419	34.9439	0.421361							TRUE	0.54663	TRUE	3	28	1
B12	152	SRY	UNKNOWN	FAM	NFQ-MGB				34.5337	34.3551	0.252641							TRUE	0.54663	TRUE	3	27	1
C1	153	SRY	UNKNOWN	FAM	NFQ-MGB				34.7692	34.5243	0.346305							TRUE	0.54663	TRUE	3	28	1
C2	154	SRY	UNKNOWN	FAM	NFQ-MGB				34.564	34.7747	0.297971							TRUE	0.54663	TRUE	3	27	1
C3	155	SRY	UNKNOWN	FAM	NFQ-MGB				34.9971	34.7395	0.364257							TRUE	0.54663	TRUE	3	28	1
C4	107	SRY	UNKNOWN	FAM	NFQ-MGB				32.5253	32.4868	0.0544605							TRUE	0.54663	TRUE	3	25	1
C5	108	SRY	UNKNOWN	FAM	NFQ-MGB				33.3274	33.349	0.0305238							TRUE	0.54663	TRUE	3	26	1
C6	109	SRY	UNKNOWN	FAM	NFQ-MGB				33.4911	33.5145	0.0331106							TRUE	0.54663	TRUE	3	26	1
C7	110	SRY	UNKNOWN	FAM	NFQ-MGB				32.9777	32.9586	0.0270117							TRUE	0.54663	TRUE	3	26	1
C8	111	SRY	UNKNOWN	FAM	NFQ-MGB				32.4815	32.4942	0.0179916							TRUE	0.54663	TRUE	3	25	1
C9	112	SRY	UNKNOWN	FAM	NFQ-MGB				33.4046	33.5346	0.183952							TRUE	0.54663	TRUE	3	26	1
C10	113	SRY	UNKNOWN	FAM	NFQ-MGB				32.5427	32.7512	0.294753							TRUE	0.54663	TRUE	3	25	1
C11	119	SRY	UNKNOWN	FAM	NFQ-MGB				30.3038	30.292	0.01679							TRUE	0.54663	TRUE	3	23	1
C12	120	SRY	UNKNOWN	FAM	NFQ-MGB				30.8029	30.8125	0.0136569							TRUE	0.54663	TRUE	3	23	1
D1	153	SRY	UNKNOWN	FAM	NFQ-MGB				34.2794	34.5243	0.346305							TRUE	0.54663	TRUE	3	27	1
D2	154	SRY	UNKNOWN	FAM	NFQ-MGB				34.9854	34.7747	0.297971							TRUE	0.54663	TRUE	3	27	1
D3	155	SRY	UNKNOWN	FAM	NFQ-MGB				34.482	34.7395	0.364257							TRUE	0.54663	TRUE	3	27	1
D4	107	SRY	UNKNOWN	FAM	NFQ-MGB				32.4483	32.4868	0.0544605							TRUE	0.54663	TRUE	3	25	1
D5	108	SRY	UNKNOWN	FAM	NFQ-MGB				33.3706	33.349	0.0305238							TRUE	0.54663	TRUE	3	26	1
D6	109	SRY	UNKNOWN	FAM	NFQ-MGB				33.5379	33.5145	0.0331106							TRUE	0.54663	TRUE	3	26	1
D7	110	SRY	UNKNOWN	FAM	NFQ-MGB				32.9395	32.9586	0.0270117							TRUE	0.54663	TRUE	3	25	1
D8	111	SRY	UNKNOWN	FAM	NFQ-MGB				32.5069	32.4942	0.0179916							TRUE	0.54663	TRUE	3	25	1
D9	112	SRY	UNKNOWN	FAM	NFQ-MGB				33.6647	33.5346	0.183952							TRUE	0.54663	TRUE	3	26	1
D10	113	SRY	UNKNOWN	FAM	NFQ-MGB				32.9596	32.7512	0.294753							TRUE	0.54663	TRUE	3	25	1
D11	119	SRY	UNKNOWN	FAM	NFQ-MGB				30.2801	30.292	0.01679							TRUE	0.54663	TRUE	3	23	1
D12	120	SRY	UNKNOWN	FAM	NFQ-MGB				30.8222	30.8125	0.0136569							TRUE	0.54663	TRUE	3	24	1
E1	141	RPL19	UNKNOWN	VIC	NFQ-MGB	1	0.909931	1.09898	21.3347	21.3392	0.00636721		-12.2804	0.0316482			0	TRUE	0.142428	TRUE	3	16	1
E2	142	RPL19	UNKNOWN	VIC	NFQ-MGB	1.32734	0.848421	2.07661	20.7078	20.672	0.0506733		-12.6889	0.150068			-0.408542	TRUE	0.142428	TRUE	3	16	1
E3	143	RPL19	UNKNOWN	VIC	NFQ-MGB	1.07805	0.880617	1.31976	21.2167	21.1491	0.0955216		-12.3888	0.0678285			-0.108429	TRUE	0.142428	TRUE	3	16	1
E4	144	RPL19	UNKNOWN	VIC	NFQ-MGB	1.2068	0.636723	2.28729	22.2787	22.1114	0.236544		-12.5516	0.214391			-0.271187	TRUE	0.142428	TRUE	3	17	1
E5	145	RPL19	UNKNOWN	VIC	NFQ-MGB	1.08716	0.8717	1.35587	20.7182	20.7509	0.0462253		-12.401	0.0740609			-0.120563	TRUE	0.142428	TRUE	3	15	1
E6	146	RPL19	UNKNOWN	VIC	NFQ-MGB	2.34437	1.46974	3.73949	20.7091	20.7676	0.0827548		-13.5096	0.156564			-1.2292	TRUE	0.142428	TRUE	3	16	1
E7	147	RPL19	UNKNOWN	VIC	NFQ-MGB	1.88502	1.88155	1.8885	21.0465	21.0466	0.000225233		-13.195	0.000617879			-0.914581	TRUE	0.142428	TRUE	3	16	1
E8	148	RPL19	UNKNOWN	VIC	NFQ-MGB	3.923	2.94543	5.22502	21.3707	21.3187	0.073492		-14.2524	0.0960983			-1.97196	TRUE	0.142428	TRUE	3	16	1
E9	149	RPL19	UNKNOWN	VIC	NFQ-MGB	4.51249	3.88002	5.24806	21.1735	21.1953	0.0307463		-14.4543	0.0506338			-2.17392	TRUE	0.142428	TRUE	3	16	1
E10	150	RPL19	UNKNOWN	VIC	NFQ-MGB	2.6928	1.55622	4.65949	21.0581	21.0743	0.0229036		-13.7095	0.183854			-1.42911	TRUE	0.142428	TRUE	3	16	1
E11	151	RPL19	UNKNOWN	VIC	NFQ-MGB	3.62753	1.46801	8.96379	20.8614	20.8046	0.0804539		-14.1394	0.303329			-1.85899	TRUE	0.142428	TRUE	3	16	1
E12	152	RPL19	UNKNOWN	VIC	NFQ-MGB	2.42324	1.40595	4.17661	20.7603	20.7978	0.0530282		-13.5573	0.182537			-1.27694	TRUE	0.142428	TRUE	3	15	1
F1	141	RPL19	UNKNOWN	VIC	NFQ-MGB	1	0.909931	1.09898	21.3437	21.3392	0.00636721		-12.2804	0.0316482			0	TRUE	0.142428	TRUE	3	16	1
F2	142	RPL19	UNKNOWN	VIC	NFQ-MGB	1.32734	0.848421	2.07661	20.6361	20.672	0.0506733		-12.6889	0.150068			-0.408542	TRUE	0.142428	TRUE	3	15	1
F3	143	RPL19	UNKNOWN	VIC	NFQ-MGB	1.07805	0.880617	1.31976	21.0816	21.1491	0.0955216		-12.3888	0.0678285			-0.108429	TRUE	0.142428	TRUE	3	16	1
F4	144	RPL19	UNKNOWN	VIC	NFQ-MGB	1.2068	0.636723	2.28729	21.9442	22.1114	0.236544		-12.5516	0.214391			-0.271187	TRUE	0.142428	TRUE	3	17	1
F5	145	RPL19	UNKNOWN	VIC	NFQ-MGB	1.08716	0.8717	1.35587	20.7836	20.7509	0.0462253		-12.401	0.0740609			-0.120563	TRUE	0.142428	TRUE	3	16	1
F6	146	RPL19	UNKNOWN	VIC	NFQ-MGB	2.34437	1.46974	3.73949	20.8261	20.7676	0.0827548		-13.5096	0.156564			-1.2292	TRUE	0.142428	TRUE	3	16	1
F7	147	RPL19	UNKNOWN	VIC	NFQ-MGB	1.88502	1.88155	1.8885	21.0468	21.0466	0.000225233		-13.195	0.000617879			-0.914581	TRUE	0.142428	TRUE	3	16	1
F8	148	RPL19	UNKNOWN	VIC	NFQ-MGB	3.923	2.94543	5.22502	21.2668	21.3187	0.073492		-14.2524	0.0960983			-1.97196	TRUE	0.142428	TRUE	3	16	1
F9	149	RPL19	UNKNOWN	VIC	NFQ-MGB	4.51249	3.88002	5.24806	21.217	21.1953	0.0307463		-14.4543	0.0506338			-2.17392	TRUE	0.142428	TRUE	3	16	1
F10	150	RPL19	UNKNOWN	VIC	NFQ-MGB	2.6928	1.55622	4.65949	21.0905	21.0743	0.0229036		-13.7095	0.183854			-1.42911	TRUE	0.142428	TRUE	3	16	1
F11	151	RPL19	UNKNOWN	VIC	NFQ-MGB	3.62753	1.46801	8.96379	20.7477	20.8046	0.0804539		-14.1394	0.303329			-1.85899	TRUE	0.142428	TRUE	3	16	1
F12	152	RPL19	UNKNOWN	VIC	NFQ-MGB	2.42324	1.40595	4.17661	20.8353	20.7978	0.0530282		-13.5573	0.182537			-1.27694	TRUE	0.142428	TRUE	3	16	1
G1	153	RPL19	UNKNOWN	VIC	NFQ-MGB	2.03959	0.810235	5.13424	21.0263	21.2156	0.267787		-13.3087	0.309546			-1.02828	TRUE	0.142428	TRUE	3	16	1
G2	154	RPL19	UNKNOWN	VIC	NFQ-MGB	3.62689	1.91856	6.85635	20.601	20.6356	0.048947		-14.1391	0.213521			-1.85873	TRUE	0.142428	TRUE	3	16	1
G3	155	RPL19	UNKNOWN	VIC	NFQ-MGB	2.75584	1.27715	5.94656	20.984	20.9966	0.0178743		-13.7429	0.257878			-1.46249	TRUE	0.142428	TRUE	3	16	1
G4	107	RPL19	UNKNOWN	VIC	NFQ-MGB	0.471274	0.415785	0.534167	21.275	21.2918	0.0237196		-11.195	0.0420033			1.08536	TRUE	0.142428	TRUE	3	16	1
G5	108	RPL19	UNKNOWN	VIC	NFQ-MGB	1.18965	0.976584	1.44919	20.7555	20.8181	0.0884639		-12.5309	0.0661723			-0.250533	TRUE	0.142428	TRUE	3	16	1
G6	109	RPL19	UNKNOWN	VIC	NFQ-MGB	1.66564	1.45873	1.9019	20.4602	20.498	0.0534773		-13.0165	0.0444754			-0.736076	TRUE	0.142428	TRUE	3	15	1
G7	110	RPL19	UNKNOWN	VIC	NFQ-MGB	1.00546	0.847183	1.1933	20.6162	20.6704	0.0765967		-12.2882	0.0574312			-0.00785255	TRUE	0.142428	TRUE	3	15	1
G8	111	RPL19	UNKNOWN	VIC	NFQ-MGB	0.580466	0.558399	0.603405	20.9959	20.9985	0.00375208		-11.4957	0.0129957			0.784717	TRUE	0.142428	TRUE	3	16	1
G9	112	RPL19	UNKNOWN	VIC	NFQ-MGB	1.02945	0.688738	1.53871	21.1771	21.2124	0.0498479		-12.3223	0.134765			-0.041873	TRUE	0.142428	TRUE	3	16	1
G10	113	RPL19	UNKNOWN	VIC	NFQ-MGB	0.721389	0.387368	1.34343	20.9474	20.9419	0.00771591		-11.8092	0.208493			0.471151	TRUE	0.142428	TRUE	3	16	1
G11	119	RPL19	UNKNOWN	VIC	NFQ-MGB	0.11411	0.105991	0.122851	21.1214	21.1431	0.0307072		-9.14889	0.0247471			3.1315	TRUE	0.142428	TRUE	3	16	1
G12	120	RPL19	UNKNOWN	VIC	NFQ-MGB	0.112898	0.076191	0.167291	21.5475	21.679	0.185972		-9.13349	0.131856			3.1469	TRUE	0.142428	TRUE	3	16	1
H1	153	RPL19	UNKNOWN	VIC	NFQ-MGB	2.03959	0.810235	5.13424	21.405	21.2156	0.267787		-13.3087	0.309546			-1.02828	TRUE	0.142428	TRUE	3	17	1
H2	154	RPL19	UNKNOWN	VIC	NFQ-MGB	3.62689	1.91856	6.85635	20.6702	20.6356	0.048947		-14.1391	0.213521			-1.85873	TRUE	0.142428	TRUE	3	15	1
H3	155	RPL19	UNKNOWN	VIC	NFQ-MGB	2.75584	1.27715	5.94656	21.0093	20.9966	0.0178743		-13.7429	0.257878			-1.46249	TRUE	0.142428	TRUE	3	16	1
H4	107	RPL19	UNKNOWN	VIC	NFQ-MGB	0.471274	0.415785	0.534167	21.3086	21.2918	0.0237196		-11.195	0.0420033			1.08536	TRUE	0.142428	TRUE	3	16	1
H5	108	RPL19	UNKNOWN	VIC	NFQ-MGB	1.18965	0.976584	1.44919	20.8806	20.8181	0.0884639		-12.5309	0.0661723			-0.250533	TRUE	0.142428	TRUE	3	16	1
H6	109	RPL19	UNKNOWN	VIC	NFQ-MGB	1.66564	1.45873	1.9019	20.5358	20.498	0.0534773		-13.0165	0.0444754			-0.736076	TRUE	0.142428	TRUE	3	15	1
H7	110	RPL19	UNKNOWN	VIC	NFQ-MGB	1.00546	0.847183	1.1933	20.7245	20.6704	0.0765967		-12.2882	0.0574312			-0.00785255	TRUE	0.142428	TRUE	3	15	1
H8	111	RPL19	UNKNOWN	VIC	NFQ-MGB	0.580466	0.558399	0.603405	21.0012	20.9985	0.00375208		-11.4957	0.0129957			0.784717	TRUE	0.142428	TRUE	3	16	1
H9	112	RPL19	UNKNOWN	VIC	NFQ-MGB	1.02945	0.688738	1.53871	21.2476	21.2124	0.0498479		-12.3223	0.134765			-0.041873	TRUE	0.142428	TRUE	3	16	1
H10	113	RPL19	UNKNOWN	VIC	NFQ-MGB	0.721389	0.387368	1.34343	20.9365	20.9419	0.00771591		-11.8092	0.208493			0.471151	TRUE	0.142428	TRUE	3	16	1
H11	119	RPL19	UNKNOWN	VIC	NFQ-MGB	0.11411	0.105991	0.122851	21.1648	21.1431	0.0307072		-9.14889	0.0247471			3.1315	TRUE	0.142428	TRUE	3	16	1
H12	120	RPL19	UNKNOWN	VIC	NFQ-MGB	0.112898	0.076191	0.167291	21.8105	21.679	0.185972		-9.13349	0.131856			3.1469	TRUE	0.142428	TRUE	3	17	1
Analysis Type	Singleplex
Endogenous Control	SRY
RQ Min/Max Confidence Level	95.0
Reference Sample	141
