# Supplementary material for: A conserved NR5A1-responsive enhancer regulates SRY in testis-determination
Source: Nat Commun. 2024 Mar 30;15:2796. doi: 10.1038/s41467-024-47162-2 (PMC10981742; doi:10.1038/s41467-024-47162-2)
Supplement: Supplementary file 53 — Source Data [file 41467_2024_47162_MOESM53_ESM.zip › Source_Data_53.xls]

## Sheet: Results
Block Type	96well
Chemistry	TAQMAN
Experiment File Name	D:\Users\Administrator\Desktop\qPCR_data\Denis\q40-210929.eds
Experiment Run End Time	2021-09-29 11:22:38 AM UTC
Instrument Type	steponeplus
Passive Reference	ROX
Well	Sample Name	Target Name	Task	Reporter	Quencher	RQ	RQ Min	RQ Max	Cт	Cт Mean	Cт SD	ΔCт	ΔCт Mean	ΔCт SE	HK Control ΔCт Mean	HK Control ΔCт SE	ΔΔCт	Automatic Ct Threshold	Ct Threshold	Automatic Baseline	Baseline Start	Baseline End	Efficiency	Comments
A1	132	SOX9	UNKNOWN	FAM	NFQ-MGB				27.781	27.772	0.0127695							TRUE	0.239647	TRUE	3	22	1
A2	133	SOX9	UNKNOWN	FAM	NFQ-MGB				27.8183	27.8313	0.0183801							TRUE	0.239647	TRUE	3	22	1
A3	134	SOX9	UNKNOWN	FAM	NFQ-MGB				27.3365	27.3238	0.0180105							TRUE	0.239647	TRUE	3	22	1
A4	135	SOX9	UNKNOWN	FAM	NFQ-MGB				27.44	27.4735	0.0473542							TRUE	0.239647	TRUE	3	21	1
A5	136	SOX9	UNKNOWN	FAM	NFQ-MGB				27.2206	27.277	0.0796677							TRUE	0.239647	TRUE	3	21	1
A6	137	SOX9	UNKNOWN	FAM	NFQ-MGB				27.4737	27.4805	0.00960948							TRUE	0.239647	TRUE	3	22	1
A7	138	SOX9	UNKNOWN	FAM	NFQ-MGB				27.2467	27.2485	0.00246542							TRUE	0.239647	TRUE	3	21	1
A8	139	SOX9	UNKNOWN	FAM	NFQ-MGB				27.3654	27.3797	0.0201105							TRUE	0.239647	TRUE	3	21	1
A9	140	SOX9	UNKNOWN	FAM	NFQ-MGB				27.5257	27.4741	0.0729511							TRUE	0.239647	TRUE	3	22	1
A10	141	SOX9	UNKNOWN	FAM	NFQ-MGB				27.7782	27.711	0.0950415							TRUE	0.239647	TRUE	3	22	1
A11	142	SOX9	UNKNOWN	FAM	NFQ-MGB				25.9597	26.0029	0.0609733							TRUE	0.239647	TRUE	3	20	1
A12	143	SOX9	UNKNOWN	FAM	NFQ-MGB				26.3942	26.3569	0.052695							TRUE	0.239647	TRUE	3	21	1
B1	144	SOX9	UNKNOWN	FAM	NFQ-MGB				26.779	26.7896	0.0149139							TRUE	0.239647	TRUE	3	21	1
B2	145	SOX9	UNKNOWN	FAM	NFQ-MGB				26.7207	26.7394	0.0264372							TRUE	0.239647	TRUE	3	21	1
B3	146	SOX9	UNKNOWN	FAM	NFQ-MGB				26.0816	26.0265	0.0778577							TRUE	0.239647	TRUE	3	20	1
B4	147	SOX9	UNKNOWN	FAM	NFQ-MGB				26.5211	26.4567	0.0910763							TRUE	0.239647	TRUE	3	21	1
B5	148	SOX9	UNKNOWN	FAM	NFQ-MGB				26.5222	26.5225	0.000407307							TRUE	0.239647	TRUE	3	21	1
B6	149	SOX9	UNKNOWN	FAM	NFQ-MGB				26.9633	26.9574	0.00837138							TRUE	0.239647	TRUE	3	21	1
B7	150	SOX9	UNKNOWN	FAM	NFQ-MGB				27.4778	27.5472	0.0980976							TRUE	0.239647	TRUE	3	22	1
B8	151	SOX9	UNKNOWN	FAM	NFQ-MGB				26.3466	26.3447	0.00269875							TRUE	0.239647	TRUE	3	20	1
B9	152	SOX9	UNKNOWN	FAM	NFQ-MGB				25.984	25.9867	0.003833							TRUE	0.239647	TRUE	3	20	1
B10	153	SOX9	UNKNOWN	FAM	NFQ-MGB				26.4983	26.4354	0.088851							TRUE	0.239647	TRUE	3	21	1
B11	154	SOX9	UNKNOWN	FAM	NFQ-MGB				25.4927	25.52	0.0386618							TRUE	0.239647	TRUE	3	20	1
B12	155	SOX9	UNKNOWN	FAM	NFQ-MGB				25.3347	25.3366	0.00277697							TRUE	0.239647	TRUE	3	19	1
C1	107	SOX9	UNKNOWN	FAM	NFQ-MGB				30.2511	30.2721	0.029693							TRUE	0.239647	TRUE	3	24	1
C2	108	SOX9	UNKNOWN	FAM	NFQ-MGB				32.9358	33.0712	0.191567							TRUE	0.239647	TRUE	3	27	1
C3	109	SOX9	UNKNOWN	FAM	NFQ-MGB				31.6995	31.7601	0.0857557							TRUE	0.239647	TRUE	3	26	1
C4	110	SOX9	UNKNOWN	FAM	NFQ-MGB				26.565	26.6024	0.0528771							TRUE	0.239647	TRUE	3	21	1
C5	111	SOX9	UNKNOWN	FAM	NFQ-MGB				28.6187	28.6892	0.0996176							TRUE	0.239647	TRUE	3	23	1
C6	112	SOX9	UNKNOWN	FAM	NFQ-MGB				27.9768	28.0103	0.0473812							TRUE	0.239647	TRUE	3	22	1
C7	113	SOX9	UNKNOWN	FAM	NFQ-MGB				27.4757	27.5259	0.0710643							TRUE	0.239647	TRUE	3	22	1
C8	115	SOX9	UNKNOWN	FAM	NFQ-MGB				29.474	29.5509	0.108759							TRUE	0.239647	TRUE	3	24	1
C9	116	SOX9	UNKNOWN	FAM	NFQ-MGB				29.1858	29.2677	0.115833							TRUE	0.239647	TRUE	3	23	1
C10	117	SOX9	UNKNOWN	FAM	NFQ-MGB				29.1429	29.2133	0.0995151							TRUE	0.239647	TRUE	3	23	1
C11	118	SOX9	UNKNOWN	FAM	NFQ-MGB				29.0872	29.1069	0.0277657							TRUE	0.239647	TRUE	3	23	1
C12	119	SOX9	UNKNOWN	FAM	NFQ-MGB				29.5104	29.5498	0.0556756							TRUE	0.239647	TRUE	3	24	1
D1	120	SOX9	UNKNOWN	FAM	NFQ-MGB				29.7559	29.7865	0.0433944							TRUE	0.239647	TRUE	3	24	1
D2	121	SOX9	UNKNOWN	FAM	NFQ-MGB				29.0844	29.1028	0.0260987							TRUE	0.239647	TRUE	3	23	1
D3	122	SOX9	UNKNOWN	FAM	NFQ-MGB				28.5431	28.5849	0.0591067							TRUE	0.239647	TRUE	3	23	1
D4	123	SOX9	UNKNOWN	FAM	NFQ-MGB				28.1834	28.2038	0.0289134							TRUE	0.239647	TRUE	3	22	1
D5	124	SOX9	UNKNOWN	FAM	NFQ-MGB				28.1984	28.2518	0.0756054							TRUE	0.239647	TRUE	3	22	1
D6	125	SOX9	UNKNOWN	FAM	NFQ-MGB				28.1724	28.2189	0.0657774							TRUE	0.239647	TRUE	3	22	1
D7	126	SOX9	UNKNOWN	FAM	NFQ-MGB				28.051	28.0208	0.0427497							TRUE	0.239647	TRUE	3	22	1
D8	127	SOX9	UNKNOWN	FAM	NFQ-MGB				27.7485	27.7902	0.0590366							TRUE	0.239647	TRUE	3	22	1
D9	128	SOX9	UNKNOWN	FAM	NFQ-MGB				27.5491	27.5433	0.00820144							TRUE	0.239647	TRUE	3	22	1
D10	129	SOX9	UNKNOWN	FAM	NFQ-MGB				27.8375	27.6087	0.323554							TRUE	0.239647	TRUE	3	22	1
D11	130	SOX9	UNKNOWN	FAM	NFQ-MGB				27.5462	27.5458	0.000571848							TRUE	0.239647	TRUE	3	21	1
D12	131	SOX9	UNKNOWN	FAM	NFQ-MGB				28.4133	28.5346	0.171484							TRUE	0.239647	TRUE	3	23	1
E1	132	SOX9	UNKNOWN	FAM	NFQ-MGB				27.763	27.772	0.0127695							TRUE	0.239647	TRUE	3	22	1
E2	133	SOX9	UNKNOWN	FAM	NFQ-MGB				27.8443	27.8313	0.0183801							TRUE	0.239647	TRUE	3	22	1
E3	134	SOX9	UNKNOWN	FAM	NFQ-MGB				27.3111	27.3238	0.0180105							TRUE	0.239647	TRUE	3	21	1
E4	135	SOX9	UNKNOWN	FAM	NFQ-MGB				27.507	27.4735	0.0473542							TRUE	0.239647	TRUE	3	21	1
E5	136	SOX9	UNKNOWN	FAM	NFQ-MGB				27.3333	27.277	0.0796677							TRUE	0.239647	TRUE	3	22	1
E6	137	SOX9	UNKNOWN	FAM	NFQ-MGB				27.4873	27.4805	0.00960948							TRUE	0.239647	TRUE	3	22	1
E7	138	SOX9	UNKNOWN	FAM	NFQ-MGB				27.2502	27.2485	0.00246542							TRUE	0.239647	TRUE	3	21	1
E8	139	SOX9	UNKNOWN	FAM	NFQ-MGB				27.3939	27.3797	0.0201105							TRUE	0.239647	TRUE	3	22	1
E9	140	SOX9	UNKNOWN	FAM	NFQ-MGB				27.4225	27.4741	0.0729511							TRUE	0.239647	TRUE	3	21	1
E10	141	SOX9	UNKNOWN	FAM	NFQ-MGB				27.6438	27.711	0.0950415							TRUE	0.239647	TRUE	3	22	1
E11	142	SOX9	UNKNOWN	FAM	NFQ-MGB				26.046	26.0029	0.0609733							TRUE	0.239647	TRUE	3	20	1
E12	143	SOX9	UNKNOWN	FAM	NFQ-MGB				26.3197	26.3569	0.052695							TRUE	0.239647	TRUE	3	20	1
F1	144	SOX9	UNKNOWN	FAM	NFQ-MGB				26.8001	26.7896	0.0149139							TRUE	0.239647	TRUE	3	21	1
F2	145	SOX9	UNKNOWN	FAM	NFQ-MGB				26.7581	26.7394	0.0264372							TRUE	0.239647	TRUE	3	21	1
F3	146	SOX9	UNKNOWN	FAM	NFQ-MGB				25.9715	26.0265	0.0778577							TRUE	0.239647	TRUE	3	20	1
F4	147	SOX9	UNKNOWN	FAM	NFQ-MGB				26.3923	26.4567	0.0910763							TRUE	0.239647	TRUE	3	20	1
F5	148	SOX9	UNKNOWN	FAM	NFQ-MGB				26.5227	26.5225	0.000407307							TRUE	0.239647	TRUE	3	20	1
F6	149	SOX9	UNKNOWN	FAM	NFQ-MGB				26.9515	26.9574	0.00837138							TRUE	0.239647	TRUE	3	21	1
F7	150	SOX9	UNKNOWN	FAM	NFQ-MGB				27.6165	27.5472	0.0980976							TRUE	0.239647	TRUE	3	22	1
F8	151	SOX9	UNKNOWN	FAM	NFQ-MGB				26.3428	26.3447	0.00269875							TRUE	0.239647	TRUE	3	20	1
F9	152	SOX9	UNKNOWN	FAM	NFQ-MGB				25.9894	25.9867	0.003833							TRUE	0.239647	TRUE	3	20	1
F10	153	SOX9	UNKNOWN	FAM	NFQ-MGB				26.3726	26.4354	0.088851							TRUE	0.239647	TRUE	3	21	1
F11	154	SOX9	UNKNOWN	FAM	NFQ-MGB				25.5474	25.52	0.0386618							TRUE	0.239647	TRUE	3	20	1
F12	155	SOX9	UNKNOWN	FAM	NFQ-MGB				25.3386	25.3366	0.00277697							TRUE	0.239647	TRUE	3	20	1
G1	107	SOX9	UNKNOWN	FAM	NFQ-MGB				30.2931	30.2721	0.029693							TRUE	0.239647	TRUE	3	24	1
G2	108	SOX9	UNKNOWN	FAM	NFQ-MGB				33.2067	33.0712	0.191567							TRUE	0.239647	TRUE	3	27	1
G3	109	SOX9	UNKNOWN	FAM	NFQ-MGB				31.8208	31.7601	0.0857557							TRUE	0.239647	TRUE	3	26	1
G4	110	SOX9	UNKNOWN	FAM	NFQ-MGB				26.6398	26.6024	0.0528771							TRUE	0.239647	TRUE	3	21	1
G5	111	SOX9	UNKNOWN	FAM	NFQ-MGB				28.7596	28.6892	0.0996176							TRUE	0.239647	TRUE	3	23	1
G6	112	SOX9	UNKNOWN	FAM	NFQ-MGB				28.0438	28.0103	0.0473812							TRUE	0.239647	TRUE	3	22	1
G7	113	SOX9	UNKNOWN	FAM	NFQ-MGB				27.5762	27.5259	0.0710643							TRUE	0.239647	TRUE	3	22	1
G8	115	SOX9	UNKNOWN	FAM	NFQ-MGB				29.6278	29.5509	0.108759							TRUE	0.239647	TRUE	3	24	1
G9	116	SOX9	UNKNOWN	FAM	NFQ-MGB				29.3496	29.2677	0.115833							TRUE	0.239647	TRUE	3	23	1
G10	117	SOX9	UNKNOWN	FAM	NFQ-MGB				29.2837	29.2133	0.0995151							TRUE	0.239647	TRUE	3	23	1
G11	118	SOX9	UNKNOWN	FAM	NFQ-MGB				29.1265	29.1069	0.0277657							TRUE	0.239647	TRUE	3	23	1
G12	119	SOX9	UNKNOWN	FAM	NFQ-MGB				29.5891	29.5498	0.0556756							TRUE	0.239647	TRUE	3	24	1
H1	120	SOX9	UNKNOWN	FAM	NFQ-MGB				29.8172	29.7865	0.0433944							TRUE	0.239647	TRUE	3	24	1
H2	121	SOX9	UNKNOWN	FAM	NFQ-MGB				29.1213	29.1028	0.0260987							TRUE	0.239647	TRUE	3	23	1
H3	122	SOX9	UNKNOWN	FAM	NFQ-MGB				28.6267	28.5849	0.0591067							TRUE	0.239647	TRUE	3	23	1
H4	123	SOX9	UNKNOWN	FAM	NFQ-MGB				28.2243	28.2038	0.0289134							TRUE	0.239647	TRUE	3	22	1
H5	124	SOX9	UNKNOWN	FAM	NFQ-MGB				28.3053	28.2518	0.0756054							TRUE	0.239647	TRUE	3	23	1
H6	125	SOX9	UNKNOWN	FAM	NFQ-MGB				28.2654	28.2189	0.0657774							TRUE	0.239647	TRUE	3	22	1
H7	126	SOX9	UNKNOWN	FAM	NFQ-MGB				27.9906	28.0208	0.0427497							TRUE	0.239647	TRUE	3	22	1
H8	127	SOX9	UNKNOWN	FAM	NFQ-MGB				27.8319	27.7902	0.0590366							TRUE	0.239647	TRUE	3	22	1
H9	128	SOX9	UNKNOWN	FAM	NFQ-MGB				27.5375	27.5433	0.00820144							TRUE	0.239647	TRUE	3	22	1
H10	129	SOX9	UNKNOWN	FAM	NFQ-MGB				27.3799	27.6087	0.323554							TRUE	0.239647	TRUE	3	22	1
H11	130	SOX9	UNKNOWN	FAM	NFQ-MGB				27.5454	27.5458	0.000571848							TRUE	0.239647	TRUE	3	22	1
H12	131	SOX9	UNKNOWN	FAM	NFQ-MGB				28.6559	28.5346	0.171484							TRUE	0.239647	TRUE	3	23	1
Analysis Type	Singleplex
Endogenous Control	SOX9
RQ Min/Max Confidence Level	95.0
Reference Sample	122
