# Supplementary material for: A conserved NR5A1-responsive enhancer regulates SRY in testis-determination
Source: Nat Commun. 2024 Mar 30;15:2796. doi: 10.1038/s41467-024-47162-2 (PMC10981742; doi:10.1038/s41467-024-47162-2)
Supplement: Supplementary file 53 — Source Data [file 41467_2024_47162_MOESM53_ESM.zip › Source_Data_54.xls]

## Sheet: Results
Block Type	96well
Chemistry	TAQMAN
Experiment File Name	D:\Users\Administrator\Desktop\qPCR_data\Denis\qPCR65_RPL19_SRY_SOX9_FGF9_59_70_220420.eds
Experiment Run End Time	2022-04-20 15:14:01 PM UTC
Instrument Type	steponeplus
Passive Reference	ROX
Well	Sample Name	Target Name	Task	Reporter	Quencher	RQ	RQ Min	RQ Max	Cт	Cт Mean	Cт SD	ΔCт	ΔCт Mean	ΔCт SE	HK Control ΔCт Mean	HK Control ΔCт SE	ΔΔCт	Automatic Ct Threshold	Ct Threshold	Automatic Baseline	Baseline Start	Baseline End	Efficiency	Comments	HIGHSD
A1	59-22	RPL19	UNKNOWN	FAM	NFQ-MGB				21.9811	21.9759	0.00730455							TRUE	0.621256	TRUE	3	14	1		N
A2	60-22	RPL19	UNKNOWN	FAM	NFQ-MGB				21.4657	21.4495	0.0228685							TRUE	0.621256	TRUE	3	14	1		N
A3	61-22	RPL19	UNKNOWN	FAM	NFQ-MGB				21.6577	21.621	0.0519263							TRUE	0.621256	TRUE	3	13	1		N
A4	62-22	RPL19	UNKNOWN	FAM	NFQ-MGB				21.4994	21.2811	0.30877							TRUE	0.621256	TRUE	3	14	1		N
A5	63-22	RPL19	UNKNOWN	FAM	NFQ-MGB				21.513	21.414	0.140072							TRUE	0.621256	TRUE	3	13	1		N
A6	64-22	RPL19	UNKNOWN	FAM	NFQ-MGB				21.7011	21.7497	0.0688147							TRUE	0.621256	TRUE	3	14	1		N
A7	65-22	RPL19	UNKNOWN	FAM	NFQ-MGB				21.8013	21.7917	0.0135531							TRUE	0.621256	TRUE	3	14	1		N
A8	66-22	RPL19	UNKNOWN	FAM	NFQ-MGB				21.599	21.6218	0.0322528							TRUE	0.621256	TRUE	3	13	1		N
A9	67-22	RPL19	UNKNOWN	FAM	NFQ-MGB				21.425	21.4851	0.0849707							TRUE	0.621256	TRUE	3	14	1		N
A10	68-22	RPL19	UNKNOWN	FAM	NFQ-MGB				21.6493	21.6184	0.0436925							TRUE	0.621256	TRUE	3	14	1		N
A11	69-22	RPL19	UNKNOWN	FAM	NFQ-MGB				21.3824	21.3912	0.0124674							TRUE	0.621256	TRUE	3	14	1		N
A12	70-22	RPL19	UNKNOWN	FAM	NFQ-MGB				21.5062	21.4683	0.053573							TRUE	0.621256	TRUE	3	14	1		N
B1	59-22	RPL19	UNKNOWN	FAM	NFQ-MGB				21.9707	21.9759	0.00730455							TRUE	0.621256	TRUE	3	14	1		N
B2	60-22	RPL19	UNKNOWN	FAM	NFQ-MGB				21.4334	21.4495	0.0228685							TRUE	0.621256	TRUE	3	13	1		N
B3	61-22	RPL19	UNKNOWN	FAM	NFQ-MGB				21.5842	21.621	0.0519263							TRUE	0.621256	TRUE	3	13	1		N
B4	62-22	RPL19	UNKNOWN	FAM	NFQ-MGB				21.0627	21.2811	0.30877							TRUE	0.621256	TRUE	3	13	1		N
B5	63-22	RPL19	UNKNOWN	FAM	NFQ-MGB				21.315	21.414	0.140072							TRUE	0.621256	TRUE	3	13	1		N
B6	64-22	RPL19	UNKNOWN	FAM	NFQ-MGB				21.7984	21.7497	0.0688147							TRUE	0.621256	TRUE	3	14	1		N
B7	65-22	RPL19	UNKNOWN	FAM	NFQ-MGB				21.7821	21.7917	0.0135531							TRUE	0.621256	TRUE	3	13	1		N
B8	66-22	RPL19	UNKNOWN	FAM	NFQ-MGB				21.6446	21.6218	0.0322528							TRUE	0.621256	TRUE	3	14	1		N
B9	67-22	RPL19	UNKNOWN	FAM	NFQ-MGB				21.5452	21.4851	0.0849707							TRUE	0.621256	TRUE	3	13	1		N
B10	68-22	RPL19	UNKNOWN	FAM	NFQ-MGB				21.5875	21.6184	0.0436925							TRUE	0.621256	TRUE	3	14	1		N
B11	69-22	RPL19	UNKNOWN	FAM	NFQ-MGB				21.4	21.3912	0.0124674							TRUE	0.621256	TRUE	3	14	1		N
B12	70-22	RPL19	UNKNOWN	FAM	NFQ-MGB				21.4304	21.4683	0.053573							TRUE	0.621256	TRUE	3	13	1		N
C1	59-22	SRY	UNKNOWN	FAM	NFQ-MGB	1	0.65312	1.53111	34.044	33.9013	0.201871		11.9254	0.142837			0	TRUE	0.480177	TRUE	3	27	1		N
C2	60-22	SRY	UNKNOWN	FAM	NFQ-MGB	0.685817	0.453359	1.03747	34.0568	33.919	0.194944		12.4695	0.138791			0.544104	TRUE	0.480177	TRUE	3	27	1		N
C3	61-22	SRY	UNKNOWN	FAM	NFQ-MGB	1.02737	0.785444	1.34382	33.5896	33.5073	0.116255		11.8864	0.0900322			-0.0389585	TRUE	0.480177	TRUE	3	27	1		N
C4	62-22	SRY	UNKNOWN	FAM	NFQ-MGB	0.690808	0.316897	1.5059	33.8836	33.7401	0.203012		12.459	0.261297			0.533643	TRUE	0.480177	TRUE	3	27	1		N
C5	63-22	SRY	UNKNOWN	FAM	NFQ-MGB	0.787859	0.56185	1.10478	33.6282	33.6833	0.0779818		12.2693	0.113361			0.343991	TRUE	0.480177	TRUE	3	27	1		N
C6	64-22	SRY	UNKNOWN	FAM	NFQ-MGB	0.908491	0.281331	2.93376	33.4235	33.8135	0.551596		12.0638	0.393061			0.138455	TRUE	0.480177	TRUE	3	26	1		Y
C7	65-22	SRY	UNKNOWN	FAM	NFQ-MGB	0.303823	0.0598347	1.54272	34.891	35.4358	0.770374		13.6441	0.544821			1.7187	TRUE	0.480177	TRUE	3	28	1		Y
C8	66-22	SRY	UNKNOWN	FAM	NFQ-MGB	0.321975	0.0581463	1.78289	34.6087	35.1821	0.810943		13.5603	0.573877			1.63498	TRUE	0.480177	TRUE	3	28	1		Y
C9	67-22	SRY	UNKNOWN	FAM	NFQ-MGB	0.352954	0.216383	0.575723	35.0656	34.9129	0.215897		13.4278	0.16406			1.50245	TRUE	0.480177	TRUE	3	28	1		N
C10	68-22	SRY	UNKNOWN	FAM	NFQ-MGB	0.389234	0.297037	0.510047	34.8198	34.905	0.120509		13.2866	0.0906406			1.36129	TRUE	0.480177	TRUE	3	28	1		N
C11	69-22	SRY	UNKNOWN	FAM	NFQ-MGB	0.399136	0.201009	0.792551	34.4117	34.6416	0.325034		13.2504	0.230003			1.32505	TRUE	0.480177	TRUE	3	28	1		N
C12	70-22	SRY	UNKNOWN	FAM	NFQ-MGB	0.397234	0.239172	0.659754	34.8914	34.7256	0.234536		13.2573	0.170114			1.33194	TRUE	0.480177	TRUE	3	28	1		N
D1	59-22	SRY	UNKNOWN	FAM	NFQ-MGB	1	0.65312	1.53111	33.7585	33.9013	0.201871		11.9254	0.142837			0	TRUE	0.480177	TRUE	3	27	1		N
D2	60-22	SRY	UNKNOWN	FAM	NFQ-MGB	0.685817	0.453359	1.03747	33.7812	33.919	0.194944		12.4695	0.138791			0.544104	TRUE	0.480177	TRUE	3	27	1		N
D3	61-22	SRY	UNKNOWN	FAM	NFQ-MGB	1.02737	0.785444	1.34382	33.4251	33.5073	0.116255		11.8864	0.0900322			-0.0389585	TRUE	0.480177	TRUE	3	27	1		N
D4	62-22	SRY	UNKNOWN	FAM	NFQ-MGB	0.690808	0.316897	1.5059	33.5965	33.7401	0.203012		12.459	0.261297			0.533643	TRUE	0.480177	TRUE	3	27	1		N
D5	63-22	SRY	UNKNOWN	FAM	NFQ-MGB	0.787859	0.56185	1.10478	33.7385	33.6833	0.0779818		12.2693	0.113361			0.343991	TRUE	0.480177	TRUE	3	27	1		N
D6	64-22	SRY	UNKNOWN	FAM	NFQ-MGB	0.908491	0.281331	2.93376	34.2036	33.8135	0.551596		12.0638	0.393061			0.138455	TRUE	0.480177	TRUE	3	27	1		Y
D7	65-22	SRY	UNKNOWN	FAM	NFQ-MGB	0.303823	0.0598347	1.54272	35.9805	35.4358	0.770374		13.6441	0.544821			1.7187	TRUE	0.480177	TRUE	3	29	1		Y
D8	66-22	SRY	UNKNOWN	FAM	NFQ-MGB	0.321975	0.0581463	1.78289	35.7556	35.1821	0.810943		13.5603	0.573877			1.63498	TRUE	0.480177	TRUE	3	29	1		Y
D9	67-22	SRY	UNKNOWN	FAM	NFQ-MGB	0.352954	0.216383	0.575723	34.7603	34.9129	0.215897		13.4278	0.16406			1.50245	TRUE	0.480177	TRUE	3	28	1		N
D10	68-22	SRY	UNKNOWN	FAM	NFQ-MGB	0.389234	0.297037	0.510047	34.9902	34.905	0.120509		13.2866	0.0906406			1.36129	TRUE	0.480177	TRUE	3	28	1		N
D11	69-22	SRY	UNKNOWN	FAM	NFQ-MGB	0.399136	0.201009	0.792551	34.8714	34.6416	0.325034		13.2504	0.230003			1.32505	TRUE	0.480177	TRUE	3	28	1		N
D12	70-22	SRY	UNKNOWN	FAM	NFQ-MGB	0.397234	0.239172	0.659754	34.5597	34.7256	0.234536		13.2573	0.170114			1.33194	TRUE	0.480177	TRUE	3	28	1		N
E1	59-22	SOX9	UNKNOWN	FAM	NFQ-MGB	1	0.781201	1.28008	31.461	31.3783	0.116861		9.40242	0.0827943			0	TRUE	0.212055	TRUE	3	26	1		N
E2	60-22	SOX9	UNKNOWN	FAM	NFQ-MGB	3.00985	2.62283	3.45398	29.3055	29.2623	0.0611284		7.81273	0.0461501			-1.58969	TRUE	0.212055	TRUE	3	24	1		N
E3	61-22	SOX9	UNKNOWN	FAM	NFQ-MGB	1.07068	0.908734	1.26148	30.9658	30.9249	0.0578875		9.3039	0.0549877			-0.0985231	TRUE	0.212055	TRUE	3	25	1		N
E4	62-22	SOX9	UNKNOWN	FAM	NFQ-MGB	1.84657	0.898485	3.79509	29.6953	29.7986	0.146114		8.51757	0.241545			-0.884851	TRUE	0.212055	TRUE	3	24	1		N
E5	63-22	SOX9	UNKNOWN	FAM	NFQ-MGB	1.31414	0.8985	1.92206	30.5026	30.4223	0.113515		9.0083	0.127487			-0.394121	TRUE	0.212055	TRUE	3	25	1		N
E6	64-22	SOX9	UNKNOWN	FAM	NFQ-MGB	2.39523	1.79195	3.2016	29.9763	29.892	0.119154		8.14226	0.097296			-1.26016	TRUE	0.212055	TRUE	3	24	1		N
E7	65-22	SOX9	UNKNOWN	FAM	NFQ-MGB	7.3314	4.94583	10.8676	28.4517	28.32	0.18616		6.52833	0.131983			-2.87409	TRUE	0.212055	TRUE	3	23	1		N
E8	66-22	SOX9	UNKNOWN	FAM	NFQ-MGB	6.63648	5.45324	8.07647	28.232	28.2938	0.0873539		6.672	0.0658443			-2.73042	TRUE	0.212055	TRUE	3	23	1		N
E9	67-22	SOX9	UNKNOWN	FAM	NFQ-MGB	1.07534	0.627806	1.84188	30.6126	30.7828	0.240627		9.29763	0.180446			-0.104787	TRUE	0.212055	TRUE	3	25	1		N
E10	68-22	SOX9	UNKNOWN	FAM	NFQ-MGB	3.85957	3.41169	4.36624	29.0998	29.0723	0.0388857		7.45398	0.041359			-1.94844	TRUE	0.212055	TRUE	3	23	1		N
E11	69-22	SOX9	UNKNOWN	FAM	NFQ-MGB	7.81847	7.38849	8.27347	27.8435	27.8267	0.0237492		6.43553	0.0189666			-2.96689	TRUE	0.212055	TRUE	3	22	1		N
E12	70-22	SOX9	UNKNOWN	FAM	NFQ-MGB	10.4259	8.52979	12.7435	27.5442	27.4886	0.0786764		6.02032	0.0673054			-3.3821	TRUE	0.212055	TRUE	3	22	1		N
F1	59-22	SOX9	UNKNOWN	FAM	NFQ-MGB	1	0.781201	1.28008	31.2957	31.3783	0.116861		9.40242	0.0827943			0	TRUE	0.212055	TRUE	3	26	1		N
F2	60-22	SOX9	UNKNOWN	FAM	NFQ-MGB	3.00985	2.62283	3.45398	29.219	29.2623	0.0611284		7.81273	0.0461501			-1.58969	TRUE	0.212055	TRUE	3	24	1		N
F3	61-22	SOX9	UNKNOWN	FAM	NFQ-MGB	1.07068	0.908734	1.26148	30.8839	30.9249	0.0578875		9.3039	0.0549877			-0.0985231	TRUE	0.212055	TRUE	3	25	1		N
F4	62-22	SOX9	UNKNOWN	FAM	NFQ-MGB	1.84657	0.898485	3.79509	29.902	29.7986	0.146114		8.51757	0.241545			-0.884851	TRUE	0.212055	TRUE	3	24	1		N
F5	63-22	SOX9	UNKNOWN	FAM	NFQ-MGB	1.31414	0.8985	1.92206	30.342	30.4223	0.113515		9.0083	0.127487			-0.394121	TRUE	0.212055	TRUE	3	25	1		N
F6	64-22	SOX9	UNKNOWN	FAM	NFQ-MGB	2.39523	1.79195	3.2016	29.8077	29.892	0.119154		8.14226	0.097296			-1.26016	TRUE	0.212055	TRUE	3	24	1		N
F7	65-22	SOX9	UNKNOWN	FAM	NFQ-MGB	7.3314	4.94583	10.8676	28.1884	28.32	0.18616		6.52833	0.131983			-2.87409	TRUE	0.212055	TRUE	3	23	1		N
F8	66-22	SOX9	UNKNOWN	FAM	NFQ-MGB	6.63648	5.45324	8.07647	28.3556	28.2938	0.0873539		6.672	0.0658443			-2.73042	TRUE	0.212055	TRUE	3	23	1		N
F9	67-22	SOX9	UNKNOWN	FAM	NFQ-MGB	1.07534	0.627806	1.84188	30.9529	30.7828	0.240627		9.29763	0.180446			-0.104787	TRUE	0.212055	TRUE	3	25	1		N
F10	68-22	SOX9	UNKNOWN	FAM	NFQ-MGB	3.85957	3.41169	4.36624	29.0449	29.0723	0.0388857		7.45398	0.041359			-1.94844	TRUE	0.212055	TRUE	3	23	1		N
F11	69-22	SOX9	UNKNOWN	FAM	NFQ-MGB	7.81847	7.38849	8.27347	27.8099	27.8267	0.0237492		6.43553	0.0189666			-2.96689	TRUE	0.212055	TRUE	3	22	1		N
F12	70-22	SOX9	UNKNOWN	FAM	NFQ-MGB	10.4259	8.52979	12.7435	27.433	27.4886	0.0786764		6.02032	0.0673054			-3.3821	TRUE	0.212055	TRUE	3	22	1		N
G1	59-22	FGF9	UNKNOWN	FAM	NFQ-MGB	1	0.723252	1.38264	34.7473	34.8558	0.153463		12.8799	0.108638			0	TRUE	0.961646	TRUE	3	28	1		N
G2	60-22	FGF9	UNKNOWN	FAM	NFQ-MGB	1.30437	1.22782	1.38571	33.9338	33.9461	0.0173119		12.4965	0.0202814			-0.383358	TRUE	0.961646	TRUE	3	27	1		N
G3	61-22	FGF9	UNKNOWN	FAM	NFQ-MGB	1.23001	0.843689	1.79324	34.3231	34.2022	0.171061		12.5812	0.126408			-0.298675	TRUE	0.961646	TRUE	3	28	1		N
G4	62-22	FGF9	UNKNOWN	FAM	NFQ-MGB	1.28808	0.538363	3.08185	33.9904	33.7957	0.275294		12.5147	0.292511			-0.365224	TRUE	0.961646	TRUE	3	27	1		N
G5	63-22	FGF9	UNKNOWN	FAM	NFQ-MGB	1.0202	0.613644	1.6961	34.1263	34.265	0.196174		12.8511	0.170447			-0.0288477	TRUE	0.961646	TRUE	3	27	1		N
G6	64-22	FGF9	UNKNOWN	FAM	NFQ-MGB	1.42699	1.21396	1.67739	34.1406	34.1167	0.033793		12.3669	0.0542099			-0.512973	TRUE	0.961646	TRUE	3	27	1		N
G7	65-22	FGF9	UNKNOWN	FAM	NFQ-MGB	2.83225	2.65805	3.01786	33.1887	33.1697	0.0268769		11.378	0.0212844			-1.50195	TRUE	0.961646	TRUE	3	26	1		N
G8	66-22	FGF9	UNKNOWN	FAM	NFQ-MGB	2.77394	2.53243	3.0385	33.0094	33.0298	0.0287327		11.408	0.0305435			-1.47194	TRUE	0.961646	TRUE	3	26	1		N
G9	67-22	FGF9	UNKNOWN	FAM	NFQ-MGB	1.83617	1.41511	2.38251	33.5517	33.4883	0.0896426		12.0032	0.0873379			-0.876699	TRUE	0.961646	TRUE	3	27	1		N
G10	68-22	FGF9	UNKNOWN	FAM	NFQ-MGB	2.74934	2.4981	3.02586	33.0303	33.0392	0.0124917		11.4208	0.0321331			-1.45909	TRUE	0.961646	TRUE	3	26	1		N
G11	69-22	FGF9	UNKNOWN	FAM	NFQ-MGB	3.08868	2.14218	4.45339	32.7665	32.6441	0.173068		11.2529	0.122695			-1.62699	TRUE	0.961646	TRUE	3	26	1		N
G12	70-22	FGF9	UNKNOWN	FAM	NFQ-MGB	2.86454	1.99136	4.12061	32.714	32.8299	0.163878		11.3616	0.121914			-1.5183	TRUE	0.961646	TRUE	3	26	1		N
H1	59-22	FGF9	UNKNOWN	FAM	NFQ-MGB	1	0.723252	1.38264	34.9643	34.8558	0.153463		12.8799	0.108638			0	TRUE	0.961646	TRUE	3	28	1		N
H2	60-22	FGF9	UNKNOWN	FAM	NFQ-MGB	1.30437	1.22782	1.38571	33.9583	33.9461	0.0173119		12.4965	0.0202814			-0.383358	TRUE	0.961646	TRUE	3	27	1		N
H3	61-22	FGF9	UNKNOWN	FAM	NFQ-MGB	1.23001	0.843689	1.79324	34.0812	34.2022	0.171061		12.5812	0.126408			-0.298675	TRUE	0.961646	TRUE	3	27	1		N
H4	62-22	FGF9	UNKNOWN	FAM	NFQ-MGB	1.28808	0.538363	3.08185	33.6011	33.7957	0.275294		12.5147	0.292511			-0.365224	TRUE	0.961646	TRUE	3	26	1		N
H5	63-22	FGF9	UNKNOWN	FAM	NFQ-MGB	1.0202	0.613644	1.6961	34.4038	34.265	0.196174		12.8511	0.170447			-0.0288477	TRUE	0.961646	TRUE	3	28	1		N
H6	64-22	FGF9	UNKNOWN	FAM	NFQ-MGB	1.42699	1.21396	1.67739	34.0928	34.1167	0.033793		12.3669	0.0542099			-0.512973	TRUE	0.961646	TRUE	3	27	1		N
H7	65-22	FGF9	UNKNOWN	FAM	NFQ-MGB	2.83225	2.65805	3.01786	33.1507	33.1697	0.0268769		11.378	0.0212844			-1.50195	TRUE	0.961646	TRUE	3	26	1		N
H8	66-22	FGF9	UNKNOWN	FAM	NFQ-MGB	2.77394	2.53243	3.0385	33.0501	33.0298	0.0287327		11.408	0.0305435			-1.47194	TRUE	0.961646	TRUE	3	25	1		N
H9	67-22	FGF9	UNKNOWN	FAM	NFQ-MGB	1.83617	1.41511	2.38251	33.4249	33.4883	0.0896426		12.0032	0.0873379			-0.876699	TRUE	0.961646	TRUE	3	27	1		N
H10	68-22	FGF9	UNKNOWN	FAM	NFQ-MGB	2.74934	2.4981	3.02586	33.048	33.0392	0.0124917		11.4208	0.0321331			-1.45909	TRUE	0.961646	TRUE	3	26	1		N
H11	69-22	FGF9	UNKNOWN	FAM	NFQ-MGB	3.08868	2.14218	4.45339	32.5217	32.6441	0.173068		11.2529	0.122695			-1.62699	TRUE	0.961646	TRUE	3	26	1		N
H12	70-22	FGF9	UNKNOWN	FAM	NFQ-MGB	2.86454	1.99136	4.12061	32.9458	32.8299	0.163878		11.3616	0.121914			-1.5183	TRUE	0.961646	TRUE	3	26	1		N
Analysis Type	Singleplex
Endogenous Control	RPL19
RQ Min/Max Confidence Level	95.0
Reference Sample	59-22
