# Supplementary material for: A conserved NR5A1-responsive enhancer regulates SRY in testis-determination
Source: Nat Commun. 2024 Mar 30;15:2796. doi: 10.1038/s41467-024-47162-2 (PMC10981742; doi:10.1038/s41467-024-47162-2)
Supplement: Supplementary file 53 — Source Data [file 41467_2024_47162_MOESM53_ESM.zip › Source_Data_55.xls]

## Sheet: Results
Block Type	96well
Chemistry	TAQMAN
Experiment File Name	D:\Users\Administrator\Desktop\qPCR_data\Denis\qPCR66_RPL19_SRY_SOX9_FGF9_71_82_220420.eds
Experiment Run End Time	2022-04-20 16:54:16 PM UTC
Instrument Type	steponeplus
Passive Reference	ROX
Well	Sample Name	Target Name	Task	Reporter	Quencher	RQ	RQ Min	RQ Max	Cт	Cт Mean	Cт SD	ΔCт	ΔCт Mean	ΔCт SE	HK Control ΔCт Mean	HK Control ΔCт SE	ΔΔCт	Automatic Ct Threshold	Ct Threshold	Automatic Baseline	Baseline Start	Baseline End	Efficiency	Comments	NOAMP	EXPFAIL
A1	71-22	RPL19	UNKNOWN	FAM	NFQ-MGB				20.3128	20.2556	0.0808518							TRUE	0.298414	TRUE	3	14	1		N	N
A2	72-22	RPL19	UNKNOWN	FAM	NFQ-MGB				19.5403	19.5795	0.0554248							TRUE	0.298414	TRUE	3	13	1		N	N
A3	73-22	RPL19	UNKNOWN	FAM	NFQ-MGB				19.8889	19.859	0.0423208							TRUE	0.298414	TRUE	3	13	1		N	N
A4	74-22	RPL19	UNKNOWN	FAM	NFQ-MGB				19.3304	19.1976	0.187897							TRUE	0.298414	TRUE	3	13	1		N	N
A5	75-22	RPL19	UNKNOWN	FAM	NFQ-MGB				20.0119	19.9911	0.0294286							TRUE	0.298414	TRUE	3	14	1		N	N
A6	76-22	RPL19	UNKNOWN	FAM	NFQ-MGB				36.4057	36.6887	0.400248							TRUE	0.298414	TRUE	3	30	1		N	N
A7	77-22	RPL19	UNKNOWN	FAM	NFQ-MGB				22.7126	22.6803	0.045675							TRUE	0.298414	TRUE	3	17	1		N	N
A8	78-22	RPL19	UNKNOWN	FAM	NFQ-MGB				19.9416	19.8374	0.147322							TRUE	0.298414	TRUE	3	13	1		N	N
A9	79-22	RPL19	UNKNOWN	FAM	NFQ-MGB				19.3086	19.3531	0.0629411							TRUE	0.298414	TRUE	3	12	1		N	N
A10	80-22	RPL19	UNKNOWN	FAM	NFQ-MGB				19.5963	19.5009	0.135001							TRUE	0.298414	TRUE	3	13	1		N	N
A11	81-22	RPL19	UNKNOWN	FAM	NFQ-MGB				19.3319	19.2254	0.150558							TRUE	0.298414	TRUE	3	12	1		N	N
A12	82-22	RPL19	UNKNOWN	FAM	NFQ-MGB				19.7555	19.7017	0.0760666							TRUE	0.298414	TRUE	3	13	1		N	N
B1	71-22	RPL19	UNKNOWN	FAM	NFQ-MGB				20.1984	20.2556	0.0808518							TRUE	0.298414	TRUE	3	13	1		N	N
B2	72-22	RPL19	UNKNOWN	FAM	NFQ-MGB				19.6187	19.5795	0.0554248							TRUE	0.298414	TRUE	3	13	1		N	N
B3	73-22	RPL19	UNKNOWN	FAM	NFQ-MGB				19.8291	19.859	0.0423208							TRUE	0.298414	TRUE	3	13	1		N	N
B4	74-22	RPL19	UNKNOWN	FAM	NFQ-MGB				19.0647	19.1976	0.187897							TRUE	0.298414	TRUE	3	13	1		N	N
B5	75-22	RPL19	UNKNOWN	FAM	NFQ-MGB				19.9702	19.9911	0.0294286							TRUE	0.298414	TRUE	3	14	1		N	N
B6	76-22	RPL19	UNKNOWN	FAM	NFQ-MGB				36.9718	36.6887	0.400248							TRUE	0.298414	TRUE	3	31	1		N	N
B7	77-22	RPL19	UNKNOWN	FAM	NFQ-MGB				22.648	22.6803	0.045675							TRUE	0.298414	TRUE	3	16	1		N	N
B8	78-22	RPL19	UNKNOWN	FAM	NFQ-MGB				19.7333	19.8374	0.147322							TRUE	0.298414	TRUE	3	13	1		N	N
B9	79-22	RPL19	UNKNOWN	FAM	NFQ-MGB				19.3976	19.3531	0.0629411							TRUE	0.298414	TRUE	3	13	1		N	N
B10	80-22	RPL19	UNKNOWN	FAM	NFQ-MGB				19.4054	19.5009	0.135001							TRUE	0.298414	TRUE	3	13	1		N	N
B11	81-22	RPL19	UNKNOWN	FAM	NFQ-MGB				19.1189	19.2254	0.150558							TRUE	0.298414	TRUE	3	13	1		N	N
B12	82-22	RPL19	UNKNOWN	FAM	NFQ-MGB				19.6479	19.7017	0.0760666							TRUE	0.298414	TRUE	3	13	1		N	N
C1	71-22	SRY	UNKNOWN	FAM	NFQ-MGB	1	0.84322	1.18593	28.2624	28.2615	0.00131768		8.00587	0.0571785			0	TRUE	0.0516773	TRUE	3	25	1		N	N
C2	72-22	SRY	UNKNOWN	FAM	NFQ-MGB	0.823517	0.713554	0.950424	27.8377	27.8655	0.0393335		8.286	0.0480574			0.28013	TRUE	0.0516773	TRUE	3	24	1		N	N
C3	73-22	SRY	UNKNOWN	FAM	NFQ-MGB	0.855433	0.565546	1.29391	27.9547	28.0902	0.19161		8.23114	0.138754			0.225273	TRUE	0.0516773	TRUE	3	25	1		N	N
C4	74-22	SRY	UNKNOWN	FAM	NFQ-MGB	0.722647	0.476853	1.09514	27.7142	27.6721	0.0596138		8.4745	0.13939			0.468637	TRUE	0.0516773	TRUE	3	24	1		N	N
C5	75-22	SRY	UNKNOWN	FAM	NFQ-MGB	1.08176	0.875112	1.33722	27.9515	27.8835	0.0961231		7.89248	0.0710834			-0.113386	TRUE	0.0516773	TRUE	3	25	1		N	N
C6	76-22	SRY	UNKNOWN	FAM	NFQ-MGB				Undetermined	37.0615								TRUE	0.0516773	TRUE	3	39	1		Y	Y
C7	77-22	SRY	UNKNOWN	FAM	NFQ-MGB	5.85285	5.17149	6.62398	28.1631	28.137	0.0368546		5.45673	0.0414998			-2.54914	TRUE	0.0516773	TRUE	3	25	1		N	N
C8	78-22	SRY	UNKNOWN	FAM	NFQ-MGB	0.438464	0.255137	0.75352	29.1815	29.0328	0.210295		9.19534	0.18156			1.18947	TRUE	0.0516773	TRUE	3	26	1		N	N
C9	79-22	SRY	UNKNOWN	FAM	NFQ-MGB	0.446977	0.28087	0.711321	28.67	28.5207	0.211135		9.16759	0.155787			1.16173	TRUE	0.0516773	TRUE	3	25	1		N	N
C10	80-22	SRY	UNKNOWN	FAM	NFQ-MGB	0.561171	0.36344	0.866481	28.4502	28.3402	0.155591		8.83935	0.14566			0.833487	TRUE	0.0516773	TRUE	3	25	1		N	N
C11	81-22	SRY	UNKNOWN	FAM	NFQ-MGB	0.473246	0.25239	0.887364	28.1287	28.3106	0.257281		9.08521	0.210785			1.07934	TRUE	0.0516773	TRUE	3	25	1		N	N
C12	82-22	SRY	UNKNOWN	FAM	NFQ-MGB	0.669569	0.491199	0.912712	28.3751	28.2862	0.125669		8.58456	0.103872			0.578694	TRUE	0.0516773	TRUE	3	25	1		N	N
D1	71-22	SRY	UNKNOWN	FAM	NFQ-MGB	1	0.84322	1.18593	28.2605	28.2615	0.00131768		8.00587	0.0571785			0	TRUE	0.0516773	TRUE	3	25	1		N	N
D2	72-22	SRY	UNKNOWN	FAM	NFQ-MGB	0.823517	0.713554	0.950424	27.8933	27.8655	0.0393335		8.286	0.0480574			0.28013	TRUE	0.0516773	TRUE	3	24	1		N	N
D3	73-22	SRY	UNKNOWN	FAM	NFQ-MGB	0.855433	0.565546	1.29391	28.2256	28.0902	0.19161		8.23114	0.138754			0.225273	TRUE	0.0516773	TRUE	3	25	1		N	N
D4	74-22	SRY	UNKNOWN	FAM	NFQ-MGB	0.722647	0.476853	1.09514	27.6299	27.6721	0.0596138		8.4745	0.13939			0.468637	TRUE	0.0516773	TRUE	3	24	1		N	N
D5	75-22	SRY	UNKNOWN	FAM	NFQ-MGB	1.08176	0.875112	1.33722	27.8156	27.8835	0.0961231		7.89248	0.0710834			-0.113386	TRUE	0.0516773	TRUE	3	24	1		N	N
D6	76-22	SRY	UNKNOWN	FAM	NFQ-MGB	198.511			37.0615	37.0615			0.372789				-7.63308	TRUE	0.0516773	TRUE	3	34	1		N	N
D7	77-22	SRY	UNKNOWN	FAM	NFQ-MGB	5.85285	5.17149	6.62398	28.111	28.137	0.0368546		5.45673	0.0414998			-2.54914	TRUE	0.0516773	TRUE	3	25	1		N	N
D8	78-22	SRY	UNKNOWN	FAM	NFQ-MGB	0.438464	0.255137	0.75352	28.8841	29.0328	0.210295		9.19534	0.18156			1.18947	TRUE	0.0516773	TRUE	3	25	1		N	N
D9	79-22	SRY	UNKNOWN	FAM	NFQ-MGB	0.446977	0.28087	0.711321	28.3714	28.5207	0.211135		9.16759	0.155787			1.16173	TRUE	0.0516773	TRUE	3	25	1		N	N
D10	80-22	SRY	UNKNOWN	FAM	NFQ-MGB	0.561171	0.36344	0.866481	28.2302	28.3402	0.155591		8.83935	0.14566			0.833487	TRUE	0.0516773	TRUE	3	25	1		N	N
D11	81-22	SRY	UNKNOWN	FAM	NFQ-MGB	0.473246	0.25239	0.887364	28.4925	28.3106	0.257281		9.08521	0.210785			1.07934	TRUE	0.0516773	TRUE	3	25	1		N	N
D12	82-22	SRY	UNKNOWN	FAM	NFQ-MGB	0.669569	0.491199	0.912712	28.1974	28.2862	0.125669		8.58456	0.103872			0.578694	TRUE	0.0516773	TRUE	3	25	1		N	N
E1	71-22	SOX9	UNKNOWN	FAM	NFQ-MGB	1	0.843055	1.18616	28.9059	28.903	0.00409735		8.64738	0.0572442			0	TRUE	0.23439	TRUE	3	23	1		N	N
E2	72-22	SOX9	UNKNOWN	FAM	NFQ-MGB	0.58847	0.482456	0.717779	28.938	28.9918	0.0761583		9.41234	0.0666033			0.76496	TRUE	0.23439	TRUE	3	23	1		N	N
E3	73-22	SOX9	UNKNOWN	FAM	NFQ-MGB	0.732568	0.657141	0.816653	28.9346	28.9554	0.0293895		9.09635	0.0364335			0.448965	TRUE	0.23439	TRUE	3	23	1		N	N
E4	74-22	SOX9	UNKNOWN	FAM	NFQ-MGB	0.399607	0.248785	0.641862	29.0811	29.1683	0.123255		9.97073	0.158898			1.32335	TRUE	0.23439	TRUE	3	23	1		N	N
E5	75-22	SOX9	UNKNOWN	FAM	NFQ-MGB	0.408618	0.359862	0.463978	29.8924	29.9296	0.0525736		9.93856	0.042603			1.29118	TRUE	0.23439	TRUE	3	24	1		N	N
E6	76-22	SOX9	UNKNOWN	FAM	NFQ-MGB				Undetermined									TRUE	0.23439	TRUE	3	39	1		N	Y
E7	77-22	SOX9	UNKNOWN	FAM	NFQ-MGB	0.0553244	0.0396466	0.0772019	35.3967	35.5036	0.151259		12.8233	0.111726			4.17594	TRUE	0.23439	TRUE	3	29	1		N	N
E8	78-22	SOX9	UNKNOWN	FAM	NFQ-MGB	1.37819	0.992716	1.91334	27.9867	28.0221	0.0499895		8.18461	0.110006			-0.462772	TRUE	0.23439	TRUE	3	22	1		N	N
E9	79-22	SOX9	UNKNOWN	FAM	NFQ-MGB	0.731405	0.529358	1.01057	28.3529	28.4517	0.139791		9.09864	0.108405			0.451257	TRUE	0.23439	TRUE	3	23	1		N	N
E10	80-22	SOX9	UNKNOWN	FAM	NFQ-MGB	0.53995	0.398738	0.731173	29.0723	29.0374	0.049419		9.53648	0.101655			0.889102	TRUE	0.23439	TRUE	3	23	1		N	N
E11	81-22	SOX9	UNKNOWN	FAM	NFQ-MGB	0.413394	0.260138	0.656938	29.0341	29.1472	0.159918		9.92179	0.155308			1.27441	TRUE	0.23439	TRUE	3	23	1		N	N
E12	82-22	SOX9	UNKNOWN	FAM	NFQ-MGB	0.628588	0.455038	0.868328	29.1129	29.0189	0.132991		9.3172	0.108335			0.669814	TRUE	0.23439	TRUE	3	23	1		N	N
F1	71-22	SOX9	UNKNOWN	FAM	NFQ-MGB	1	0.843055	1.18616	28.9001	28.903	0.00409735		8.64738	0.0572442			0	TRUE	0.23439	TRUE	3	23	1		N	N
F2	72-22	SOX9	UNKNOWN	FAM	NFQ-MGB	0.58847	0.482456	0.717779	29.0457	28.9918	0.0761583		9.41234	0.0666033			0.76496	TRUE	0.23439	TRUE	3	23	1		N	N
F3	73-22	SOX9	UNKNOWN	FAM	NFQ-MGB	0.732568	0.657141	0.816653	28.9761	28.9554	0.0293895		9.09635	0.0364335			0.448965	TRUE	0.23439	TRUE	3	23	1		N	N
F4	74-22	SOX9	UNKNOWN	FAM	NFQ-MGB	0.399607	0.248785	0.641862	29.2554	29.1683	0.123255		9.97073	0.158898			1.32335	TRUE	0.23439	TRUE	3	23	1		N	N
F5	75-22	SOX9	UNKNOWN	FAM	NFQ-MGB	0.408618	0.359862	0.463978	29.9668	29.9296	0.0525736		9.93856	0.042603			1.29118	TRUE	0.23439	TRUE	3	24	1		N	N
F6	76-22	SOX9	UNKNOWN	FAM	NFQ-MGB				Undetermined									TRUE	0.23439	TRUE	3	39	1		Y	Y
F7	77-22	SOX9	UNKNOWN	FAM	NFQ-MGB	0.0553244	0.0396466	0.0772019	35.6106	35.5036	0.151259		12.8233	0.111726			4.17594	TRUE	0.23439	TRUE	3	30	1		N	N
F8	78-22	SOX9	UNKNOWN	FAM	NFQ-MGB	1.37819	0.992716	1.91334	28.0574	28.0221	0.0499895		8.18461	0.110006			-0.462772	TRUE	0.23439	TRUE	3	22	1		N	N
F9	79-22	SOX9	UNKNOWN	FAM	NFQ-MGB	0.731405	0.529358	1.01057	28.5506	28.4517	0.139791		9.09864	0.108405			0.451257	TRUE	0.23439	TRUE	3	23	1		N	N
F10	80-22	SOX9	UNKNOWN	FAM	NFQ-MGB	0.53995	0.398738	0.731173	29.0024	29.0374	0.049419		9.53648	0.101655			0.889102	TRUE	0.23439	TRUE	3	23	1		N	N
F11	81-22	SOX9	UNKNOWN	FAM	NFQ-MGB	0.413394	0.260138	0.656938	29.2603	29.1472	0.159918		9.92179	0.155308			1.27441	TRUE	0.23439	TRUE	3	24	1		N	N
F12	82-22	SOX9	UNKNOWN	FAM	NFQ-MGB	0.628588	0.455038	0.868328	28.9248	29.0189	0.132991		9.3172	0.108335			0.669814	TRUE	0.23439	TRUE	3	23	1		N	N
G1	71-22	FGF9	UNKNOWN	FAM	NFQ-MGB	1	0.695346	1.43813	33.7127	33.8203	0.152147		13.5647	0.121831			0	TRUE	0.832181	TRUE	3	27	1		N	N
G2	72-22	FGF9	UNKNOWN	FAM	NFQ-MGB	1.04372	0.509334	2.13879	33.3198	33.0825	0.335662		13.503	0.240562			-0.0617399	TRUE	0.832181	TRUE	3	27	1		N	N
G3	73-22	FGF9	UNKNOWN	FAM	NFQ-MGB	1.41084	1.2191	1.63274	32.8884	32.9272	0.0548354		13.0682	0.0489795			-0.496552	TRUE	0.832181	TRUE	3	26	1		N	N
G4	74-22	FGF9	UNKNOWN	FAM	NFQ-MGB	1.00514	0.576298	1.75308	32.8858	32.7549	0.18512		13.5573	0.186513			-0.00739002	TRUE	0.832181	TRUE	3	26	1		N	N
G5	75-22	FGF9	UNKNOWN	FAM	NFQ-MGB	1.13268	0.582298	2.20329	33.1539	33.376	0.314134		13.385	0.223099			-0.179747	TRUE	0.832181	TRUE	3	27	1		N	N
G6	76-22	FGF9	UNKNOWN	FAM	NFQ-MGB				Undetermined									TRUE	0.832181	TRUE	3	39	1		N	Y
G7	77-22	FGF9	UNKNOWN	FAM	NFQ-MGB	3.01901	1.99563	4.56717	34.7859	34.651	0.190911		11.9707	0.138804			-1.59407	TRUE	0.832181	TRUE	3	28	1		N	N
G8	78-22	FGF9	UNKNOWN	FAM	NFQ-MGB	3.36075	2.33441	4.83831	31.7172	31.6534	0.0903035		11.8159	0.122186			-1.74878	TRUE	0.832181	TRUE	3	25	1		N	N
G9	79-22	FGF9	UNKNOWN	FAM	NFQ-MGB	3.29035	2.81763	3.84238	31.1727	31.1996	0.0380455		11.8465	0.052005			-1.71824	TRUE	0.832181	TRUE	3	24	1		N	N
G10	80-22	FGF9	UNKNOWN	FAM	NFQ-MGB	3.10365	2.24844	4.28414	31.4823	31.4316	0.071682		11.9308	0.108082			-1.63397	TRUE	0.832181	TRUE	3	25	1		N	N
G11	81-22	FGF9	UNKNOWN	FAM	NFQ-MGB	2.45783	1.53137	3.9448	31.6103	31.4927	0.166326		12.2673	0.158638			-1.29739	TRUE	0.832181	TRUE	3	25	1		N	N
G12	82-22	FGF9	UNKNOWN	FAM	NFQ-MGB	2.50462	2.11268	2.96928	31.9227	31.9418	0.0269457		12.2401	0.0570623			-1.32459	TRUE	0.832181	TRUE	3	26	1		N	N
H1	71-22	FGF9	UNKNOWN	FAM	NFQ-MGB	1	0.695346	1.43813	33.9279	33.8203	0.152147		13.5647	0.121831			0	TRUE	0.832181	TRUE	3	27	1		N	N
H2	72-22	FGF9	UNKNOWN	FAM	NFQ-MGB	1.04372	0.509334	2.13879	32.8451	33.0825	0.335662		13.503	0.240562			-0.0617399	TRUE	0.832181	TRUE	3	26	1		N	N
H3	73-22	FGF9	UNKNOWN	FAM	NFQ-MGB	1.41084	1.2191	1.63274	32.966	32.9272	0.0548354		13.0682	0.0489795			-0.496552	TRUE	0.832181	TRUE	3	27	1		N	N
H4	74-22	FGF9	UNKNOWN	FAM	NFQ-MGB	1.00514	0.576298	1.75308	32.624	32.7549	0.18512		13.5573	0.186513			-0.00739002	TRUE	0.832181	TRUE	3	26	1		N	N
H5	75-22	FGF9	UNKNOWN	FAM	NFQ-MGB	1.13268	0.582298	2.20329	33.5982	33.376	0.314134		13.385	0.223099			-0.179747	TRUE	0.832181	TRUE	3	27	1		N	N
H6	76-22	FGF9	UNKNOWN	FAM	NFQ-MGB				Undetermined									TRUE	0.832181	TRUE	3	39	1		N	Y
H7	77-22	FGF9	UNKNOWN	FAM	NFQ-MGB	3.01901	1.99563	4.56717	34.516	34.651	0.190911		11.9707	0.138804			-1.59407	TRUE	0.832181	TRUE	3	27	1		N	N
H8	78-22	FGF9	UNKNOWN	FAM	NFQ-MGB	3.36075	2.33441	4.83831	31.5895	31.6534	0.0903035		11.8159	0.122186			-1.74878	TRUE	0.832181	TRUE	3	25	1		N	N
H9	79-22	FGF9	UNKNOWN	FAM	NFQ-MGB	3.29035	2.81763	3.84238	31.2265	31.1996	0.0380455		11.8465	0.052005			-1.71824	TRUE	0.832181	TRUE	3	24	1		N	N
H10	80-22	FGF9	UNKNOWN	FAM	NFQ-MGB	3.10365	2.24844	4.28414	31.3809	31.4316	0.071682		11.9308	0.108082			-1.63397	TRUE	0.832181	TRUE	3	24	1		N	N
H11	81-22	FGF9	UNKNOWN	FAM	NFQ-MGB	2.45783	1.53137	3.9448	31.3751	31.4927	0.166326		12.2673	0.158638			-1.29739	TRUE	0.832181	TRUE	3	25	1		N	N
H12	82-22	FGF9	UNKNOWN	FAM	NFQ-MGB	2.50462	2.11268	2.96928	31.9609	31.9418	0.0269457		12.2401	0.0570623			-1.32459	TRUE	0.832181	TRUE	3	26	1		N	N
Analysis Type	Singleplex
Endogenous Control	RPL19
RQ Min/Max Confidence Level	95.0
Reference Sample	71-22
