# Supplementary material for: A conserved NR5A1-responsive enhancer regulates SRY in testis-determination
Source: Nat Commun. 2024 Mar 30;15:2796. doi: 10.1038/s41467-024-47162-2 (PMC10981742; doi:10.1038/s41467-024-47162-2)
Supplement: Supplementary file 53 — Source Data [file 41467_2024_47162_MOESM53_ESM.zip › Source_Data_56.xls]

## Sheet: Results
Block Type	96well
Chemistry	TAQMAN
Experiment File Name	D:\Users\Administrator\Desktop\qPCR_data\Denis\qPCR67-RPL19_SRY_SOX9_FGF9_83-94-220516.eds
Experiment Run End Time	2022-05-16 15:34:09 PM UTC
Instrument Type	steponeplus
Passive Reference	ROX
Well	Sample Name	Target Name	Task	Reporter	Quencher	RQ	RQ Min	RQ Max	Cт	Cт Mean	Cт SD	ΔCт	ΔCт Mean	ΔCт SE	HK Control ΔCт Mean	HK Control ΔCт SE	ΔΔCт	Automatic Ct Threshold	Ct Threshold	Automatic Baseline	Baseline Start	Baseline End	Efficiency	Comments	HIGHSD
A1	83-22	RPL19	UNKNOWN	FAM	NFQ-MGB				21.9622	21.8751	0.123053							TRUE	0.619805	TRUE	3	14	1		N
A2	84-22	RPL19	UNKNOWN	FAM	NFQ-MGB				20.0026	19.9411	0.0869385							TRUE	0.619805	TRUE	3	12	1		N
A3	85-22	RPL19	UNKNOWN	FAM	NFQ-MGB				19.443	19.4486	0.00789259							TRUE	0.619805	TRUE	3	11	1		N
A4	86-22	RPL19	UNKNOWN	FAM	NFQ-MGB				19.4485	19.2428	0.290943							TRUE	0.619805	TRUE	3	12	1		N
A5	87-22	RPL19	UNKNOWN	FAM	NFQ-MGB				19.5822	19.5809	0.00185042							TRUE	0.619805	TRUE	3	12	1		N
A6	88-22	RPL19	UNKNOWN	FAM	NFQ-MGB				19.7091	19.836	0.17949							TRUE	0.619805	TRUE	3	12	1		N
A7	89-22	RPL19	UNKNOWN	FAM	NFQ-MGB				20.1145	20.1374	0.0324996							TRUE	0.619805	TRUE	3	13	1		N
A8	90-22	RPL19	UNKNOWN	FAM	NFQ-MGB				19.6584	19.6682	0.0139388							TRUE	0.619805	TRUE	3	12	1		N
A9	91-22	RPL19	UNKNOWN	FAM	NFQ-MGB				20.3793	20.4067	0.0387387							TRUE	0.619805	TRUE	3	13	1		N
A10	92-22	RPL19	UNKNOWN	FAM	NFQ-MGB				19.967	19.8968	0.099244							TRUE	0.619805	TRUE	3	12	1		N
A11	93-22	RPL19	UNKNOWN	FAM	NFQ-MGB				19.2405	19.2558	0.0216008							TRUE	0.619805	TRUE	3	12	1		N
A12	94-22	RPL19	UNKNOWN	FAM	NFQ-MGB				20.2736	20.1914	0.116216							TRUE	0.619805	TRUE	3	12	1		N
B1	83-22	RPL19	UNKNOWN	FAM	NFQ-MGB				21.7881	21.8751	0.123053							TRUE	0.619805	TRUE	3	14	1		N
B2	84-22	RPL19	UNKNOWN	FAM	NFQ-MGB				19.8796	19.9411	0.0869385							TRUE	0.619805	TRUE	3	12	1		N
B3	85-22	RPL19	UNKNOWN	FAM	NFQ-MGB				19.4542	19.4486	0.00789259							TRUE	0.619805	TRUE	3	12	1		N
B4	86-22	RPL19	UNKNOWN	FAM	NFQ-MGB				19.037	19.2428	0.290943							TRUE	0.619805	TRUE	3	11	1		N
B5	87-22	RPL19	UNKNOWN	FAM	NFQ-MGB				19.5796	19.5809	0.00185042							TRUE	0.619805	TRUE	3	12	1		N
B6	88-22	RPL19	UNKNOWN	FAM	NFQ-MGB				19.963	19.836	0.17949							TRUE	0.619805	TRUE	3	12	1		N
B7	89-22	RPL19	UNKNOWN	FAM	NFQ-MGB				20.1604	20.1374	0.0324996							TRUE	0.619805	TRUE	3	12	1		N
B8	90-22	RPL19	UNKNOWN	FAM	NFQ-MGB				19.6781	19.6682	0.0139388							TRUE	0.619805	TRUE	3	12	1		N
B9	91-22	RPL19	UNKNOWN	FAM	NFQ-MGB				20.4341	20.4067	0.0387387							TRUE	0.619805	TRUE	3	12	1		N
B10	92-22	RPL19	UNKNOWN	FAM	NFQ-MGB				19.8266	19.8968	0.099244							TRUE	0.619805	TRUE	3	12	1		N
B11	93-22	RPL19	UNKNOWN	FAM	NFQ-MGB				19.2711	19.2558	0.0216008							TRUE	0.619805	TRUE	3	11	1		N
B12	94-22	RPL19	UNKNOWN	FAM	NFQ-MGB				20.1092	20.1914	0.116216							TRUE	0.619805	TRUE	3	12	1		N
C1	83-22	SRY	UNKNOWN	FAM	NFQ-MGB	1	0.578758	1.72784	29.9859	30.1473	0.228266		8.27213	0.183368			0	TRUE	0.564223	TRUE	3	23	1		N
C2	84-22	SRY	UNKNOWN	FAM	NFQ-MGB	0.238541	0.165335	0.34416	30.1745	30.2809	0.150519		10.3398	0.122911			2.06769	TRUE	0.564223	TRUE	3	23	1		N
C3	85-22	SRY	UNKNOWN	FAM	NFQ-MGB	0.199138	0.160114	0.247671	30.1218	30.0489	0.103123		10.6003	0.0731321			2.32816	TRUE	0.564223	TRUE	3	23	1		N
C4	86-22	SRY	UNKNOWN	FAM	NFQ-MGB	0.235345	0.127392	0.43478	29.5964	29.6021	0.00797081		10.3593	0.205805			2.08715	TRUE	0.564223	TRUE	3	22	1		N
C5	87-22	SRY	UNKNOWN	FAM	NFQ-MGB	0.236717	0.182393	0.307222	30.0192	29.9318	0.12361		10.3509	0.087415			2.07876	TRUE	0.564223	TRUE	3	23	1		N
C6	88-22	SRY	UNKNOWN	FAM	NFQ-MGB	0.267852	0.179653	0.399352	30.0514	30.0087	0.0604487		10.1726	0.133923			1.90049	TRUE	0.564223	TRUE	3	23	1		N
C7	89-22	SRY	UNKNOWN	FAM	NFQ-MGB	0.320701	0.254805	0.403638	29.9767	30.0503	0.104114		9.91283	0.0771232			1.6407	TRUE	0.564223	TRUE	3	23	1		N
C8	90-22	SRY	UNKNOWN	FAM	NFQ-MGB	0.253223	0.232212	0.276137	29.9492	29.9219	0.0386389		10.2536	0.0290453			1.98152	TRUE	0.564223	TRUE	3	23	1		N
C9	91-22	SRY	UNKNOWN	FAM	NFQ-MGB	0.378504	0.272948	0.524882	30.1866	30.0804	0.150117		9.67375	0.109626			1.40162	TRUE	0.564223	TRUE	3	23	1		N
C10	92-22	SRY	UNKNOWN	FAM	NFQ-MGB	0.34347	0.111818	1.05503	30.0803	29.7107	0.522814		9.81387	0.376287			1.54174	TRUE	0.564223	TRUE	3	23	1		Y
C11	93-22	SRY	UNKNOWN	FAM	NFQ-MGB	0.242429	0.177942	0.330285	29.4697	29.5723	0.145043		10.3165	0.103692			2.04437	TRUE	0.564223	TRUE	3	22	1		N
C12	94-22	SRY	UNKNOWN	FAM	NFQ-MGB	0.325949	0.206389	0.514771	30.2102	30.0808	0.182896		9.88941	0.153227			1.61728	TRUE	0.564223	TRUE	3	23	1		N
D1	83-22	SRY	UNKNOWN	FAM	NFQ-MGB	1	0.578758	1.72784	30.3087	30.1473	0.228266		8.27213	0.183368			0	TRUE	0.564223	TRUE	3	23	1		N
D2	84-22	SRY	UNKNOWN	FAM	NFQ-MGB	0.238541	0.165335	0.34416	30.3874	30.2809	0.150519		10.3398	0.122911			2.06769	TRUE	0.564223	TRUE	3	23	1		N
D3	85-22	SRY	UNKNOWN	FAM	NFQ-MGB	0.199138	0.160114	0.247671	29.9759	30.0489	0.103123		10.6003	0.0731321			2.32816	TRUE	0.564223	TRUE	3	23	1		N
D4	86-22	SRY	UNKNOWN	FAM	NFQ-MGB	0.235345	0.127392	0.43478	29.6077	29.6021	0.00797081		10.3593	0.205805			2.08715	TRUE	0.564223	TRUE	3	22	1		N
D5	87-22	SRY	UNKNOWN	FAM	NFQ-MGB	0.236717	0.182393	0.307222	29.8444	29.9318	0.12361		10.3509	0.087415			2.07876	TRUE	0.564223	TRUE	3	23	1		N
D6	88-22	SRY	UNKNOWN	FAM	NFQ-MGB	0.267852	0.179653	0.399352	29.9659	30.0087	0.0604487		10.1726	0.133923			1.90049	TRUE	0.564223	TRUE	3	23	1		N
D7	89-22	SRY	UNKNOWN	FAM	NFQ-MGB	0.320701	0.254805	0.403638	30.1239	30.0503	0.104114		9.91283	0.0771232			1.6407	TRUE	0.564223	TRUE	3	23	1		N
D8	90-22	SRY	UNKNOWN	FAM	NFQ-MGB	0.253223	0.232212	0.276137	29.8946	29.9219	0.0386389		10.2536	0.0290453			1.98152	TRUE	0.564223	TRUE	3	22	1		N
D9	91-22	SRY	UNKNOWN	FAM	NFQ-MGB	0.378504	0.272948	0.524882	29.9743	30.0804	0.150117		9.67375	0.109626			1.40162	TRUE	0.564223	TRUE	3	23	1		N
D10	92-22	SRY	UNKNOWN	FAM	NFQ-MGB	0.34347	0.111818	1.05503	29.341	29.7107	0.522814		9.81387	0.376287			1.54174	TRUE	0.564223	TRUE	3	22	1		Y
D11	93-22	SRY	UNKNOWN	FAM	NFQ-MGB	0.242429	0.177942	0.330285	29.6749	29.5723	0.145043		10.3165	0.103692			2.04437	TRUE	0.564223	TRUE	3	22	1		N
D12	94-22	SRY	UNKNOWN	FAM	NFQ-MGB	0.325949	0.206389	0.514771	29.9515	30.0808	0.182896		9.88941	0.153227			1.61728	TRUE	0.564223	TRUE	3	23	1		N
E1	83-22	SOX9	UNKNOWN	FAM	NFQ-MGB	1	0.637286	1.56915	35.504	35.3805	0.174643		13.5054	0.151066			0	TRUE	0.235103	TRUE	3	30	1		N
E2	84-22	SOX9	UNKNOWN	FAM	NFQ-MGB	22.3925	15.5519	32.2418	28.8559	28.9615	0.149409		9.02042	0.122232			-4.48494	TRUE	0.235103	TRUE	3	23	1		N
E3	85-22	SOX9	UNKNOWN	FAM	NFQ-MGB	31.0766	29.8402	32.3643	27.9838	27.9962	0.0175601		8.5476	0.0136134			-4.95776	TRUE	0.235103	TRUE	3	22	1		N
E4	86-22	SOX9	UNKNOWN	FAM	NFQ-MGB	6.21235	2.9373	13.139	29.9689	30.113	0.203748		10.8702	0.251158			-2.63514	TRUE	0.235103	TRUE	3	24	1		N
E5	87-22	SOX9	UNKNOWN	FAM	NFQ-MGB	21.425	15.8257	29.0052	28.7666	28.665	0.14363		9.08413	0.10157			-4.42122	TRUE	0.235103	TRUE	3	23	1		N
E6	88-22	SOX9	UNKNOWN	FAM	NFQ-MGB	24.0279	16.3924	35.2201	28.773	28.7548	0.0257696		8.91872	0.12822			-4.58664	TRUE	0.235103	TRUE	3	23	1		N
E7	89-22	SOX9	UNKNOWN	FAM	NFQ-MGB	31.9424	23.5605	43.3061	28.7448	28.6454	0.140618		8.50796	0.102053			-4.9974	TRUE	0.235103	TRUE	3	23	1		N
E8	90-22	SOX9	UNKNOWN	FAM	NFQ-MGB	44.341	42.7779	45.9612	27.6961	27.703	0.00976323		8.03479	0.0120335			-5.47057	TRUE	0.235103	TRUE	3	22	1		N
E9	91-22	SOX9	UNKNOWN	FAM	NFQ-MGB	6.56477	4.37124	9.85903	31.0637	31.1973	0.188908		10.7906	0.136358			-2.71474	TRUE	0.235103	TRUE	3	25	1		N
E10	92-22	SOX9	UNKNOWN	FAM	NFQ-MGB	34.6689	27.1579	44.2572	28.3287	28.2866	0.0596408		8.38979	0.0818731			-5.11557	TRUE	0.235103	TRUE	3	23	1		N
E11	93-22	SOX9	UNKNOWN	FAM	NFQ-MGB	13.7692	13.1487	14.4189	28.9802	28.9778	0.00337849		9.72199	0.0154597			-3.78337	TRUE	0.235103	TRUE	3	23	1		N
E12	94-22	SOX9	UNKNOWN	FAM	NFQ-MGB	10.5712	8.17156	13.6755	30.2683	30.2947	0.037417		10.1033	0.0863313			-3.40207	TRUE	0.235103	TRUE	3	25	1		N
F1	83-22	SOX9	UNKNOWN	FAM	NFQ-MGB	1	0.637286	1.56915	35.257	35.3805	0.174643		13.5054	0.151066			0	TRUE	0.235103	TRUE	3	29	1		N
F2	84-22	SOX9	UNKNOWN	FAM	NFQ-MGB	22.3925	15.5519	32.2418	29.0672	28.9615	0.149409		9.02042	0.122232			-4.48494	TRUE	0.235103	TRUE	3	23	1		N
F3	85-22	SOX9	UNKNOWN	FAM	NFQ-MGB	31.0766	29.8402	32.3643	28.0086	27.9962	0.0175601		8.5476	0.0136134			-4.95776	TRUE	0.235103	TRUE	3	22	1		N
F4	86-22	SOX9	UNKNOWN	FAM	NFQ-MGB	6.21235	2.9373	13.139	30.2571	30.113	0.203748		10.8702	0.251158			-2.63514	TRUE	0.235103	TRUE	3	25	1		N
F5	87-22	SOX9	UNKNOWN	FAM	NFQ-MGB	21.425	15.8257	29.0052	28.5634	28.665	0.14363		9.08413	0.10157			-4.42122	TRUE	0.235103	TRUE	3	23	1		N
F6	88-22	SOX9	UNKNOWN	FAM	NFQ-MGB	24.0279	16.3924	35.2201	28.7365	28.7548	0.0257696		8.91872	0.12822			-4.58664	TRUE	0.235103	TRUE	3	23	1		N
F7	89-22	SOX9	UNKNOWN	FAM	NFQ-MGB	31.9424	23.5605	43.3061	28.546	28.6454	0.140618		8.50796	0.102053			-4.9974	TRUE	0.235103	TRUE	3	23	1		N
F8	90-22	SOX9	UNKNOWN	FAM	NFQ-MGB	44.341	42.7779	45.9612	27.7099	27.703	0.00976323		8.03479	0.0120335			-5.47057	TRUE	0.235103	TRUE	3	22	1		N
F9	91-22	SOX9	UNKNOWN	FAM	NFQ-MGB	6.56477	4.37124	9.85903	31.3309	31.1973	0.188908		10.7906	0.136358			-2.71474	TRUE	0.235103	TRUE	3	26	1		N
F10	92-22	SOX9	UNKNOWN	FAM	NFQ-MGB	34.6689	27.1579	44.2572	28.2444	28.2866	0.0596408		8.38979	0.0818731			-5.11557	TRUE	0.235103	TRUE	3	22	1		N
F11	93-22	SOX9	UNKNOWN	FAM	NFQ-MGB	13.7692	13.1487	14.4189	28.9754	28.9778	0.00337849		9.72199	0.0154597			-3.78337	TRUE	0.235103	TRUE	3	23	1		N
F12	94-22	SOX9	UNKNOWN	FAM	NFQ-MGB	10.5712	8.17156	13.6755	30.3212	30.2947	0.037417		10.1033	0.0863313			-3.40207	TRUE	0.235103	TRUE	3	25	1		N
G1	83-22	FGF9	UNKNOWN	FAM	NFQ-MGB	1	0.497052	2.01186	35.7826	35.5649	0.307803		13.6898	0.234398			0	TRUE	0.939126	TRUE	3	29	1		N
G2	84-22	FGF9	UNKNOWN	FAM	NFQ-MGB	1.74889	1.20286	2.54278	32.9339	32.8244	0.154728		12.8833	0.125497			-0.806437	TRUE	0.939126	TRUE	3	26	1		N
G3	85-22	FGF9	UNKNOWN	FAM	NFQ-MGB	1.73926	1.59987	1.8908	32.3673	32.3399	0.0388183		12.8913	0.0280103			-0.798475	TRUE	0.939126	TRUE	3	25	1		N
G4	86-22	FGF9	UNKNOWN	FAM	NFQ-MGB	1.21039	0.55062	2.66074	32.4915	32.6571	0.23421		13.4143	0.264104			-0.275477	TRUE	0.939126	TRUE	3	26	1		N
G5	87-22	FGF9	UNKNOWN	FAM	NFQ-MGB	1.70571	1.37753	2.11206	32.4286	32.5003	0.101312		12.9194	0.0716501			-0.770369	TRUE	0.939126	TRUE	3	25	1		N
G6	88-22	FGF9	UNKNOWN	FAM	NFQ-MGB	1.78391	0.736225	4.3225	32.4225	32.6908	0.379351		12.8547	0.296753			-0.835041	TRUE	0.939126	TRUE	3	25	1		N
G7	89-22	FGF9	UNKNOWN	FAM	NFQ-MGB	5.50522	4.70236	6.44517	31.3188	31.3664	0.0673136		11.229	0.0528552			-2.4608	TRUE	0.939126	TRUE	3	25	1		N
G8	90-22	FGF9	UNKNOWN	FAM	NFQ-MGB	5.86009	5.68234	6.0434	30.804	30.8071	0.00436304		11.1389	0.0103278			-2.55092	TRUE	0.939126	TRUE	3	24	1		N
G9	91-22	FGF9	UNKNOWN	FAM	NFQ-MGB	3.72078	2.42378	5.71184	32.0598	32.2009	0.199516		11.7942	0.143714			-1.89561	TRUE	0.939126	TRUE	3	25	1		N
G10	92-22	FGF9	UNKNOWN	FAM	NFQ-MGB	6.02824	4.59859	7.90233	30.9373	30.9948	0.0814142		11.098	0.090768			-2.59174	TRUE	0.939126	TRUE	3	23	1		N
G11	93-22	FGF9	UNKNOWN	FAM	NFQ-MGB	4.4064	4.1047	4.73027	30.8242	30.806	0.0257777		11.5502	0.0237811			-2.1396	TRUE	0.939126	TRUE	3	24	1		N
G12	94-22	FGF9	UNKNOWN	FAM	NFQ-MGB	5.392	3.82935	7.59233	31.3703	31.4504	0.113261		11.259	0.114748			-2.43082	TRUE	0.939126	TRUE	3	24	1		N
H1	83-22	FGF9	UNKNOWN	FAM	NFQ-MGB	1	0.497052	2.01186	35.3473	35.5649	0.307803		13.6898	0.234398			0	TRUE	0.939126	TRUE	3	28	1		N
H2	84-22	FGF9	UNKNOWN	FAM	NFQ-MGB	1.74889	1.20286	2.54278	32.715	32.8244	0.154728		12.8833	0.125497			-0.806437	TRUE	0.939126	TRUE	3	25	1		N
H3	85-22	FGF9	UNKNOWN	FAM	NFQ-MGB	1.73926	1.59987	1.8908	32.3124	32.3399	0.0388183		12.8913	0.0280103			-0.798475	TRUE	0.939126	TRUE	3	26	1		N
H4	86-22	FGF9	UNKNOWN	FAM	NFQ-MGB	1.21039	0.55062	2.66074	32.8227	32.6571	0.23421		13.4143	0.264104			-0.275477	TRUE	0.939126	TRUE	3	26	1		N
H5	87-22	FGF9	UNKNOWN	FAM	NFQ-MGB	1.70571	1.37753	2.11206	32.5719	32.5003	0.101312		12.9194	0.0716501			-0.770369	TRUE	0.939126	TRUE	3	26	1		N
H6	88-22	FGF9	UNKNOWN	FAM	NFQ-MGB	1.78391	0.736225	4.3225	32.959	32.6908	0.379351		12.8547	0.296753			-0.835041	TRUE	0.939126	TRUE	3	26	1		N
H7	89-22	FGF9	UNKNOWN	FAM	NFQ-MGB	5.50522	4.70236	6.44517	31.414	31.3664	0.0673136		11.229	0.0528552			-2.4608	TRUE	0.939126	TRUE	3	25	1		N
H8	90-22	FGF9	UNKNOWN	FAM	NFQ-MGB	5.86009	5.68234	6.0434	30.8102	30.8071	0.00436304		11.1389	0.0103278			-2.55092	TRUE	0.939126	TRUE	3	24	1		N
H9	91-22	FGF9	UNKNOWN	FAM	NFQ-MGB	3.72078	2.42378	5.71184	32.3419	32.2009	0.199516		11.7942	0.143714			-1.89561	TRUE	0.939126	TRUE	3	25	1		N
H10	92-22	FGF9	UNKNOWN	FAM	NFQ-MGB	6.02824	4.59859	7.90233	31.0524	30.9948	0.0814142		11.098	0.090768			-2.59174	TRUE	0.939126	TRUE	3	24	1		N
H11	93-22	FGF9	UNKNOWN	FAM	NFQ-MGB	4.4064	4.1047	4.73027	30.7877	30.806	0.0257777		11.5502	0.0237811			-2.1396	TRUE	0.939126	TRUE	3	24	1		N
H12	94-22	FGF9	UNKNOWN	FAM	NFQ-MGB	5.392	3.82935	7.59233	31.5305	31.4504	0.113261		11.259	0.114748			-2.43082	TRUE	0.939126	TRUE	3	25	1		N
Analysis Type	Singleplex
Endogenous Control	RPL19
RQ Min/Max Confidence Level	95.0
Reference Sample	83-22
