# Supplementary material for: A conserved NR5A1-responsive enhancer regulates SRY in testis-determination
Source: Nat Commun. 2024 Mar 30;15:2796. doi: 10.1038/s41467-024-47162-2 (PMC10981742; doi:10.1038/s41467-024-47162-2)
Supplement: Supplementary file 53 — Source Data [file 41467_2024_47162_MOESM53_ESM.zip › Source_Data_57.xls]

## Sheet: Results
Block Type	96well
Chemistry	TAQMAN
Experiment File Name	D:\Users\Administrator\Desktop\qPCR_data\Denis\qPCR68-RPL19_SRY_SOX9_FGF9_83-94-220517.eds
Experiment Run End Time	2022-05-17 11:11:21 AM UTC
Instrument Type	steponeplus
Passive Reference	ROX
Well	Sample Name	Target Name	Task	Reporter	Quencher	RQ	RQ Min	RQ Max	Cт	Cт Mean	Cт SD	ΔCт	ΔCт Mean	ΔCт SE	HK Control ΔCт Mean	HK Control ΔCт SE	ΔΔCт	Automatic Ct Threshold	Ct Threshold	Automatic Baseline	Baseline Start	Baseline End	Efficiency	Comments	HIGHSD
A1	95-22	RPL19	UNKNOWN	FAM	NFQ-MGB				20.5241	20.435	0.125944							TRUE	0.565144	TRUE	3	13	1		N
A2	96-22	RPL19	UNKNOWN	FAM	NFQ-MGB				19.9742	20.0041	0.0423559							TRUE	0.565144	TRUE	3	12	1		N
A3	97-22	RPL19	UNKNOWN	FAM	NFQ-MGB				20.0167	19.998	0.0265478							TRUE	0.565144	TRUE	3	12	1		N
A4	98-22	RPL19	UNKNOWN	FAM	NFQ-MGB				20.242	19.9502	0.41256							TRUE	0.565144	TRUE	3	12	1		N
A5	99-22	RPL19	UNKNOWN	FAM	NFQ-MGB				20.9595	20.9157	0.0619525							TRUE	0.565144	TRUE	3	14	1		N
A6	100-22	RPL19	UNKNOWN	FAM	NFQ-MGB				20.6981	20.6617	0.0514003							TRUE	0.565144	TRUE	3	13	1		N
A7	101-22	RPL19	UNKNOWN	FAM	NFQ-MGB				19.5348	19.5503	0.0220027							TRUE	0.565144	TRUE	3	12	1		N
A8	102-22	RPL19	UNKNOWN	FAM	NFQ-MGB				20.0731	20.0708	0.00328273							TRUE	0.565144	TRUE	3	12	1		N
A9	103-22	RPL19	UNKNOWN	FAM	NFQ-MGB				19.2869	19.3356	0.068816							TRUE	0.565144	TRUE	3	12	1		N
A10	104-22	RPL19	UNKNOWN	FAM	NFQ-MGB				19.4866	19.4911	0.00632945							TRUE	0.565144	TRUE	3	12	1		N
A11	105-22	RPL19	UNKNOWN	FAM	NFQ-MGB				19.9863	19.936	0.0711762							TRUE	0.565144	TRUE	3	12	1		N
A12	106-22	RPL19	UNKNOWN	FAM	NFQ-MGB				20.027	20.0069	0.0284656							TRUE	0.565144	TRUE	3	13	1		N
B1	95-22	RPL19	UNKNOWN	FAM	NFQ-MGB				20.346	20.435	0.125944							TRUE	0.565144	TRUE	3	13	1		N
B2	96-22	RPL19	UNKNOWN	FAM	NFQ-MGB				20.0341	20.0041	0.0423559							TRUE	0.565144	TRUE	3	12	1		N
B3	97-22	RPL19	UNKNOWN	FAM	NFQ-MGB				19.9792	19.998	0.0265478							TRUE	0.565144	TRUE	3	12	1		N
B4	98-22	RPL19	UNKNOWN	FAM	NFQ-MGB				19.6585	19.9502	0.41256							TRUE	0.565144	TRUE	3	12	1		N
B5	99-22	RPL19	UNKNOWN	FAM	NFQ-MGB				20.8719	20.9157	0.0619525							TRUE	0.565144	TRUE	3	13	1		N
B6	100-22	RPL19	UNKNOWN	FAM	NFQ-MGB				20.6254	20.6617	0.0514003							TRUE	0.565144	TRUE	3	13	1		N
B7	101-22	RPL19	UNKNOWN	FAM	NFQ-MGB				19.5659	19.5503	0.0220027							TRUE	0.565144	TRUE	3	12	1		N
B8	102-22	RPL19	UNKNOWN	FAM	NFQ-MGB				20.0684	20.0708	0.00328273							TRUE	0.565144	TRUE	3	12	1		N
B9	103-22	RPL19	UNKNOWN	FAM	NFQ-MGB				19.3843	19.3356	0.068816							TRUE	0.565144	TRUE	3	12	1		N
B10	104-22	RPL19	UNKNOWN	FAM	NFQ-MGB				19.4955	19.4911	0.00632945							TRUE	0.565144	TRUE	3	12	1		N
B11	105-22	RPL19	UNKNOWN	FAM	NFQ-MGB				19.8857	19.936	0.0711762							TRUE	0.565144	TRUE	3	12	1		N
B12	106-22	RPL19	UNKNOWN	FAM	NFQ-MGB				19.9868	20.0069	0.0284656							TRUE	0.565144	TRUE	3	13	1		N
C1	95-22	SRY	UNKNOWN	FAM	NFQ-MGB	1	0.741586	1.34846	29.8917	29.9377	0.0650815		9.50267	0.100244			0	TRUE	0.673825	TRUE	3	22	1		N
C2	96-22	SRY	UNKNOWN	FAM	NFQ-MGB	0.837843	0.656824	1.06875	29.6861	29.762	0.107373		9.75792	0.0816177			0.255249	TRUE	0.673825	TRUE	3	22	1		N
C3	97-22	SRY	UNKNOWN	FAM	NFQ-MGB	1.00479	0.801655	1.25941	29.4204	29.4937	0.103758		9.49577	0.0757315			-0.00689983	TRUE	0.673825	TRUE	3	22	1		N
C4	98-22	SRY	UNKNOWN	FAM	NFQ-MGB	0.917411	0.359214	2.34301	29.6945	29.5773	0.165773		9.62703	0.314394			0.12436	TRUE	0.673825	TRUE	3	22	1		N
C5	99-22	SRY	UNKNOWN	FAM	NFQ-MGB	0.954042	0.814872	1.11698	30.5159	30.4863	0.0418596		9.57054	0.0528693			0.0678759	TRUE	0.673825	TRUE	3	23	1		N
C6	100-22	SRY	UNKNOWN	FAM	NFQ-MGB	1.33227	1.12999	1.57077	29.7089	29.7505	0.0587884		9.08878	0.0552181			-0.413888	TRUE	0.673825	TRUE	3	22	1		N
C7	101-22	SRY	UNKNOWN	FAM	NFQ-MGB	1.33819	0.756838	2.36611	28.4422	28.6327	0.269357		9.08238	0.191098			-0.420287	TRUE	0.673825	TRUE	3	20	1		N
C8	102-22	SRY	UNKNOWN	FAM	NFQ-MGB	1.29191	0.542858	3.07451	29.4946	29.2039	0.411123		9.13317	0.290717			-0.369501	TRUE	0.673825	TRUE	3	22	1		N
C9	103-22	SRY	UNKNOWN	FAM	NFQ-MGB	1.14079	0.981108	1.32645	28.662	28.6482	0.0194199		9.31264	0.0505608			-0.190029	TRUE	0.673825	TRUE	3	21	1		N
C10	104-22	SRY	UNKNOWN	FAM	NFQ-MGB	1.5668	0.529088	4.63982	28.7099	28.3459	0.514761		8.85484	0.364018			-0.647823	TRUE	0.673825	TRUE	3	21	1		Y
C11	105-22	SRY	UNKNOWN	FAM	NFQ-MGB	1.30086	0.813668	2.07977	28.9101	29.0592	0.210814		9.1232	0.157335			-0.379469	TRUE	0.673825	TRUE	3	21	1		N
C12	106-22	SRY	UNKNOWN	FAM	NFQ-MGB	1.59257	1.29134	1.96405	28.7708	28.8382	0.0952586		8.83131	0.0703011			-0.671353	TRUE	0.673825	TRUE	3	21	1		N
D1	95-22	SRY	UNKNOWN	FAM	NFQ-MGB	1	0.741586	1.34846	29.9837	29.9377	0.0650815		9.50267	0.100244			0	TRUE	0.673825	TRUE	3	22	1		N
D2	96-22	SRY	UNKNOWN	FAM	NFQ-MGB	0.837843	0.656824	1.06875	29.838	29.762	0.107373		9.75792	0.0816177			0.255249	TRUE	0.673825	TRUE	3	22	1		N
D3	97-22	SRY	UNKNOWN	FAM	NFQ-MGB	1.00479	0.801655	1.25941	29.5671	29.4937	0.103758		9.49577	0.0757315			-0.00689983	TRUE	0.673825	TRUE	3	22	1		N
D4	98-22	SRY	UNKNOWN	FAM	NFQ-MGB	0.917411	0.359214	2.34301	29.46	29.5773	0.165773		9.62703	0.314394			0.12436	TRUE	0.673825	TRUE	3	22	1		N
D5	99-22	SRY	UNKNOWN	FAM	NFQ-MGB	0.954042	0.814872	1.11698	30.4567	30.4863	0.0418596		9.57054	0.0528693			0.0678759	TRUE	0.673825	TRUE	3	23	1		N
D6	100-22	SRY	UNKNOWN	FAM	NFQ-MGB	1.33227	1.12999	1.57077	29.7921	29.7505	0.0587884		9.08878	0.0552181			-0.413888	TRUE	0.673825	TRUE	3	22	1		N
D7	101-22	SRY	UNKNOWN	FAM	NFQ-MGB	1.33819	0.756838	2.36611	28.8232	28.6327	0.269357		9.08238	0.191098			-0.420287	TRUE	0.673825	TRUE	3	21	1		N
D8	102-22	SRY	UNKNOWN	FAM	NFQ-MGB	1.29191	0.542858	3.07451	28.9132	29.2039	0.411123		9.13317	0.290717			-0.369501	TRUE	0.673825	TRUE	3	21	1		N
D9	103-22	SRY	UNKNOWN	FAM	NFQ-MGB	1.14079	0.981108	1.32645	28.6345	28.6482	0.0194199		9.31264	0.0505608			-0.190029	TRUE	0.673825	TRUE	3	21	1		N
D10	104-22	SRY	UNKNOWN	FAM	NFQ-MGB	1.5668	0.529088	4.63982	27.9819	28.3459	0.514761		8.85484	0.364018			-0.647823	TRUE	0.673825	TRUE	3	20	1		Y
D11	105-22	SRY	UNKNOWN	FAM	NFQ-MGB	1.30086	0.813668	2.07977	29.2083	29.0592	0.210814		9.1232	0.157335			-0.379469	TRUE	0.673825	TRUE	3	22	1		N
D12	106-22	SRY	UNKNOWN	FAM	NFQ-MGB	1.59257	1.29134	1.96405	28.9056	28.8382	0.0952586		8.83131	0.0703011			-0.671353	TRUE	0.673825	TRUE	3	21	1		N
E1	95-22	SOX9	UNKNOWN	FAM	NFQ-MGB	1	0.723089	1.38296	26.8485	26.7861	0.0881766		6.35108	0.108713			0	TRUE	0.272081	TRUE	3	21	1		N
E2	96-22	SOX9	UNKNOWN	FAM	NFQ-MGB	0.510812	0.420706	0.620218	27.2666	27.3243	0.0816988		7.32021	0.0650719			0.969135	TRUE	0.272081	TRUE	3	21	1		N
E3	97-22	SOX9	UNKNOWN	FAM	NFQ-MGB	0.953752	0.845155	1.0763	26.3814	26.4173	0.0508041		6.41939	0.040533			0.0683136	TRUE	0.272081	TRUE	3	20	1		N
E4	98-22	SOX9	UNKNOWN	FAM	NFQ-MGB	0.637968	0.26615	1.52922	26.9211	26.9497	0.0405662		6.99952	0.293131			0.648445	TRUE	0.272081	TRUE	3	21	1		N
E5	99-22	SOX9	UNKNOWN	FAM	NFQ-MGB	0.821717	0.683456	0.987947	27.5936	27.5501	0.0615951		6.63436	0.0617741			0.283287	TRUE	0.272081	TRUE	3	21	1		N
E6	100-22	SOX9	UNKNOWN	FAM	NFQ-MGB	0.0477048	0.041433	0.0549259	31.3723	31.4025	0.0427254		10.7408	0.0472623			4.38972	TRUE	0.272081	TRUE	3	25	1		N
E7	101-22	SOX9	UNKNOWN	FAM	NFQ-MGB	0.270786	0.221961	0.330352	27.851	27.7862	0.0916792		8.23585	0.0666678			1.88477	TRUE	0.272081	TRUE	3	22	1		N
E8	102-22	SOX9	UNKNOWN	FAM	NFQ-MGB	0.358416	0.314795	0.408082	27.8587	27.9021	0.0614494		7.83137	0.0435133			1.48029	TRUE	0.272081	TRUE	3	22	1		N
E9	103-22	SOX9	UNKNOWN	FAM	NFQ-MGB	0.460424	0.351897	0.602421	26.7298	26.8056	0.107294		7.47004	0.0901325			1.11897	TRUE	0.272081	TRUE	3	20	1		N
E10	104-22	SOX9	UNKNOWN	FAM	NFQ-MGB	0.29353	0.211774	0.406847	27.7199	27.6106	0.154674		8.1195	0.109463			1.76842	TRUE	0.272081	TRUE	3	22	1		N
E11	105-22	SOX9	UNKNOWN	FAM	NFQ-MGB	0.444297	0.381204	0.517834	27.4473	27.4575	0.0144459		7.52148	0.0513553			1.1704	TRUE	0.272081	TRUE	3	21	1		N
E12	106-22	SOX9	UNKNOWN	FAM	NFQ-MGB	0.0992092	0.0675352	0.145738	29.564	29.6913	0.18013		9.68446	0.128951			3.33338	TRUE	0.272081	TRUE	3	23	1		N
F1	95-22	SOX9	UNKNOWN	FAM	NFQ-MGB	1	0.723089	1.38296	26.7238	26.7861	0.0881766		6.35108	0.108713			0	TRUE	0.272081	TRUE	3	21	1		N
F2	96-22	SOX9	UNKNOWN	FAM	NFQ-MGB	0.510812	0.420706	0.620218	27.3821	27.3243	0.0816988		7.32021	0.0650719			0.969135	TRUE	0.272081	TRUE	3	21	1		N
F3	97-22	SOX9	UNKNOWN	FAM	NFQ-MGB	0.953752	0.845155	1.0763	26.4533	26.4173	0.0508041		6.41939	0.040533			0.0683136	TRUE	0.272081	TRUE	3	20	1		N
F4	98-22	SOX9	UNKNOWN	FAM	NFQ-MGB	0.637968	0.26615	1.52922	26.9784	26.9497	0.0405662		6.99952	0.293131			0.648445	TRUE	0.272081	TRUE	3	21	1		N
F5	99-22	SOX9	UNKNOWN	FAM	NFQ-MGB	0.821717	0.683456	0.987947	27.5065	27.5501	0.0615951		6.63436	0.0617741			0.283287	TRUE	0.272081	TRUE	3	21	1		N
F6	100-22	SOX9	UNKNOWN	FAM	NFQ-MGB	0.0477048	0.041433	0.0549259	31.4327	31.4025	0.0427254		10.7408	0.0472623			4.38972	TRUE	0.272081	TRUE	3	25	1		N
F7	101-22	SOX9	UNKNOWN	FAM	NFQ-MGB	0.270786	0.221961	0.330352	27.7213	27.7862	0.0916792		8.23585	0.0666678			1.88477	TRUE	0.272081	TRUE	3	22	1		N
F8	102-22	SOX9	UNKNOWN	FAM	NFQ-MGB	0.358416	0.314795	0.408082	27.9456	27.9021	0.0614494		7.83137	0.0435133			1.48029	TRUE	0.272081	TRUE	3	22	1		N
F9	103-22	SOX9	UNKNOWN	FAM	NFQ-MGB	0.460424	0.351897	0.602421	26.8815	26.8056	0.107294		7.47004	0.0901325			1.11897	TRUE	0.272081	TRUE	3	21	1		N
F10	104-22	SOX9	UNKNOWN	FAM	NFQ-MGB	0.29353	0.211774	0.406847	27.5012	27.6106	0.154674		8.1195	0.109463			1.76842	TRUE	0.272081	TRUE	3	21	1		N
F11	105-22	SOX9	UNKNOWN	FAM	NFQ-MGB	0.444297	0.381204	0.517834	27.4677	27.4575	0.0144459		7.52148	0.0513553			1.1704	TRUE	0.272081	TRUE	3	21	1		N
F12	106-22	SOX9	UNKNOWN	FAM	NFQ-MGB	0.0992092	0.0675352	0.145738	29.8187	29.6913	0.18013		9.68446	0.128951			3.33338	TRUE	0.272081	TRUE	3	24	1		N
G1	95-22	FGF9	UNKNOWN	FAM	NFQ-MGB	1	0.418865	2.3874	33.3547	33.6326	0.392954		13.1976	0.291783			0	TRUE	0.603346	TRUE	3	27	1		N
G2	96-22	FGF9	UNKNOWN	FAM	NFQ-MGB	0.717032	0.331165	1.55251	33.4243	33.6816	0.363857		13.6775	0.259023			0.47989	TRUE	0.603346	TRUE	3	27	1		N
G3	97-22	FGF9	UNKNOWN	FAM	NFQ-MGB	1.03797	0.580434	1.85616	32.9478	33.1418	0.274339		13.1438	0.194893			-0.0537605	TRUE	0.603346	TRUE	3	27	1		N
G4	98-22	FGF9	UNKNOWN	FAM	NFQ-MGB	0.740493	0.301549	1.81838	33.5062	33.5812	0.10618		13.631	0.301231			0.433442	TRUE	0.603346	TRUE	3	27	1		N
G5	99-22	FGF9	UNKNOWN	FAM	NFQ-MGB	0.987794	0.861945	1.13202	34.144	34.131	0.0183882		13.2153	0.0456959			0.0177183	TRUE	0.603346	TRUE	3	28	1		N
G6	100-22	FGF9	UNKNOWN	FAM	NFQ-MGB	0.314816	0.0993683	0.99739	35.9117	35.5267	0.544394		14.865	0.386657			1.66742	TRUE	0.603346	TRUE	3	29	1		Y
G7	101-22	FGF9	UNKNOWN	FAM	NFQ-MGB	2.02917	1.91991	2.14465	31.7371	31.727	0.0143083		12.1767	0.0185586			-1.02089	TRUE	0.603346	TRUE	3	25	1		N
G8	102-22	FGF9	UNKNOWN	FAM	NFQ-MGB	2.45716	2.31253	2.61083	31.9511	31.9713	0.0285776		11.9006	0.0203403			-1.29699	TRUE	0.603346	TRUE	3	26	1		N
G9	103-22	FGF9	UNKNOWN	FAM	NFQ-MGB	1.94323	1.52806	2.47121	31.5105	31.5747	0.0908551		12.2391	0.0805925			-0.958459	TRUE	0.603346	TRUE	3	25	1		N
G10	104-22	FGF9	UNKNOWN	FAM	NFQ-MGB	2.36674	2.2915	2.44444	31.4359	31.4457	0.0139496		11.9547	0.0108317			-1.2429	TRUE	0.603346	TRUE	3	25	1		N
G11	105-22	FGF9	UNKNOWN	FAM	NFQ-MGB	2.54097	2.18662	2.95275	31.7899	31.7882	0.00244249		11.8522	0.0503588			-1.34538	TRUE	0.603346	TRUE	3	25	1		N
G12	106-22	FGF9	UNKNOWN	FAM	NFQ-MGB	1.92587	1.78384	2.0792	32.2749	32.2589	0.0225691		12.2521	0.0256871			-0.945509	TRUE	0.603346	TRUE	3	26	1		N
H1	95-22	FGF9	UNKNOWN	FAM	NFQ-MGB	1	0.418865	2.3874	33.9105	33.6326	0.392954		13.1976	0.291783			0	TRUE	0.603346	TRUE	3	28	1		N
H2	96-22	FGF9	UNKNOWN	FAM	NFQ-MGB	0.717032	0.331165	1.55251	33.9389	33.6816	0.363857		13.6775	0.259023			0.47989	TRUE	0.603346	TRUE	3	27	1		N
H3	97-22	FGF9	UNKNOWN	FAM	NFQ-MGB	1.03797	0.580434	1.85616	33.3358	33.1418	0.274339		13.1438	0.194893			-0.0537605	TRUE	0.603346	TRUE	3	27	1		N
H4	98-22	FGF9	UNKNOWN	FAM	NFQ-MGB	0.740493	0.301549	1.81838	33.6563	33.5812	0.10618		13.631	0.301231			0.433442	TRUE	0.603346	TRUE	3	28	1		N
H5	99-22	FGF9	UNKNOWN	FAM	NFQ-MGB	0.987794	0.861945	1.13202	34.118	34.131	0.0183882		13.2153	0.0456959			0.0177183	TRUE	0.603346	TRUE	3	28	1		N
H6	100-22	FGF9	UNKNOWN	FAM	NFQ-MGB	0.314816	0.0993683	0.99739	35.1418	35.5267	0.544394		14.865	0.386657			1.66742	TRUE	0.603346	TRUE	3	29	1		Y
H7	101-22	FGF9	UNKNOWN	FAM	NFQ-MGB	2.02917	1.91991	2.14465	31.7169	31.727	0.0143083		12.1767	0.0185586			-1.02089	TRUE	0.603346	TRUE	3	25	1		N
H8	102-22	FGF9	UNKNOWN	FAM	NFQ-MGB	2.45716	2.31253	2.61083	31.9916	31.9713	0.0285776		11.9006	0.0203403			-1.29699	TRUE	0.603346	TRUE	3	26	1		N
H9	103-22	FGF9	UNKNOWN	FAM	NFQ-MGB	1.94323	1.52806	2.47121	31.639	31.5747	0.0908551		12.2391	0.0805925			-0.958459	TRUE	0.603346	TRUE	3	25	1		N
H10	104-22	FGF9	UNKNOWN	FAM	NFQ-MGB	2.36674	2.2915	2.44444	31.4556	31.4457	0.0139496		11.9547	0.0108317			-1.2429	TRUE	0.603346	TRUE	3	25	1		N
H11	105-22	FGF9	UNKNOWN	FAM	NFQ-MGB	2.54097	2.18662	2.95275	31.7865	31.7882	0.00244249		11.8522	0.0503588			-1.34538	TRUE	0.603346	TRUE	3	25	1		N
H12	106-22	FGF9	UNKNOWN	FAM	NFQ-MGB	1.92587	1.78384	2.0792	32.243	32.2589	0.0225691		12.2521	0.0256871			-0.945509	TRUE	0.603346	TRUE	3	26	1		N
Analysis Type	Singleplex
Endogenous Control	RPL19
RQ Min/Max Confidence Level	95.0
Reference Sample	95-22
