# Supplementary material for: A conserved NR5A1-responsive enhancer regulates SRY in testis-determination
Source: Nat Commun. 2024 Mar 30;15:2796. doi: 10.1038/s41467-024-47162-2 (PMC10981742; doi:10.1038/s41467-024-47162-2)
Supplement: Supplementary file 53 — Source Data [file 41467_2024_47162_MOESM53_ESM.zip › Source_Data_58.xls]

## Sheet: Results
Block Type	96well
Chemistry	TAQMAN
Experiment File Name	D:\Users\Administrator\Desktop\qPCR_data\Denis\qPCR69-RPL19_SRY_SOX9_FGF9_107--220523.eds
Experiment Run End Time	2022-05-23 15:18:05 PM UTC
Instrument Type	steponeplus
Passive Reference	ROX
Well	Sample Name	Target Name	Task	Reporter	Quencher	RQ	RQ Min	RQ Max	Cт	Cт Mean	Cт SD	ΔCт	ΔCт Mean	ΔCт SE	HK Control ΔCт Mean	HK Control ΔCт SE	ΔΔCт	Automatic Ct Threshold	Ct Threshold	Automatic Baseline	Baseline Start	Baseline End	Efficiency	Comments	NOAMP	EXPFAIL
A1	107-22	RPL19	UNKNOWN	FAM	NFQ-MGB				21.5935	21.553	0.057232							TRUE	0.619296	TRUE	3	13	1		N	N
A2	108-22	RPL19	UNKNOWN	FAM	NFQ-MGB				20.5767	20.6423	0.0927581							TRUE	0.619296	TRUE	3	13	1		N	N
A3	109-22	RPL19	UNKNOWN	FAM	NFQ-MGB				20.7487	20.7231	0.0362355							TRUE	0.619296	TRUE	3	13	1		N	N
A4	110-22	RPL19	UNKNOWN	FAM	NFQ-MGB				20.8497	20.6179	0.327853							TRUE	0.619296	TRUE	3	13	1		N	N
A5	111-22	RPL19	UNKNOWN	FAM	NFQ-MGB				20.6225	20.603	0.0275971							TRUE	0.619296	TRUE	3	13	1		N	N
A6	112-22	RPL19	UNKNOWN	FAM	NFQ-MGB				Undetermined									TRUE	0.619296	TRUE	3	39	1		N	Y
A7	113-22	RPL19	UNKNOWN	FAM	NFQ-MGB				21.0833	21.1124	0.0411596							TRUE	0.619296	TRUE	3	13	1		N	N
A8	114-22	RPL19	UNKNOWN	FAM	NFQ-MGB				20.7993	20.7505	0.0690359							TRUE	0.619296	TRUE	3	13	1		N	N
A9	115-22	RPL19	UNKNOWN	FAM	NFQ-MGB				20.3949	20.4313	0.0514677							TRUE	0.619296	TRUE	3	13	1		N	N
A10	116-22	RPL19	UNKNOWN	FAM	NFQ-MGB				21.5344	21.4882	0.0652986							TRUE	0.619296	TRUE	3	14	1		N	N
A11	117-22	RPL19	UNKNOWN	FAM	NFQ-MGB				20.9721	20.9054	0.0942215							TRUE	0.619296	TRUE	3	13	1		N	N
A12	118-22	RPL19	UNKNOWN	FAM	NFQ-MGB				21.1335	21.1041	0.0415494							TRUE	0.619296	TRUE	3	13	1		N	N
B1	107-22	RPL19	UNKNOWN	FAM	NFQ-MGB				21.5126	21.553	0.057232							TRUE	0.619296	TRUE	3	13	1		N	N
B2	108-22	RPL19	UNKNOWN	FAM	NFQ-MGB				20.7079	20.6423	0.0927581							TRUE	0.619296	TRUE	3	13	1		N	N
B3	109-22	RPL19	UNKNOWN	FAM	NFQ-MGB				20.6975	20.7231	0.0362355							TRUE	0.619296	TRUE	3	12	1		N	N
B4	110-22	RPL19	UNKNOWN	FAM	NFQ-MGB				20.3861	20.6179	0.327853							TRUE	0.619296	TRUE	3	13	1		N	N
B5	111-22	RPL19	UNKNOWN	FAM	NFQ-MGB				20.5835	20.603	0.0275971							TRUE	0.619296	TRUE	3	13	1		N	N
B6	112-22	RPL19	UNKNOWN	FAM	NFQ-MGB				Undetermined									TRUE	0.619296	TRUE	3	39	1		N	Y
B7	113-22	RPL19	UNKNOWN	FAM	NFQ-MGB				21.1415	21.1124	0.0411596							TRUE	0.619296	TRUE	3	14	1		N	N
B8	114-22	RPL19	UNKNOWN	FAM	NFQ-MGB				20.7017	20.7505	0.0690359							TRUE	0.619296	TRUE	3	13	1		N	N
B9	115-22	RPL19	UNKNOWN	FAM	NFQ-MGB				20.4677	20.4313	0.0514677							TRUE	0.619296	TRUE	3	12	1		N	N
B10	116-22	RPL19	UNKNOWN	FAM	NFQ-MGB				21.4421	21.4882	0.0652986							TRUE	0.619296	TRUE	3	13	1		N	N
B11	117-22	RPL19	UNKNOWN	FAM	NFQ-MGB				20.8388	20.9054	0.0942215							TRUE	0.619296	TRUE	3	13	1		N	N
B12	118-22	RPL19	UNKNOWN	FAM	NFQ-MGB				21.0747	21.1041	0.0415494							TRUE	0.619296	TRUE	3	13	1		N	N
C1	107-22	SRY	UNKNOWN	FAM	NFQ-MGB	1	0.58741	1.70239	31.9786	32.1523	0.245707		10.5993	0.178392			0	TRUE	0.621144	TRUE	3	24	1		N	N
C2	108-22	SRY	UNKNOWN	FAM	NFQ-MGB	0.830891	0.682008	1.01228	31.4998	31.5088	0.0127681		10.8666	0.0662084			0.267268	TRUE	0.621144	TRUE	3	24	1		N	N
C3	109-22	SRY	UNKNOWN	FAM	NFQ-MGB	0.973664	0.669767	1.41545	31.2381	31.3609	0.173672		10.6378	0.125449			0.0385046	TRUE	0.621144	TRUE	3	24	1		N	N
C4	110-22	SRY	UNKNOWN	FAM	NFQ-MGB	0.807388	0.402876	1.61806	31.5502	31.5259	0.0343406		10.908	0.233095			0.308666	TRUE	0.621144	TRUE	3	24	1		N	N
C5	111-22	SRY	UNKNOWN	FAM	NFQ-MGB	0.777916	0.693847	0.872172	31.5976	31.5646	0.0466852		10.9616	0.0383478			0.362313	TRUE	0.621144	TRUE	3	24	1		N	N
C6	112-22	SRY	UNKNOWN	FAM	NFQ-MGB				Undetermined									TRUE	0.621144	TRUE	3	39	1		Y	Y
C7	113-22	SRY	UNKNOWN	FAM	NFQ-MGB	0.911866	0.744473	1.1169	31.9062	31.8448	0.086921		10.7324	0.068005			0.133106	TRUE	0.621144	TRUE	3	25	1		N	N
C8	114-22	SRY	UNKNOWN	FAM	NFQ-MGB	0.645918	0.552773	0.754757	31.9989	31.9804	0.0262079		11.2299	0.052215			0.630578	TRUE	0.621144	TRUE	3	25	1		N	N
C9	115-22	SRY	UNKNOWN	FAM	NFQ-MGB	0.689004	0.4787	0.991699	31.4515	31.568	0.164839		11.1367	0.122108			0.537416	TRUE	0.621144	TRUE	3	24	1		N	N
C10	116-22	SRY	UNKNOWN	FAM	NFQ-MGB	0.867684	0.508584	1.48034	32.4654	32.2923	0.244751		10.8041	0.179119			0.204758	TRUE	0.621144	TRUE	3	25	1		N	N
C11	117-22	SRY	UNKNOWN	FAM	NFQ-MGB	0.833634	0.577374	1.20363	31.6637	31.7672	0.146486		10.8618	0.123158			0.262514	TRUE	0.621144	TRUE	3	24	1		N	N
C12	118-22	SRY	UNKNOWN	FAM	NFQ-MGB	0.84115	0.763787	0.92635	31.9394	31.953	0.0191515		10.8489	0.0323507			0.249564	TRUE	0.621144	TRUE	3	24	1		N	N
D1	107-22	SRY	UNKNOWN	FAM	NFQ-MGB	1	0.58741	1.70239	32.3261	32.1523	0.245707		10.5993	0.178392			0	TRUE	0.621144	TRUE	3	25	1		N	N
D2	108-22	SRY	UNKNOWN	FAM	NFQ-MGB	0.830891	0.682008	1.01228	31.5179	31.5088	0.0127681		10.8666	0.0662084			0.267268	TRUE	0.621144	TRUE	3	24	1		N	N
D3	109-22	SRY	UNKNOWN	FAM	NFQ-MGB	0.973664	0.669767	1.41545	31.4837	31.3609	0.173672		10.6378	0.125449			0.0385046	TRUE	0.621144	TRUE	3	24	1		N	N
D4	110-22	SRY	UNKNOWN	FAM	NFQ-MGB	0.807388	0.402876	1.61806	31.5016	31.5259	0.0343406		10.908	0.233095			0.308666	TRUE	0.621144	TRUE	3	24	1		N	N
D5	111-22	SRY	UNKNOWN	FAM	NFQ-MGB	0.777916	0.693847	0.872172	31.5316	31.5646	0.0466852		10.9616	0.0383478			0.362313	TRUE	0.621144	TRUE	3	24	1		N	N
D6	112-22	SRY	UNKNOWN	FAM	NFQ-MGB				Undetermined									TRUE	0.621144	TRUE	3	39	1		Y	Y
D7	113-22	SRY	UNKNOWN	FAM	NFQ-MGB	0.911866	0.744473	1.1169	31.7833	31.8448	0.086921		10.7324	0.068005			0.133106	TRUE	0.621144	TRUE	3	24	1		N	N
D8	114-22	SRY	UNKNOWN	FAM	NFQ-MGB	0.645918	0.552773	0.754757	31.9619	31.9804	0.0262079		11.2299	0.052215			0.630578	TRUE	0.621144	TRUE	3	24	1		N	N
D9	115-22	SRY	UNKNOWN	FAM	NFQ-MGB	0.689004	0.4787	0.991699	31.6846	31.568	0.164839		11.1367	0.122108			0.537416	TRUE	0.621144	TRUE	3	24	1		N	N
D10	116-22	SRY	UNKNOWN	FAM	NFQ-MGB	0.867684	0.508584	1.48034	32.1192	32.2923	0.244751		10.8041	0.179119			0.204758	TRUE	0.621144	TRUE	3	25	1		N	N
D11	117-22	SRY	UNKNOWN	FAM	NFQ-MGB	0.833634	0.577374	1.20363	31.8708	31.7672	0.146486		10.8618	0.123158			0.262514	TRUE	0.621144	TRUE	3	24	1		N	N
D12	118-22	SRY	UNKNOWN	FAM	NFQ-MGB	0.84115	0.763787	0.92635	31.9665	31.953	0.0191515		10.8489	0.0323507			0.249564	TRUE	0.621144	TRUE	3	24	1		N	N
E1	107-22	SOX9	UNKNOWN	FAM	NFQ-MGB	1	0.882671	1.13292	26.9594	26.97	0.0150596		5.41696	0.0418467			0	TRUE	0.270558	TRUE	3	21	1		N	N
E2	108-22	SOX9	UNKNOWN	FAM	NFQ-MGB	0.370818	0.293356	0.468733	27.4472	27.4904	0.0611743		6.84818	0.0785696			1.43122	TRUE	0.270558	TRUE	3	21	1		N	N
E3	109-22	SOX9	UNKNOWN	FAM	NFQ-MGB	0.332632	0.301069	0.367505	27.7495	27.728	0.0303646		7.00496	0.0334292			1.588	TRUE	0.270558	TRUE	3	21	1		N	N
E4	110-22	SOX9	UNKNOWN	FAM	NFQ-MGB	0.34823	0.174211	0.696076	27.5431	27.5568	0.0193323		6.93884	0.232229			1.52189	TRUE	0.270558	TRUE	3	21	1		N	N
E5	111-22	SOX9	UNKNOWN	FAM	NFQ-MGB	0.34914	0.307487	0.396436	27.5759	27.5381	0.0535487		6.93508	0.0425973			1.51812	TRUE	0.270558	TRUE	3	21	1		N	N
E6	112-22	SOX9	UNKNOWN	FAM	NFQ-MGB				Undetermined									TRUE	0.270558	TRUE	3	39	1		Y	Y
E7	113-22	SOX9	UNKNOWN	FAM	NFQ-MGB	0.599625	0.369902	0.972016	27.4265	27.2672	0.225338		6.15483	0.161974			0.737866	TRUE	0.270558	TRUE	3	22	1		N	N
E8	114-22	SOX9	UNKNOWN	FAM	NFQ-MGB	0.451468	0.355184	0.573853	27.3787	27.3148	0.0903966		6.56426	0.0804285			1.1473	TRUE	0.270558	TRUE	3	21	1		N	N
E9	115-22	SOX9	UNKNOWN	FAM	NFQ-MGB	0.332301	0.297531	0.371135	27.4307	27.4377	0.00989001		7.0064	0.037059			1.58944	TRUE	0.270558	TRUE	3	21	1		N	N
E10	116-22	SOX9	UNKNOWN	FAM	NFQ-MGB	0.585488	0.459356	0.746254	27.7445	27.6775	0.0947218		6.18925	0.0813515			0.772288	TRUE	0.270558	TRUE	3	22	1		N	N
E11	117-22	SOX9	UNKNOWN	FAM	NFQ-MGB	0.381759	0.312959	0.465684	27.7126	27.7117	0.0012988		6.80622	0.066631			1.38927	TRUE	0.270558	TRUE	3	22	1		N	N
E12	118-22	SOX9	UNKNOWN	FAM	NFQ-MGB	0.314032	0.282788	0.348727	28.2113	28.1921	0.0272586		7.08798	0.0351382			1.67102	TRUE	0.270558	TRUE	3	22	1		N	N
F1	107-22	SOX9	UNKNOWN	FAM	NFQ-MGB	1	0.882671	1.13292	26.9807	26.97	0.0150596		5.41696	0.0418467			0	TRUE	0.270558	TRUE	3	21	1		N	N
F2	108-22	SOX9	UNKNOWN	FAM	NFQ-MGB	0.370818	0.293356	0.468733	27.5337	27.4904	0.0611743		6.84818	0.0785696			1.43122	TRUE	0.270558	TRUE	3	22	1		N	N
F3	109-22	SOX9	UNKNOWN	FAM	NFQ-MGB	0.332632	0.301069	0.367505	27.7066	27.728	0.0303646		7.00496	0.0334292			1.588	TRUE	0.270558	TRUE	3	22	1		N	N
F4	110-22	SOX9	UNKNOWN	FAM	NFQ-MGB	0.34823	0.174211	0.696076	27.5704	27.5568	0.0193323		6.93884	0.232229			1.52189	TRUE	0.270558	TRUE	3	21	1		N	N
F5	111-22	SOX9	UNKNOWN	FAM	NFQ-MGB	0.34914	0.307487	0.396436	27.5002	27.5381	0.0535487		6.93508	0.0425973			1.51812	TRUE	0.270558	TRUE	3	21	1		N	N
F6	112-22	SOX9	UNKNOWN	FAM	NFQ-MGB				Undetermined									TRUE	0.270558	TRUE	3	39	1		N	Y
F7	113-22	SOX9	UNKNOWN	FAM	NFQ-MGB	0.599625	0.369902	0.972016	27.1079	27.2672	0.225338		6.15483	0.161974			0.737866	TRUE	0.270558	TRUE	3	21	1		N	N
F8	114-22	SOX9	UNKNOWN	FAM	NFQ-MGB	0.451468	0.355184	0.573853	27.2509	27.3148	0.0903966		6.56426	0.0804285			1.1473	TRUE	0.270558	TRUE	3	21	1		N	N
F9	115-22	SOX9	UNKNOWN	FAM	NFQ-MGB	0.332301	0.297531	0.371135	27.4447	27.4377	0.00989001		7.0064	0.037059			1.58944	TRUE	0.270558	TRUE	3	21	1		N	N
F10	116-22	SOX9	UNKNOWN	FAM	NFQ-MGB	0.585488	0.459356	0.746254	27.6105	27.6775	0.0947218		6.18925	0.0813515			0.772288	TRUE	0.270558	TRUE	3	22	1		N	N
F11	117-22	SOX9	UNKNOWN	FAM	NFQ-MGB	0.381759	0.312959	0.465684	27.7107	27.7117	0.0012988		6.80622	0.066631			1.38927	TRUE	0.270558	TRUE	3	22	1		N	N
F12	118-22	SOX9	UNKNOWN	FAM	NFQ-MGB	0.314032	0.282788	0.348727	28.1728	28.1921	0.0272586		7.08798	0.0351382			1.67102	TRUE	0.270558	TRUE	3	22	1		N	N
G1	107-22	FGF9	UNKNOWN	FAM	NFQ-MGB	1	0.867297	1.15301	34.1274	34.1021	0.0358107		12.549	0.0477384			0	TRUE	0.759572	TRUE	3	28	1		N	N
G2	108-22	FGF9	UNKNOWN	FAM	NFQ-MGB	0.615926	0.476481	0.79618	33.9462	33.8905	0.0788207		13.2482	0.086072			0.699172	TRUE	0.759572	TRUE	3	28	1		N	N
G3	109-22	FGF9	UNKNOWN	FAM	NFQ-MGB	0.808518	0.50427	1.29633	33.4226	33.5788	0.220909		12.8557	0.158294			0.306648	TRUE	0.759572	TRUE	3	27	1		N	N
G4	110-22	FGF9	UNKNOWN	FAM	NFQ-MGB	0.829165	0.402962	1.70615	33.368	33.4372	0.097929		12.8193	0.241948			0.270268	TRUE	0.759572	TRUE	3	27	1		N	N
G5	111-22	FGF9	UNKNOWN	FAM	NFQ-MGB	0.59772	0.345051	1.03541	33.7113	33.8945	0.259069		13.2915	0.184226			0.742457	TRUE	0.759572	TRUE	3	27	1		N	N
G6	112-22	FGF9	UNKNOWN	FAM	NFQ-MGB				Undetermined									TRUE	0.759572	TRUE	3	39	1		N	Y
G7	113-22	FGF9	UNKNOWN	FAM	NFQ-MGB	1.96593	1.54725	2.4979	32.6114	32.6862	0.105841		11.5738	0.0803005			-0.975211	TRUE	0.759572	TRUE	3	26	1		N	N
G8	114-22	FGF9	UNKNOWN	FAM	NFQ-MGB	1.50279	1.29864	1.73903	32.7082	32.7119	0.00522756		11.9614	0.0489555			-0.587643	TRUE	0.759572	TRUE	3	26	1		N	N
G9	115-22	FGF9	UNKNOWN	FAM	NFQ-MGB	1.15743	0.996026	1.34498	32.8042	32.7694	0.0492194		12.3381	0.0503561			-0.21092	TRUE	0.759572	TRUE	3	26	1		N	N
G10	116-22	FGF9	UNKNOWN	FAM	NFQ-MGB	1.87532	1.61668	2.17534	33.1487	33.1302	0.0262349		11.6419	0.0497603			-0.90714	TRUE	0.759572	TRUE	3	27	1		N	N
G11	117-22	FGF9	UNKNOWN	FAM	NFQ-MGB	1.44623	1.18493	1.76515	32.9273	32.9222	0.00718587		12.0168	0.0668181			-0.532295	TRUE	0.759572	TRUE	3	26	1		N	N
G12	118-22	FGF9	UNKNOWN	FAM	NFQ-MGB	1.45407	1.12331	1.88224	33.0316	33.113	0.115117		12.0089	0.0865397			-0.5401	TRUE	0.759572	TRUE	3	27	1		N	N
H1	107-22	FGF9	UNKNOWN	FAM	NFQ-MGB	1	0.867297	1.15301	34.0768	34.1021	0.0358107		12.549	0.0477384			0	TRUE	0.759572	TRUE	3	28	1		N	N
H2	108-22	FGF9	UNKNOWN	FAM	NFQ-MGB	0.615926	0.476481	0.79618	33.8347	33.8905	0.0788207		13.2482	0.086072			0.699172	TRUE	0.759572	TRUE	3	27	1		N	N
H3	109-22	FGF9	UNKNOWN	FAM	NFQ-MGB	0.808518	0.50427	1.29633	33.735	33.5788	0.220909		12.8557	0.158294			0.306648	TRUE	0.759572	TRUE	3	27	1		N	N
H4	110-22	FGF9	UNKNOWN	FAM	NFQ-MGB	0.829165	0.402962	1.70615	33.5065	33.4372	0.097929		12.8193	0.241948			0.270268	TRUE	0.759572	TRUE	3	27	1		N	N
H5	111-22	FGF9	UNKNOWN	FAM	NFQ-MGB	0.59772	0.345051	1.03541	34.0777	33.8945	0.259069		13.2915	0.184226			0.742457	TRUE	0.759572	TRUE	3	27	1		N	N
H6		FGF9	UNKNOWN	FAM	NFQ-MGB				Undetermined									TRUE	0.759572	TRUE	3	39	1		N	Y
H7	113-22	FGF9	UNKNOWN	FAM	NFQ-MGB	1.96593	1.54725	2.4979	32.7611	32.6862	0.105841		11.5738	0.0803005			-0.975211	TRUE	0.759572	TRUE	3	26	1		N	N
H8	114-22	FGF9	UNKNOWN	FAM	NFQ-MGB	1.50279	1.29864	1.73903	32.7156	32.7119	0.00522756		11.9614	0.0489555			-0.587643	TRUE	0.759572	TRUE	3	26	1		N	N
H9	115-22	FGF9	UNKNOWN	FAM	NFQ-MGB	1.15743	0.996026	1.34498	32.7346	32.7694	0.0492194		12.3381	0.0503561			-0.21092	TRUE	0.759572	TRUE	3	26	1		N	N
H10	116-22	FGF9	UNKNOWN	FAM	NFQ-MGB	1.87532	1.61668	2.17534	33.1116	33.1302	0.0262349		11.6419	0.0497603			-0.90714	TRUE	0.759572	TRUE	3	26	1		N	N
H11	117-22	FGF9	UNKNOWN	FAM	NFQ-MGB	1.44623	1.18493	1.76515	32.9171	32.9222	0.00718587		12.0168	0.0668181			-0.532295	TRUE	0.759572	TRUE	3	26	1		N	N
H12	118-22	FGF9	UNKNOWN	FAM	NFQ-MGB	1.45407	1.12331	1.88224	33.1944	33.113	0.115117		12.0089	0.0865397			-0.5401	TRUE	0.759572	TRUE	3	27	1		N	N
Analysis Type	Singleplex
Endogenous Control	RPL19
RQ Min/Max Confidence Level	95.0
Reference Sample	107-22
