# Supplementary material for: A conserved NR5A1-responsive enhancer regulates SRY in testis-determination
Source: Nat Commun. 2024 Mar 30;15:2796. doi: 10.1038/s41467-024-47162-2 (PMC10981742; doi:10.1038/s41467-024-47162-2)
Supplement: Supplementary file 53 — Source Data [file 41467_2024_47162_MOESM53_ESM.zip › Source_Data_59.xls]

## Sheet: Results
Block Type	96well
Chemistry	TAQMAN
Experiment File Name	D:\Users\Administrator\Desktop\qPCR_data\Denis\qPCR70-RPL19_NR5A1_WNT4_FOXL2-221006.eds
Experiment Run End Time	2022-10-06 13:45:04 PM UTC
Instrument Type	steponeplus
Passive Reference	ROX
Well	Sample Name	Target Name	Task	Reporter	Quencher	RQ	RQ Min	RQ Max	Cт	Cт Mean	Cт SD	ΔCт	ΔCт Mean	ΔCт SE	HK Control ΔCт Mean	HK Control ΔCт SE	ΔΔCт	Automatic Ct Threshold	Ct Threshold	Automatic Baseline	Baseline Start	Baseline End	Efficiency	Comments	HIGHSD
A1	83-22	RPL19	UNKNOWN	FAM	NFQ-MGB				24.0005	22.0476	2.76182							TRUE	0.231808	TRUE	3	17	1		Y
A2	84-22	RPL19	UNKNOWN	FAM	NFQ-MGB				18.0512	18.0387	0.0176626							TRUE	0.231808	TRUE	3	12	1		N
A3	85-22	RPL19	UNKNOWN	FAM	NFQ-MGB				17.5466	17.4811	0.0926084							TRUE	0.231808	TRUE	3	12	1		N
A4	86-22	RPL19	UNKNOWN	FAM	NFQ-MGB				17.3671	17.2572	0.155361							TRUE	0.231808	TRUE	3	11	1		N
A5	87-22	RPL19	UNKNOWN	FAM	NFQ-MGB				17.6484	17.6304	0.0254324							TRUE	0.231808	TRUE	3	12	1		N
A6	88-22	RPL19	UNKNOWN	FAM	NFQ-MGB				17.8994	17.915	0.021946							TRUE	0.231808	TRUE	3	12	1		N
A7	89-22	RPL19	UNKNOWN	FAM	NFQ-MGB				18.3343	18.3539	0.0275849							TRUE	0.231808	TRUE	3	13	1		N
A8	90-22	RPL19	UNKNOWN	FAM	NFQ-MGB				17.7994	17.7634	0.050792							TRUE	0.231808	TRUE	3	12	1		N
A9	91-22	RPL19	UNKNOWN	FAM	NFQ-MGB				18.3555	18.395	0.055824							TRUE	0.231808	TRUE	3	12	1		N
A10	92-22	RPL19	UNKNOWN	FAM	NFQ-MGB				17.9708	17.9807	0.0138916							TRUE	0.231808	TRUE	3	12	1		N
A11	93-22	RPL19	UNKNOWN	FAM	NFQ-MGB				17.4162	17.396	0.028498							TRUE	0.231808	TRUE	3	11	1		N
A12	94-22	RPL19	UNKNOWN	FAM	NFQ-MGB				18.3466	18.3132	0.0472544							TRUE	0.231808	TRUE	3	12	1		N
B1	83-22	RPL19	UNKNOWN	FAM	NFQ-MGB				20.0947	22.0476	2.76182							TRUE	0.231808	TRUE	3	14	1		Y
B2	84-22	RPL19	UNKNOWN	FAM	NFQ-MGB				18.0263	18.0387	0.0176626							TRUE	0.231808	TRUE	3	12	1		N
B3	85-22	RPL19	UNKNOWN	FAM	NFQ-MGB				17.4156	17.4811	0.0926084							TRUE	0.231808	TRUE	3	11	1		N
B4	86-22	RPL19	UNKNOWN	FAM	NFQ-MGB				17.1474	17.2572	0.155361							TRUE	0.231808	TRUE	3	11	1		N
B5	87-22	RPL19	UNKNOWN	FAM	NFQ-MGB				17.6124	17.6304	0.0254324							TRUE	0.231808	TRUE	3	12	1		N
B6	88-22	RPL19	UNKNOWN	FAM	NFQ-MGB				17.9305	17.915	0.021946							TRUE	0.231808	TRUE	3	12	1		N
B7	89-22	RPL19	UNKNOWN	FAM	NFQ-MGB				18.3734	18.3539	0.0275849							TRUE	0.231808	TRUE	3	13	1		N
B8	90-22	RPL19	UNKNOWN	FAM	NFQ-MGB				17.7275	17.7634	0.050792							TRUE	0.231808	TRUE	3	12	1		N
B9	91-22	RPL19	UNKNOWN	FAM	NFQ-MGB				18.4344	18.395	0.055824							TRUE	0.231808	TRUE	3	13	1		N
B10	92-22	RPL19	UNKNOWN	FAM	NFQ-MGB				17.9905	17.9807	0.0138916							TRUE	0.231808	TRUE	3	12	1		N
B11	93-22	RPL19	UNKNOWN	FAM	NFQ-MGB				17.3759	17.396	0.028498							TRUE	0.231808	TRUE	3	11	1		N
B12	94-22	RPL19	UNKNOWN	FAM	NFQ-MGB				18.2798	18.3132	0.0472544							TRUE	0.231808	TRUE	3	13	1		N
C1	83-22	NR5A1	UNKNOWN	FAM	NFQ-MGB	1	0.00293927	340.22	35.7933	35.7098	0.118092		13.6622	1.95468			0	TRUE	0.185504	TRUE	3	30	1		N
C2	84-22	NR5A1	UNKNOWN	FAM	NFQ-MGB	0.0677508	0.0117767	0.389766	36.1711	35.5845	0.829509		17.5458	0.586685			3.88362	TRUE	0.185504	TRUE	3	31	1		Y
C3	85-22	NR5A1	UNKNOWN	FAM	NFQ-MGB	0.189649	0.0954755	0.37671	33.3213	33.5419	0.311984		16.0608	0.23012			2.3986	TRUE	0.185504	TRUE	3	28	1		N
C4	86-22	NR5A1	UNKNOWN	FAM	NFQ-MGB	0.0352481	0.0226537	0.0548442	35.8452	35.7457	0.140745		18.4885	0.148233			4.82631	TRUE	0.185504	TRUE	3	31	1		N
C5	87-22	NR5A1	UNKNOWN	FAM	NFQ-MGB	0.127538	0.0793101	0.205094	34.4219	34.2636	0.223825		16.6332	0.159286			2.971	TRUE	0.185504	TRUE	3	29	1		N
C6	88-22	NR5A1	UNKNOWN	FAM	NFQ-MGB	0.0957074	0.0774178	0.118318	34.893	34.9624	0.0981421		17.0474	0.0711109			3.38523	TRUE	0.185504	TRUE	3	30	1		N
C7	89-22	NR5A1	UNKNOWN	FAM	NFQ-MGB	0.0919731	0.0297525	0.284314	35.8366	35.4587	0.534452		17.1048	0.378417			3.44264	TRUE	0.185504	TRUE	3	31	1		Y
C8	90-22	NR5A1	UNKNOWN	FAM	NFQ-MGB	0.320062	0.236593	0.432981	33.1639	33.0692	0.133985		15.3058	0.101321			1.64357	TRUE	0.185504	TRUE	3	28	1		N
C9	91-22	NR5A1	UNKNOWN	FAM	NFQ-MGB	0.0930284	0.0804906	0.107519	35.5116	35.4833	0.0399485		17.0884	0.0485397			3.42619	TRUE	0.185504	TRUE	3	31	1		N
C10	92-22	NR5A1	UNKNOWN	FAM	NFQ-MGB	0.100936	0.09362	0.108824	34.9281	34.9513	0.0328651		16.9707	0.0252299			3.30848	TRUE	0.185504	TRUE	3	30	1		N
C11	93-22	NR5A1	UNKNOWN	FAM	NFQ-MGB	0.0881981	0.0830315	0.0936863	34.5594	34.5613	0.002692		17.1653	0.0202408			3.50311	TRUE	0.185504	TRUE	3	29	1		N
C12	94-22	NR5A1	UNKNOWN	FAM	NFQ-MGB	0.0358235	0.0182819	0.0701965	37.0014	36.7783	0.315466		18.4651	0.225557			4.80295	TRUE	0.185504	TRUE	3	32	1		N
D1	83-22	NR5A1	UNKNOWN	FAM	NFQ-MGB	1	0.00293927	340.22	35.6263	35.7098	0.118092		13.6622	1.95468			0	TRUE	0.185504	TRUE	3	31	1		N
D2	84-22	NR5A1	UNKNOWN	FAM	NFQ-MGB	0.0677508	0.0117767	0.389766	34.998	35.5845	0.829509		17.5458	0.586685			3.88362	TRUE	0.185504	TRUE	3	30	1		Y
D3	85-22	NR5A1	UNKNOWN	FAM	NFQ-MGB	0.189649	0.0954755	0.37671	33.7625	33.5419	0.311984		16.0608	0.23012			2.3986	TRUE	0.185504	TRUE	3	29	1		N
D4	86-22	NR5A1	UNKNOWN	FAM	NFQ-MGB	0.0352481	0.0226537	0.0548442	35.6462	35.7457	0.140745		18.4885	0.148233			4.82631	TRUE	0.185504	TRUE	3	31	1		N
D5	87-22	NR5A1	UNKNOWN	FAM	NFQ-MGB	0.127538	0.0793101	0.205094	34.1053	34.2636	0.223825		16.6332	0.159286			2.971	TRUE	0.185504	TRUE	3	29	1		N
D6	88-22	NR5A1	UNKNOWN	FAM	NFQ-MGB	0.0957074	0.0774178	0.118318	35.0318	34.9624	0.0981421		17.0474	0.0711109			3.38523	TRUE	0.185504	TRUE	3	30	1		N
D7	89-22	NR5A1	UNKNOWN	FAM	NFQ-MGB	0.0919731	0.0297525	0.284314	35.0808	35.4587	0.534452		17.1048	0.378417			3.44264	TRUE	0.185504	TRUE	3	30	1		Y
D8	90-22	NR5A1	UNKNOWN	FAM	NFQ-MGB	0.320062	0.236593	0.432981	32.9744	33.0692	0.133985		15.3058	0.101321			1.64357	TRUE	0.185504	TRUE	3	28	1		N
D9	91-22	NR5A1	UNKNOWN	FAM	NFQ-MGB	0.0930284	0.0804906	0.107519	35.4551	35.4833	0.0399485		17.0884	0.0485397			3.42619	TRUE	0.185504	TRUE	3	31	1		N
D10	92-22	NR5A1	UNKNOWN	FAM	NFQ-MGB	0.100936	0.09362	0.108824	34.9746	34.9513	0.0328651		16.9707	0.0252299			3.30848	TRUE	0.185504	TRUE	3	30	1		N
D11	93-22	NR5A1	UNKNOWN	FAM	NFQ-MGB	0.0881981	0.0830315	0.0936863	34.5632	34.5613	0.002692		17.1653	0.0202408			3.50311	TRUE	0.185504	TRUE	3	30	1		N
D12	94-22	NR5A1	UNKNOWN	FAM	NFQ-MGB	0.0358235	0.0182819	0.0701965	36.5553	36.7783	0.315466		18.4651	0.225557			4.80295	TRUE	0.185504	TRUE	3	31	1		N
E1	83-22	WNT4	UNKNOWN	FAM	NFQ-MGB	1	0.0028215	354.422	35.965	35.7184	0.34862		13.6708	1.9684			0	TRUE	0.41535	TRUE	3	30	1		N
E2	84-22	WNT4	UNKNOWN	FAM	NFQ-MGB	1.67168	1.56736	1.78295	30.9506	30.9682	0.0249348		12.9295	0.0216068			-0.741302	TRUE	0.41535	TRUE	3	24	1		N
E3	85-22	WNT4	UNKNOWN	FAM	NFQ-MGB	2.40767	1.85367	3.12724	29.9426	29.8843	0.0824554		12.4032	0.087679			-1.26764	TRUE	0.41535	TRUE	3	24	1		N
E4	86-22	WNT4	UNKNOWN	FAM	NFQ-MGB	0.903339	0.574979	1.41922	30.9704	31.0747	0.147494		13.8175	0.151478			0.14666	TRUE	0.41535	TRUE	3	25	1		N
E5	87-22	WNT4	UNKNOWN	FAM	NFQ-MGB	2.10064	1.99078	2.21655	30.2294	30.2304	0.00137567		12.6	0.0180097			-1.07083	TRUE	0.41535	TRUE	3	24	1		N
E6	88-22	WNT4	UNKNOWN	FAM	NFQ-MGB	1.63498	1.53891	1.73705	30.8634	30.8765	0.018519		12.9615	0.0203049			-0.709272	TRUE	0.41535	TRUE	3	24	1		N
E7	89-22	WNT4	UNKNOWN	FAM	NFQ-MGB	1.27578	0.602813	2.70003	31.9239	31.6733	0.354431		13.3194	0.251379			-0.351378	TRUE	0.41535	TRUE	3	25	1		N
E8	90-22	WNT4	UNKNOWN	FAM	NFQ-MGB	1.85648	1.38681	2.4852	30.6326	30.5417	0.128646		12.7782	0.0977996			-0.892567	TRUE	0.41535	TRUE	3	24	1		N
E9	91-22	WNT4	UNKNOWN	FAM	NFQ-MGB	0.322351	0.274712	0.378251	33.7354	33.6991	0.0513234		15.3041	0.0536209			1.6333	TRUE	0.41535	TRUE	3	27	1		N
E10	92-22	WNT4	UNKNOWN	FAM	NFQ-MGB	1.16758	1.12476	1.21204	31.4202	31.4279	0.011		13.4473	0.0125295			-0.223523	TRUE	0.41535	TRUE	3	25	1		N
E11	93-22	WNT4	UNKNOWN	FAM	NFQ-MGB	0.953701	0.730994	1.24426	31.0483	31.1352	0.122846		13.7392	0.0891721			0.0683918	TRUE	0.41535	TRUE	3	25	1		N
E12	94-22	WNT4	UNKNOWN	FAM	NFQ-MGB	0.438498	0.383615	0.501234	33.1435	33.1734	0.042279		14.8602	0.0448358			1.18936	TRUE	0.41535	TRUE	3	26	1		N
F1	83-22	WNT4	UNKNOWN	FAM	NFQ-MGB	1	0.0028215	354.422	35.4719	35.7184	0.34862		13.6708	1.9684			0	TRUE	0.41535	TRUE	3	29	1		N
F2	84-22	WNT4	UNKNOWN	FAM	NFQ-MGB	1.67168	1.56736	1.78295	30.9859	30.9682	0.0249348		12.9295	0.0216068			-0.741302	TRUE	0.41535	TRUE	3	24	1		N
F3	85-22	WNT4	UNKNOWN	FAM	NFQ-MGB	2.40767	1.85367	3.12724	29.826	29.8843	0.0824554		12.4032	0.087679			-1.26764	TRUE	0.41535	TRUE	3	24	1		N
F4	86-22	WNT4	UNKNOWN	FAM	NFQ-MGB	0.903339	0.574979	1.41922	31.179	31.0747	0.147494		13.8175	0.151478			0.14666	TRUE	0.41535	TRUE	3	25	1		N
F5	87-22	WNT4	UNKNOWN	FAM	NFQ-MGB	2.10064	1.99078	2.21655	30.2314	30.2304	0.00137567		12.6	0.0180097			-1.07083	TRUE	0.41535	TRUE	3	24	1		N
F6	88-22	WNT4	UNKNOWN	FAM	NFQ-MGB	1.63498	1.53891	1.73705	30.8896	30.8765	0.018519		12.9615	0.0203049			-0.709272	TRUE	0.41535	TRUE	3	24	1		N
F7	89-22	WNT4	UNKNOWN	FAM	NFQ-MGB	1.27578	0.602813	2.70003	31.4227	31.6733	0.354431		13.3194	0.251379			-0.351378	TRUE	0.41535	TRUE	3	25	1		N
F8	90-22	WNT4	UNKNOWN	FAM	NFQ-MGB	1.85648	1.38681	2.4852	30.4507	30.5417	0.128646		12.7782	0.0977996			-0.892567	TRUE	0.41535	TRUE	3	24	1		N
F9	91-22	WNT4	UNKNOWN	FAM	NFQ-MGB	0.322351	0.274712	0.378251	33.6628	33.6991	0.0513234		15.3041	0.0536209			1.6333	TRUE	0.41535	TRUE	3	27	1		N
F10	92-22	WNT4	UNKNOWN	FAM	NFQ-MGB	1.16758	1.12476	1.21204	31.4357	31.4279	0.011		13.4473	0.0125295			-0.223523	TRUE	0.41535	TRUE	3	25	1		N
F11	93-22	WNT4	UNKNOWN	FAM	NFQ-MGB	0.953701	0.730994	1.24426	31.2221	31.1352	0.122846		13.7392	0.0891721			0.0683918	TRUE	0.41535	TRUE	3	25	1		N
F12	94-22	WNT4	UNKNOWN	FAM	NFQ-MGB	0.438498	0.383615	0.501234	33.2033	33.1734	0.042279		14.8602	0.0448358			1.18936	TRUE	0.41535	TRUE	3	27	1		N
G1	83-22	FOXL2	UNKNOWN	FAM	NFQ-MGB	1	0.00289662	345.23	32.2215	32.3833	0.228737		10.3356	1.95959			0	TRUE	0.224387	TRUE	3	27	1		N
G2	84-22	FOXL2	UNKNOWN	FAM	NFQ-MGB	0.185707	0.114059	0.302362	30.6403	30.8033	0.230471		12.7645	0.163446			2.4289	TRUE	0.224387	TRUE	3	25	1		N
G3	85-22	FOXL2	UNKNOWN	FAM	NFQ-MGB	0.16217	0.114795	0.229095	30.3456	30.4412	0.135144		12.96	0.115845			2.62442	TRUE	0.224387	TRUE	3	25	1		N
G4	86-22	FOXL2	UNKNOWN	FAM	NFQ-MGB	0.130026	0.0936885	0.180456	30.5329	30.536	0.00427133		13.2788	0.109898			2.94313	TRUE	0.224387	TRUE	3	25	1		N
G5	87-22	FOXL2	UNKNOWN	FAM	NFQ-MGB	0.120521	0.0963813	0.150706	30.9459	31.0187	0.10289		13.3883	0.0749435			3.05265	TRUE	0.224387	TRUE	3	25	1		N
G6	88-22	FOXL2	UNKNOWN	FAM	NFQ-MGB	0.161454	0.130906	0.19913	30.95	30.8814	0.0970052		12.9664	0.0703265			2.63081	TRUE	0.224387	TRUE	3	26	1		N
G7	89-22	FOXL2	UNKNOWN	FAM	NFQ-MGB	0.173671	0.152684	0.197544	31.1765	31.215	0.0544888		12.8612	0.0431854			2.52557	TRUE	0.224387	TRUE	3	26	1		N
G8	90-22	FOXL2	UNKNOWN	FAM	NFQ-MGB	0.139838	0.119461	0.163692	30.9759	30.9372	0.0547531		13.1738	0.0528097			2.83817	TRUE	0.224387	TRUE	3	25	1		N
G9	91-22	FOXL2	UNKNOWN	FAM	NFQ-MGB	0.125816	0.0650938	0.243182	31.9386	31.7212	0.30746		13.3262	0.220962			2.99061	TRUE	0.224387	TRUE	3	26	1		N
G10	92-22	FOXL2	UNKNOWN	FAM	NFQ-MGB	0.143452	0.128541	0.160093	31.0822	31.1177	0.0501554		13.137	0.0368004			2.80136	TRUE	0.224387	TRUE	3	25	1		N
G11	93-22	FOXL2	UNKNOWN	FAM	NFQ-MGB	0.101881	0.0834225	0.124424	30.9628	31.0267	0.0904006		13.6307	0.0670239			3.29504	TRUE	0.224387	TRUE	3	26	1		N
G12	94-22	FOXL2	UNKNOWN	FAM	NFQ-MGB	0.122075	0.109757	0.135775	31.6955	31.683	0.0176383		13.3698	0.0356657			3.03416	TRUE	0.224387	TRUE	3	26	1		N
H1	83-22	FOXL2	UNKNOWN	FAM	NFQ-MGB	1	0.00289662	345.23	32.545	32.3833	0.228737		10.3356	1.95959			0	TRUE	0.224387	TRUE	3	27	1		N
H2	84-22	FOXL2	UNKNOWN	FAM	NFQ-MGB	0.185707	0.114059	0.302362	30.9662	30.8033	0.230471		12.7645	0.163446			2.4289	TRUE	0.224387	TRUE	3	25	1		N
H3	85-22	FOXL2	UNKNOWN	FAM	NFQ-MGB	0.16217	0.114795	0.229095	30.5367	30.4412	0.135144		12.96	0.115845			2.62442	TRUE	0.224387	TRUE	3	25	1		N
H4	86-22	FOXL2	UNKNOWN	FAM	NFQ-MGB	0.130026	0.0936885	0.180456	30.539	30.536	0.00427133		13.2788	0.109898			2.94313	TRUE	0.224387	TRUE	3	25	1		N
H5	87-22	FOXL2	UNKNOWN	FAM	NFQ-MGB	0.120521	0.0963813	0.150706	31.0914	31.0187	0.10289		13.3883	0.0749435			3.05265	TRUE	0.224387	TRUE	3	26	1		N
H6	88-22	FOXL2	UNKNOWN	FAM	NFQ-MGB	0.161454	0.130906	0.19913	30.8128	30.8814	0.0970052		12.9664	0.0703265			2.63081	TRUE	0.224387	TRUE	3	25	1		N
H7	89-22	FOXL2	UNKNOWN	FAM	NFQ-MGB	0.173671	0.152684	0.197544	31.2536	31.215	0.0544888		12.8612	0.0431854			2.52557	TRUE	0.224387	TRUE	3	26	1		N
H8	90-22	FOXL2	UNKNOWN	FAM	NFQ-MGB	0.139838	0.119461	0.163692	30.8985	30.9372	0.0547531		13.1738	0.0528097			2.83817	TRUE	0.224387	TRUE	3	25	1		N
H9	91-22	FOXL2	UNKNOWN	FAM	NFQ-MGB	0.125816	0.0650938	0.243182	31.5038	31.7212	0.30746		13.3262	0.220962			2.99061	TRUE	0.224387	TRUE	3	26	1		N
H10	92-22	FOXL2	UNKNOWN	FAM	NFQ-MGB	0.143452	0.128541	0.160093	31.1531	31.1177	0.0501554		13.137	0.0368004			2.80136	TRUE	0.224387	TRUE	3	26	1		N
H11	93-22	FOXL2	UNKNOWN	FAM	NFQ-MGB	0.101881	0.0834225	0.124424	31.0906	31.0267	0.0904006		13.6307	0.0670239			3.29504	TRUE	0.224387	TRUE	3	25	1		N
H12	94-22	FOXL2	UNKNOWN	FAM	NFQ-MGB	0.122075	0.109757	0.135775	31.6705	31.683	0.0176383		13.3698	0.0356657			3.03416	TRUE	0.224387	TRUE	3	26	1		N
Analysis Type	Singleplex
Endogenous Control	RPL19
RQ Min/Max Confidence Level	95.0
Reference Sample	83-22
