# Supplementary material for: A conserved NR5A1-responsive enhancer regulates SRY in testis-determination
Source: Nat Commun. 2024 Mar 30;15:2796. doi: 10.1038/s41467-024-47162-2 (PMC10981742; doi:10.1038/s41467-024-47162-2)
Supplement: Supplementary file 53 — Source Data [file 41467_2024_47162_MOESM53_ESM.zip › Source_Data_60.xls]

## Sheet: Results
Block Type	96well
Chemistry	TAQMAN
Experiment File Name	D:\Users\Administrator\Desktop\qPCR_data\Denis\qPCR71-RPL19_NR5A1_WNT4_FOXL2-221006_data.eds
Experiment Run End Time	2022-10-06 16:28:37 PM UTC
Instrument Type	steponeplus
Passive Reference	ROX
Well	Sample Name	Target Name	Task	Reporter	Quencher	RQ	RQ Min	RQ Max	Cт	Cт Mean	Cт SD	ΔCт	ΔCт Mean	ΔCт SE	HK Control ΔCт Mean	HK Control ΔCт SE	ΔΔCт	Automatic Ct Threshold	Ct Threshold	Automatic Baseline	Baseline Start	Baseline End	Efficiency	Comments	BADROX	HIGHSD	NOISE	EXPFAIL
A1	95-22	RPL19	UNKNOWN	FAM	NFQ-MGB				18.3549	19.1626	1.14226							TRUE	0.144862	TRUE	3	13	1		N	Y	N	N
A2	96-22	RPL19	UNKNOWN	FAM	NFQ-MGB				17.5319	17.5785	0.0659865							TRUE	0.144862	TRUE	3	12	1		N	N	N	N
A3	97-22	RPL19	UNKNOWN	FAM	NFQ-MGB				17.4521	17.4604	0.0117256							TRUE	0.144862	TRUE	3	12	1		N	N	N	N
A4	98-22	RPL19	UNKNOWN	FAM	NFQ-MGB				17.6557	17.4731	0.258254							TRUE	0.144862	TRUE	3	13	1		N	N	N	N
A5	99-22	RPL19	UNKNOWN	FAM	NFQ-MGB				18.589	18.5266	0.0882481							TRUE	0.144862	TRUE	3	13	1		N	N	N	N
A6	100-22	RPL19	UNKNOWN	FAM	NFQ-MGB				18.4576	18.4119	0.0645932							TRUE	0.144862	TRUE	3	13	1		N	N	N	N
A7	101-22	RPL19	UNKNOWN	FAM	NFQ-MGB				17.253	17.2574	0.00620671							TRUE	0.144862	TRUE	3	12	1		N	N	N	N
A8	102-22	RPL19	UNKNOWN	FAM	NFQ-MGB				17.7784	17.7053	0.103324							TRUE	0.144862	TRUE	3	13	1		N	N	N	N
A9	103-22	RPL19	UNKNOWN	FAM	NFQ-MGB				16.8815	16.9519	0.0994706							TRUE	0.144862	TRUE	3	12	1		N	N	N	N
A10	104-22	RPL19	UNKNOWN	FAM	NFQ-MGB				17.1639	17.1454	0.0262066							TRUE	0.144862	TRUE	3	12	1		N	N	N	N
A11	105-22	RPL19	UNKNOWN	FAM	NFQ-MGB				17.5916	17.5143	0.109331							TRUE	0.144862	TRUE	3	12	1		N	N	N	N
A12	106-22	RPL19	UNKNOWN	FAM	NFQ-MGB				17.6808	17.6482	0.046081							TRUE	0.144862	TRUE	3	12	1		N	N	N	N
B1	95-22	RPL19	UNKNOWN	FAM	NFQ-MGB				19.9703	19.1626	1.14226							TRUE	0.144862	TRUE	3	13	1		N	Y	N	N
B2	96-22	RPL19	UNKNOWN	FAM	NFQ-MGB				17.6252	17.5785	0.0659865							TRUE	0.144862	TRUE	3	13	1		N	N	N	N
B3	97-22	RPL19	UNKNOWN	FAM	NFQ-MGB				17.4687	17.4604	0.0117256							TRUE	0.144862	TRUE	3	12	1		N	N	N	N
B4	98-22	RPL19	UNKNOWN	FAM	NFQ-MGB				17.2905	17.4731	0.258254							TRUE	0.144862	TRUE	3	12	1		N	N	Y	N
B5	99-22	RPL19	UNKNOWN	FAM	NFQ-MGB				18.4642	18.5266	0.0882481							TRUE	0.144862	TRUE	3	13	1		N	N	N	N
B6	100-22	RPL19	UNKNOWN	FAM	NFQ-MGB				18.3662	18.4119	0.0645932							TRUE	0.144862	TRUE	3	13	1		N	N	N	N
B7	101-22	RPL19	UNKNOWN	FAM	NFQ-MGB				17.2618	17.2574	0.00620671							TRUE	0.144862	TRUE	3	12	1		N	N	N	N
B8	102-22	RPL19	UNKNOWN	FAM	NFQ-MGB				17.6322	17.7053	0.103324							TRUE	0.144862	TRUE	3	13	1		N	N	N	N
B9	103-22	RPL19	UNKNOWN	FAM	NFQ-MGB				17.0222	16.9519	0.0994706							TRUE	0.144862	TRUE	3	12	1		N	N	N	N
B10	104-22	RPL19	UNKNOWN	FAM	NFQ-MGB				17.1269	17.1454	0.0262066							TRUE	0.144862	TRUE	3	12	1		N	N	N	N
B11	105-22	RPL19	UNKNOWN	FAM	NFQ-MGB				17.437	17.5143	0.109331							TRUE	0.144862	TRUE	3	12	1		N	N	N	N
B12	106-22	RPL19	UNKNOWN	FAM	NFQ-MGB				17.6156	17.6482	0.046081							TRUE	0.144862	TRUE	3	12	1		N	N	N	N
C1	95-22	NR5A1	UNKNOWN	FAM	NFQ-MGB	1	0.0861379	11.6093	32.7557	32.6024	0.216669		13.4398	0.822099			0	TRUE	0.122239	TRUE	3	27	1		N	N	N	N
C2	96-22	NR5A1	UNKNOWN	FAM	NFQ-MGB	0.114005	0.0407153	0.319223	34.4933	34.1512	0.483768		16.5727	0.345243			3.13283	TRUE	0.122239	TRUE	3	30	1		N	N	N	N
C3	97-22	NR5A1	UNKNOWN	FAM	NFQ-MGB	0.331296	0.246007	0.446153	32.3946	32.494	0.140656		15.0337	0.0998037			1.59381	TRUE	0.122239	TRUE	3	28	1		N	N	N	N
C4	98-22	NR5A1	UNKNOWN	FAM	NFQ-MGB	0.233018	0.111698	0.486108	33.1801	33.0144	0.234269		15.5413	0.246554			2.10148	TRUE	0.122239	TRUE	3	29	1		N	N	N	N
C5	99-22	NR5A1	UNKNOWN	FAM	NFQ-MGB	0.193838	0.0676141	0.555703	33.986	34.3336	0.491563		15.8069	0.353144			2.36707	TRUE	0.122239	TRUE	3	30	1		N	N	N	N
C6	100-22	NR5A1	UNKNOWN	FAM	NFQ-MGB	0.0391593	0.00801908	0.191226	35.9965	36.5263	0.7492		18.1143	0.531729			4.6745	TRUE	0.122239	TRUE	3	32	1		N	Y	N	N
C7	101-22	NR5A1	UNKNOWN	FAM	NFQ-MGB	0.118264	0.0939042	0.148943	33.8544	33.7772	0.109193		16.5198	0.077336			3.07992	TRUE	0.122239	TRUE	3	29	1		N	N	N	N
C8	102-22	NR5A1	UNKNOWN	FAM	NFQ-MGB	0.164693	0.107612	0.252052	33.8699	33.7473	0.173335		16.042	0.14269			2.60215	TRUE	0.122239	TRUE	3	29	1		N	N	N	N
C9	103-22	NR5A1	UNKNOWN	FAM	NFQ-MGB	0.226338	0.155284	0.329904	32.6401	32.5351	0.148411		15.5833	0.126333			2.14345	TRUE	0.122239	TRUE	3	28	1		N	N	N	N
C10	104-22	NR5A1	UNKNOWN	FAM	NFQ-MGB	0.244227	0.214401	0.278202	32.6585	32.6189	0.0559279		15.4736	0.0436733			2.03371	TRUE	0.122239	TRUE	3	28	1		N	N	N	N
C11	105-22	NR5A1	UNKNOWN	FAM	NFQ-MGB	0.228185	0.0510791	1.01937	33.5817	33.0859	0.701289		15.5716	0.501876			2.13173	TRUE	0.122239	TRUE	3	29	1		N	Y	N	N
C12	106-22	NR5A1	UNKNOWN	FAM	NFQ-MGB	0.0412012	0.00535862	0.316787	35.0061	35.6892	0.966138		18.041	0.683939			4.60117	TRUE	0.122239	TRUE	3	31	1		N	Y	N	N
D1	95-22	NR5A1	UNKNOWN	FAM	NFQ-MGB	1	0.0861379	11.6093	32.4492	32.6024	0.216669		13.4398	0.822099			0	TRUE	0.122239	TRUE	3	28	1		N	N	N	N
D2	96-22	NR5A1	UNKNOWN	FAM	NFQ-MGB	0.114005	0.0407153	0.319223	33.8091	34.1512	0.483768		16.5727	0.345243			3.13283	TRUE	0.122239	TRUE	3	29	1		N	N	N	N
D3	97-22	NR5A1	UNKNOWN	FAM	NFQ-MGB	0.331296	0.246007	0.446153	32.5935	32.494	0.140656		15.0337	0.0998037			1.59381	TRUE	0.122239	TRUE	3	28	1		N	N	N	N
D4	98-22	NR5A1	UNKNOWN	FAM	NFQ-MGB	0.233018	0.111698	0.486108	32.8488	33.0144	0.234269		15.5413	0.246554			2.10148	TRUE	0.122239	TRUE	3	28	1		N	N	N	N
D5	99-22	NR5A1	UNKNOWN	FAM	NFQ-MGB	0.193838	0.0676141	0.555703	34.6811	34.3336	0.491563		15.8069	0.353144			2.36707	TRUE	0.122239	TRUE	3	30	1		N	N	N	N
D6	100-22	NR5A1	UNKNOWN	FAM	NFQ-MGB	0.0391593	0.00801908	0.191226	37.056	36.5263	0.7492		18.1143	0.531729			4.6745	TRUE	0.122239	TRUE	3	33	1		N	Y	N	N
D7	101-22	NR5A1	UNKNOWN	FAM	NFQ-MGB	0.118264	0.0939042	0.148943	33.7	33.7772	0.109193		16.5198	0.077336			3.07992	TRUE	0.122239	TRUE	3	30	1		N	N	N	N
D8	102-22	NR5A1	UNKNOWN	FAM	NFQ-MGB	0.164693	0.107612	0.252052	33.6247	33.7473	0.173335		16.042	0.14269			2.60215	TRUE	0.122239	TRUE	3	29	1		N	N	N	N
D9	103-22	NR5A1	UNKNOWN	FAM	NFQ-MGB	0.226338	0.155284	0.329904	32.4302	32.5351	0.148411		15.5833	0.126333			2.14345	TRUE	0.122239	TRUE	3	28	1		N	N	N	N
D10	104-22	NR5A1	UNKNOWN	FAM	NFQ-MGB	0.244227	0.214401	0.278202	32.5794	32.6189	0.0559279		15.4736	0.0436733			2.03371	TRUE	0.122239	TRUE	3	28	1		N	N	N	N
D11	105-22	NR5A1	UNKNOWN	FAM	NFQ-MGB	0.228185	0.0510791	1.01937	32.59	33.0859	0.701289		15.5716	0.501876			2.13173	TRUE	0.122239	TRUE	3	28	1		N	Y	N	N
D12	106-22	NR5A1	UNKNOWN	FAM	NFQ-MGB	0.0412012	0.00535862	0.316787	36.3724	35.6892	0.966138		18.041	0.683939			4.60117	TRUE	0.122239	TRUE	3	32	1		N	Y	N	N
E1	95-22	WNT4	UNKNOWN	FAM	NFQ-MGB	1			26.9595	26.9595			7.79692				0	TRUE	0.0895494	TRUE	3	21	1		N	N	N	N
E2	96-22	WNT4	UNKNOWN	FAM	NFQ-MGB	0.273766	0.227822	0.328976	27.2846	27.2444	0.0568733		9.6659	0.0615986			1.86898	TRUE	0.0895494	TRUE	3	23	1		N	N	N	N
E3	97-22	WNT4	UNKNOWN	FAM	NFQ-MGB	0.410027	0.394761	0.425884	26.5339	26.5435	0.0136475		9.08313	0.0127229			1.28621	TRUE	0.0895494	TRUE	3	22	1		N	N	N	N
E4	98-22	WNT4	UNKNOWN	FAM	NFQ-MGB	0.324635	0.187078	0.563339	26.8647	26.8931	0.0401993		9.42003	0.184812			1.62311	TRUE	0.0895494	TRUE	3	23	1		N	N	N	N
E5	99-22	WNT4	UNKNOWN	FAM	NFQ-MGB	0.343898	0.215776	0.548093	28.0068	27.8635	0.202639		9.33687	0.156286			1.53995	TRUE	0.0895494	TRUE	3	24	1		N	N	N	N
E6	100-22	WNT4	UNKNOWN	FAM	NFQ-MGB	0.0572201	0.0495848	0.0660311	30.3213	30.3362	0.0209763		11.9243	0.0480224			4.12733	TRUE	0.0895494	TRUE	3	26	1		N	N	N	N
E7	101-22	WNT4	UNKNOWN	FAM	NFQ-MGB	0.262255	0.183573	0.374661	27.1048	26.9853	0.169032		9.72788	0.119605			1.93096	TRUE	0.0895494	TRUE	3	23	1		N	N	N	N
E8	102-22	WNT4	UNKNOWN	FAM	NFQ-MGB	0.279301	0.182692	0.426998	27.2202	27.3423	0.172747		9.63703	0.142333			1.84011	TRUE	0.0895494	TRUE	3	23	1		N	N	N	N
E9	103-22	WNT4	UNKNOWN	FAM	NFQ-MGB	0.292393	0.227705	0.375457	26.4772	26.5228	0.0645312		9.57094	0.0838412			1.77402	TRUE	0.0895494	TRUE	3	22	1		N	N	N	N
E10	104-22	WNT4	UNKNOWN	FAM	NFQ-MGB	0.473698	0.386571	0.580462	26.0859	26.0203	0.09275		8.87488	0.0681519			1.07796	TRUE	0.0895494	TRUE	3	22	1		N	N	N	N
E11	105-22	WNT4	UNKNOWN	FAM	NFQ-MGB	0.39451	0.263605	0.590422	26.764	26.6531	0.156846		9.13879	0.135192			1.34187	TRUE	0.0895494	TRUE	3	23	1		N	N	N	N
E12	106-22	WNT4	UNKNOWN	FAM	NFQ-MGB	0.175424	0.114953	0.267704	28.0942	27.9562	0.195061		10.308	0.141726			2.51109	TRUE	0.0895494	TRUE	3	24	1		N	N	N	N
F1	95-22	WNT4	UNKNOWN	FAM	NFQ-MGB				Undetermined	26.9595								TRUE	0.0895494	TRUE	3	39	1		Y	N	N	Y
F2	96-22	WNT4	UNKNOWN	FAM	NFQ-MGB	0.273766	0.227822	0.328976	27.2042	27.2444	0.0568733		9.6659	0.0615986			1.86898	TRUE	0.0895494	TRUE	3	23	1		N	N	N	N
F3	97-22	WNT4	UNKNOWN	FAM	NFQ-MGB	0.410027	0.394761	0.425884	26.5532	26.5435	0.0136475		9.08313	0.0127229			1.28621	TRUE	0.0895494	TRUE	3	22	1		N	N	N	N
F4	98-22	WNT4	UNKNOWN	FAM	NFQ-MGB	0.324635	0.187078	0.563339	26.9215	26.8931	0.0401993		9.42003	0.184812			1.62311	TRUE	0.0895494	TRUE	3	23	1		N	N	N	N
F5	99-22	WNT4	UNKNOWN	FAM	NFQ-MGB	0.343898	0.215776	0.548093	27.7202	27.8635	0.202639		9.33687	0.156286			1.53995	TRUE	0.0895494	TRUE	3	24	1		N	N	N	N
F6	100-22	WNT4	UNKNOWN	FAM	NFQ-MGB	0.0572201	0.0495848	0.0660311	30.351	30.3362	0.0209763		11.9243	0.0480224			4.12733	TRUE	0.0895494	TRUE	3	26	1		N	N	N	N
F7	101-22	WNT4	UNKNOWN	FAM	NFQ-MGB	0.262255	0.183573	0.374661	26.8658	26.9853	0.169032		9.72788	0.119605			1.93096	TRUE	0.0895494	TRUE	3	23	1		N	N	N	N
F8	102-22	WNT4	UNKNOWN	FAM	NFQ-MGB	0.279301	0.182692	0.426998	27.4645	27.3423	0.172747		9.63703	0.142333			1.84011	TRUE	0.0895494	TRUE	3	24	1		N	N	N	N
F9	103-22	WNT4	UNKNOWN	FAM	NFQ-MGB	0.292393	0.227705	0.375457	26.5684	26.5228	0.0645312		9.57094	0.0838412			1.77402	TRUE	0.0895494	TRUE	3	22	1		N	N	N	N
F10	104-22	WNT4	UNKNOWN	FAM	NFQ-MGB	0.473698	0.386571	0.580462	25.9547	26.0203	0.09275		8.87488	0.0681519			1.07796	TRUE	0.0895494	TRUE	3	22	1		N	N	N	N
F11	105-22	WNT4	UNKNOWN	FAM	NFQ-MGB	0.39451	0.263605	0.590422	26.5422	26.6531	0.156846		9.13879	0.135192			1.34187	TRUE	0.0895494	TRUE	3	22	1		N	N	N	N
F12	106-22	WNT4	UNKNOWN	FAM	NFQ-MGB	0.175424	0.114953	0.267704	27.8183	27.9562	0.195061		10.308	0.141726			2.51109	TRUE	0.0895494	TRUE	3	24	1		N	N	N	N
G1	95-22	FOXL2	UNKNOWN	FAM	NFQ-MGB	1	3.50749e-06	285104	24.7044	28.8379	5.84557		9.67527	4.21162			0	TRUE	0.0318209	TRUE	3	21	1		Y	Y	N	N
G2	96-22	FOXL2	UNKNOWN	FAM	NFQ-MGB	0.480501	0.390996	0.590496	28.2602	28.3112	0.0721122		10.7327	0.0691172			1.05739	TRUE	0.0318209	TRUE	3	26	1		N	N	N	N
G3	97-22	FOXL2	UNKNOWN	FAM	NFQ-MGB	0.64778	0.607065	0.691226	27.7419	27.7621	0.0284616		10.3017	0.0217664			0.626425	TRUE	0.0318209	TRUE	3	25	1		N	N	N	N
G4	98-22	FOXL2	UNKNOWN	FAM	NFQ-MGB	0.60014	0.346957	1.03808	27.9052	27.885	0.028645		10.4119	0.183733			0.736629	TRUE	0.0318209	TRUE	3	25	1		N	N	N	N
G5	99-22	FOXL2	UNKNOWN	FAM	NFQ-MGB	0.466534	0.354548	0.613891	29.2342	29.3018	0.0956754		10.7752	0.0920367			1.09995	TRUE	0.0318209	TRUE	3	27	1		N	N	N	N
G6	100-22	FOXL2	UNKNOWN	FAM	NFQ-MGB	0.417852	0.261244	0.668342	29.4968	29.3461	0.213142		10.9342	0.157483			1.25893	TRUE	0.0318209	TRUE	3	27	1		N	N	N	N
G7	101-22	FOXL2	UNKNOWN	FAM	NFQ-MGB	0.286818	0.233534	0.352258	28.6657	28.7345	0.0972574		11.4771	0.0689113			1.8018	TRUE	0.0318209	TRUE	3	26	1		N	N	N	N
G8	102-22	FOXL2	UNKNOWN	FAM	NFQ-MGB	0.363929	0.2923	0.453111	28.8468	28.8388	0.0112266		11.1335	0.073491			1.45827	TRUE	0.0318209	TRUE	3	26	1		N	N	N	N
G9	103-22	FOXL2	UNKNOWN	FAM	NFQ-MGB	0.301104	0.244125	0.371382	28.3593	28.3588	0.000768759		11.4069	0.0703384			1.73167	TRUE	0.0318209	TRUE	3	26	1		N	N	N	N
G10	104-22	FOXL2	UNKNOWN	FAM	NFQ-MGB	0.293526	0.277733	0.310216	28.5884	28.5891	0.000965669		11.4437	0.0185434			1.76844	TRUE	0.0318209	TRUE	3	26	1		N	N	N	N
G11	105-22	FOXL2	UNKNOWN	FAM	NFQ-MGB	0.366378	0.284668	0.471541	28.6038	28.6382	0.04863		11.1239	0.0846113			1.4486	TRUE	0.0318209	TRUE	3	26	1		N	N	N	N
G12	106-22	FOXL2	UNKNOWN	FAM	NFQ-MGB	0.236124	0.212181	0.262768	29.3909	29.4059	0.0211409		11.7577	0.0358496			2.08239	TRUE	0.0318209	TRUE	3	27	1		N	N	N	N
H1	95-22	FOXL2	UNKNOWN	FAM	NFQ-MGB	1	3.50749e-06	285104	32.9713	28.8379	5.84557		9.67527	4.21162			0	TRUE	0.0318209	TRUE	3	30	1		Y	Y	N	N
H2	96-22	FOXL2	UNKNOWN	FAM	NFQ-MGB	0.480501	0.390996	0.590496	28.3622	28.3112	0.0721122		10.7327	0.0691172			1.05739	TRUE	0.0318209	TRUE	3	26	1		N	N	N	N
H3	97-22	FOXL2	UNKNOWN	FAM	NFQ-MGB	0.64778	0.607065	0.691226	27.7822	27.7621	0.0284616		10.3017	0.0217664			0.626425	TRUE	0.0318209	TRUE	3	25	1		N	N	N	N
H4	98-22	FOXL2	UNKNOWN	FAM	NFQ-MGB	0.60014	0.346957	1.03808	27.8647	27.885	0.028645		10.4119	0.183733			0.736629	TRUE	0.0318209	TRUE	3	25	1		N	N	N	N
H5	99-22	FOXL2	UNKNOWN	FAM	NFQ-MGB	0.466534	0.354548	0.613891	29.3695	29.3018	0.0956754		10.7752	0.0920367			1.09995	TRUE	0.0318209	TRUE	3	27	1		N	N	N	N
H6	100-22	FOXL2	UNKNOWN	FAM	NFQ-MGB	0.417852	0.261244	0.668342	29.1954	29.3461	0.213142		10.9342	0.157483			1.25893	TRUE	0.0318209	TRUE	3	27	1		N	N	N	N
H7	101-22	FOXL2	UNKNOWN	FAM	NFQ-MGB	0.286818	0.233534	0.352258	28.8033	28.7345	0.0972574		11.4771	0.0689113			1.8018	TRUE	0.0318209	TRUE	3	26	1		N	N	N	N
H8	102-22	FOXL2	UNKNOWN	FAM	NFQ-MGB	0.363929	0.2923	0.453111	28.8309	28.8388	0.0112266		11.1335	0.073491			1.45827	TRUE	0.0318209	TRUE	3	26	1		N	N	N	N
H9	103-22	FOXL2	UNKNOWN	FAM	NFQ-MGB	0.301104	0.244125	0.371382	28.3582	28.3588	0.000768759		11.4069	0.0703384			1.73167	TRUE	0.0318209	TRUE	3	26	1		N	N	N	N
H10	104-22	FOXL2	UNKNOWN	FAM	NFQ-MGB	0.293526	0.277733	0.310216	28.5898	28.5891	0.000965669		11.4437	0.0185434			1.76844	TRUE	0.0318209	TRUE	3	26	1		N	N	N	N
H11	105-22	FOXL2	UNKNOWN	FAM	NFQ-MGB	0.366378	0.284668	0.471541	28.6725	28.6382	0.04863		11.1239	0.0846113			1.4486	TRUE	0.0318209	TRUE	3	26	1		N	N	N	N
H12	106-22	FOXL2	UNKNOWN	FAM	NFQ-MGB	0.236124	0.212181	0.262768	29.4208	29.4059	0.0211409		11.7577	0.0358496			2.08239	TRUE	0.0318209	TRUE	3	27	1		N	N	N	N
Analysis Type	Singleplex
Endogenous Control	RPL19
RQ Min/Max Confidence Level	95.0
Reference Sample	95-22
