# Supplementary material for: A conserved NR5A1-responsive enhancer regulates SRY in testis-determination
Source: Nat Commun. 2024 Mar 30;15:2796. doi: 10.1038/s41467-024-47162-2 (PMC10981742; doi:10.1038/s41467-024-47162-2)
Supplement: Supplementary file 53 — Source Data [file 41467_2024_47162_MOESM53_ESM.zip › Source_Data_61.xls]

## Sheet: Results
Block Type	96well
Chemistry	TAQMAN
Experiment File Name	D:\Users\Administrator\Desktop\qPCR_data\Denis\qPCR72-221024.eds
Experiment Run End Time	2022-10-24 15:27:01 PM UTC
Instrument Type	steponeplus
Passive Reference	ROX
Well	Sample Name	Target Name	Task	Reporter	Quencher	RQ	RQ Min	RQ Max	Cт	Cт Mean	Cт SD	ΔCт	ΔCт Mean	ΔCт SE	HK Control ΔCт Mean	HK Control ΔCт SE	ΔΔCт	Automatic Ct Threshold	Ct Threshold	Automatic Baseline	Baseline Start	Baseline End	Efficiency	Comments	HIGHSD	NOAMP	EXPFAIL
A1	107-22	RPL19	UNKNOWN	FAM	NFQ-MGB				21.436	21.3343	0.143856							TRUE	0.694651	TRUE	3	13	1		N	N	N
A2	108-22	RPL19	UNKNOWN	FAM	NFQ-MGB				20.5975	20.5888	0.0122583							TRUE	0.694651	TRUE	3	12	1		N	N	N
A3	109-22	RPL19	UNKNOWN	FAM	NFQ-MGB				20.7576	20.7129	0.0633241							TRUE	0.694651	TRUE	3	13	1		N	N	N
A4	110-22	RPL19	UNKNOWN	FAM	NFQ-MGB				20.9048	20.6401	0.374361							TRUE	0.694651	TRUE	3	12	1		N	N	N
A5	111-22	RPL19	UNKNOWN	FAM	NFQ-MGB				20.5236	20.5207	0.00413916							TRUE	0.694651	TRUE	3	12	1		N	N	N
A6	112-22	RPL19	UNKNOWN	FAM	NFQ-MGB				Undetermined									TRUE	0.694651	TRUE	3	39	1		N	N	Y
A7	113-22	RPL19	UNKNOWN	FAM	NFQ-MGB				20.9744	20.9913	0.0239839							TRUE	0.694651	TRUE	3	13	1		N	N	N
A8	114-22	RPL19	UNKNOWN	FAM	NFQ-MGB				20.828	20.7564	0.101259							TRUE	0.694651	TRUE	3	13	1		N	N	N
A9	115-22	RPL19	UNKNOWN	FAM	NFQ-MGB				20.3048	20.3757	0.100192							TRUE	0.694651	TRUE	3	11	1		N	N	N
A10	116-22	RPL19	UNKNOWN	FAM	NFQ-MGB				21.3765	21.4062	0.041985							TRUE	0.694651	TRUE	3	13	1		N	N	N
A11	117-22	RPL19	UNKNOWN	FAM	NFQ-MGB				20.7631	20.7368	0.0372389							TRUE	0.694651	TRUE	3	12	1		N	N	N
A12	118-22	RPL19	UNKNOWN	FAM	NFQ-MGB				20.9695	20.9672	0.0032652							TRUE	0.694651	TRUE	3	13	1		N	N	N
B1	107-22	RPL19	UNKNOWN	FAM	NFQ-MGB				21.2326	21.3343	0.143856							TRUE	0.694651	TRUE	3	13	1		N	N	N
B2	108-22	RPL19	UNKNOWN	FAM	NFQ-MGB				20.5802	20.5888	0.0122583							TRUE	0.694651	TRUE	3	12	1		N	N	N
B3	109-22	RPL19	UNKNOWN	FAM	NFQ-MGB				20.6681	20.7129	0.0633241							TRUE	0.694651	TRUE	3	12	1		N	N	N
B4	110-22	RPL19	UNKNOWN	FAM	NFQ-MGB				20.3754	20.6401	0.374361							TRUE	0.694651	TRUE	3	12	1		N	N	N
B5	111-22	RPL19	UNKNOWN	FAM	NFQ-MGB				20.5178	20.5207	0.00413916							TRUE	0.694651	TRUE	3	12	1		N	N	N
B6	112-22	RPL19	UNKNOWN	FAM	NFQ-MGB				Undetermined									TRUE	0.694651	TRUE	3	39	1		N	N	Y
B7	113-22	RPL19	UNKNOWN	FAM	NFQ-MGB				21.0083	20.9913	0.0239839							TRUE	0.694651	TRUE	3	14	1		N	N	N
B8	114-22	RPL19	UNKNOWN	FAM	NFQ-MGB				20.6848	20.7564	0.101259							TRUE	0.694651	TRUE	3	13	1		N	N	N
B9	115-22	RPL19	UNKNOWN	FAM	NFQ-MGB				20.4465	20.3757	0.100192							TRUE	0.694651	TRUE	3	12	1		N	N	N
B10	116-22	RPL19	UNKNOWN	FAM	NFQ-MGB				21.4359	21.4062	0.041985							TRUE	0.694651	TRUE	3	13	1		N	N	N
B11	117-22	RPL19	UNKNOWN	FAM	NFQ-MGB				20.7104	20.7368	0.0372389							TRUE	0.694651	TRUE	3	13	1		N	N	N
B12	118-22	RPL19	UNKNOWN	FAM	NFQ-MGB				20.9649	20.9672	0.0032652							TRUE	0.694651	TRUE	3	13	1		N	N	N
C1	107-22	NR5A1	UNKNOWN	FAM	NFQ-MGB	1	0.439818	2.27367	34.8189	34.563	0.361958		13.2287	0.275417			0	TRUE	0.096758	TRUE	3	31	1		N	N	N
C2	108-22	NR5A1	UNKNOWN	FAM	NFQ-MGB	0.199684	0.0120888	3.2984	37.082	36.1417	1.32979		15.5529	0.940344			2.32421	TRUE	0.096758	TRUE	3	33	1		Y	N	N
C3	109-22	NR5A1	UNKNOWN	FAM	NFQ-MGB	0.376598	0.031509	4.50113	34.5198	35.3504	1.17472		14.6376	0.831856			1.4089	TRUE	0.096758	TRUE	3	30	1		Y	N	N
C4	110-22	NR5A1	UNKNOWN	FAM	NFQ-MGB	0.447693	0.150492	1.33182	35.2803	35.0282	0.356515		14.3881	0.365547			1.15942	TRUE	0.096758	TRUE	3	31	1		N	N	N
C5	111-22	NR5A1	UNKNOWN	FAM	NFQ-MGB	0.460294	0.175862	1.20476	35.1914	34.8688	0.456233		14.348	0.322618			1.11937	TRUE	0.096758	TRUE	3	31	1		N	N	N
C6	112-22	NR5A1	UNKNOWN	FAM	NFQ-MGB				Undetermined									TRUE	0.096758	TRUE	3	39	1		N	Y	Y
C7	113-22	NR5A1	UNKNOWN	FAM	NFQ-MGB	0.802663	0.379417	1.69805	34.2864	34.5371	0.3545		13.5458	0.251243			0.317133	TRUE	0.096758	TRUE	3	30	1		N	N	N
C8	114-22	NR5A1	UNKNOWN	FAM	NFQ-MGB	0.595606	0.26611	1.33308	34.9931	34.7326	0.368378		13.9762	0.270144			0.74757	TRUE	0.096758	TRUE	3	31	1		N	N	N
C9	115-22	NR5A1	UNKNOWN	FAM	NFQ-MGB	0.454898	0.149024	1.38858	35.1081	34.7407	0.519608		14.3651	0.374186			1.13639	TRUE	0.096758	TRUE	3	31	1		Y	N	N
C10	116-22	NR5A1	UNKNOWN	FAM	NFQ-MGB	0.995458	0.856572	1.15686	34.6821	34.6414	0.0575706		13.2352	0.0503841			0.00656796	TRUE	0.096758	TRUE	3	31	1		N	N	N
C11	117-22	NR5A1	UNKNOWN	FAM	NFQ-MGB	0.553511	0.245318	1.24889	34.5472	34.8187	0.384061		14.082	0.272846			0.853317	TRUE	0.096758	TRUE	3	31	1		N	N	N
C12	118-22	NR5A1	UNKNOWN	FAM	NFQ-MGB	0.649975	0.57092	0.739977	34.8608	34.8174	0.061409		13.8502	0.043484			0.621544	TRUE	0.096758	TRUE	3	31	1		N	N	N
D1	107-22	NR5A1	UNKNOWN	FAM	NFQ-MGB	1	0.439818	2.27367	34.307	34.563	0.361958		13.2287	0.275417			0	TRUE	0.096758	TRUE	3	30	1		N	N	N
D2	108-22	NR5A1	UNKNOWN	FAM	NFQ-MGB	0.199684	0.0120888	3.2984	35.2014	36.1417	1.32979		15.5529	0.940344			2.32421	TRUE	0.096758	TRUE	3	31	1		Y	N	N
D3	109-22	NR5A1	UNKNOWN	FAM	NFQ-MGB	0.376598	0.031509	4.50113	36.1811	35.3504	1.17472		14.6376	0.831856			1.4089	TRUE	0.096758	TRUE	3	32	1		Y	N	N
D4	110-22	NR5A1	UNKNOWN	FAM	NFQ-MGB	0.447693	0.150492	1.33182	34.7761	35.0282	0.356515		14.3881	0.365547			1.15942	TRUE	0.096758	TRUE	3	31	1		N	N	N
D5	111-22	NR5A1	UNKNOWN	FAM	NFQ-MGB	0.460294	0.175862	1.20476	34.5462	34.8688	0.456233		14.348	0.322618			1.11937	TRUE	0.096758	TRUE	3	30	1		N	N	N
D6	112-22	NR5A1	UNKNOWN	FAM	NFQ-MGB				Undetermined									TRUE	0.096758	TRUE	3	39	1		N	Y	Y
D7	113-22	NR5A1	UNKNOWN	FAM	NFQ-MGB	0.802663	0.379417	1.69805	34.7878	34.5371	0.3545		13.5458	0.251243			0.317133	TRUE	0.096758	TRUE	3	30	1		N	N	N
D8	114-22	NR5A1	UNKNOWN	FAM	NFQ-MGB	0.595606	0.26611	1.33308	34.4721	34.7326	0.368378		13.9762	0.270144			0.74757	TRUE	0.096758	TRUE	3	30	1		N	N	N
D9	115-22	NR5A1	UNKNOWN	FAM	NFQ-MGB	0.454898	0.149024	1.38858	34.3733	34.7407	0.519608		14.3651	0.374186			1.13639	TRUE	0.096758	TRUE	3	30	1		Y	N	N
D10	116-22	NR5A1	UNKNOWN	FAM	NFQ-MGB	0.995458	0.856572	1.15686	34.6007	34.6414	0.0575706		13.2352	0.0503841			0.00656796	TRUE	0.096758	TRUE	3	30	1		N	N	N
D11	117-22	NR5A1	UNKNOWN	FAM	NFQ-MGB	0.553511	0.245318	1.24889	35.0903	34.8187	0.384061		14.082	0.272846			0.853317	TRUE	0.096758	TRUE	3	31	1		N	N	N
D12	118-22	NR5A1	UNKNOWN	FAM	NFQ-MGB	0.649975	0.57092	0.739977	34.7739	34.8174	0.061409		13.8502	0.043484			0.621544	TRUE	0.096758	TRUE	3	31	1		N	N	N
E1	107-22	WNT4	UNKNOWN	FAM	NFQ-MGB	1	0.731878	1.36635	30.5999	30.5752	0.0348396		9.24094	0.104662			0	TRUE	0.743512	TRUE	3	23	1		N	N	N
E2	108-22	WNT4	UNKNOWN	FAM	NFQ-MGB	1.17592	1.06913	1.29336	29.6267	29.596	0.0434456		9.00715	0.0319201			-0.233785	TRUE	0.743512	TRUE	3	22	1		N	N	N
E3	109-22	WNT4	UNKNOWN	FAM	NFQ-MGB	1.18981	0.928413	1.5248	29.7732	29.7031	0.0991348		8.99021	0.0831795			-0.250731	TRUE	0.743512	TRUE	3	22	1		N	N	N
E4	110-22	WNT4	UNKNOWN	FAM	NFQ-MGB	1.08685	0.462007	2.55675	29.6505	29.7609	0.156223		9.12079	0.286838			-0.120149	TRUE	0.743512	TRUE	3	22	1		N	N	N
E5	111-22	WNT4	UNKNOWN	FAM	NFQ-MGB	1.1393	1.07965	1.20224	29.5913	29.5735	0.0251613		9.05279	0.0180309			-0.188148	TRUE	0.743512	TRUE	3	22	1		N	N	N
E6	112-22	WNT4	UNKNOWN	FAM	NFQ-MGB				Undetermined									TRUE	0.743512	TRUE	3	39	1		N	Y	Y
E7	113-22	WNT4	UNKNOWN	FAM	NFQ-MGB	1.04298	0.812636	1.33862	30.2535	30.1715	0.11588		9.18023	0.0836763			-0.0607109	TRUE	0.743512	TRUE	3	23	1		N	N	N
E8	114-22	WNT4	UNKNOWN	FAM	NFQ-MGB	1.01334	0.818332	1.25483	29.9751	29.9782	0.00439946		9.22181	0.0716685			-0.0191231	TRUE	0.743512	TRUE	3	22	1		N	N	N
E9	115-22	WNT4	UNKNOWN	FAM	NFQ-MGB	0.716395	0.497439	1.03173	29.9981	30.0978	0.140992		9.72211	0.122305			0.481173	TRUE	0.743512	TRUE	3	22	1		N	N	N
E10	116-22	WNT4	UNKNOWN	FAM	NFQ-MGB	0.797508	0.725099	0.877149	30.9618	30.9736	0.0165674		9.56737	0.0319157			0.326428	TRUE	0.743512	TRUE	3	23	1		N	N	N
E11	117-22	WNT4	UNKNOWN	FAM	NFQ-MGB	0.728185	0.671314	0.789875	30.4424	30.4353	0.01001		9.69856	0.0272666			0.457623	TRUE	0.743512	TRUE	3	23	1		N	N	N
E12	118-22	WNT4	UNKNOWN	FAM	NFQ-MGB	0.630814	0.462904	0.859632	30.9766	30.8728	0.146722		9.90565	0.103774			0.664713	TRUE	0.743512	TRUE	3	24	1		N	N	N
F1	107-22	WNT4	UNKNOWN	FAM	NFQ-MGB	1	0.731878	1.36635	30.5506	30.5752	0.0348396		9.24094	0.104662			0	TRUE	0.743512	TRUE	3	23	1		N	N	N
F2	108-22	WNT4	UNKNOWN	FAM	NFQ-MGB	1.17592	1.06913	1.29336	29.5653	29.596	0.0434456		9.00715	0.0319201			-0.233785	TRUE	0.743512	TRUE	3	22	1		N	N	N
F3	109-22	WNT4	UNKNOWN	FAM	NFQ-MGB	1.18981	0.928413	1.5248	29.633	29.7031	0.0991348		8.99021	0.0831795			-0.250731	TRUE	0.743512	TRUE	3	22	1		N	N	N
F4	110-22	WNT4	UNKNOWN	FAM	NFQ-MGB	1.08685	0.462007	2.55675	29.8714	29.7609	0.156223		9.12079	0.286838			-0.120149	TRUE	0.743512	TRUE	3	22	1		N	N	N
F5	111-22	WNT4	UNKNOWN	FAM	NFQ-MGB	1.1393	1.07965	1.20224	29.5557	29.5735	0.0251613		9.05279	0.0180309			-0.188148	TRUE	0.743512	TRUE	3	22	1		N	N	N
F6	112-22	WNT4	UNKNOWN	FAM	NFQ-MGB				Undetermined									TRUE	0.743512	TRUE	3	39	1		N	Y	Y
F7	113-22	WNT4	UNKNOWN	FAM	NFQ-MGB	1.04298	0.812636	1.33862	30.0896	30.1715	0.11588		9.18023	0.0836763			-0.0607109	TRUE	0.743512	TRUE	3	23	1		N	N	N
F8	114-22	WNT4	UNKNOWN	FAM	NFQ-MGB	1.01334	0.818332	1.25483	29.9813	29.9782	0.00439946		9.22181	0.0716685			-0.0191231	TRUE	0.743512	TRUE	3	23	1		N	N	N
F9	115-22	WNT4	UNKNOWN	FAM	NFQ-MGB	0.716395	0.497439	1.03173	30.1975	30.0978	0.140992		9.72211	0.122305			0.481173	TRUE	0.743512	TRUE	3	23	1		N	N	N
F10	116-22	WNT4	UNKNOWN	FAM	NFQ-MGB	0.797508	0.725099	0.877149	30.9853	30.9736	0.0165674		9.56737	0.0319157			0.326428	TRUE	0.743512	TRUE	3	23	1		N	N	N
F11	117-22	WNT4	UNKNOWN	FAM	NFQ-MGB	0.728185	0.671314	0.789875	30.4282	30.4353	0.01001		9.69856	0.0272666			0.457623	TRUE	0.743512	TRUE	3	23	1		N	N	N
F12	118-22	WNT4	UNKNOWN	FAM	NFQ-MGB	0.630814	0.462904	0.859632	30.7691	30.8728	0.146722		9.90565	0.103774			0.664713	TRUE	0.743512	TRUE	3	23	1		N	N	N
G1	107-22	FOXL2	UNKNOWN	FAM	NFQ-MGB	1	0.734883	1.36076	31.9981	31.9802	0.0253434		10.6459	0.103288			0	TRUE	0.207732	TRUE	3	27	1		N	N	N
G2	108-22	FOXL2	UNKNOWN	FAM	NFQ-MGB	0.566808	0.545855	0.588565	32.0446	32.0538	0.0129907		11.4649	0.0126298			0.819068	TRUE	0.207732	TRUE	3	27	1		N	N	N
G3	109-22	FOXL2	UNKNOWN	FAM	NFQ-MGB	0.708524	0.49404	1.01612	31.9681	31.8558	0.158819		11.143	0.120899			0.497111	TRUE	0.207732	TRUE	3	26	1		N	N	N
G4	110-22	FOXL2	UNKNOWN	FAM	NFQ-MGB	0.697433	0.312093	1.55855	31.8571	31.8059	0.0724117		11.1657	0.26962			0.519873	TRUE	0.207732	TRUE	3	26	1		N	N	N
G5	111-22	FOXL2	UNKNOWN	FAM	NFQ-MGB	0.51672	0.342177	0.780296	31.981	32.1191	0.195405		11.5984	0.138203			0.952546	TRUE	0.207732	TRUE	3	26	1		N	N	N
G6	112-22	FOXL2	UNKNOWN	FAM	NFQ-MGB				Undetermined									TRUE	0.207732	TRUE	3	39	1		N	Y	Y
G7	113-22	FOXL2	UNKNOWN	FAM	NFQ-MGB	0.695002	0.595286	0.811421	32.113	32.1621	0.0694121		11.1708	0.0519292			0.524911	TRUE	0.207732	TRUE	3	27	1		N	N	N
G8	114-22	FOXL2	UNKNOWN	FAM	NFQ-MGB	0.689772	0.553722	0.859248	31.9553	31.938	0.0244897		11.1817	0.0736652			0.53581	TRUE	0.207732	TRUE	3	26	1		N	N	N
G9	115-22	FOXL2	UNKNOWN	FAM	NFQ-MGB	0.585153	0.460002	0.744353	31.8333	31.7946	0.0546142		11.419	0.0806882			0.773115	TRUE	0.207732	TRUE	3	26	1		N	N	N
G10	116-22	FOXL2	UNKNOWN	FAM	NFQ-MGB	0.859921	0.78645	0.940255	32.2659	32.2698	0.00555125		10.8636	0.0299463			0.217724	TRUE	0.207732	TRUE	3	27	1		N	N	N
G11	117-22	FOXL2	UNKNOWN	FAM	NFQ-MGB	0.615921	0.489282	0.775339	32.0093	32.0818	0.102601		11.345	0.0771806			0.699182	TRUE	0.207732	TRUE	3	27	1		N	N	N
G12	118-22	FOXL2	UNKNOWN	FAM	NFQ-MGB	0.445307	0.357012	0.555439	32.7061	32.7802	0.104743		11.813	0.0741002			1.16713	TRUE	0.207732	TRUE	3	27	1		N	N	N
H1	107-22	FOXL2	UNKNOWN	FAM	NFQ-MGB	1	0.734883	1.36076	31.9623	31.9802	0.0253434		10.6459	0.103288			0	TRUE	0.207732	TRUE	3	26	1		N	N	N
H2	108-22	FOXL2	UNKNOWN	FAM	NFQ-MGB	0.566808	0.545855	0.588565	32.0629	32.0538	0.0129907		11.4649	0.0126298			0.819068	TRUE	0.207732	TRUE	3	27	1		N	N	N
H3	109-22	FOXL2	UNKNOWN	FAM	NFQ-MGB	0.708524	0.49404	1.01612	31.7435	31.8558	0.158819		11.143	0.120899			0.497111	TRUE	0.207732	TRUE	3	26	1		N	N	N
H4	110-22	FOXL2	UNKNOWN	FAM	NFQ-MGB	0.697433	0.312093	1.55855	31.7547	31.8059	0.0724117		11.1657	0.26962			0.519873	TRUE	0.207732	TRUE	3	26	1		N	N	N
H5	111-22	FOXL2	UNKNOWN	FAM	NFQ-MGB	0.51672	0.342177	0.780296	32.2573	32.1191	0.195405		11.5984	0.138203			0.952546	TRUE	0.207732	TRUE	3	27	1		N	N	N
H6	112-22	FOXL2	UNKNOWN	FAM	NFQ-MGB				Undetermined									TRUE	0.207732	TRUE	3	39	1		N	Y	Y
H7	113-22	FOXL2	UNKNOWN	FAM	NFQ-MGB	0.695002	0.595286	0.811421	32.2112	32.1621	0.0694121		11.1708	0.0519292			0.524911	TRUE	0.207732	TRUE	3	27	1		N	N	N
H8	114-22	FOXL2	UNKNOWN	FAM	NFQ-MGB	0.689772	0.553722	0.859248	31.9207	31.938	0.0244897		11.1817	0.0736652			0.53581	TRUE	0.207732	TRUE	3	26	1		N	N	N
H9	115-22	FOXL2	UNKNOWN	FAM	NFQ-MGB	0.585153	0.460002	0.744353	31.756	31.7946	0.0546142		11.419	0.0806882			0.773115	TRUE	0.207732	TRUE	3	26	1		N	N	N
H10	116-22	FOXL2	UNKNOWN	FAM	NFQ-MGB	0.859921	0.78645	0.940255	32.2737	32.2698	0.00555125		10.8636	0.0299463			0.217724	TRUE	0.207732	TRUE	3	27	1		N	N	N
H11	117-22	FOXL2	UNKNOWN	FAM	NFQ-MGB	0.615921	0.489282	0.775339	32.1544	32.0818	0.102601		11.345	0.0771806			0.699182	TRUE	0.207732	TRUE	3	27	1		N	N	N
H12	118-22	FOXL2	UNKNOWN	FAM	NFQ-MGB	0.445307	0.357012	0.555439	32.8542	32.7802	0.104743		11.813	0.0741002			1.16713	TRUE	0.207732	TRUE	3	27	1		N	N	N
Analysis Type	Singleplex
Endogenous Control	RPL19
RQ Min/Max Confidence Level	95.0
Reference Sample	107-22
