# Supplementary material for: A conserved NR5A1-responsive enhancer regulates SRY in testis-determination
Source: Nat Commun. 2024 Mar 30;15:2796. doi: 10.1038/s41467-024-47162-2 (PMC10981742; doi:10.1038/s41467-024-47162-2)
Supplement: Supplementary file 53 — Source Data [file 41467_2024_47162_MOESM53_ESM.zip › Source_Data_62.xls]

## Sheet: Results
Block Type	96well
Chemistry	TAQMAN
Experiment File Name	D:\Users\Administrator\Desktop\qPCR_data\Denis\qPCR73-221025.eds
Experiment Run End Time	2022-10-25 15:13:02 PM UTC
Instrument Type	steponeplus
Passive Reference	ROX
Well	Sample Name	Target Name	Task	Reporter	Quencher	RQ	RQ Min	RQ Max	Cт	Cт Mean	Cт SD	ΔCт	ΔCт Mean	ΔCт SE	HK Control ΔCт Mean	HK Control ΔCт SE	ΔΔCт	Automatic Ct Threshold	Ct Threshold	Automatic Baseline	Baseline Start	Baseline End	Efficiency	Comments	BADROX	HIGHSD	NOISE	SPIKE	NOSIGNAL
A1	59-22	RPL19	UNKNOWN	FAM	NFQ-MGB				21.9759	21.8809	0.134291							TRUE	0.793527	TRUE	3	14	1		N	N	N	N	N
A2	60-22	RPL19	UNKNOWN	FAM	NFQ-MGB				21.391	21.3915	0.00059073							TRUE	0.793527	TRUE	3	12	1		N	N	N	N	N
A3	61-22	RPL19	UNKNOWN	FAM	NFQ-MGB				21.7306	21.7586	0.0395884							TRUE	0.793527	TRUE	3	13	1		N	N	N	N	N
A4	62-22	RPL19	UNKNOWN	FAM	NFQ-MGB				21.6483	21.4025	0.347619							TRUE	0.793527	TRUE	3	13	1		N	N	N	N	N
A5	63-22	RPL19	UNKNOWN	FAM	NFQ-MGB				21.4839	21.4228	0.0864139							TRUE	0.793527	TRUE	3	13	1		N	N	N	N	N
A6	64-22	RPL19	UNKNOWN	FAM	NFQ-MGB				21.7863	21.7574	0.040906							TRUE	0.793527	TRUE	3	14	1		N	N	N	N	N
A7	65-22	RPL19	UNKNOWN	FAM	NFQ-MGB				21.8002	21.7285	0.101398							TRUE	0.793527	TRUE	3	14	1		N	N	N	N	N
A8	66-22	RPL19	UNKNOWN	FAM	NFQ-MGB				21.6893	21.6261	0.0893999							TRUE	0.793527	TRUE	3	14	1		N	N	N	N	N
A9	67-22	RPL19	UNKNOWN	FAM	NFQ-MGB				21.4225	21.5319	0.154816							TRUE	0.793527	TRUE	3	13	1		N	N	N	N	N
A10	68-22	RPL19	UNKNOWN	FAM	NFQ-MGB				21.7024	21.6725	0.0423478							TRUE	0.793527	TRUE	3	14	1		N	N	N	N	N
A11	69-22	RPL19	UNKNOWN	FAM	NFQ-MGB				21.4287	21.4214	0.010354							TRUE	0.793527	TRUE	3	13	1		N	N	N	N	N
A12	70-22	RPL19	UNKNOWN	FAM	NFQ-MGB				21.5603	21.5602	0.000192864							TRUE	0.793527	TRUE	3	13	1		N	N	N	N	N
B1	59-22	RPL19	UNKNOWN	FAM	NFQ-MGB				21.786	21.8809	0.134291							TRUE	0.793527	TRUE	3	13	1		N	N	N	N	N
B2	60-22	RPL19	UNKNOWN	FAM	NFQ-MGB				21.3919	21.3915	0.00059073							TRUE	0.793527	TRUE	3	13	1		N	N	N	N	N
B3	61-22	RPL19	UNKNOWN	FAM	NFQ-MGB				21.7866	21.7586	0.0395884							TRUE	0.793527	TRUE	3	13	1		N	N	N	N	N
B4	62-22	RPL19	UNKNOWN	FAM	NFQ-MGB				21.1567	21.4025	0.347619							TRUE	0.793527	TRUE	3	12	1		N	N	N	N	N
B5	63-22	RPL19	UNKNOWN	FAM	NFQ-MGB				21.3617	21.4228	0.0864139							TRUE	0.793527	TRUE	3	13	1		N	N	N	N	N
B6	64-22	RPL19	UNKNOWN	FAM	NFQ-MGB				21.7284	21.7574	0.040906							TRUE	0.793527	TRUE	3	13	1		N	N	N	N	N
B7	65-22	RPL19	UNKNOWN	FAM	NFQ-MGB				21.6568	21.7285	0.101398							TRUE	0.793527	TRUE	3	13	1		N	N	N	N	N
B8	66-22	RPL19	UNKNOWN	FAM	NFQ-MGB				21.5629	21.6261	0.0893999							TRUE	0.793527	TRUE	3	13	1		N	N	N	N	N
B9	67-22	RPL19	UNKNOWN	FAM	NFQ-MGB				21.6414	21.5319	0.154816							TRUE	0.793527	TRUE	3	14	1		N	N	N	N	N
B10	68-22	RPL19	UNKNOWN	FAM	NFQ-MGB				21.6425	21.6725	0.0423478							TRUE	0.793527	TRUE	3	13	1		N	N	N	N	N
B11	69-22	RPL19	UNKNOWN	FAM	NFQ-MGB				21.4141	21.4214	0.010354							TRUE	0.793527	TRUE	3	14	1		N	N	N	N	N
B12	70-22	RPL19	UNKNOWN	FAM	NFQ-MGB				21.56	21.5602	0.000192864							TRUE	0.793527	TRUE	3	13	1		N	N	N	N	N
C1	59-22	NR5A1	UNKNOWN	FAM	NFQ-MGB	1	0.747808	1.33724	36.8547	36.8766	0.0309176		14.9956	0.0974424			0	TRUE	0.180885	TRUE	3	32	1		N	N	N	N	N
C2	60-22	NR5A1	UNKNOWN	FAM	NFQ-MGB	2.47678	1.65836	3.69911	35.2131	35.0786	0.190212		13.6872	0.134501			-1.30847	TRUE	0.180885	TRUE	3	30	1		N	N	N	N	N
C3	61-22	NR5A1	UNKNOWN	FAM	NFQ-MGB	2.60155	0.686612	9.8572	34.9291	35.3749	0.630425		13.6163	0.446656			-1.37937	TRUE	0.180885	TRUE	3	30	1		N	Y	N	N	N
C4	62-22	NR5A1	UNKNOWN	FAM	NFQ-MGB	2.00728	0.964136	4.17904	35.3869	35.3929	0.008602		13.9904	0.245879			-1.00524	TRUE	0.180885	TRUE	3	30	1		N	N	N	N	N
C5	63-22	NR5A1	UNKNOWN	FAM	NFQ-MGB	0.695871	0.501222	0.966112	37.033	36.9415	0.129386		15.5188	0.110018			0.523108	TRUE	0.180885	TRUE	3	32	1		N	N	N	N	N
C6	64-22	NR5A1	UNKNOWN	FAM	NFQ-MGB	2.84687	1.91874	4.22395	35.1145	35.2436	0.182565		13.4863	0.132294			-1.50938	TRUE	0.180885	TRUE	3	30	1		N	N	N	N	N
C7	65-22	NR5A1	UNKNOWN	FAM	NFQ-MGB	4.63835	3.2826	6.55405	34.4194	34.5105	0.12882		12.782	0.115922			-2.21361	TRUE	0.180885	TRUE	3	29	1		N	N	N	N	N
C8	66-22	NR5A1	UNKNOWN	FAM	NFQ-MGB	3.18916	2.63285	3.86301	34.9602	34.9486	0.0164325		13.3225	0.0642743			-1.67317	TRUE	0.180885	TRUE	3	30	1		N	N	N	N	N
C9	67-22	NR5A1	UNKNOWN	FAM	NFQ-MGB	1.1138			36.3721	36.3721			14.8402				-0.155493	TRUE	0.180885	TRUE	3	31	1		N	N	N	N	N
C10	68-22	NR5A1	UNKNOWN	FAM	NFQ-MGB	2.52527	0.684926	9.31048	34.8952	35.3317	0.61727		13.6592	0.437502			-1.33644	TRUE	0.180885	TRUE	3	30	1		N	Y	N	N	N
C11	69-22	NR5A1	UNKNOWN	FAM	NFQ-MGB	5.04487	4.22878	6.01844	34.0235	34.0822	0.0830313		12.6608	0.0591667			-2.33482	TRUE	0.180885	TRUE	3	29	1		N	N	N	N	N
C12	70-22	NR5A1	UNKNOWN	FAM	NFQ-MGB	5.78127	5.4025	6.1866	34.0017	34.0244	0.0321314		12.4643	0.0227207			-2.53139	TRUE	0.180885	TRUE	3	29	1		N	N	N	N	N
D1	59-22	NR5A1	UNKNOWN	FAM	NFQ-MGB	1	0.747808	1.33724	36.8985	36.8766	0.0309176		14.9956	0.0974424			0	TRUE	0.180885	TRUE	3	32	1		N	N	N	N	N
D2	60-22	NR5A1	UNKNOWN	FAM	NFQ-MGB	2.47678	1.65836	3.69911	34.9441	35.0786	0.190212		13.6872	0.134501			-1.30847	TRUE	0.180885	TRUE	3	30	1		N	N	N	N	N
D3	61-22	NR5A1	UNKNOWN	FAM	NFQ-MGB	2.60155	0.686612	9.8572	35.8207	35.3749	0.630425		13.6163	0.446656			-1.37937	TRUE	0.180885	TRUE	3	31	1		N	Y	N	N	N
D4	62-22	NR5A1	UNKNOWN	FAM	NFQ-MGB	2.00728	0.964136	4.17904	35.399	35.3929	0.008602		13.9904	0.245879			-1.00524	TRUE	0.180885	TRUE	3	31	1		N	N	N	N	N
D5	63-22	NR5A1	UNKNOWN	FAM	NFQ-MGB	0.695871	0.501222	0.966112	36.85	36.9415	0.129386		15.5188	0.110018			0.523108	TRUE	0.180885	TRUE	3	32	1		N	N	N	N	N
D6	64-22	NR5A1	UNKNOWN	FAM	NFQ-MGB	2.84687	1.91874	4.22395	35.3727	35.2436	0.182565		13.4863	0.132294			-1.50938	TRUE	0.180885	TRUE	3	30	1		N	N	N	N	N
D7	65-22	NR5A1	UNKNOWN	FAM	NFQ-MGB	4.63835	3.2826	6.55405	34.6016	34.5105	0.12882		12.782	0.115922			-2.21361	TRUE	0.180885	TRUE	3	30	1		N	N	N	N	N
D8	66-22	NR5A1	UNKNOWN	FAM	NFQ-MGB	3.18916	2.63285	3.86301	34.937	34.9486	0.0164325		13.3225	0.0642743			-1.67317	TRUE	0.180885	TRUE	3	30	1		N	N	N	N	N
D9	67-22	NR5A1	UNKNOWN	FAM	NFQ-MGB				Undetermined	36.3721								TRUE	0.180885	TRUE	3	35	1		N	N	N	N	N
D10	68-22	NR5A1	UNKNOWN	FAM	NFQ-MGB	2.52527	0.684926	9.31048	35.7682	35.3317	0.61727		13.6592	0.437502			-1.33644	TRUE	0.180885	TRUE	3	31	1		N	Y	N	N	N
D11	69-22	NR5A1	UNKNOWN	FAM	NFQ-MGB	5.04487	4.22878	6.01844	34.141	34.0822	0.0830313		12.6608	0.0591667			-2.33482	TRUE	0.180885	TRUE	3	29	1		N	N	N	N	N
D12	70-22	NR5A1	UNKNOWN	FAM	NFQ-MGB	5.78127	5.4025	6.1866	34.0471	34.0244	0.0321314		12.4643	0.0227207			-2.53139	TRUE	0.180885	TRUE	3	29	1		N	N	N	N	N
E1	59-22	WNT4	UNKNOWN	FAM	NFQ-MGB	1	0.493257	2.02734	35.1385	35.3556	0.307039		13.4746	0.236968			0	TRUE	0.486661	TRUE	3	28	1		N	N	N	N	N
E2	60-22	WNT4	UNKNOWN	FAM	NFQ-MGB	1.5367	1.13356	2.08322	34.1442	34.2462	0.144284		12.8548	0.102025			-0.619838	TRUE	0.486661	TRUE	3	28	1		N	N	N	N	N
E3	61-22	WNT4	UNKNOWN	FAM	NFQ-MGB	1.05037	0.687644	1.60444	35.0231	35.1623	0.196942		13.4037	0.142045			-0.0709038	TRUE	0.486661	TRUE	3	29	1		N	N	N	N	N
E4	62-22	WNT4	UNKNOWN	FAM	NFQ-MGB	1.16302	0.421996	3.2053	34.4245	34.6593	0.332052		13.2567	0.339925			-0.217879	TRUE	0.486661	TRUE	3	28	1		N	N	N	N	N
E5	63-22	WNT4	UNKNOWN	FAM	NFQ-MGB	0.832294	0.585515	1.18308	35.2631	35.1622	0.142636		13.7395	0.117924			0.264834	TRUE	0.486661	TRUE	3	28	1		N	N	N	N	N
E6	64-22	WNT4	UNKNOWN	FAM	NFQ-MGB	1.3903	1.04654	1.84696	34.6659	34.7566	0.128321		12.9992	0.0952352			-0.475392	TRUE	0.486661	TRUE	3	28	1		N	N	N	N	N
E7	65-22	WNT4	UNKNOWN	FAM	NFQ-MGB	0.99053	0.642478	1.52713	35.0906	35.2168	0.17849		13.4883	0.145155			0.0137281	TRUE	0.486661	TRUE	3	29	1		N	N	N	N	N
E8	66-22	WNT4	UNKNOWN	FAM	NFQ-MGB	1.14457	0.826502	1.58503	34.8169	34.906	0.125869		13.2798	0.109168			-0.194802	TRUE	0.486661	TRUE	3	28	1		N	N	N	N	N
E9	67-22	WNT4	UNKNOWN	FAM	NFQ-MGB	0.365268	0.197175	0.676661	36.2842	36.4595	0.248002		14.9276	0.206728			1.45297	TRUE	0.486661	TRUE	3	30	1		N	N	N	N	N
E10	68-22	WNT4	UNKNOWN	FAM	NFQ-MGB	0.713917	0.268226	1.90018	35.9601	35.6333	0.462267		13.9608	0.328241			0.486172	TRUE	0.486661	TRUE	3	29	1		N	N	N	N	N
E11	69-22	WNT4	UNKNOWN	FAM	NFQ-MGB	1.03208	0.79258	1.34394	34.7623	34.8505	0.124774		13.4291	0.0885315			-0.0455494	TRUE	0.486661	TRUE	3	28	1		N	N	N	N	N
E12	70-22	WNT4	UNKNOWN	FAM	NFQ-MGB	0.97167	0.387062	2.43926	34.7676	35.0762	0.436461		13.5161	0.308624			0.0414619	TRUE	0.486661	TRUE	3	28	1		N	N	N	N	N
F1	59-22	WNT4	UNKNOWN	FAM	NFQ-MGB	1	0.493257	2.02734	35.5727	35.3556	0.307039		13.4746	0.236968			0	TRUE	0.486661	TRUE	3	29	1		N	N	N	N	N
F2	60-22	WNT4	UNKNOWN	FAM	NFQ-MGB	1.5367	1.13356	2.08322	34.3483	34.2462	0.144284		12.8548	0.102025			-0.619838	TRUE	0.486661	TRUE	3	28	1		N	N	N	N	N
F3	61-22	WNT4	UNKNOWN	FAM	NFQ-MGB	1.05037	0.687644	1.60444	35.3016	35.1623	0.196942		13.4037	0.142045			-0.0709038	TRUE	0.486661	TRUE	3	28	1		N	N	N	N	N
F4	62-22	WNT4	UNKNOWN	FAM	NFQ-MGB	1.16302	0.421996	3.2053	34.8941	34.6593	0.332052		13.2567	0.339925			-0.217879	TRUE	0.486661	TRUE	3	28	1		N	N	N	N	N
F5	63-22	WNT4	UNKNOWN	FAM	NFQ-MGB	0.832294	0.585515	1.18308	35.0614	35.1622	0.142636		13.7395	0.117924			0.264834	TRUE	0.486661	TRUE	3	29	1		N	N	N	N	N
F6	64-22	WNT4	UNKNOWN	FAM	NFQ-MGB	1.3903	1.04654	1.84696	34.8473	34.7566	0.128321		12.9992	0.0952352			-0.475392	TRUE	0.486661	TRUE	3	28	1		N	N	N	N	N
F7	65-22	WNT4	UNKNOWN	FAM	NFQ-MGB	0.99053	0.642478	1.52713	35.343	35.2168	0.17849		13.4883	0.145155			0.0137281	TRUE	0.486661	TRUE	3	29	1		N	N	N	N	N
F8	66-22	WNT4	UNKNOWN	FAM	NFQ-MGB	1.14457	0.826502	1.58503	34.995	34.906	0.125869		13.2798	0.109168			-0.194802	TRUE	0.486661	TRUE	3	28	1		N	N	N	N	N
F9	67-22	WNT4	UNKNOWN	FAM	NFQ-MGB	0.365268	0.197175	0.676661	36.6349	36.4595	0.248002		14.9276	0.206728			1.45297	TRUE	0.486661	TRUE	3	30	1		N	N	N	N	N
F10	68-22	WNT4	UNKNOWN	FAM	NFQ-MGB	0.713917	0.268226	1.90018	35.3064	35.6333	0.462267		13.9608	0.328241			0.486172	TRUE	0.486661	TRUE	3	29	1		N	N	N	N	N
F11	69-22	WNT4	UNKNOWN	FAM	NFQ-MGB	1.03208	0.79258	1.34394	34.9387	34.8505	0.124774		13.4291	0.0885315			-0.0455494	TRUE	0.486661	TRUE	3	28	1		N	N	N	N	N
F12	70-22	WNT4	UNKNOWN	FAM	NFQ-MGB	0.97167	0.387062	2.43926	35.3849	35.0762	0.436461		13.5161	0.308624			0.0414619	TRUE	0.486661	TRUE	3	29	1		N	N	N	N	N
G1	59-22	FOXL2	UNKNOWN	FAM	NFQ-MGB	1	0.640676	1.56085	33.0487	33.1639	0.162909		11.2829	0.149288			0	TRUE	0.186226	TRUE	3	28	1		N	N	N	N	N
G2	60-22	FOXL2	UNKNOWN	FAM	NFQ-MGB	0.944155	0.34053	2.61777	32.4154	32.7573	0.483573		11.3658	0.341938			0.0829039	TRUE	0.186226	TRUE	3	27	1		N	N	N	N	N
G3	61-22	FOXL2	UNKNOWN	FAM	NFQ-MGB	1.02074	0.665848	1.56477	32.8715	33.0119	0.198677		11.2533	0.143248			-0.0296097	TRUE	0.186226	TRUE	3	28	1		N	N	N	N	N
G4	62-22	FOXL2	UNKNOWN	FAM	NFQ-MGB	0.799675	0.379765	1.68388	33.0518	33.008	0.0620132		11.6054	0.249684			0.322515	TRUE	0.186226	TRUE	3	28	1		N	N	N	N	N
G5	63-22	FOXL2	UNKNOWN	FAM	NFQ-MGB	0.786638			33.0519	33.0519			11.6292				0.346229	TRUE	0.186226	TRUE	3	28	1		N	N	N	N	N
G6	64-22	FOXL2	UNKNOWN	FAM	NFQ-MGB	1.0908			32.9149	32.9149			11.1576				-0.125381	TRUE	0.186226	TRUE	3	28	1		N	N	N	N	N
G7	65-22	FOXL2	UNKNOWN	FAM	NFQ-MGB	0.945142	0.762665	1.17128	33.0985	33.0928	0.00810838		11.3643	0.071928			0.0813971	TRUE	0.186226	TRUE	3	28	1		N	N	N	N	N
G8	66-22	FOXL2	UNKNOWN	FAM	NFQ-MGB	0.903912	0.573772	1.42401	32.9161	33.0548	0.196104		11.4287	0.152396			0.145745	TRUE	0.186226	TRUE	3	28	1		N	N	N	N	N
G9	67-22	FOXL2	UNKNOWN	FAM	NFQ-MGB	0.794671	0.567123	1.11352	33.1749	33.1464	0.0402776		11.6145	0.113115			0.33157	TRUE	0.186226	TRUE	3	28	1		N	N	N	N	N
G10	68-22	FOXL2	UNKNOWN	FAM	NFQ-MGB	0.76886	0.366714	1.61201	33.581	33.3346	0.348493		11.6621	0.248235			0.379208	TRUE	0.186226	TRUE	3	28	1		N	N	N	N	N
G11	69-22	FOXL2	UNKNOWN	FAM	NFQ-MGB	1.08134	1.00581	1.16254	32.6147	32.5915	0.0327356		11.1701	0.0242778			-0.112822	TRUE	0.186226	TRUE	3	27	1		N	N	N	N	N
G12	70-22	FOXL2	UNKNOWN	FAM	NFQ-MGB	0.993482	0.671662	1.4695	32.7213	32.8525	0.185627		11.2924	0.131258			0.00943375	TRUE	0.186226	TRUE	3	27	1		N	N	N	N	N
H1	59-22	FOXL2	UNKNOWN	FAM	NFQ-MGB	1	0.640676	1.56085	33.2791	33.1639	0.162909		11.2829	0.149288			0	TRUE	0.186226	TRUE	3	28	1		N	N	N	N	N
H2	60-22	FOXL2	UNKNOWN	FAM	NFQ-MGB	0.944155	0.34053	2.61777	33.0992	32.7573	0.483573		11.3658	0.341938			0.0829039	TRUE	0.186226	TRUE	3	28	1		N	N	N	N	N
H3	61-22	FOXL2	UNKNOWN	FAM	NFQ-MGB	1.02074	0.665848	1.56477	33.1524	33.0119	0.198677		11.2533	0.143248			-0.0296097	TRUE	0.186226	TRUE	3	28	1		N	N	N	N	N
H4	62-22	FOXL2	UNKNOWN	FAM	NFQ-MGB	0.799675	0.379765	1.68388	32.9641	33.008	0.0620132		11.6054	0.249684			0.322515	TRUE	0.186226	TRUE	3	28	1		N	N	N	N	N
H5	63-22	FOXL2	UNKNOWN	FAM	NFQ-MGB				Undetermined	33.0519								TRUE	0.186226	TRUE	3	9	1		Y	N	Y	Y	Y
H6	64-22	FOXL2	UNKNOWN	FAM	NFQ-MGB				Undetermined	32.9149								TRUE	0.186226	TRUE	1	2	1		Y	N	N	Y	N
H7	65-22	FOXL2	UNKNOWN	FAM	NFQ-MGB	0.945142	0.762665	1.17128	33.0871	33.0928	0.00810838		11.3643	0.071928			0.0813971	TRUE	0.186226	TRUE	3	28	1		N	N	N	N	N
H8	66-22	FOXL2	UNKNOWN	FAM	NFQ-MGB	0.903912	0.573772	1.42401	33.1935	33.0548	0.196104		11.4287	0.152396			0.145745	TRUE	0.186226	TRUE	3	28	1		N	N	N	N	N
H9	67-22	FOXL2	UNKNOWN	FAM	NFQ-MGB	0.794671	0.567123	1.11352	33.118	33.1464	0.0402776		11.6145	0.113115			0.33157	TRUE	0.186226	TRUE	3	28	1		N	N	N	N	N
H10	68-22	FOXL2	UNKNOWN	FAM	NFQ-MGB	0.76886	0.366714	1.61201	33.0882	33.3346	0.348493		11.6621	0.248235			0.379208	TRUE	0.186226	TRUE	3	28	1		N	N	N	N	N
H11	69-22	FOXL2	UNKNOWN	FAM	NFQ-MGB	1.08134	1.00581	1.16254	32.5684	32.5915	0.0327356		11.1701	0.0242778			-0.112822	TRUE	0.186226	TRUE	3	27	1		N	N	N	N	N
H12	70-22	FOXL2	UNKNOWN	FAM	NFQ-MGB	0.993482	0.671662	1.4695	32.9838	32.8525	0.185627		11.2924	0.131258			0.00943375	TRUE	0.186226	TRUE	3	28	1		N	N	N	N	N
Analysis Type	Singleplex
Endogenous Control	RPL19
RQ Min/Max Confidence Level	95.0
Reference Sample	59-22
