# Supplementary material for: A conserved NR5A1-responsive enhancer regulates SRY in testis-determination
Source: Nat Commun. 2024 Mar 30;15:2796. doi: 10.1038/s41467-024-47162-2 (PMC10981742; doi:10.1038/s41467-024-47162-2)
Supplement: Supplementary file 53 — Source Data [file 41467_2024_47162_MOESM53_ESM.zip › Source_Data_63.xls]

## Sheet: Results
Block Type	96well
Chemistry	TAQMAN
Experiment File Name	D:\Users\Administrator\Desktop\qPCR_data\Denis\qPCR74-221103.eds
Experiment Run End Time	2022-11-03 11:30:36 AM UTC
Instrument Type	steponeplus
Passive Reference	ROX
Well	Sample Name	Target Name	Task	Reporter	Quencher	RQ	RQ Min	RQ Max	Cт	Cт Mean	Cт SD	ΔCт	ΔCт Mean	ΔCт SE	HK Control ΔCт Mean	HK Control ΔCт SE	ΔΔCт	Automatic Ct Threshold	Ct Threshold	Automatic Baseline	Baseline Start	Baseline End	Efficiency	Comments	HIGHSD	NOAMP	EXPFAIL
A1	71-22	RPL19	UNKNOWN	FAM	NFQ-MGB				20.4649	20.3814	0.118088							TRUE	0.400142	TRUE	3	13	1		N	N	N
A2	72-22	RPL19	UNKNOWN	FAM	NFQ-MGB				19.9106	19.8531	0.0813778							TRUE	0.400142	TRUE	3	13	1		N	N	N
A3	73-22	RPL19	UNKNOWN	FAM	NFQ-MGB				20.2708	20.2679	0.00401777							TRUE	0.400142	TRUE	3	14	1		N	N	N
A4	74-22	RPL19	UNKNOWN	FAM	NFQ-MGB				19.7324	19.5389	0.273608							TRUE	0.400142	TRUE	3	13	1		N	N	N
A5	75-22	RPL19	UNKNOWN	FAM	NFQ-MGB				20.1742	20.1399	0.0485437							TRUE	0.400142	TRUE	3	13	1		N	N	N
A6	76-22	RPL19	UNKNOWN	FAM	NFQ-MGB				36.332	36.6499	0.449629							TRUE	0.400142	TRUE	3	30	1		N	N	N
A7	77-22	RPL19	UNKNOWN	FAM	NFQ-MGB				22.8068	22.814	0.0102164							TRUE	0.400142	TRUE	3	16	1		N	N	N
A8	78-22	RPL19	UNKNOWN	FAM	NFQ-MGB				20.2079	20.1727	0.0497805							TRUE	0.400142	TRUE	3	13	1		N	N	N
A9	79-22	RPL19	UNKNOWN	FAM	NFQ-MGB				19.3691	19.4725	0.14614							TRUE	0.400142	TRUE	3	12	1		N	N	N
A10	80-22	RPL19	UNKNOWN	FAM	NFQ-MGB				19.8863	19.8492	0.0525089							TRUE	0.400142	TRUE	3	13	1		N	N	N
A11	81-22	RPL19	UNKNOWN	FAM	NFQ-MGB				19.4562	19.4707	0.020507							TRUE	0.400142	TRUE	3	12	1		N	N	N
A12	82-22	RPL19	UNKNOWN	FAM	NFQ-MGB				19.9662	19.9327	0.0474378							TRUE	0.400142	TRUE	3	13	1		N	N	N
B1	71-22	RPL19	UNKNOWN	FAM	NFQ-MGB				20.2979	20.3814	0.118088							TRUE	0.400142	TRUE	3	13	1		N	N	N
B2	72-22	RPL19	UNKNOWN	FAM	NFQ-MGB				19.7956	19.8531	0.0813778							TRUE	0.400142	TRUE	3	13	1		N	N	N
B3	73-22	RPL19	UNKNOWN	FAM	NFQ-MGB				20.2651	20.2679	0.00401777							TRUE	0.400142	TRUE	3	13	1		N	N	N
B4	74-22	RPL19	UNKNOWN	FAM	NFQ-MGB				19.3455	19.5389	0.273608							TRUE	0.400142	TRUE	3	13	1		N	N	N
B5	75-22	RPL19	UNKNOWN	FAM	NFQ-MGB				20.1056	20.1399	0.0485437							TRUE	0.400142	TRUE	3	13	1		N	N	N
B6	76-22	RPL19	UNKNOWN	FAM	NFQ-MGB				36.9679	36.6499	0.449629							TRUE	0.400142	TRUE	3	31	1		N	N	N
B7	77-22	RPL19	UNKNOWN	FAM	NFQ-MGB				22.8213	22.814	0.0102164							TRUE	0.400142	TRUE	3	16	1		N	N	N
B8	78-22	RPL19	UNKNOWN	FAM	NFQ-MGB				20.1375	20.1727	0.0497805							TRUE	0.400142	TRUE	3	13	1		N	N	N
B9	79-22	RPL19	UNKNOWN	FAM	NFQ-MGB				19.5758	19.4725	0.14614							TRUE	0.400142	TRUE	3	13	1		N	N	N
B10	80-22	RPL19	UNKNOWN	FAM	NFQ-MGB				19.8121	19.8492	0.0525089							TRUE	0.400142	TRUE	3	13	1		N	N	N
B11	81-22	RPL19	UNKNOWN	FAM	NFQ-MGB				19.4852	19.4707	0.020507							TRUE	0.400142	TRUE	3	13	1		N	N	N
B12	82-22	RPL19	UNKNOWN	FAM	NFQ-MGB				19.8992	19.9327	0.0474378							TRUE	0.400142	TRUE	3	13	1		N	N	N
C1	71-22	NR5A1	UNKNOWN	FAM	NFQ-MGB	1	0.77624	1.28826	35.1037	35.0882	0.0219433		14.7068	0.0849303			0	TRUE	0.436251	TRUE	3	29	1		N	N	N
C2	72-22	NR5A1	UNKNOWN	FAM	NFQ-MGB	0.670091	0.295292	1.5206	35.4061	35.1374	0.379958		15.2843	0.274764			0.577571	TRUE	0.436251	TRUE	3	29	1		N	N	N
C3	73-22	NR5A1	UNKNOWN	FAM	NFQ-MGB	1.47469	1.45342	1.49627	34.4183	34.4143	0.0055971		14.1464	0.00487186			-0.56041	TRUE	0.436251	TRUE	3	28	1		N	N	N
C4	74-22	NR5A1	UNKNOWN	FAM	NFQ-MGB	0.505794	0.252601	1.01277	35.0996	35.2291	0.183132		15.6902	0.232807			0.983378	TRUE	0.436251	TRUE	3	29	1		N	N	N
C5	75-22	NR5A1	UNKNOWN	FAM	NFQ-MGB	0.835144	0.636384	1.09598	35.191	35.1066	0.119395		14.9667	0.0911363			0.259903	TRUE	0.436251	TRUE	3	29	1		N	N	N
C6	76-22	NR5A1	UNKNOWN	FAM	NFQ-MGB				Undetermined									TRUE	0.436251	TRUE	3	39	1		N	Y	Y
C7	77-22	NR5A1	UNKNOWN	FAM	NFQ-MGB	2.0977	0.455012	9.67083	35.9396	36.452	0.724621		13.638	0.512435			-1.06881	TRUE	0.436251	TRUE	3	30	1		Y	N	N
C8	78-22	NR5A1	UNKNOWN	FAM	NFQ-MGB	1.33339	0.996197	1.78473	34.3732	34.4644	0.128971		14.2917	0.0977536			-0.415103	TRUE	0.436251	TRUE	3	28	1		N	N	N
C9	79-22	NR5A1	UNKNOWN	FAM	NFQ-MGB	0.68267	0.297712	1.5654	34.4716	34.73	0.365381		15.2575	0.278263			0.55074	TRUE	0.436251	TRUE	3	28	1		N	N	N
C10	80-22	NR5A1	UNKNOWN	FAM	NFQ-MGB	0.449375	0.206928	0.975884	35.9674	35.71	0.36396		15.8608	0.260023			1.15401	TRUE	0.436251	TRUE	3	30	1		N	N	N
C11	81-22	NR5A1	UNKNOWN	FAM	NFQ-MGB	0.182316	0.13072	0.254277	36.5224	36.633	0.156417		17.1623	0.11155			2.45549	TRUE	0.436251	TRUE	3	30	1		N	N	N
C12	82-22	NR5A1	UNKNOWN	FAM	NFQ-MGB	0.719489	0.446691	1.15889	35.2707	35.1144	0.221001		15.1817	0.159831			0.474957	TRUE	0.436251	TRUE	3	29	1		N	N	N
D1	71-22	NR5A1	UNKNOWN	FAM	NFQ-MGB	1	0.77624	1.28826	35.0726	35.0882	0.0219433		14.7068	0.0849303			0	TRUE	0.436251	TRUE	3	29	1		N	N	N
D2	72-22	NR5A1	UNKNOWN	FAM	NFQ-MGB	0.670091	0.295292	1.5206	34.8688	35.1374	0.379958		15.2843	0.274764			0.577571	TRUE	0.436251	TRUE	3	29	1		N	N	N
D3	73-22	NR5A1	UNKNOWN	FAM	NFQ-MGB	1.47469	1.45342	1.49627	34.4103	34.4143	0.0055971		14.1464	0.00487186			-0.56041	TRUE	0.436251	TRUE	3	28	1		N	N	N
D4	74-22	NR5A1	UNKNOWN	FAM	NFQ-MGB	0.505794	0.252601	1.01277	35.3586	35.2291	0.183132		15.6902	0.232807			0.983378	TRUE	0.436251	TRUE	3	29	1		N	N	N
D5	75-22	NR5A1	UNKNOWN	FAM	NFQ-MGB	0.835144	0.636384	1.09598	35.0221	35.1066	0.119395		14.9667	0.0911363			0.259903	TRUE	0.436251	TRUE	3	29	1		N	N	N
D6	76-22	NR5A1	UNKNOWN	FAM	NFQ-MGB				Undetermined									TRUE	0.436251	TRUE	3	39	1		N	Y	Y
D7	77-22	NR5A1	UNKNOWN	FAM	NFQ-MGB	2.0977	0.455012	9.67083	36.9644	36.452	0.724621		13.638	0.512435			-1.06881	TRUE	0.436251	TRUE	3	31	1		Y	N	N
D8	78-22	NR5A1	UNKNOWN	FAM	NFQ-MGB	1.33339	0.996197	1.78473	34.5556	34.4644	0.128971		14.2917	0.0977536			-0.415103	TRUE	0.436251	TRUE	3	28	1		N	N	N
D9	79-22	NR5A1	UNKNOWN	FAM	NFQ-MGB	0.68267	0.297712	1.5654	34.9883	34.73	0.365381		15.2575	0.278263			0.55074	TRUE	0.436251	TRUE	3	29	1		N	N	N
D10	80-22	NR5A1	UNKNOWN	FAM	NFQ-MGB	0.449375	0.206928	0.975884	35.4526	35.71	0.36396		15.8608	0.260023			1.15401	TRUE	0.436251	TRUE	3	29	1		N	N	N
D11	81-22	NR5A1	UNKNOWN	FAM	NFQ-MGB	0.182316	0.13072	0.254277	36.7436	36.633	0.156417		17.1623	0.11155			2.45549	TRUE	0.436251	TRUE	3	30	1		N	N	N
D12	82-22	NR5A1	UNKNOWN	FAM	NFQ-MGB	0.719489	0.446691	1.15889	34.9582	35.1144	0.221001		15.1817	0.159831			0.474957	TRUE	0.436251	TRUE	3	29	1		N	N	N
E1	71-22	WNT4	UNKNOWN	FAM	NFQ-MGB	1	0.723272	1.38261	30.3935	30.4629	0.0982622		10.0816	0.108628			0	TRUE	0.170427	TRUE	3	26	1		N	N	N
E2	72-22	WNT4	UNKNOWN	FAM	NFQ-MGB	0.943605	0.77601	1.1474	30.0498	30.0184	0.0444464		10.1653	0.0655661			0.083745	TRUE	0.170427	TRUE	3	25	1		N	N	N
E3	73-22	WNT4	UNKNOWN	FAM	NFQ-MGB	0.935668	0.714747	1.22487	30.5357	30.4454	0.127652		10.1775	0.0903081			0.0959311	TRUE	0.170427	TRUE	3	26	1		N	N	N
E4	74-22	WNT4	UNKNOWN	FAM	NFQ-MGB	0.768053	0.431025	1.36861	30.0107	30.0012	0.0134276		10.4623	0.193703			0.380722	TRUE	0.170427	TRUE	3	25	1		N	N	N
E5	75-22	WNT4	UNKNOWN	FAM	NFQ-MGB	0.588671	0.493942	0.701567	30.9381	30.9859	0.0675658		10.846	0.0588287			0.764467	TRUE	0.170427	TRUE	3	26	1		N	N	N
E6	76-22	WNT4	UNKNOWN	FAM	NFQ-MGB				Undetermined									TRUE	0.170427	TRUE	3	39	1		N	Y	Y
E7	77-22	WNT4	UNKNOWN	FAM	NFQ-MGB	0.0819705	0.0187817	0.35775	36.9984	36.5043	0.698634		13.6903	0.494062			3.60875	TRUE	0.170427	TRUE	3	32	1		Y	N	N
E8	78-22	WNT4	UNKNOWN	FAM	NFQ-MGB	1.1893	0.960286	1.47292	29.9417	30.0042	0.0883654		9.83146	0.0717166			-0.250108	TRUE	0.170427	TRUE	3	25	1		N	N	N
E9	79-22	WNT4	UNKNOWN	FAM	NFQ-MGB	0.44814	0.0778886	2.57841	30.1345	30.712	0.81678		11.2395	0.586723			1.15798	TRUE	0.170427	TRUE	3	25	1		Y	N	N
E10	80-22	WNT4	UNKNOWN	FAM	NFQ-MGB	0.565195	0.319184	1.00082	30.566	30.754	0.265818		10.9047	0.191594			0.82318	TRUE	0.170427	TRUE	3	26	1		N	N	N
E11	81-22	WNT4	UNKNOWN	FAM	NFQ-MGB	0.33834	0.320215	0.357491	31.1272	31.1157	0.0161588		11.645	0.0184613			1.56345	TRUE	0.170427	TRUE	3	26	1		N	N	N
E12	82-22	WNT4	UNKNOWN	FAM	NFQ-MGB	0.495319	0.440684	0.556729	31.0076	31.0278	0.0286558		11.0951	0.0391886			1.01357	TRUE	0.170427	TRUE	3	26	1		N	N	N
F1	71-22	WNT4	UNKNOWN	FAM	NFQ-MGB	1	0.723272	1.38261	30.5324	30.4629	0.0982622		10.0816	0.108628			0	TRUE	0.170427	TRUE	3	26	1		N	N	N
F2	72-22	WNT4	UNKNOWN	FAM	NFQ-MGB	0.943605	0.77601	1.1474	29.987	30.0184	0.0444464		10.1653	0.0655661			0.083745	TRUE	0.170427	TRUE	3	25	1		N	N	N
F3	73-22	WNT4	UNKNOWN	FAM	NFQ-MGB	0.935668	0.714747	1.22487	30.3552	30.4454	0.127652		10.1775	0.0903081			0.0959311	TRUE	0.170427	TRUE	3	25	1		N	N	N
F4	74-22	WNT4	UNKNOWN	FAM	NFQ-MGB	0.768053	0.431025	1.36861	29.9917	30.0012	0.0134276		10.4623	0.193703			0.380722	TRUE	0.170427	TRUE	3	25	1		N	N	N
F5	75-22	WNT4	UNKNOWN	FAM	NFQ-MGB	0.588671	0.493942	0.701567	31.0337	30.9859	0.0675658		10.846	0.0588287			0.764467	TRUE	0.170427	TRUE	3	26	1		N	N	N
F6	76-22	WNT4	UNKNOWN	FAM	NFQ-MGB				Undetermined									TRUE	0.170427	TRUE	3	39	1		N	Y	Y
F7	77-22	WNT4	UNKNOWN	FAM	NFQ-MGB	0.0819705	0.0187817	0.35775	36.0103	36.5043	0.698634		13.6903	0.494062			3.60875	TRUE	0.170427	TRUE	3	31	1		Y	N	N
F8	78-22	WNT4	UNKNOWN	FAM	NFQ-MGB	1.1893	0.960286	1.47292	30.0666	30.0042	0.0883654		9.83146	0.0717166			-0.250108	TRUE	0.170427	TRUE	3	25	1		N	N	N
F9	79-22	WNT4	UNKNOWN	FAM	NFQ-MGB	0.44814	0.0778886	2.57841	31.2896	30.712	0.81678		11.2395	0.586723			1.15798	TRUE	0.170427	TRUE	3	26	1		Y	N	N
F10	80-22	WNT4	UNKNOWN	FAM	NFQ-MGB	0.565195	0.319184	1.00082	30.9419	30.754	0.265818		10.9047	0.191594			0.82318	TRUE	0.170427	TRUE	3	26	1		N	N	N
F11	81-22	WNT4	UNKNOWN	FAM	NFQ-MGB	0.33834	0.320215	0.357491	31.1043	31.1157	0.0161588		11.645	0.0184613			1.56345	TRUE	0.170427	TRUE	3	26	1		N	N	N
F12	82-22	WNT4	UNKNOWN	FAM	NFQ-MGB	0.495319	0.440684	0.556729	31.0481	31.0278	0.0286558		11.0951	0.0391886			1.01357	TRUE	0.170427	TRUE	3	26	1		N	N	N
G1	71-22	FOXL2	UNKNOWN	FAM	NFQ-MGB	1	0.561487	1.78099	32.3644	32.539	0.246901		12.1577	0.193526			0	TRUE	0.227024	TRUE	3	27	1		N	N	N
G2	72-22	FOXL2	UNKNOWN	FAM	NFQ-MGB	0.73963	0.613385	0.891859	32.4208	32.4459	0.0354114		12.5928	0.0627548			0.435124	TRUE	0.227024	TRUE	3	27	1		N	N	N
G3	73-22	FOXL2	UNKNOWN	FAM	NFQ-MGB	1.25475	0.821655	1.91612	31.9563	32.0982	0.200717		11.8303	0.141957			-0.327397	TRUE	0.227024	TRUE	3	26	1		N	N	N
G4	74-22	FOXL2	UNKNOWN	FAM	NFQ-MGB	0.741903	0.413794	1.33018	32.0974	32.1273	0.0422844		12.5884	0.195767			0.430697	TRUE	0.227024	TRUE	3	27	1		N	N	N
G5	75-22	FOXL2	UNKNOWN	FAM	NFQ-MGB	0.769769	0.421176	1.40688	32.4758	32.675	0.281805		12.5352	0.202201			0.377502	TRUE	0.227024	TRUE	3	27	1		N	N	N
G6	76-22	FOXL2	UNKNOWN	FAM	NFQ-MGB				Undetermined									TRUE	0.227024	TRUE	3	39	1		N	Y	Y
G7	77-22	FOXL2	UNKNOWN	FAM	NFQ-MGB	1.66684	1.27893	2.17241	34.3231	34.2346	0.1252		11.4205	0.0888238			-0.737116	TRUE	0.227024	TRUE	3	29	1		N	N	N
G8	78-22	FOXL2	UNKNOWN	FAM	NFQ-MGB	0.824129	0.498376	1.3628	32.4445	32.6094	0.233252		12.4367	0.168649			0.279058	TRUE	0.227024	TRUE	3	27	1		N	N	N
G9	79-22	FOXL2	UNKNOWN	FAM	NFQ-MGB	0.577587	0.378445	0.88152	32.5191	32.422	0.137246		12.9495	0.141763			0.79189	TRUE	0.227024	TRUE	3	27	1		N	N	N
G10	80-22	FOXL2	UNKNOWN	FAM	NFQ-MGB	0.777084	0.499327	1.20935	32.2271	32.3707	0.203049		12.5215	0.148301			0.363857	TRUE	0.227024	TRUE	3	27	1		N	N	N
G11	81-22	FOXL2	UNKNOWN	FAM	NFQ-MGB	0.782018	0.639171	0.95679	31.917	31.9831	0.093423		12.5124	0.0676328			0.354726	TRUE	0.227024	TRUE	3	26	1		N	N	N
G12	82-22	FOXL2	UNKNOWN	FAM	NFQ-MGB	0.783483	0.496141	1.23724	32.2929	32.4424	0.211395		12.5097	0.153196			0.352026	TRUE	0.227024	TRUE	3	27	1		N	N	N
H1	71-22	FOXL2	UNKNOWN	FAM	NFQ-MGB	1	0.561487	1.78099	32.7136	32.539	0.246901		12.1577	0.193526			0	TRUE	0.227024	TRUE	3	27	1		N	N	N
H2	72-22	FOXL2	UNKNOWN	FAM	NFQ-MGB	0.73963	0.613385	0.891859	32.4709	32.4459	0.0354114		12.5928	0.0627548			0.435124	TRUE	0.227024	TRUE	3	27	1		N	N	N
H3	73-22	FOXL2	UNKNOWN	FAM	NFQ-MGB	1.25475	0.821655	1.91612	32.2401	32.0982	0.200717		11.8303	0.141957			-0.327397	TRUE	0.227024	TRUE	3	27	1		N	N	N
H4	74-22	FOXL2	UNKNOWN	FAM	NFQ-MGB	0.741903	0.413794	1.33018	32.1572	32.1273	0.0422844		12.5884	0.195767			0.430697	TRUE	0.227024	TRUE	3	27	1		N	N	N
H5	75-22	FOXL2	UNKNOWN	FAM	NFQ-MGB	0.769769	0.421176	1.40688	32.8743	32.675	0.281805		12.5352	0.202201			0.377502	TRUE	0.227024	TRUE	3	27	1		N	N	N
H6	76-22	FOXL2	UNKNOWN	FAM	NFQ-MGB				Undetermined									TRUE	0.227024	TRUE	3	39	1		N	Y	Y
H7	77-22	FOXL2	UNKNOWN	FAM	NFQ-MGB	1.66684	1.27893	2.17241	34.146	34.2346	0.1252		11.4205	0.0888238			-0.737116	TRUE	0.227024	TRUE	3	29	1		N	N	N
H8	78-22	FOXL2	UNKNOWN	FAM	NFQ-MGB	0.824129	0.498376	1.3628	32.7744	32.6094	0.233252		12.4367	0.168649			0.279058	TRUE	0.227024	TRUE	3	27	1		N	N	N
H9	79-22	FOXL2	UNKNOWN	FAM	NFQ-MGB	0.577587	0.378445	0.88152	32.325	32.422	0.137246		12.9495	0.141763			0.79189	TRUE	0.227024	TRUE	3	27	1		N	N	N
H10	80-22	FOXL2	UNKNOWN	FAM	NFQ-MGB	0.777084	0.499327	1.20935	32.5143	32.3707	0.203049		12.5215	0.148301			0.363857	TRUE	0.227024	TRUE	3	27	1		N	N	N
H11	81-22	FOXL2	UNKNOWN	FAM	NFQ-MGB	0.782018	0.639171	0.95679	32.0492	31.9831	0.093423		12.5124	0.0676328			0.354726	TRUE	0.227024	TRUE	3	27	1		N	N	N
H12	82-22	FOXL2	UNKNOWN	FAM	NFQ-MGB	0.783483	0.496141	1.23724	32.5919	32.4424	0.211395		12.5097	0.153196			0.352026	TRUE	0.227024	TRUE	3	27	1		N	N	N
Analysis Type	Singleplex
Endogenous Control	RPL19
RQ Min/Max Confidence Level	95.0
Reference Sample	71-22
