# Supplementary material for: A conserved NR5A1-responsive enhancer regulates SRY in testis-determination
Source: Nat Commun. 2024 Mar 30;15:2796. doi: 10.1038/s41467-024-47162-2 (PMC10981742; doi:10.1038/s41467-024-47162-2)
Supplement: Supplementary file 53 — Source Data [file 41467_2024_47162_MOESM53_ESM.zip › Source_Data_64.xls]

## Sheet: Results
Block Type	96well
Chemistry	TAQMAN
Experiment File Name	D:\Users\Administrator\Desktop\qPCR_data\Denis\qPCR79-221107.eds
Experiment Run End Time	2022-11-07 16:06:09 PM UTC
Instrument Type	steponeplus
Passive Reference	ROX
Well	Sample Name	Target Name	Task	Reporter	Quencher	RQ	RQ Min	RQ Max	Cт	Cт Mean	Cт SD	ΔCт	ΔCт Mean	ΔCт SE	HK Control ΔCт Mean	HK Control ΔCт SE	ΔΔCт	Automatic Ct Threshold	Ct Threshold	Automatic Baseline	Baseline Start	Baseline End	Efficiency	Comments	HIGHSD	NOAMP	EXPFAIL
A1	21-121	RPL19	UNKNOWN	FAM	NFQ-MGB				22.5821	22.5458	0.0513868							TRUE	0.639576	TRUE	3	15	1		N	N	N
A2	21-122	RPL19	UNKNOWN	FAM	NFQ-MGB				21.85	21.8755	0.0361721							TRUE	0.639576	TRUE	3	13	1		N	N	N
A3	21-123	RPL19	UNKNOWN	FAM	NFQ-MGB				21.9782	21.9342	0.0622681							TRUE	0.639576	TRUE	3	14	1		N	N	N
A4	21--124	RPL19	UNKNOWN	FAM	NFQ-MGB				21.7164	21.4993	0.306961							TRUE	0.639576	TRUE	3	14	1		N	N	N
A5	21-125	RPL19	UNKNOWN	FAM	NFQ-MGB				21.7887	21.7363	0.0741677							TRUE	0.639576	TRUE	3	14	1		N	N	N
A6	21-126	RPL19	UNKNOWN	FAM	NFQ-MGB				21.9332	21.9255	0.0108597							TRUE	0.639576	TRUE	3	14	1		N	N	N
A7	21-127	RPL19	UNKNOWN	FAM	NFQ-MGB				21.8768	21.8269	0.0705909							TRUE	0.639576	TRUE	3	14	1		N	N	N
A8	21-128	RPL19	UNKNOWN	FAM	NFQ-MGB				21.9029	21.8503	0.0743888							TRUE	0.639576	TRUE	3	14	1		N	N	N
A9	21-129	RPL19	UNKNOWN	FAM	NFQ-MGB				21.8045	21.8481	0.0616922							TRUE	0.639576	TRUE	3	13	1		N	N	N
A10	21-130	RPL19	UNKNOWN	FAM	NFQ-MGB				21.9115	21.9182	0.00936267							TRUE	0.639576	TRUE	3	14	1		N	N	N
A11	21-141	RPL19	UNKNOWN	FAM	NFQ-MGB				22.4519	22.338	0.16105							TRUE	0.639576	TRUE	3	14	1		N	N	N
A12	21-142	RPL19	UNKNOWN	FAM	NFQ-MGB				21.9542	21.925	0.0413646							TRUE	0.639576	TRUE	3	14	1		N	N	N
B1	21-121	RPL19	UNKNOWN	FAM	NFQ-MGB				22.5094	22.5458	0.0513868							TRUE	0.639576	TRUE	3	15	1		N	N	N
B2	21-122	RPL19	UNKNOWN	FAM	NFQ-MGB				21.9011	21.8755	0.0361721							TRUE	0.639576	TRUE	3	14	1		N	N	N
B3	21-123	RPL19	UNKNOWN	FAM	NFQ-MGB				21.8902	21.9342	0.0622681							TRUE	0.639576	TRUE	3	14	1		N	N	N
B4	21--124	RPL19	UNKNOWN	FAM	NFQ-MGB				21.2823	21.4993	0.306961							TRUE	0.639576	TRUE	3	14	1		N	N	N
B5	21-125	RPL19	UNKNOWN	FAM	NFQ-MGB				21.6838	21.7363	0.0741677							TRUE	0.639576	TRUE	3	14	1		N	N	N
B6	21-126	RPL19	UNKNOWN	FAM	NFQ-MGB				21.9178	21.9255	0.0108597							TRUE	0.639576	TRUE	3	14	1		N	N	N
B7	21-127	RPL19	UNKNOWN	FAM	NFQ-MGB				21.777	21.8269	0.0705909							TRUE	0.639576	TRUE	3	14	1		N	N	N
B8	21-128	RPL19	UNKNOWN	FAM	NFQ-MGB				21.7977	21.8503	0.0743888							TRUE	0.639576	TRUE	3	14	1		N	N	N
B9	21-129	RPL19	UNKNOWN	FAM	NFQ-MGB				21.8917	21.8481	0.0616922							TRUE	0.639576	TRUE	3	14	1		N	N	N
B10	21-130	RPL19	UNKNOWN	FAM	NFQ-MGB				21.9248	21.9182	0.00936267							TRUE	0.639576	TRUE	3	14	1		N	N	N
B11	21-141	RPL19	UNKNOWN	FAM	NFQ-MGB				22.2241	22.338	0.16105							TRUE	0.639576	TRUE	3	15	1		N	N	N
B12	21-142	RPL19	UNKNOWN	FAM	NFQ-MGB				21.8957	21.925	0.0413646							TRUE	0.639576	TRUE	3	14	1		N	N	N
C1	21-121	NR5A1	UNKNOWN	FAM	NFQ-MGB	1	0.618157	1.61771	37.0036	36.8465	0.222228		14.3007	0.161285			0	TRUE	0.207297	TRUE	3	32	1		N	N	N
C2	21-122	NR5A1	UNKNOWN	FAM	NFQ-MGB	1.11202	0.892117	1.38612	36.0923	36.023	0.0980181		14.1475	0.0738781			-0.153176	TRUE	0.207297	TRUE	3	31	1		N	N	N
C3	21-123	NR5A1	UNKNOWN	FAM	NFQ-MGB	1.95068	1.68607	2.25681	35.2497	35.2709	0.0300166		13.3367	0.048879			-0.963974	TRUE	0.207297	TRUE	3	30	1		N	N	N
C4	21--124	NR5A1	UNKNOWN	FAM	NFQ-MGB	1.12005	0.580923	2.15952	35.6731	35.6365	0.0518629		14.1371	0.220131			-0.163564	TRUE	0.207297	TRUE	3	31	1		N	N	N
C5	21-125	NR5A1	UNKNOWN	FAM	NFQ-MGB	1.07885	0.810487	1.43608	36.0077	35.9274	0.113552		14.1912	0.0959036			-0.1095	TRUE	0.207297	TRUE	3	31	1		N	N	N
C6	21-126	NR5A1	UNKNOWN	FAM	NFQ-MGB	1.33733	1.21378	1.47346	35.8384	35.8068	0.0446662		13.8813	0.0325039			-0.419358	TRUE	0.207297	TRUE	3	31	1		N	N	N
C7	21-127	NR5A1	UNKNOWN	FAM	NFQ-MGB	22.5615	0.000409872	1.24191e+06	27.972	31.6318	5.17575		9.80488	3.66014			-4.49579	TRUE	0.207297	TRUE	3	22	1		Y	N	N
C8	21-128	NR5A1	UNKNOWN	FAM	NFQ-MGB	1.34216	0.353387	5.09752	35.2821	35.7265	0.628407		13.8761	0.447454			-0.424558	TRUE	0.207297	TRUE	3	30	1		Y	N	N
C9	21-129	NR5A1	UNKNOWN	FAM	NFQ-MGB	2.05108	1.08579	3.87453	35.3211	35.1124	0.295236		13.2643	0.213272			-1.03639	TRUE	0.207297	TRUE	3	30	1		N	N	N
C10	21-130	NR5A1	UNKNOWN	FAM	NFQ-MGB	1.01868	0.339975	3.0523	35.8242	36.1921	0.520288		14.274	0.367959			-0.0266981	TRUE	0.207297	TRUE	3	31	1		Y	N	N
C11	21-141	NR5A1	UNKNOWN	FAM	NFQ-MGB	2.10306	0.0780069	56.6985	34.4675	35.5662	1.55383		13.2282	1.10461			-1.07249	TRUE	0.207297	TRUE	3	30	1		Y	N	N
C12	21-142	NR5A1	UNKNOWN	FAM	NFQ-MGB	1.62035	0.752701	3.48817	35.7847	35.5293	0.361217		13.6044	0.257088			-0.696309	TRUE	0.207297	TRUE	3	31	1		N	N	N
D1	21-121	NR5A1	UNKNOWN	FAM	NFQ-MGB	1	0.618157	1.61771	36.6893	36.8465	0.222228		14.3007	0.161285			0	TRUE	0.207297	TRUE	3	32	1		N	N	N
D2	21-122	NR5A1	UNKNOWN	FAM	NFQ-MGB	1.11202	0.892117	1.38612	35.9537	36.023	0.0980181		14.1475	0.0738781			-0.153176	TRUE	0.207297	TRUE	3	31	1		N	N	N
D3	21-123	NR5A1	UNKNOWN	FAM	NFQ-MGB	1.95068	1.68607	2.25681	35.2921	35.2709	0.0300166		13.3367	0.048879			-0.963974	TRUE	0.207297	TRUE	3	30	1		N	N	N
D4	21--124	NR5A1	UNKNOWN	FAM	NFQ-MGB	1.12005	0.580923	2.15952	35.5998	35.6365	0.0518629		14.1371	0.220131			-0.163564	TRUE	0.207297	TRUE	3	31	1		N	N	N
D5	21-125	NR5A1	UNKNOWN	FAM	NFQ-MGB	1.07885	0.810487	1.43608	35.8471	35.9274	0.113552		14.1912	0.0959036			-0.1095	TRUE	0.207297	TRUE	3	31	1		N	N	N
D6	21-126	NR5A1	UNKNOWN	FAM	NFQ-MGB	1.33733	1.21378	1.47346	35.7752	35.8068	0.0446662		13.8813	0.0325039			-0.419358	TRUE	0.207297	TRUE	3	31	1		N	N	N
D7	21-127	NR5A1	UNKNOWN	FAM	NFQ-MGB	22.5615	0.000409872	1.24191e+06	35.2916	31.6318	5.17575		9.80488	3.66014			-4.49579	TRUE	0.207297	TRUE	3	30	1		Y	N	N
D8	21-128	NR5A1	UNKNOWN	FAM	NFQ-MGB	1.34216	0.353387	5.09752	36.1708	35.7265	0.628407		13.8761	0.447454			-0.424558	TRUE	0.207297	TRUE	3	31	1		Y	N	N
D9	21-129	NR5A1	UNKNOWN	FAM	NFQ-MGB	2.05108	1.08579	3.87453	34.9036	35.1124	0.295236		13.2643	0.213272			-1.03639	TRUE	0.207297	TRUE	3	30	1		N	N	N
D10	21-130	NR5A1	UNKNOWN	FAM	NFQ-MGB	1.01868	0.339975	3.0523	36.56	36.1921	0.520288		14.274	0.367959			-0.0266981	TRUE	0.207297	TRUE	3	31	1		Y	N	N
D11	21-141	NR5A1	UNKNOWN	FAM	NFQ-MGB	2.10306	0.0780069	56.6985	36.6649	35.5662	1.55383		13.2282	1.10461			-1.07249	TRUE	0.207297	TRUE	3	32	1		Y	N	N
D12	21-142	NR5A1	UNKNOWN	FAM	NFQ-MGB	1.62035	0.752701	3.48817	35.2739	35.5293	0.361217		13.6044	0.257088			-0.696309	TRUE	0.207297	TRUE	3	30	1		N	N	N
E1	21-121	WNT4	UNKNOWN	FAM	NFQ-MGB	1	0.745918	1.34063	33.4234	33.5147	0.129157		10.9689	0.0982906			0	TRUE	0.709351	TRUE	3	26	1		N	N	N
E2	21-122	WNT4	UNKNOWN	FAM	NFQ-MGB	1.1055	0.757329	1.61375	32.5755	32.6997	0.175682		10.8242	0.126831			-0.144704	TRUE	0.709351	TRUE	3	25	1		N	N	N
E3	21-123	WNT4	UNKNOWN	FAM	NFQ-MGB	1.29351	0.662332	2.52618	32.3117	32.5318	0.311231		10.5976	0.224435			-0.371292	TRUE	0.709351	TRUE	3	25	1		N	N	N
E4	21--124	WNT4	UNKNOWN	FAM	NFQ-MGB	0.942267	0.449903	1.97347	32.4343	32.554	0.169291		11.0547	0.247876			0.0857916	TRUE	0.709351	TRUE	3	25	1		N	N	N
E5	21-125	WNT4	UNKNOWN	FAM	NFQ-MGB	1.12174	0.824936	1.52533	32.4507	32.5394	0.125448		10.8032	0.103049			-0.165736	TRUE	0.709351	TRUE	3	25	1		N	N	N
E6	21-126	WNT4	UNKNOWN	FAM	NFQ-MGB	0.812433	0.539035	1.2245	33.0567	33.1941	0.194234		11.2686	0.137559			0.29968	TRUE	0.709351	TRUE	3	26	1		N	N	N
E7	21-127	WNT4	UNKNOWN	FAM	NFQ-MGB	1.03243	0.760903	1.40084	32.8391	32.7498	0.126319		10.9229	0.102322			-0.0460405	TRUE	0.709351	TRUE	3	25	1		N	N	N
E8	21-128	WNT4	UNKNOWN	FAM	NFQ-MGB	0.722568	0.598235	0.872741	33.2528	33.288	0.0498371		11.4377	0.0633145			0.468795	TRUE	0.709351	TRUE	3	26	1		N	N	N
E9	21-129	WNT4	UNKNOWN	FAM	NFQ-MGB	0.742748	0.479081	1.15153	33.1057	33.2461	0.198564		11.398	0.147026			0.429055	TRUE	0.709351	TRUE	3	26	1		N	N	N
E10	21-130	WNT4	UNKNOWN	FAM	NFQ-MGB	0.986024	0.746416	1.30255	32.8143	32.9074	0.131682		10.9892	0.093348			0.0203047	TRUE	0.709351	TRUE	3	25	1		N	N	N
E11	21-141	WNT4	UNKNOWN	FAM	NFQ-MGB	2.77883	1.61214	4.78984	31.9751	31.8324	0.201794		9.49444	0.182562			-1.47448	TRUE	0.709351	TRUE	3	25	1		N	N	N
E12	21-142	WNT4	UNKNOWN	FAM	NFQ-MGB	2.67072	2.32125	3.0728	31.4398	31.4766	0.0520706		9.55169	0.0470233			-1.41723	TRUE	0.709351	TRUE	3	24	1		N	N	N
F1	21-121	WNT4	UNKNOWN	FAM	NFQ-MGB	1	0.745918	1.34063	33.606	33.5147	0.129157		10.9689	0.0982906			0	TRUE	0.709351	TRUE	3	26	1		N	N	N
F2	21-122	WNT4	UNKNOWN	FAM	NFQ-MGB	1.1055	0.757329	1.61375	32.824	32.6997	0.175682		10.8242	0.126831			-0.144704	TRUE	0.709351	TRUE	3	26	1		N	N	N
F3	21-123	WNT4	UNKNOWN	FAM	NFQ-MGB	1.29351	0.662332	2.52618	32.7519	32.5318	0.311231		10.5976	0.224435			-0.371292	TRUE	0.709351	TRUE	3	25	1		N	N	N
F4	21--124	WNT4	UNKNOWN	FAM	NFQ-MGB	0.942267	0.449903	1.97347	32.6738	32.554	0.169291		11.0547	0.247876			0.0857916	TRUE	0.709351	TRUE	3	25	1		N	N	N
F5	21-125	WNT4	UNKNOWN	FAM	NFQ-MGB	1.12174	0.824936	1.52533	32.6281	32.5394	0.125448		10.8032	0.103049			-0.165736	TRUE	0.709351	TRUE	3	25	1		N	N	N
F6	21-126	WNT4	UNKNOWN	FAM	NFQ-MGB	0.812433	0.539035	1.2245	33.3314	33.1941	0.194234		11.2686	0.137559			0.29968	TRUE	0.709351	TRUE	3	26	1		N	N	N
F7	21-127	WNT4	UNKNOWN	FAM	NFQ-MGB	1.03243	0.760903	1.40084	32.6604	32.7498	0.126319		10.9229	0.102322			-0.0460405	TRUE	0.709351	TRUE	3	25	1		N	N	N
F8	21-128	WNT4	UNKNOWN	FAM	NFQ-MGB	0.722568	0.598235	0.872741	33.3233	33.288	0.0498371		11.4377	0.0633145			0.468795	TRUE	0.709351	TRUE	3	26	1		N	N	N
F9	21-129	WNT4	UNKNOWN	FAM	NFQ-MGB	0.742748	0.479081	1.15153	33.3865	33.2461	0.198564		11.398	0.147026			0.429055	TRUE	0.709351	TRUE	3	26	1		N	N	N
F10	21-130	WNT4	UNKNOWN	FAM	NFQ-MGB	0.986024	0.746416	1.30255	33.0005	32.9074	0.131682		10.9892	0.093348			0.0203047	TRUE	0.709351	TRUE	3	26	1		N	N	N
F11	21-141	WNT4	UNKNOWN	FAM	NFQ-MGB	2.77883	1.61214	4.78984	31.6898	31.8324	0.201794		9.49444	0.182562			-1.47448	TRUE	0.709351	TRUE	3	24	1		N	N	N
F12	21-142	WNT4	UNKNOWN	FAM	NFQ-MGB	2.67072	2.32125	3.0728	31.5135	31.4766	0.0520706		9.55169	0.0470233			-1.41723	TRUE	0.709351	TRUE	3	24	1		N	N	N
G1	21-121	FOXL2	UNKNOWN	FAM	NFQ-MGB	1	0.799929	1.25011	35.8183	35.8837	0.092545		13.338	0.0748505			0	TRUE	0.20362	TRUE	3	30	1		N	N	N
G2	21-122	FOXL2	UNKNOWN	FAM	NFQ-MGB	1.19201	0.984614	1.44309	35.0189	34.9601	0.0831095		13.0846	0.0640922			-0.253396	TRUE	0.20362	TRUE	3	30	1		N	N	N
G3	21-123	FOXL2	UNKNOWN	FAM	NFQ-MGB	3.39147	2.57715	4.4631	33.5911	33.5102	0.114348		11.576	0.0920674			-1.76191	TRUE	0.20362	TRUE	3	28	1		N	N	N
G4	21--124	FOXL2	UNKNOWN	FAM	NFQ-MGB	3.28997	1.63527	6.61906	33.2077	33.1192	0.125154		11.6199	0.234402			-1.71808	TRUE	0.20362	TRUE	3	28	1		N	N	N
G5	21-125	FOXL2	UNKNOWN	FAM	NFQ-MGB	2.77434	1.60606	4.79244	33.4264	33.6021	0.248368		11.8658	0.183286			-1.47214	TRUE	0.20362	TRUE	3	28	1		N	N	N
G6	21-126	FOXL2	UNKNOWN	FAM	NFQ-MGB	1.08483	0.638034	1.8445	35.3238	35.146	0.25146		13.2205	0.177974			-0.117469	TRUE	0.20362	TRUE	3	30	1		N	N	N
G7	21-127	FOXL2	UNKNOWN	FAM	NFQ-MGB	2.7116	2.18372	3.36709	33.7784	33.7257	0.074548		11.8988	0.0725964			-1.43915	TRUE	0.20362	TRUE	3	28	1		N	N	N
G8	21-128	FOXL2	UNKNOWN	FAM	NFQ-MGB	3.28306			33.4733	33.4733			11.6229				-1.71504	TRUE	0.20362	TRUE	3	28	1		N	N	N
G9	21-129	FOXL2	UNKNOWN	FAM	NFQ-MGB	5.32511	0.500456	56.662	33.5649	32.7732	1.11961		10.9251	0.792882			-2.41281	TRUE	0.20362	TRUE	3	28	1		Y	N	N
G10	21-130	FOXL2	UNKNOWN	FAM	NFQ-MGB	3.72096			33.3604	33.3604			11.4423				-1.89567	TRUE	0.20362	TRUE	3	28	1		N	N	N
G11	21-141	FOXL2	UNKNOWN	FAM	NFQ-MGB	6.00847	3.5306	10.2254	32.9518	33.089	0.193989		10.751	0.178282			-2.587	TRUE	0.20362	TRUE	3	28	1		N	N	N
G12	21-142	FOXL2	UNKNOWN	FAM	NFQ-MGB	8.48517	4.07356	17.6745	31.9337	32.178	0.345495		10.253	0.246046			-3.08494	TRUE	0.20362	TRUE	3	27	1		N	N	N
H1	21-121	FOXL2	UNKNOWN	FAM	NFQ-MGB	1	0.799929	1.25011	35.9492	35.8837	0.092545		13.338	0.0748505			0	TRUE	0.20362	TRUE	3	31	1		N	N	N
H2	21-122	FOXL2	UNKNOWN	FAM	NFQ-MGB	1.19201	0.984614	1.44309	34.9013	34.9601	0.0831095		13.0846	0.0640922			-0.253396	TRUE	0.20362	TRUE	3	30	1		N	N	N
H3	21-123	FOXL2	UNKNOWN	FAM	NFQ-MGB	3.39147	2.57715	4.4631	33.4294	33.5102	0.114348		11.576	0.0920674			-1.76191	TRUE	0.20362	TRUE	3	28	1		N	N	N
H4	21--124	FOXL2	UNKNOWN	FAM	NFQ-MGB	3.28997	1.63527	6.61906	33.0307	33.1192	0.125154		11.6199	0.234402			-1.71808	TRUE	0.20362	TRUE	3	28	1		N	N	N
H5	21-125	FOXL2	UNKNOWN	FAM	NFQ-MGB	2.77434	1.60606	4.79244	33.7777	33.6021	0.248368		11.8658	0.183286			-1.47214	TRUE	0.20362	TRUE	3	28	1		N	N	N
H6	21-126	FOXL2	UNKNOWN	FAM	NFQ-MGB	1.08483	0.638034	1.8445	34.9682	35.146	0.25146		13.2205	0.177974			-0.117469	TRUE	0.20362	TRUE	3	29	1		N	N	N
H7		FOXL2	UNKNOWN	FAM	NFQ-MGB				34.2049	34.2049								TRUE	0.20362	TRUE	3	29	1		N	N	N
H8	21-127	FOXL2	UNKNOWN	FAM	NFQ-MGB	2.7116	2.18372	3.36709	33.673	33.7257	0.074548		11.8988	0.0725964			-1.43915	TRUE	0.20362	TRUE	3	28	1		N	N	N
H9	21-129	FOXL2	UNKNOWN	FAM	NFQ-MGB	5.32511	0.500456	56.662	31.9816	32.7732	1.11961		10.9251	0.792882			-2.41281	TRUE	0.20362	TRUE	3	27	1		Y	N	N
H10	21-129	FOXL2	UNKNOWN	FAM	NFQ-MGB				Undetermined	32.7732	1.11961							TRUE	0.20362	TRUE	3	39	1		N	Y	Y
H11	21-141	FOXL2	UNKNOWN	FAM	NFQ-MGB	6.00847	3.5306	10.2254	33.2261	33.089	0.193989		10.751	0.178282			-2.587	TRUE	0.20362	TRUE	3	28	1		N	N	N
H12	21-142	FOXL2	UNKNOWN	FAM	NFQ-MGB	8.48517	4.07356	17.6745	32.4223	32.178	0.345495		10.253	0.246046			-3.08494	TRUE	0.20362	TRUE	3	27	1		N	N	N
Analysis Type	Singleplex
Endogenous Control	RPL19
RQ Min/Max Confidence Level	95.0
Reference Sample	21-121
