# Supplementary material for: A conserved NR5A1-responsive enhancer regulates SRY in testis-determination
Source: Nat Commun. 2024 Mar 30;15:2796. doi: 10.1038/s41467-024-47162-2 (PMC10981742; doi:10.1038/s41467-024-47162-2)
Supplement: Supplementary file 53 — Source Data [file 41467_2024_47162_MOESM53_ESM.zip › Source_Data_65.xls]

## Sheet: Results
Block Type	96well
Chemistry	TAQMAN
Experiment File Name	D:\Users\Administrator\Desktop\qPCR_data\Denis\qPCR80-221109.eds
Experiment Run End Time	2022-11-09 16:51:40 PM UTC
Instrument Type	steponeplus
Passive Reference	ROX
Well	Sample Name	Target Name	Task	Reporter	Quencher	RQ	RQ Min	RQ Max	Cт	Cт Mean	Cт SD	ΔCт	ΔCт Mean	ΔCт SE	HK Control ΔCт Mean	HK Control ΔCт SE	ΔΔCт	Automatic Ct Threshold	Ct Threshold	Automatic Baseline	Baseline Start	Baseline End	Efficiency	Comments	HIGHSD
A1	21-131	RPL19	UNKNOWN	FAM	NFQ-MGB				21.9622	21.8882	0.104623							TRUE	0.595105	TRUE	3	14	1		N
A2	21-132	RPL19	UNKNOWN	FAM	NFQ-MGB				21.7794	21.79	0.0150124							TRUE	0.595105	TRUE	3	14	1		N
A3	21-133	RPL19	UNKNOWN	FAM	NFQ-MGB				21.7814	21.7972	0.0224248							TRUE	0.595105	TRUE	3	14	1		N
A4	21-134	RPL19	UNKNOWN	FAM	NFQ-MGB				21.2314	21.0859	0.205778							TRUE	0.595105	TRUE	3	14	1		N
A5	21-135	RPL19	UNKNOWN	FAM	NFQ-MGB				21.5422	21.517	0.0356407							TRUE	0.595105	TRUE	3	13	1		N
A6	21-136	RPL19	UNKNOWN	FAM	NFQ-MGB				21.6156	21.5987	0.0239421							TRUE	0.595105	TRUE	3	14	1		N
A7	21-137	RPL19	UNKNOWN	FAM	NFQ-MGB				21.5361	21.5681	0.0452138							TRUE	0.595105	TRUE	3	14	1		N
A8	21-138	RPL19	UNKNOWN	FAM	NFQ-MGB				21.5878	21.5605	0.0385202							TRUE	0.595105	TRUE	3	14	1		N
A9	21-139	RPL19	UNKNOWN	FAM	NFQ-MGB				21.5109	21.5717	0.0859634							TRUE	0.595105	TRUE	3	15	1		N
A10	21-140	RPL19	UNKNOWN	FAM	NFQ-MGB				21.7172	21.7312	0.0199014							TRUE	0.595105	TRUE	3	14	1		N
A11	21-143	RPL19	UNKNOWN	FAM	NFQ-MGB				21.6881	21.6227	0.0924695							TRUE	0.595105	TRUE	3	14	1		N
A12	21-144	RPL19	UNKNOWN	FAM	NFQ-MGB				22.6202	22.5141	0.150008							TRUE	0.595105	TRUE	3	15	1		N
B1	21-131	RPL19	UNKNOWN	FAM	NFQ-MGB				21.8143	21.8882	0.104623							TRUE	0.595105	TRUE	3	14	1		N
B2	21-132	RPL19	UNKNOWN	FAM	NFQ-MGB				21.8007	21.79	0.0150124							TRUE	0.595105	TRUE	3	14	1		N
B3	21-133	RPL19	UNKNOWN	FAM	NFQ-MGB				21.8131	21.7972	0.0224248							TRUE	0.595105	TRUE	3	14	1		N
B4	21-134	RPL19	UNKNOWN	FAM	NFQ-MGB				20.9403	21.0859	0.205778							TRUE	0.595105	TRUE	3	13	1		N
B5	21-135	RPL19	UNKNOWN	FAM	NFQ-MGB				21.4918	21.517	0.0356407							TRUE	0.595105	TRUE	3	14	1		N
B6	21-136	RPL19	UNKNOWN	FAM	NFQ-MGB				21.5817	21.5987	0.0239421							TRUE	0.595105	TRUE	3	14	1		N
B7	21-137	RPL19	UNKNOWN	FAM	NFQ-MGB				21.6	21.5681	0.0452138							TRUE	0.595105	TRUE	3	14	1		N
B8	21-138	RPL19	UNKNOWN	FAM	NFQ-MGB				21.5333	21.5605	0.0385202							TRUE	0.595105	TRUE	3	14	1		N
B9	21-139	RPL19	UNKNOWN	FAM	NFQ-MGB				21.6325	21.5717	0.0859634							TRUE	0.595105	TRUE	3	14	1		N
B10	21-140	RPL19	UNKNOWN	FAM	NFQ-MGB				21.7453	21.7312	0.0199014							TRUE	0.595105	TRUE	3	14	1		N
B11	21-143	RPL19	UNKNOWN	FAM	NFQ-MGB				21.5573	21.6227	0.0924695							TRUE	0.595105	TRUE	3	14	1		N
B12	21-144	RPL19	UNKNOWN	FAM	NFQ-MGB				22.408	22.5141	0.150008							TRUE	0.595105	TRUE	3	15	1		N
C1	21-131	NR5A1	UNKNOWN	FAM	NFQ-MGB	1	0.717084	1.39454	33.962	33.8786	0.117995		11.9903	0.111509			0	TRUE	0.0954878	TRUE	3	29	1		N
C2	21-132	NR5A1	UNKNOWN	FAM	NFQ-MGB	1.17232	0.769124	1.7869	33.4101	33.551	0.199303		11.761	0.141328			-0.229372	TRUE	0.0954878	TRUE	3	29	1		N
C3	21-133	NR5A1	UNKNOWN	FAM	NFQ-MGB	1.40018	0.58963	3.32496	33.5915	33.302	0.409495		11.5047	0.28999			-0.485609	TRUE	0.0954878	TRUE	3	30	1		N
C4	21-134	NR5A1	UNKNOWN	FAM	NFQ-MGB	1.15661	0.748509	1.78721	32.8772	32.8663	0.0153752		11.7804	0.145912			-0.209902	TRUE	0.0954878	TRUE	3	29	1		N
C5	21-135	NR5A1	UNKNOWN	FAM	NFQ-MGB	1.5448	1.2717	1.87655	32.9401	32.8799	0.0850867		11.3629	0.0652304			-0.627421	TRUE	0.0954878	TRUE	3	29	1		N
C6	21-136	NR5A1	UNKNOWN	FAM	NFQ-MGB	1.39079	0.906631	2.1335	33.2556	33.1131	0.201485		11.5144	0.143474			-0.475905	TRUE	0.0954878	TRUE	3	29	1		N
C7	21-137	NR5A1	UNKNOWN	FAM	NFQ-MGB	1.35694	0.706745	2.60531	32.9017	33.118	0.306001		11.55	0.218725			-0.440358	TRUE	0.0954878	TRUE	3	29	1		N
C8	21-138	NR5A1	UNKNOWN	FAM	NFQ-MGB	1.08665	0.406705	2.90335	33.7594	33.431	0.464425		11.8704	0.329525			-0.119886	TRUE	0.0954878	TRUE	3	30	1		N
C9	21-139	NR5A1	UNKNOWN	FAM	NFQ-MGB	1.07893	0.301749	3.85778	33.8753	33.4525	0.598032		11.8807	0.427219			-0.109595	TRUE	0.0954878	TRUE	3	30	1		Y
C10	21-140	NR5A1	UNKNOWN	FAM	NFQ-MGB	1.33253	0.962153	1.84547	33.1991	33.3074	0.153137		11.5762	0.109195			-0.414165	TRUE	0.0954878	TRUE	3	29	1		N
C11	21-143	NR5A1	UNKNOWN	FAM	NFQ-MGB	0.153339	0.0157824	1.48981	35.5586	36.3182	1.07422		14.6955	0.762397			2.7052	TRUE	0.0954878	TRUE	3	31	1		Y
C12	21-144	NR5A1	UNKNOWN	FAM	NFQ-MGB	1.083	0.52089	2.25169	34.6107	34.3894	0.312993		11.8753	0.245425			-0.115029	TRUE	0.0954878	TRUE	3	31	1		N
D1	21-131	NR5A1	UNKNOWN	FAM	NFQ-MGB	1	0.717084	1.39454	33.7951	33.8786	0.117995		11.9903	0.111509			0	TRUE	0.0954878	TRUE	3	30	1		N
D2	21-132	NR5A1	UNKNOWN	FAM	NFQ-MGB	1.17232	0.769124	1.7869	33.6919	33.551	0.199303		11.761	0.141328			-0.229372	TRUE	0.0954878	TRUE	3	30	1		N
D3	21-133	NR5A1	UNKNOWN	FAM	NFQ-MGB	1.40018	0.58963	3.32496	33.0124	33.302	0.409495		11.5047	0.28999			-0.485609	TRUE	0.0954878	TRUE	3	29	1		N
D4	21-134	NR5A1	UNKNOWN	FAM	NFQ-MGB	1.15661	0.748509	1.78721	32.8554	32.8663	0.0153752		11.7804	0.145912			-0.209902	TRUE	0.0954878	TRUE	3	29	1		N
D5	21-135	NR5A1	UNKNOWN	FAM	NFQ-MGB	1.5448	1.2717	1.87655	32.8198	32.8799	0.0850867		11.3629	0.0652304			-0.627421	TRUE	0.0954878	TRUE	3	29	1		N
D6	21-136	NR5A1	UNKNOWN	FAM	NFQ-MGB	1.39079	0.906631	2.1335	32.9706	33.1131	0.201485		11.5144	0.143474			-0.475905	TRUE	0.0954878	TRUE	3	29	1		N
D7	21-137	NR5A1	UNKNOWN	FAM	NFQ-MGB	1.35694	0.706745	2.60531	33.3344	33.118	0.306001		11.55	0.218725			-0.440358	TRUE	0.0954878	TRUE	3	29	1		N
D8	21-138	NR5A1	UNKNOWN	FAM	NFQ-MGB	1.08665	0.406705	2.90335	33.1026	33.431	0.464425		11.8704	0.329525			-0.119886	TRUE	0.0954878	TRUE	3	29	1		N
D9	21-139	NR5A1	UNKNOWN	FAM	NFQ-MGB	1.07893	0.301749	3.85778	33.0296	33.4525	0.598032		11.8807	0.427219			-0.109595	TRUE	0.0954878	TRUE	3	29	1		Y
D10	21-140	NR5A1	UNKNOWN	FAM	NFQ-MGB	1.33253	0.962153	1.84547	33.4157	33.3074	0.153137		11.5762	0.109195			-0.414165	TRUE	0.0954878	TRUE	3	29	1		N
D11	21-143	NR5A1	UNKNOWN	FAM	NFQ-MGB	0.153339	0.0157824	1.48981	37.0778	36.3182	1.07422		14.6955	0.762397			2.7052	TRUE	0.0954878	TRUE	3	33	1		Y
D12	21-144	NR5A1	UNKNOWN	FAM	NFQ-MGB	1.083	0.52089	2.25169	34.1681	34.3894	0.312993		11.8753	0.245425			-0.115029	TRUE	0.0954878	TRUE	3	30	1		N
E1	21-131	WNT4	UNKNOWN	FAM	NFQ-MGB	1	0.80199	1.2469	30.5261	30.525	0.00159012		8.63677	0.0739879			0	TRUE	0.700996	TRUE	3	23	1		N
E2	21-132	WNT4	UNKNOWN	FAM	NFQ-MGB	0.849118	0.694625	1.03797	30.5963	30.6628	0.0940394		8.87274	0.0673379			0.235963	TRUE	0.700996	TRUE	3	23	1		N
E3	21-133	WNT4	UNKNOWN	FAM	NFQ-MGB	0.995387	0.77902	1.27185	30.3601	30.4407	0.114038		8.64345	0.0821813			0.00667095	TRUE	0.700996	TRUE	3	23	1		N
E4	21-134	WNT4	UNKNOWN	FAM	NFQ-MGB	0.796569	0.489576	1.29606	29.9768	30.0508	0.104571		8.9649	0.163217			0.328129	TRUE	0.700996	TRUE	3	23	1		N
E5	21-135	WNT4	UNKNOWN	FAM	NFQ-MGB	0.812313	0.737782	0.894373	30.4738	30.4537	0.0285007		8.93667	0.0322688			0.299892	TRUE	0.700996	TRUE	3	23	1		N
E6	21-136	WNT4	UNKNOWN	FAM	NFQ-MGB	0.684695	0.638192	0.734587	30.7983	30.7819	0.0232192		9.18324	0.0235834			0.546467	TRUE	0.700996	TRUE	3	23	1		N
E7	21-137	WNT4	UNKNOWN	FAM	NFQ-MGB	0.702384	0.546278	0.9031	30.7925	30.7145	0.11028		9.14644	0.0842795			0.509668	TRUE	0.700996	TRUE	3	23	1		N
E8	21-138	WNT4	UNKNOWN	FAM	NFQ-MGB	0.626732	0.455221	0.862863	30.7677	30.8714	0.146641		9.31085	0.107209			0.674079	TRUE	0.700996	TRUE	3	24	1		N
E9	21-139	WNT4	UNKNOWN	FAM	NFQ-MGB	0.653099	0.462283	0.922677	30.7245	30.8231	0.139497		9.2514	0.115865			0.614627	TRUE	0.700996	TRUE	3	23	1		N
E10	21-140	WNT4	UNKNOWN	FAM	NFQ-MGB	0.821498	0.718429	0.939354	30.609	30.6517	0.0603759		8.92044	0.0449517			0.28367	TRUE	0.700996	TRUE	3	23	1		N
E11	21-143	WNT4	UNKNOWN	FAM	NFQ-MGB	0.405815	0.315231	0.52243	31.5067	31.5606	0.0761314		9.93788	0.0846953			1.30111	TRUE	0.700996	TRUE	3	24	1		N
E12	21-144	WNT4	UNKNOWN	FAM	NFQ-MGB	0.731671	0.511975	1.04564	31.6571	31.6016	0.0785145		9.08751	0.119722			0.450732	TRUE	0.700996	TRUE	3	24	1		N
F1	21-131	WNT4	UNKNOWN	FAM	NFQ-MGB	1	0.80199	1.2469	30.5239	30.525	0.00159012		8.63677	0.0739879			0	TRUE	0.700996	TRUE	3	23	1		N
F2	21-132	WNT4	UNKNOWN	FAM	NFQ-MGB	0.849118	0.694625	1.03797	30.7293	30.6628	0.0940394		8.87274	0.0673379			0.235963	TRUE	0.700996	TRUE	3	23	1		N
F3	21-133	WNT4	UNKNOWN	FAM	NFQ-MGB	0.995387	0.77902	1.27185	30.5213	30.4407	0.114038		8.64345	0.0821813			0.00667095	TRUE	0.700996	TRUE	3	23	1		N
F4	21-134	WNT4	UNKNOWN	FAM	NFQ-MGB	0.796569	0.489576	1.29606	30.1247	30.0508	0.104571		8.9649	0.163217			0.328129	TRUE	0.700996	TRUE	3	23	1		N
F5	21-135	WNT4	UNKNOWN	FAM	NFQ-MGB	0.812313	0.737782	0.894373	30.4335	30.4537	0.0285007		8.93667	0.0322688			0.299892	TRUE	0.700996	TRUE	3	23	1		N
F6	21-136	WNT4	UNKNOWN	FAM	NFQ-MGB	0.684695	0.638192	0.734587	30.7655	30.7819	0.0232192		9.18324	0.0235834			0.546467	TRUE	0.700996	TRUE	3	23	1		N
F7	21-137	WNT4	UNKNOWN	FAM	NFQ-MGB	0.702384	0.546278	0.9031	30.6365	30.7145	0.11028		9.14644	0.0842795			0.509668	TRUE	0.700996	TRUE	3	23	1		N
F8	21-138	WNT4	UNKNOWN	FAM	NFQ-MGB	0.626732	0.455221	0.862863	30.9751	30.8714	0.146641		9.31085	0.107209			0.674079	TRUE	0.700996	TRUE	3	24	1		N
F9	21-139	WNT4	UNKNOWN	FAM	NFQ-MGB	0.653099	0.462283	0.922677	30.9218	30.8231	0.139497		9.2514	0.115865			0.614627	TRUE	0.700996	TRUE	3	24	1		N
F10	21-140	WNT4	UNKNOWN	FAM	NFQ-MGB	0.821498	0.718429	0.939354	30.6944	30.6517	0.0603759		8.92044	0.0449517			0.28367	TRUE	0.700996	TRUE	3	23	1		N
F11	21-143	WNT4	UNKNOWN	FAM	NFQ-MGB	0.405815	0.315231	0.52243	31.6144	31.5606	0.0761314		9.93788	0.0846953			1.30111	TRUE	0.700996	TRUE	3	24	1		N
F12	21-144	WNT4	UNKNOWN	FAM	NFQ-MGB	0.731671	0.511975	1.04564	31.5461	31.6016	0.0785145		9.08751	0.119722			0.450732	TRUE	0.700996	TRUE	3	24	1		N
G1	21-131	FOXL2	UNKNOWN	FAM	NFQ-MGB	1	0.770668	1.29758	33.3361	33.3826	0.0656709		11.4943	0.0873457			0	TRUE	0.202393	TRUE	3	28	1		N
G2	21-132	FOXL2	UNKNOWN	FAM	NFQ-MGB	1.09408	0.827847	1.44593	33.0617	33.1546	0.131369		11.3646	0.0934963			-0.129719	TRUE	0.202393	TRUE	3	28	1		N
G3	21-133	FOXL2	UNKNOWN	FAM	NFQ-MGB	1.41988	0.849133	2.37424	32.9575	32.7858	0.242752		10.9886	0.172383			-0.505766	TRUE	0.202393	TRUE	3	27	1		N
G4	21-134	FOXL2	UNKNOWN	FAM	NFQ-MGB	1.5581	0.870386	2.78921	31.8102	31.9404	0.184107		10.8545	0.195243			-0.639791	TRUE	0.202393	TRUE	3	26	1		N
G5	21-135	FOXL2	UNKNOWN	FAM	NFQ-MGB	1.31373	0.809052	2.13321	32.4571	32.6177	0.227089		11.1007	0.162541			-0.393664	TRUE	0.202393	TRUE	3	27	1		N
G6	21-136	FOXL2	UNKNOWN	FAM	NFQ-MGB	1.47999	1.12376	1.94915	32.6182	32.5274	0.128358		10.9287	0.0923285			-0.565585	TRUE	0.202393	TRUE	3	27	1		N
G7	21-137	FOXL2	UNKNOWN	FAM	NFQ-MGB	1.17584	0.845241	1.63575	32.9347	32.8287	0.149867		11.2606	0.11069			-0.233695	TRUE	0.202393	TRUE	3	27	1		N
G8	21-138	FOXL2	UNKNOWN	FAM	NFQ-MGB	1.22967	1.11443	1.35682	32.738	32.7566	0.0263347		11.1961	0.0329949			-0.298265	TRUE	0.202393	TRUE	3	27	1		N
G9	21-139	FOXL2	UNKNOWN	FAM	NFQ-MGB	0.971421	0.638787	1.47727	33.2346	33.1079	0.179226		11.5362	0.140555			0.041831	TRUE	0.202393	TRUE	3	28	1		N
G10	21-140	FOXL2	UNKNOWN	FAM	NFQ-MGB	1.48114	1.28708	1.70445	32.6139	32.6589	0.063548		10.9276	0.0470872			-0.566705	TRUE	0.202393	TRUE	3	27	1		N
G11	21-143	FOXL2	UNKNOWN	FAM	NFQ-MGB	2.00848	1.49815	2.69265	32.0375	32.1109	0.10379		10.4882	0.0982931			-1.0061	TRUE	0.202393	TRUE	3	27	1		N
G12	21-144	FOXL2	UNKNOWN	FAM	NFQ-MGB	3.83306	2.74217	5.35792	32.0331	32.0699	0.0521461		9.55583	0.112298			-1.93849	TRUE	0.202393	TRUE	3	27	1		N
H1	21-131	FOXL2	UNKNOWN	FAM	NFQ-MGB	1	0.770668	1.29758	33.429	33.3826	0.0656709		11.4943	0.0873457			0	TRUE	0.202393	TRUE	3	28	1		N
H2	21-132	FOXL2	UNKNOWN	FAM	NFQ-MGB	1.09408	0.827847	1.44593	33.2475	33.1546	0.131369		11.3646	0.0934963			-0.129719	TRUE	0.202393	TRUE	3	28	1		N
H3	21-133	FOXL2	UNKNOWN	FAM	NFQ-MGB	1.41988	0.849133	2.37424	32.6142	32.7858	0.242752		10.9886	0.172383			-0.505766	TRUE	0.202393	TRUE	3	27	1		N
H4	21-134	FOXL2	UNKNOWN	FAM	NFQ-MGB	1.5581	0.870386	2.78921	32.0706	31.9404	0.184107		10.8545	0.195243			-0.639791	TRUE	0.202393	TRUE	3	27	1		N
H5	21-135	FOXL2	UNKNOWN	FAM	NFQ-MGB	1.31373	0.809052	2.13321	32.7783	32.6177	0.227089		11.1007	0.162541			-0.393664	TRUE	0.202393	TRUE	3	27	1		N
H6	21-136	FOXL2	UNKNOWN	FAM	NFQ-MGB	1.47999	1.12376	1.94915	32.4366	32.5274	0.128358		10.9287	0.0923285			-0.565585	TRUE	0.202393	TRUE	3	27	1		N
H7	21-137	FOXL2	UNKNOWN	FAM	NFQ-MGB	1.17584	0.845241	1.63575	32.7227	32.8287	0.149867		11.2606	0.11069			-0.233695	TRUE	0.202393	TRUE	3	27	1		N
H8	21-138	FOXL2	UNKNOWN	FAM	NFQ-MGB	1.22967	1.11443	1.35682	32.7752	32.7566	0.0263347		11.1961	0.0329949			-0.298265	TRUE	0.202393	TRUE	3	27	1		N
H9	21-139	FOXL2	UNKNOWN	FAM	NFQ-MGB	0.971421	0.638787	1.47727	32.9811	33.1079	0.179226		11.5362	0.140555			0.041831	TRUE	0.202393	TRUE	3	28	1		N
H10	21-140	FOXL2	UNKNOWN	FAM	NFQ-MGB	1.48114	1.28708	1.70445	32.7038	32.6589	0.063548		10.9276	0.0470872			-0.566705	TRUE	0.202393	TRUE	3	27	1		N
H11	21-143	FOXL2	UNKNOWN	FAM	NFQ-MGB	2.00848	1.49815	2.69265	32.1843	32.1109	0.10379		10.4882	0.0982931			-1.0061	TRUE	0.202393	TRUE	3	27	1		N
H12	21-144	FOXL2	UNKNOWN	FAM	NFQ-MGB	3.83306	2.74217	5.35792	32.1068	32.0699	0.0521461		9.55583	0.112298			-1.93849	TRUE	0.202393	TRUE	3	27	1		N
Analysis Type	Singleplex
Endogenous Control	RPL19
RQ Min/Max Confidence Level	95.0
Reference Sample	21-131
