# Supplementary material for: A conserved NR5A1-responsive enhancer regulates SRY in testis-determination
Source: Nat Commun. 2024 Mar 30;15:2796. doi: 10.1038/s41467-024-47162-2 (PMC10981742; doi:10.1038/s41467-024-47162-2)
Supplement: Supplementary file 53 — Source Data [file 41467_2024_47162_MOESM53_ESM.zip › Source_Data_66.xls]

## Sheet: Results
Block Type	96well
Chemistry	TAQMAN
Experiment File Name	D:\Users\Administrator\Desktop\qPCR_data\Denis\qPCR81-221114.eds
Experiment Run End Time	2022-11-14 15:50:19 PM UTC
Instrument Type	steponeplus
Passive Reference	ROX
Well	Sample Name	Target Name	Task	Reporter	Quencher	RQ	RQ Min	RQ Max	Cт	Cт Mean	Cт SD	ΔCт	ΔCт Mean	ΔCт SE	HK Control ΔCт Mean	HK Control ΔCт SE	ΔΔCт	Automatic Ct Threshold	Ct Threshold	Automatic Baseline	Baseline Start	Baseline End	Efficiency	Comments	BADROX	HIGHSD	NOAMP	NOISE	NOSIGNAL	EXPFAIL
A1	21-146	RPL19	UNKNOWN	FAM	NFQ-MGB				17.1451	16.9779	0.236412							TRUE	0.0222191	TRUE	3	14	1		N	N	N	N	N	N
A2	21-147	RPL19	UNKNOWN	FAM	NFQ-MGB				17.1098	16.9478	0.229105							TRUE	0.0222191	TRUE	3	15	1		N	N	N	N	N	N
A3	21-148	RPL19	UNKNOWN	FAM	NFQ-MGB				17.2669	17.2337	0.0469658							TRUE	0.0222191	TRUE	3	15	1		N	N	N	N	N	N
A4	21-149	RPL19	UNKNOWN	FAM	NFQ-MGB				16.9039	16.8252	0.111245							TRUE	0.0222191	TRUE	3	15	1		N	N	N	N	N	N
A5	21-150	RPL19	UNKNOWN	FAM	NFQ-MGB				16.8161	16.773	0.0609491							TRUE	0.0222191	TRUE	3	14	1		N	N	N	N	N	N
A6	21-151	RPL19	UNKNOWN	FAM	NFQ-MGB				16.7334	12.1496	6.48238							TRUE	0.0222191	TRUE	3	14	1		N	Y	N	N	N	N
A7	21-152	RPL19	UNKNOWN	FAM	NFQ-MGB				16.5764	16.4952	0.114828							TRUE	0.0222191	TRUE	3	14	1		N	N	N	N	N	N
A8	21-153	RPL19	UNKNOWN	FAM	NFQ-MGB				17.0459	16.937	0.154							TRUE	0.0222191	TRUE	3	15	1		N	N	N	N	N	N
A9	21-154	RPL19	UNKNOWN	FAM	NFQ-MGB				16.5959	16.4849	0.157049							TRUE	0.0222191	TRUE	3	14	1		N	N	N	N	N	N
A10	21-155	RPL19	UNKNOWN	FAM	NFQ-MGB				16.5894	16.5406	0.0689873							TRUE	0.0222191	TRUE	3	14	1		N	N	N	N	N	N
A11	21-145	RPL19	UNKNOWN	FAM	NFQ-MGB				16.4406	16.4571	0.0232556							TRUE	0.0222191	TRUE	3	14	1		N	N	N	N	N	N
A12	H2O	RPL19	UNKNOWN	FAM	NFQ-MGB				36.9758	36.9758								TRUE	0.0222191	TRUE	3	35	1		N	N	N	N	N	N
B1	21-146	RPL19	UNKNOWN	FAM	NFQ-MGB				16.8107	16.9779	0.236412							TRUE	0.0222191	TRUE	3	14	1		N	N	N	N	N	N
B2	21-147	RPL19	UNKNOWN	FAM	NFQ-MGB				16.7858	16.9478	0.229105							TRUE	0.0222191	TRUE	3	14	1		N	N	N	N	N	N
B3	21-148	RPL19	UNKNOWN	FAM	NFQ-MGB				17.2004	17.2337	0.0469658							TRUE	0.0222191	TRUE	3	14	1		N	N	N	N	N	N
B4	21-149	RPL19	UNKNOWN	FAM	NFQ-MGB				16.7466	16.8252	0.111245							TRUE	0.0222191	TRUE	3	15	1		N	N	N	N	N	N
B5	21-150	RPL19	UNKNOWN	FAM	NFQ-MGB				16.7299	16.773	0.0609491							TRUE	0.0222191	TRUE	3	14	1		N	N	N	N	N	N
B6	21-151	RPL19	UNKNOWN	FAM	NFQ-MGB				7.5659	12.1496	6.48238							TRUE	0.0222191	TRUE	3	22	1		Y	Y	N	Y	Y	N
B7	21-152	RPL19	UNKNOWN	FAM	NFQ-MGB				16.414	16.4952	0.114828							TRUE	0.0222191	TRUE	3	14	1		N	N	N	N	N	N
B8	21-153	RPL19	UNKNOWN	FAM	NFQ-MGB				16.8281	16.937	0.154							TRUE	0.0222191	TRUE	3	14	1		N	N	N	N	N	N
B9	21-154	RPL19	UNKNOWN	FAM	NFQ-MGB				16.3738	16.4849	0.157049							TRUE	0.0222191	TRUE	3	14	1		N	N	N	N	N	N
B10	21-155	RPL19	UNKNOWN	FAM	NFQ-MGB				16.4918	16.5406	0.0689873							TRUE	0.0222191	TRUE	3	14	1		N	N	N	N	N	N
B11	21-145	RPL19	UNKNOWN	FAM	NFQ-MGB				16.4735	16.4571	0.0232556							TRUE	0.0222191	TRUE	3	14	1		N	N	N	N	N	N
B12	H2O	RPL19	UNKNOWN	FAM	NFQ-MGB				Undetermined	36.9758								TRUE	0.0222191	TRUE	3	39	1		N	N	N	N	N	Y
C1	21-146	NR5A1	UNKNOWN	FAM	NFQ-MGB	1	0.60689	1.64775	33.9485	33.9387	0.0138053		16.9608	0.167453			0	TRUE	0.0420029	TRUE	3	31	1		N	N	N	N	N	N
C2	21-147	NR5A1	UNKNOWN	FAM	NFQ-MGB	0.80147	0.49247	1.30435	34.2484	34.2279	0.0290375		17.2801	0.163298			0.319279	TRUE	0.0420029	TRUE	3	31	1		N	N	N	N	N	N
C3	21-148	NR5A1	UNKNOWN	FAM	NFQ-MGB	1.03291	0.176208	6.05476	34.7398	34.1477	0.837275		16.9141	0.592974			-0.046711	TRUE	0.0420029	TRUE	3	32	1		N	Y	N	N	N	N
C4	21-149	NR5A1	UNKNOWN	FAM	NFQ-MGB	0.176778	0.0146763	2.12932	35.4553	36.286	1.17485		19.4608	0.834458			2.49999	TRUE	0.0420029	TRUE	3	33	1		N	Y	N	N	N	N
C5	21-150	NR5A1	UNKNOWN	FAM	NFQ-MGB	0.278784	0.238182	0.326307	35.5462	35.5766	0.0430828		18.8036	0.0527775			1.84278	TRUE	0.0420029	TRUE	3	33	1		N	N	N	N	N	N
C6	21-151	NR5A1	UNKNOWN	FAM	NFQ-MGB	0.022293	2.44736e-08	20306.6	34.1983	34.5977	0.56476		22.4481	4.6011			5.48727	TRUE	0.0420029	TRUE	3	31	1		N	Y	N	N	N	N
C7	21-152	NR5A1	UNKNOWN	FAM	NFQ-MGB	0.628279	0.323438	1.22044	34.3338	34.1265	0.293167		17.6313	0.222635			0.670522	TRUE	0.0420029	TRUE	3	31	1		N	N	N	N	N	N
C8	21-153	NR5A1	UNKNOWN	FAM	NFQ-MGB	0.750222	0.505184	1.11412	34.2368	34.3124	0.10699		17.3754	0.132595			0.414611	TRUE	0.0420029	TRUE	3	31	1		N	N	N	N	N	N
C9	21-154	NR5A1	UNKNOWN	FAM	NFQ-MGB	0.825762	0.140887	4.83993	33.1394	33.7219	0.823696		17.237	0.592933			0.276201	TRUE	0.0420029	TRUE	3	30	1		N	Y	N	N	N	N
C10	21-155	NR5A1	UNKNOWN	FAM	NFQ-MGB	1.34476	0.760872	2.37673	33.2586	33.074	0.261095		16.5334	0.190958			-0.427351	TRUE	0.0420029	TRUE	3	30	1		N	N	N	N	N	N
C11	21-145	NR5A1	UNKNOWN	FAM	NFQ-MGB	0.733024	0.488246	1.10052	33.7307	33.8659	0.191283		17.4089	0.136254			0.448069	TRUE	0.0420029	TRUE	3	31	1		N	N	N	N	N	N
C12	H2O	NR5A1	UNKNOWN	FAM	NFQ-MGB				Undetermined									TRUE	0.0420029	TRUE	3	39	1		N	N	Y	N	N	Y
D1	21-146	NR5A1	UNKNOWN	FAM	NFQ-MGB	1	0.60689	1.64775	33.9289	33.9387	0.0138053		16.9608	0.167453			0	TRUE	0.0420029	TRUE	3	31	1		N	N	N	N	N	N
D2	21-147	NR5A1	UNKNOWN	FAM	NFQ-MGB	0.80147	0.49247	1.30435	34.2073	34.2279	0.0290375		17.2801	0.163298			0.319279	TRUE	0.0420029	TRUE	3	31	1		N	N	N	N	N	N
D3	21-148	NR5A1	UNKNOWN	FAM	NFQ-MGB	1.03291	0.176208	6.05476	33.5557	34.1477	0.837275		16.9141	0.592974			-0.046711	TRUE	0.0420029	TRUE	3	31	1		N	Y	N	N	N	N
D4	21-149	NR5A1	UNKNOWN	FAM	NFQ-MGB	0.176778	0.0146763	2.12932	37.1168	36.286	1.17485		19.4608	0.834458			2.49999	TRUE	0.0420029	TRUE	3	34	1		N	Y	N	N	N	N
D5	21-150	NR5A1	UNKNOWN	FAM	NFQ-MGB	0.278784	0.238182	0.326307	35.6071	35.5766	0.0430828		18.8036	0.0527775			1.84278	TRUE	0.0420029	TRUE	3	33	1		N	N	N	N	N	N
D6	21-151	NR5A1	UNKNOWN	FAM	NFQ-MGB	0.022293	2.44736e-08	20306.6	34.997	34.5977	0.56476		22.4481	4.6011			5.48727	TRUE	0.0420029	TRUE	3	32	1		N	Y	N	N	N	N
D7	21-152	NR5A1	UNKNOWN	FAM	NFQ-MGB	0.628279	0.323438	1.22044	33.9192	34.1265	0.293167		17.6313	0.222635			0.670522	TRUE	0.0420029	TRUE	3	31	1		N	N	N	N	N	N
D8	21-153	NR5A1	UNKNOWN	FAM	NFQ-MGB	0.750222	0.505184	1.11412	34.3881	34.3124	0.10699		17.3754	0.132595			0.414611	TRUE	0.0420029	TRUE	3	31	1		N	N	N	N	N	N
D9	21-154	NR5A1	UNKNOWN	FAM	NFQ-MGB	0.825762	0.140887	4.83993	34.3043	33.7219	0.823696		17.237	0.592933			0.276201	TRUE	0.0420029	TRUE	3	31	1		N	Y	N	N	N	N
D10	21-155	NR5A1	UNKNOWN	FAM	NFQ-MGB	1.34476	0.760872	2.37673	32.8894	33.074	0.261095		16.5334	0.190958			-0.427351	TRUE	0.0420029	TRUE	3	30	1		N	N	N	N	N	N
D11	21-145	NR5A1	UNKNOWN	FAM	NFQ-MGB	0.733024	0.488246	1.10052	34.0012	33.8659	0.191283		17.4089	0.136254			0.448069	TRUE	0.0420029	TRUE	3	31	1		N	N	N	N	N	N
D12	H2O	NR5A1	UNKNOWN	FAM	NFQ-MGB				Undetermined									TRUE	0.0420029	TRUE	3	35	1		N	N	N	N	N	N
E1	21-146	WNT4	UNKNOWN	FAM	NFQ-MGB	1	0.605381	1.65185	31.2574	31.2767	0.0274015		14.2988	0.168288			0	TRUE	0.601016	TRUE	3	24	1		N	N	N	N	N	N
E2	21-147	WNT4	UNKNOWN	FAM	NFQ-MGB	0.777394	0.453284	1.33325	31.5295	31.6099	0.113757		14.6621	0.180873			0.363282	TRUE	0.601016	TRUE	3	25	1		N	N	N	N	N	N
E3	21-148	WNT4	UNKNOWN	FAM	NFQ-MGB	0.726946	0.457539	1.15499	31.8409	31.9926	0.214463		14.7589	0.155242			0.460079	TRUE	0.601016	TRUE	3	25	1		N	N	N	N	N	N
E4	21-149	WNT4	UNKNOWN	FAM	NFQ-MGB	0.399113	0.282122	0.564619	32.5349	32.4492	0.121181		15.624	0.116319			1.32513	TRUE	0.601016	TRUE	3	26	1		N	N	N	N	N	N
E5	21-150	WNT4	UNKNOWN	FAM	NFQ-MGB	0.336286	0.22992	0.49186	32.5241	32.6441	0.169688		15.8711	0.127493			1.57224	TRUE	0.601016	TRUE	3	25	1		N	N	N	N	N	N
E6	21-151	WNT4	UNKNOWN	FAM	NFQ-MGB	0.0328822	3.80089e-08	28447	31.4009	31.375	0.0365862		19.2254	4.58381			4.92655	TRUE	0.601016	TRUE	3	24	1		N	N	N	N	N	N
E7	21-152	WNT4	UNKNOWN	FAM	NFQ-MGB	1.02426	0.771774	1.35935	30.8086	30.7594	0.0694796		14.2642	0.0949024			-0.0345821	TRUE	0.601016	TRUE	3	23	1		N	N	N	N	N	N
E8	21-153	WNT4	UNKNOWN	FAM	NFQ-MGB	0.811913	0.586064	1.1248	31.5458	31.5365	0.0132591		14.5994	0.109297			0.300603	TRUE	0.601016	TRUE	3	25	1		N	N	N	N	N	N
E9	21-154	WNT4	UNKNOWN	FAM	NFQ-MGB	0.928113	0.617979	1.39389	30.8122	30.8913	0.111927		14.4065	0.136367			0.107628	TRUE	0.601016	TRUE	3	24	1		N	N	N	N	N	N
E10	21-155	WNT4	UNKNOWN	FAM	NFQ-MGB	1.02695	0.822479	1.28225	30.8573	30.8011	0.0795301		14.2605	0.0744456			-0.0383635	TRUE	0.601016	TRUE	3	24	1		N	N	N	N	N	N
E11	21-145	WNT4	UNKNOWN	FAM	NFQ-MGB	0.635933	0.544736	0.742399	31.3597	31.409	0.0696198		14.9519	0.0519025			0.653052	TRUE	0.601016	TRUE	3	24	1		N	N	N	N	N	N
E12	H2O	WNT4	UNKNOWN	FAM	NFQ-MGB				Undetermined									TRUE	0.601016	TRUE	3	39	1		N	N	N	N	N	Y
F1	21-146	WNT4	UNKNOWN	FAM	NFQ-MGB	1	0.605381	1.65185	31.2961	31.2767	0.0274015		14.2988	0.168288			0	TRUE	0.601016	TRUE	3	24	1		N	N	N	N	N	N
F2	21-147	WNT4	UNKNOWN	FAM	NFQ-MGB	0.777394	0.453284	1.33325	31.6903	31.6099	0.113757		14.6621	0.180873			0.363282	TRUE	0.601016	TRUE	3	25	1		N	N	N	N	N	N
F3	21-148	WNT4	UNKNOWN	FAM	NFQ-MGB	0.726946	0.457539	1.15499	32.1442	31.9926	0.214463		14.7589	0.155242			0.460079	TRUE	0.601016	TRUE	3	25	1		N	N	N	N	N	N
F4	21-149	WNT4	UNKNOWN	FAM	NFQ-MGB	0.399113	0.282122	0.564619	32.3635	32.4492	0.121181		15.624	0.116319			1.32513	TRUE	0.601016	TRUE	3	25	1		N	N	N	N	N	N
F5	21-150	WNT4	UNKNOWN	FAM	NFQ-MGB	0.336286	0.22992	0.49186	32.7641	32.6441	0.169688		15.8711	0.127493			1.57224	TRUE	0.601016	TRUE	3	26	1		N	N	N	N	N	N
F6	21-151	WNT4	UNKNOWN	FAM	NFQ-MGB	0.0328822	3.80089e-08	28447	31.3491	31.375	0.0365862		19.2254	4.58381			4.92655	TRUE	0.601016	TRUE	3	24	1		N	N	N	N	N	N
F7	21-152	WNT4	UNKNOWN	FAM	NFQ-MGB	1.02426	0.771774	1.35935	30.7103	30.7594	0.0694796		14.2642	0.0949024			-0.0345821	TRUE	0.601016	TRUE	3	24	1		N	N	N	N	N	N
F8	21-153	WNT4	UNKNOWN	FAM	NFQ-MGB	0.811913	0.586064	1.1248	31.5271	31.5365	0.0132591		14.5994	0.109297			0.300603	TRUE	0.601016	TRUE	3	25	1		N	N	N	N	N	N
F9	21-154	WNT4	UNKNOWN	FAM	NFQ-MGB	0.928113	0.617979	1.39389	30.9705	30.8913	0.111927		14.4065	0.136367			0.107628	TRUE	0.601016	TRUE	3	24	1		N	N	N	N	N	N
F10	21-155	WNT4	UNKNOWN	FAM	NFQ-MGB	1.02695	0.822479	1.28225	30.7448	30.8011	0.0795301		14.2605	0.0744456			-0.0383635	TRUE	0.601016	TRUE	3	24	1		N	N	N	N	N	N
F11	21-145	WNT4	UNKNOWN	FAM	NFQ-MGB	0.635933	0.544736	0.742399	31.4582	31.409	0.0696198		14.9519	0.0519025			0.653052	TRUE	0.601016	TRUE	3	24	1		N	N	N	N	N	N
F12	H2O	WNT4	UNKNOWN	FAM	NFQ-MGB				Undetermined									TRUE	0.601016	TRUE	3	39	1		N	N	Y	N	N	Y
G1	21-146	FOXL2	UNKNOWN	FAM	NFQ-MGB	1	0.590498	1.69349	32.4185	32.3614	0.0806765		15.3835	0.176634			0	TRUE	0.19847	TRUE	3	27	1		N	N	N	N	N	N
G2	21-147	FOXL2	UNKNOWN	FAM	NFQ-MGB	0.640776	0.395204	1.03894	32.9696	32.9734	0.00532736		16.0256	0.162045			0.642107	TRUE	0.19847	TRUE	3	28	1		N	N	N	N	N	N
G3	21-148	FOXL2	UNKNOWN	FAM	NFQ-MGB	1.39546	0.829647	2.34715	32.3076	32.1364	0.242055		14.9028	0.174351			-0.480741	TRUE	0.19847	TRUE	3	27	1		N	N	N	N	N	N
G4	21-149	FOXL2	UNKNOWN	FAM	NFQ-MGB	0.811067	0.631321	1.04199	32.4814	32.5108	0.0416964		15.6856	0.0840059			0.302107	TRUE	0.19847	TRUE	3	27	1		N	N	N	N	N	N
G5	21-150	FOXL2	UNKNOWN	FAM	NFQ-MGB	1.09729	0.874376	1.37704	32.0854	32.0226	0.0887754		15.2496	0.0761442			-0.133948	TRUE	0.19847	TRUE	3	27	1		N	N	N	N	N	N
G6	21-151	FOXL2	UNKNOWN	FAM	NFQ-MGB	0.0318003	3.65214e-08	27689.6	32.3646	32.508	0.202758		20.3583	4.58598			4.97481	TRUE	0.19847	TRUE	3	27	1		N	N	N	N	N	N
G7	21-152	FOXL2	UNKNOWN	FAM	NFQ-MGB	1.27446	0.976723	1.66297	31.4918	31.5288	0.052285		15.0336	0.0892167			-0.34989	TRUE	0.19847	TRUE	3	26	1		N	N	N	N	N	N
G8	21-153	FOXL2	UNKNOWN	FAM	NFQ-MGB	0.925543	0.662392	1.29324	32.4591	32.4322	0.038036		15.4951	0.112167			0.111629	TRUE	0.19847	TRUE	3	27	1		N	N	N	N	N	N
G9	21-154	FOXL2	UNKNOWN	FAM	NFQ-MGB	1.73863	1.08993	2.77343	31.1808	31.0704	0.156113		14.5856	0.156582			-0.797954	TRUE	0.19847	TRUE	3	26	1		N	N	N	N	N	N
G10	21-155	FOXL2	UNKNOWN	FAM	NFQ-MGB	2.56179			30.5669	30.5669			14.0264				-1.35715	TRUE	0.19847	TRUE	3	25	1		N	N	N	N	N	N
G11	21-145	FOXL2	UNKNOWN	FAM	NFQ-MGB	0.667579	0.533449	0.835436	32.497	32.4236	0.103785		15.9665	0.075207			0.582989	TRUE	0.19847	TRUE	3	27	1		N	N	N	N	N	N
G12	H2O	FOXL2	UNKNOWN	FAM	NFQ-MGB				Undetermined									TRUE	0.19847	TRUE	3	39	1		N	N	Y	N	N	Y
H1	21-146	FOXL2	UNKNOWN	FAM	NFQ-MGB	1	0.590498	1.69349	32.3044	32.3614	0.0806765		15.3835	0.176634			0	TRUE	0.19847	TRUE	3	27	1		N	N	N	N	N	N
H2	21-147	FOXL2	UNKNOWN	FAM	NFQ-MGB	0.640776	0.395204	1.03894	32.9772	32.9734	0.00532736		16.0256	0.162045			0.642107	TRUE	0.19847	TRUE	3	28	1		N	N	N	N	N	N
H3	21-148	FOXL2	UNKNOWN	FAM	NFQ-MGB	1.39546	0.829647	2.34715	31.9653	32.1364	0.242055		14.9028	0.174351			-0.480741	TRUE	0.19847	TRUE	3	27	1		N	N	N	N	N	N
H4	21-149	FOXL2	UNKNOWN	FAM	NFQ-MGB	0.811067	0.631321	1.04199	32.5403	32.5108	0.0416964		15.6856	0.0840059			0.302107	TRUE	0.19847	TRUE	3	27	1		N	N	N	N	N	N
H5	21-150	FOXL2	UNKNOWN	FAM	NFQ-MGB	1.09729	0.874376	1.37704	31.9598	32.0226	0.0887754		15.2496	0.0761442			-0.133948	TRUE	0.19847	TRUE	3	27	1		N	N	N	N	N	N
H6	21-151	FOXL2	UNKNOWN	FAM	NFQ-MGB	0.0318003	3.65214e-08	27689.6	32.6513	32.508	0.202758		20.3583	4.58598			4.97481	TRUE	0.19847	TRUE	3	27	1		N	N	N	N	N	N
H7	21-152	FOXL2	UNKNOWN	FAM	NFQ-MGB	1.27446	0.976723	1.66297	31.5658	31.5288	0.052285		15.0336	0.0892167			-0.34989	TRUE	0.19847	TRUE	3	26	1		N	N	N	N	N	N
H8	21-153	FOXL2	UNKNOWN	FAM	NFQ-MGB	0.925543	0.662392	1.29324	32.4053	32.4322	0.038036		15.4951	0.112167			0.111629	TRUE	0.19847	TRUE	3	27	1		N	N	N	N	N	N
H9	21-154	FOXL2	UNKNOWN	FAM	NFQ-MGB	1.73863	1.08993	2.77343	30.96	31.0704	0.156113		14.5856	0.156582			-0.797954	TRUE	0.19847	TRUE	3	26	1		N	N	N	N	N	N
H10		FOXL2	UNKNOWN	FAM	NFQ-MGB				30.507	30.507								TRUE	0.19847	TRUE	3	25	1		N	N	N	N	N	N
H11	21-145	FOXL2	UNKNOWN	FAM	NFQ-MGB	0.667579	0.533449	0.835436	32.3502	32.4236	0.103785		15.9665	0.075207			0.582989	TRUE	0.19847	TRUE	3	27	1		N	N	N	N	N	N
H12	H2O	FOXL2	UNKNOWN	FAM	NFQ-MGB				Undetermined									TRUE	0.19847	TRUE	3	39	1		N	N	Y	N	N	Y
Analysis Type	Singleplex
Endogenous Control	RPL19
RQ Min/Max Confidence Level	95.0
Reference Sample	21-146
