# Supplementary material for: A conserved NR5A1-responsive enhancer regulates SRY in testis-determination
Source: Nat Commun. 2024 Mar 30;15:2796. doi: 10.1038/s41467-024-47162-2 (PMC10981742; doi:10.1038/s41467-024-47162-2)
Supplement: Supplementary file 53 — Source Data [file 41467_2024_47162_MOESM53_ESM.zip › Source_Data_67.xls]

## Sheet: Results
Block Type	96well
Chemistry	TAQMAN
Experiment File Name	D:\Users\Administrator\Desktop\qPCR_data\Denis\qPCR85-221206.eds
Experiment Run End Time	2022-12-06 17:54:47 PM UTC
Instrument Type	steponeplus
Passive Reference	ROX
Well	Sample Name	Target Name	Task	Reporter	Quencher	RQ	RQ Min	RQ Max	Cт	Cт Mean	Cт SD	ΔCт	ΔCт Mean	ΔCт SE	HK Control ΔCт Mean	HK Control ΔCт SE	ΔΔCт	Automatic Ct Threshold	Ct Threshold	Automatic Baseline	Baseline Start	Baseline End	Efficiency	Comments	HIGHSD	NOAMP	EXPFAIL
A1	59-22	AMH	UNKNOWN	FAM	NFQ-MGB				35.66	35.66								TRUE	0.037682	TRUE	3	33	1		N	N	N
A2	60-22	AMH	UNKNOWN	FAM	NFQ-MGB				34.6635	33.1973	2.07355							TRUE	0.037682	TRUE	3	32	1		Y	N	N
A3	61-22	AMH	UNKNOWN	FAM	NFQ-MGB				33.8614	34.3572	0.701105							TRUE	0.037682	TRUE	3	31	1		Y	N	N
A4	62-22	AMH	UNKNOWN	FAM	NFQ-MGB				33.4597	33.6047	0.205143							TRUE	0.037682	TRUE	3	31	1		N	N	N
A5	63-22	AMH	UNKNOWN	FAM	NFQ-MGB				34.4351	34.5	0.0918033							TRUE	0.037682	TRUE	3	32	1		N	N	N
A6	64-22	AMH	UNKNOWN	FAM	NFQ-MGB				32.9851	32.4752	0.72106							TRUE	0.037682	TRUE	3	30	1		Y	N	N
A7	65-22	AMH	UNKNOWN	FAM	NFQ-MGB				33.1096	33.5278	1.5346							TRUE	0.037682	TRUE	3	30	1		Y	N	N
A8	65-22	AMH	UNKNOWN	FAM	NFQ-MGB				35.7088	33.5278	1.5346							TRUE	0.037682	TRUE	3	33	1		Y	N	N
A9	67-22	AMH	UNKNOWN	FAM	NFQ-MGB				Undetermined									TRUE	0.037682	TRUE	3	39	1		N	N	Y
A10	68-22	AMH	UNKNOWN	FAM	NFQ-MGB				Undetermined	35.5602								TRUE	0.037682	TRUE	3	39	1		N	N	Y
A11	69-22	AMH	UNKNOWN	FAM	NFQ-MGB				32.5318	32.72	0.266088							TRUE	0.037682	TRUE	3	30	1		N	N	N
A12	70-22	AMH	UNKNOWN	FAM	NFQ-MGB				31.6757	31.8937	0.308185							TRUE	0.037682	TRUE	3	29	1		N	N	N
B1	59-22	AMH	UNKNOWN	FAM	NFQ-MGB				Undetermined	35.66								TRUE	0.037682	TRUE	3	39	1		N	Y	Y
B2	60-22	AMH	UNKNOWN	FAM	NFQ-MGB				31.7311	33.1973	2.07355							TRUE	0.037682	TRUE	3	29	1		Y	N	N
B3	61-22	AMH	UNKNOWN	FAM	NFQ-MGB				34.8529	34.3572	0.701105							TRUE	0.037682	TRUE	3	32	1		Y	N	N
B4	62-22	AMH	UNKNOWN	FAM	NFQ-MGB				33.7498	33.6047	0.205143							TRUE	0.037682	TRUE	3	31	1		N	N	N
B5	63-22	AMH	UNKNOWN	FAM	NFQ-MGB				34.5649	34.5	0.0918033							TRUE	0.037682	TRUE	3	32	1		N	N	N
B6	64-22	AMH	UNKNOWN	FAM	NFQ-MGB				31.9653	32.4752	0.72106							TRUE	0.037682	TRUE	3	29	1		Y	N	N
B7	65-22	AMH	UNKNOWN	FAM	NFQ-MGB				32.108	33.5278	1.5346							TRUE	0.037682	TRUE	3	29	1		Y	N	N
B8	65-22	AMH	UNKNOWN	FAM	NFQ-MGB				33.1849	33.5278	1.5346							TRUE	0.037682	TRUE	3	30	1		Y	N	N
B9	67-22	AMH	UNKNOWN	FAM	NFQ-MGB				Undetermined									TRUE	0.037682	TRUE	3	39	1		N	Y	Y
B10	68-22	AMH	UNKNOWN	FAM	NFQ-MGB				35.5602	35.5602								TRUE	0.037682	TRUE	3	33	1		N	N	N
B11	69-22	AMH	UNKNOWN	FAM	NFQ-MGB				32.9081	32.72	0.266088							TRUE	0.037682	TRUE	3	30	1		N	N	N
B12	70-22	AMH	UNKNOWN	FAM	NFQ-MGB				32.1116	31.8937	0.308185							TRUE	0.037682	TRUE	3	29	1		N	N	N
C1	71-22	AMH	UNKNOWN	FAM	NFQ-MGB				32.9831	33.0725	0.126333							TRUE	0.037682	TRUE	3	30	1		N	N	N
C2	72-22	AMH	UNKNOWN	FAM	NFQ-MGB				35.8837	34.6538	1.73933							TRUE	0.037682	TRUE	3	33	1		Y	N	N
C3	73-22	AMH	UNKNOWN	FAM	NFQ-MGB				33.5544	32.6188	1.32322							TRUE	0.037682	TRUE	3	31	1		Y	N	N
C4	74-22	AMH	UNKNOWN	FAM	NFQ-MGB				32.933	34.3993	2.07374							TRUE	0.037682	TRUE	3	30	1		Y	N	N
C5	75-22	AMH	UNKNOWN	FAM	NFQ-MGB				33.3711	33.4718	0.142342							TRUE	0.037682	TRUE	3	30	1		N	N	N
C6	76-22	AMH	UNKNOWN	FAM	NFQ-MGB				Undetermined									TRUE	0.037682	TRUE	3	39	1		N	N	Y
C7	77-22	AMH	UNKNOWN	FAM	NFQ-MGB				Undetermined									TRUE	0.037682	TRUE	3	39	1		N	N	Y
C8	78-22	AMH	UNKNOWN	FAM	NFQ-MGB				33.541	34.5491	1.42571							TRUE	0.037682	TRUE	3	31	1		Y	N	N
C9	79-22	AMH	UNKNOWN	FAM	NFQ-MGB				36.4207	35.1754	1.76104							TRUE	0.037682	TRUE	3	34	1		Y	N	N
C10	80-22	AMH	UNKNOWN	FAM	NFQ-MGB				35.5674	34.8949	0.951065							TRUE	0.037682	TRUE	3	33	1		Y	N	N
C11	81-22	AMH	UNKNOWN	FAM	NFQ-MGB				33.9159	33.9159								TRUE	0.037682	TRUE	3	31	1		N	N	N
C12	82-22	AMH	UNKNOWN	FAM	NFQ-MGB				34.6931	34.0733	0.876495							TRUE	0.037682	TRUE	3	32	1		Y	N	N
D1	71-22	AMH	UNKNOWN	FAM	NFQ-MGB				33.1618	33.0725	0.126333							TRUE	0.037682	TRUE	3	30	1		N	N	N
D2	72-22	AMH	UNKNOWN	FAM	NFQ-MGB				33.4239	34.6538	1.73933							TRUE	0.037682	TRUE	3	31	1		Y	N	N
D3	73-22	AMH	UNKNOWN	FAM	NFQ-MGB				31.6831	32.6188	1.32322							TRUE	0.037682	TRUE	3	29	1		Y	N	N
D4	74-22	AMH	UNKNOWN	FAM	NFQ-MGB				35.8657	34.3993	2.07374							TRUE	0.037682	TRUE	3	33	1		Y	N	N
D5	75-22	AMH	UNKNOWN	FAM	NFQ-MGB				33.5724	33.4718	0.142342							TRUE	0.037682	TRUE	3	31	1		N	N	N
D6	76-22	AMH	UNKNOWN	FAM	NFQ-MGB				Undetermined									TRUE	0.037682	TRUE	3	39	1		N	Y	Y
D7	77-22	AMH	UNKNOWN	FAM	NFQ-MGB				Undetermined									TRUE	0.037682	TRUE	3	39	1		N	Y	Y
D8	78-22	AMH	UNKNOWN	FAM	NFQ-MGB				35.5572	34.5491	1.42571							TRUE	0.037682	TRUE	3	33	1		Y	N	N
D9	79-22	AMH	UNKNOWN	FAM	NFQ-MGB				33.9302	35.1754	1.76104							TRUE	0.037682	TRUE	3	31	1		Y	N	N
D10	80-22	AMH	UNKNOWN	FAM	NFQ-MGB				34.2224	34.8949	0.951065							TRUE	0.037682	TRUE	3	31	1		Y	N	N
D11	81-22	AMH	UNKNOWN	FAM	NFQ-MGB				Undetermined	33.9159								TRUE	0.037682	TRUE	3	39	1		N	Y	Y
D12	82-22	AMH	UNKNOWN	FAM	NFQ-MGB				33.4535	34.0733	0.876495							TRUE	0.037682	TRUE	3	31	1		Y	N	N
E1	83-22	AMH	UNKNOWN	FAM	NFQ-MGB				Undetermined									TRUE	0.037682	TRUE	3	39	1		N	Y	Y
E2	84-22	AMH	UNKNOWN	FAM	NFQ-MGB				35.4501	35.6129	0.230191							TRUE	0.037682	TRUE	3	33	1		N	N	N
E3	85-22	AMH	UNKNOWN	FAM	NFQ-MGB				32.909	33.7774	1.22801							TRUE	0.037682	TRUE	3	30	1		Y	N	N
E4	86-22	AMH	UNKNOWN	FAM	NFQ-MGB				35.9877	35.9877								TRUE	0.037682	TRUE	3	33	1		N	N	N
E5	87-22	AMH	UNKNOWN	FAM	NFQ-MGB				34.4771	34.1255	0.49736							TRUE	0.037682	TRUE	3	32	1		N	N	N
E6	88-22	AMH	UNKNOWN	FAM	NFQ-MGB				33.9101	33.8159	0.133206							TRUE	0.037682	TRUE	3	31	1		N	N	N
E7	89-22	AMH	UNKNOWN	FAM	NFQ-MGB				34.8634	34.533	0.467292							TRUE	0.037682	TRUE	3	32	1		N	N	N
E8	90-22	AMH	UNKNOWN	FAM	NFQ-MGB				35.1483	34.3227	1.16752							TRUE	0.037682	TRUE	3	32	1		Y	N	N
E9	91-22	AMH	UNKNOWN	FAM	NFQ-MGB				Undetermined									TRUE	0.037682	TRUE	3	39	1		N	N	Y
E10	92-22	AMH	UNKNOWN	FAM	NFQ-MGB				33.7245	33.488	0.33438							TRUE	0.037682	TRUE	3	31	1		N	N	N
E11	93-22	AMH	UNKNOWN	FAM	NFQ-MGB				35.6195	35.6507	0.0440809							TRUE	0.037682	TRUE	3	33	1		N	N	N
E12	94-22	AMH	UNKNOWN	FAM	NFQ-MGB				Undetermined									TRUE	0.037682	TRUE	3	39	1		N	N	Y
F1	83-22	AMH	UNKNOWN	FAM	NFQ-MGB				Undetermined									TRUE	0.037682	TRUE	3	39	1		N	N	Y
F2	84-22	AMH	UNKNOWN	FAM	NFQ-MGB				35.7757	35.6129	0.230191							TRUE	0.037682	TRUE	3	33	1		N	N	N
F3	85-22	AMH	UNKNOWN	FAM	NFQ-MGB				34.6457	33.7774	1.22801							TRUE	0.037682	TRUE	3	32	1		Y	N	N
F4	86-22	AMH	UNKNOWN	FAM	NFQ-MGB				Undetermined	35.9877								TRUE	0.037682	TRUE	3	39	1		N	Y	Y
F5	87-22	AMH	UNKNOWN	FAM	NFQ-MGB				33.7738	34.1255	0.49736							TRUE	0.037682	TRUE	3	31	1		N	N	N
F6	88-22	AMH	UNKNOWN	FAM	NFQ-MGB				33.7217	33.8159	0.133206							TRUE	0.037682	TRUE	3	31	1		N	N	N
F7	89-22	AMH	UNKNOWN	FAM	NFQ-MGB				34.2026	34.533	0.467292							TRUE	0.037682	TRUE	3	32	1		N	N	N
F8	90-22	AMH	UNKNOWN	FAM	NFQ-MGB				33.4972	34.3227	1.16752							TRUE	0.037682	TRUE	3	31	1		Y	N	N
F9	91-22	AMH	UNKNOWN	FAM	NFQ-MGB				Undetermined									TRUE	0.037682	TRUE	3	39	1		N	Y	Y
F10	92-22	AMH	UNKNOWN	FAM	NFQ-MGB				33.2516	33.488	0.33438							TRUE	0.037682	TRUE	3	30	1		N	N	N
F11	93-22	AMH	UNKNOWN	FAM	NFQ-MGB				35.6819	35.6507	0.0440809							TRUE	0.037682	TRUE	3	33	1		N	N	N
F12	94-22	AMH	UNKNOWN	FAM	NFQ-MGB				Undetermined									TRUE	0.037682	TRUE	3	39	1		N	Y	Y
G1	95-22	AMH	UNKNOWN	FAM	NFQ-MGB				32.7541	32.9373	0.259123							TRUE	0.037682	TRUE	3	30	1		N	N	N
G2	96-22	AMH	UNKNOWN	FAM	NFQ-MGB				33.6864	34.415	1.03043							TRUE	0.037682	TRUE	3	31	1		Y	N	N
G3	97-22	AMH	UNKNOWN	FAM	NFQ-MGB				33.1779	33.0873	0.128215							TRUE	0.037682	TRUE	3	30	1		N	N	N
G4	98-22	AMH	UNKNOWN	FAM	NFQ-MGB				34.6194	34.6194								TRUE	0.037682	TRUE	3	32	1		N	N	N
G5	99-22	AMH	UNKNOWN	FAM	NFQ-MGB				Undetermined									TRUE	0.037682	TRUE	3	39	1		N	Y	Y
G6	100-22	AMH	UNKNOWN	FAM	NFQ-MGB				Undetermined									TRUE	0.037682	TRUE	3	39	1		N	Y	Y
G7	101-22	AMH	UNKNOWN	FAM	NFQ-MGB				36.1658	35.5383	0.887498							TRUE	0.037682	TRUE	3	33	1		Y	N	N
G8	102-22	AMH	UNKNOWN	FAM	NFQ-MGB				37.0881	35.6358	2.05389							TRUE	0.037682	TRUE	3	34	1		Y	N	N
G9	103-22	AMH	UNKNOWN	FAM	NFQ-MGB				35.9446	34.8445	1.55578							TRUE	0.037682	TRUE	3	33	1		Y	N	N
G10	104-22	AMH	UNKNOWN	FAM	NFQ-MGB				33.118	33.7088	0.835495							TRUE	0.037682	TRUE	3	30	1		Y	N	N
G11	105-22	AMH	UNKNOWN	FAM	NFQ-MGB				34.2913	34.2913								TRUE	0.037682	TRUE	3	32	1		N	N	N
G12	106-22	AMH	UNKNOWN	FAM	NFQ-MGB				Undetermined									TRUE	0.037682	TRUE	3	39	1		N	Y	Y
H1	95-22	AMH	UNKNOWN	FAM	NFQ-MGB				33.1206	32.9373	0.259123							TRUE	0.037682	TRUE	3	30	1		N	N	N
H2	96-22	AMH	UNKNOWN	FAM	NFQ-MGB				35.1436	34.415	1.03043							TRUE	0.037682	TRUE	3	32	1		Y	N	N
H3	97-22	AMH	UNKNOWN	FAM	NFQ-MGB				32.9966	33.0873	0.128215							TRUE	0.037682	TRUE	3	30	1		N	N	N
H4		AMH	UNKNOWN	FAM	NFQ-MGB				35.8058	35.8058								TRUE	0.037682	TRUE	3	33	1		N	N	N
H5	99-22	AMH	UNKNOWN	FAM	NFQ-MGB				Undetermined									TRUE	0.037682	TRUE	3	39	1		N	N	Y
H6		AMH	UNKNOWN	FAM	NFQ-MGB				Undetermined	35.8058								TRUE	0.037682	TRUE	3	39	1		N	N	Y
H7	101-22	AMH	UNKNOWN	FAM	NFQ-MGB				34.9107	35.5383	0.887498							TRUE	0.037682	TRUE	3	32	1		Y	N	N
H8	102-22	AMH	UNKNOWN	FAM	NFQ-MGB				34.1835	35.6358	2.05389							TRUE	0.037682	TRUE	3	31	1		Y	N	N
H9	103-22	AMH	UNKNOWN	FAM	NFQ-MGB				33.7444	34.8445	1.55578							TRUE	0.037682	TRUE	3	31	1		Y	N	N
H10	104-22	AMH	UNKNOWN	FAM	NFQ-MGB				34.2996	33.7088	0.835495							TRUE	0.037682	TRUE	3	32	1		Y	N	N
H11	105-22	AMH	UNKNOWN	FAM	NFQ-MGB				Undetermined	34.2913								TRUE	0.037682	TRUE	3	39	1		N	Y	Y
H12	106-22	AMH	UNKNOWN	FAM	NFQ-MGB				Undetermined									TRUE	0.037682	TRUE	3	39	1		N	N	Y
Analysis Type	Singleplex
Endogenous Control	AMH
RQ Min/Max Confidence Level	95.0
Reference Sample	59-22
