# Supplementary material for: A conserved NR5A1-responsive enhancer regulates SRY in testis-determination
Source: Nat Commun. 2024 Mar 30;15:2796. doi: 10.1038/s41467-024-47162-2 (PMC10981742; doi:10.1038/s41467-024-47162-2)
Supplement: Supplementary file 53 — Source Data [file 41467_2024_47162_MOESM53_ESM.zip › Source_Data_68.xls]

## Sheet: Results
Block Type	96well
Chemistry	TAQMAN
Experiment File Name	D:\Users\Administrator\Desktop\qPCR_data\Denis\qPCR86-221207.eds
Experiment Run End Time	2022-12-07 17:19:25 PM UTC
Instrument Type	steponeplus
Passive Reference	ROX
Well	Sample Name	Target Name	Task	Reporter	Quencher	RQ	RQ Min	RQ Max	Cт	Cт Mean	Cт SD	ΔCт	ΔCт Mean	ΔCт SE	HK Control ΔCт Mean	HK Control ΔCт SE	ΔΔCт	Automatic Ct Threshold	Ct Threshold	Automatic Baseline	Baseline Start	Baseline End	Efficiency	Comments	BADROX	HIGHSD	NOAMP	NOISE	SPIKE	NOSIGNAL	EXPFAIL
A1	107-22	FGF9	UNKNOWN	FAM	NFQ-MGB				35.6493	35.0585	0.835552							TRUE	0.0705377	TRUE	3	32	1		N	Y	N	N	N	N	N
A2	108-22	FGF9	UNKNOWN	FAM	NFQ-MGB				Undetermined									TRUE	0.0705377	TRUE	3	39	1		N	N	N	N	N	N	Y
A3	109-22	FGF9	UNKNOWN	FAM	NFQ-MGB				36.2373	36.363	0.17778							TRUE	0.0705377	TRUE	3	32	1		N	N	N	N	N	N	N
A4	110-22	FGF9	UNKNOWN	FAM	NFQ-MGB				19.5378	19.5378								TRUE	0.0705377	TRUE	3	18	1		Y	N	N	Y	Y	Y	N
A5	111-22	FGF9	UNKNOWN	FAM	NFQ-MGB				Undetermined									TRUE	0.0705377	TRUE	3	39	1		N	N	N	N	N	N	Y
A6	112-22	FGF9	UNKNOWN	FAM	NFQ-MGB				Undetermined									TRUE	0.0705377	TRUE	3	39	1		N	N	N	N	N	N	Y
A7	113-22	FGF9	UNKNOWN	FAM	NFQ-MGB				36.3928	35.6753	1.01472							TRUE	0.0705377	TRUE	3	33	1		N	Y	N	N	N	N	N
A8	114-22	FGF9	UNKNOWN	FAM	NFQ-MGB				36.5644	36.0151	0.776816							TRUE	0.0705377	TRUE	3	33	1		N	Y	N	N	N	N	N
A9	115-22	FGF9	UNKNOWN	FAM	NFQ-MGB				Undetermined									TRUE	0.0705377	TRUE	3	39	1		N	N	N	N	N	N	Y
A10	116-22	FGF9	UNKNOWN	FAM	NFQ-MGB				Undetermined	6.21641								TRUE	0.0705377	TRUE	3	20	1		Y	N	N	N	N	Y	N
A11	117-22	FGF9	UNKNOWN	FAM	NFQ-MGB				Undetermined	35.3325								TRUE	0.0705377	TRUE	3	39	1		N	N	N	N	N	N	Y
A12	118-22	FGF9	UNKNOWN	FAM	NFQ-MGB				7.15904	7.15904								TRUE	0.0705377	TRUE	3	4	1		Y	N	N	N	N	Y	N
B1	107-22	FGF9	UNKNOWN	FAM	NFQ-MGB				34.4677	35.0585	0.835552							TRUE	0.0705377	TRUE	3	31	1		N	Y	N	N	N	N	N
B2	108-22	FGF9	UNKNOWN	FAM	NFQ-MGB				Undetermined									TRUE	0.0705377	TRUE	3	39	1		N	N	Y	N	N	N	Y
B3	109-22	FGF9	UNKNOWN	FAM	NFQ-MGB				36.4887	36.363	0.17778							TRUE	0.0705377	TRUE	3	33	1		N	N	N	N	N	N	N
B4	110-22	FGF9	UNKNOWN	FAM	NFQ-MGB				Undetermined	19.5378								TRUE	0.0705377	TRUE	3	39	1		Y	N	N	N	N	Y	Y
B5	111-22	FGF9	UNKNOWN	FAM	NFQ-MGB				Undetermined									TRUE	0.0705377	TRUE	3	39	1		N	N	N	N	N	N	Y
B6	112-22	FGF9	UNKNOWN	FAM	NFQ-MGB				Undetermined									TRUE	0.0705377	TRUE	3	39	1		N	N	N	N	N	N	Y
B7	113-22	FGF9	UNKNOWN	FAM	NFQ-MGB				34.9578	35.6753	1.01472							TRUE	0.0705377	TRUE	3	31	1		N	Y	N	N	N	N	N
B8	114-22	FGF9	UNKNOWN	FAM	NFQ-MGB				35.4658	36.0151	0.776816							TRUE	0.0705377	TRUE	3	32	1		N	Y	N	N	N	N	N
B9	115-22	FGF9	UNKNOWN	FAM	NFQ-MGB				Undetermined									TRUE	0.0705377	TRUE	3	39	1		N	N	N	N	N	N	Y
B10	116-22	FGF9	UNKNOWN	FAM	NFQ-MGB				6.21641	6.21641								TRUE	0.0705377	TRUE	3	30	1		Y	N	N	N	Y	Y	N
B11	117-22	FGF9	UNKNOWN	FAM	NFQ-MGB				35.3325	35.3325								TRUE	0.0705377	TRUE	3	32	1		N	N	N	N	N	N	N
B12	118-22	FGF9	UNKNOWN	FAM	NFQ-MGB				Undetermined	7.15904								TRUE	0.0705377	TRUE	3	21	1		Y	N	N	N	N	Y	N
C1	21-121	AMH	UNKNOWN	FAM	NFQ-MGB				34.4074	34.4089	0.00212285							TRUE	0.653222	TRUE	3	28	1		N	N	N	N	N	N	N
C2	21-122	AMH	UNKNOWN	FAM	NFQ-MGB				33.894	33.9602	0.0936483							TRUE	0.653222	TRUE	3	27	1		N	N	N	N	N	N	N
C3	21-123	AMH	UNKNOWN	FAM	NFQ-MGB				32.9766	33.0575	0.114362							TRUE	0.653222	TRUE	3	26	1		N	N	N	N	N	N	N
C4	21--124	AMH	UNKNOWN	FAM	NFQ-MGB				34.5359	34.3546	0.256434							TRUE	0.653222	TRUE	3	28	1		N	N	N	N	N	N	N
C5	21-125	AMH	UNKNOWN	FAM	NFQ-MGB				33.1586	33.1506	0.0111996							TRUE	0.653222	TRUE	3	27	1		N	N	N	N	N	N	N
C6	21-126	AMH	UNKNOWN	FAM	NFQ-MGB				32.7504	32.6861	0.0908592							TRUE	0.653222	TRUE	3	26	1		N	N	N	N	N	N	N
C7	21-127	AMH	UNKNOWN	FAM	NFQ-MGB				32.9084	33.0514	0.20227							TRUE	0.653222	TRUE	3	27	1		N	N	N	N	N	N	N
C8	21-128	AMH	UNKNOWN	FAM	NFQ-MGB				33.478	33.633	0.219169							TRUE	0.653222	TRUE	3	27	1		N	N	N	N	N	N	N
C9	21-129	AMH	UNKNOWN	FAM	NFQ-MGB				32.3753	32.4269	0.07297							TRUE	0.653222	TRUE	3	26	1		N	N	N	N	N	N	N
C10	21-130	AMH	UNKNOWN	FAM	NFQ-MGB				32.0126	31.7643	0.351161							TRUE	0.653222	TRUE	3	26	1		N	N	N	N	N	N	N
C11	21-131	AMH	UNKNOWN	FAM	NFQ-MGB				33.9869	34.4487	0.653005							TRUE	0.653222	TRUE	3	27	1		N	Y	N	N	N	N	N
C12	21-132	AMH	UNKNOWN	FAM	NFQ-MGB				33.9406	33.8989	0.0588896							TRUE	0.653222	TRUE	3	27	1		N	N	N	N	N	N	N
D1	21-121	AMH	UNKNOWN	FAM	NFQ-MGB				34.4104	34.4089	0.00212285							TRUE	0.653222	TRUE	3	28	1		N	N	N	N	N	N	N
D2	21-122	AMH	UNKNOWN	FAM	NFQ-MGB				34.0265	33.9602	0.0936483							TRUE	0.653222	TRUE	3	28	1		N	N	N	N	N	N	N
D3	21-123	AMH	UNKNOWN	FAM	NFQ-MGB				33.1383	33.0575	0.114362							TRUE	0.653222	TRUE	3	27	1		N	N	N	N	N	N	N
D4	21--124	AMH	UNKNOWN	FAM	NFQ-MGB				34.1733	34.3546	0.256434							TRUE	0.653222	TRUE	3	28	1		N	N	N	N	N	N	N
D5	21-125	AMH	UNKNOWN	FAM	NFQ-MGB				33.1427	33.1506	0.0111996							TRUE	0.653222	TRUE	3	26	1		N	N	N	N	N	N	N
D6	21-126	AMH	UNKNOWN	FAM	NFQ-MGB				32.6219	32.6861	0.0908592							TRUE	0.653222	TRUE	3	26	1		N	N	N	N	N	N	N
D7	21-127	AMH	UNKNOWN	FAM	NFQ-MGB				33.1945	33.0514	0.20227							TRUE	0.653222	TRUE	3	27	1		N	N	N	N	N	N	N
D8	21-128	AMH	UNKNOWN	FAM	NFQ-MGB				33.788	33.633	0.219169							TRUE	0.653222	TRUE	3	28	1		N	N	N	N	N	N	N
D9	21-129	AMH	UNKNOWN	FAM	NFQ-MGB				32.4785	32.4269	0.07297							TRUE	0.653222	TRUE	3	26	1		N	N	N	N	N	N	N
D10	21-130	AMH	UNKNOWN	FAM	NFQ-MGB				31.516	31.7643	0.351161							TRUE	0.653222	TRUE	3	25	1		N	N	N	N	N	N	N
D11	21-131	AMH	UNKNOWN	FAM	NFQ-MGB				34.9104	34.4487	0.653005							TRUE	0.653222	TRUE	3	29	1		N	Y	N	N	N	N	N
D12	21-132	AMH	UNKNOWN	FAM	NFQ-MGB				33.8573	33.8989	0.0588896							TRUE	0.653222	TRUE	3	27	1		N	N	N	N	N	N	N
E1	21-133	AMH	UNKNOWN	FAM	NFQ-MGB				34.0685	34.0552	0.018809							TRUE	0.653222	TRUE	3	28	1		N	N	N	N	N	N	N
E2	21-134	AMH	UNKNOWN	FAM	NFQ-MGB				33.4276	33.453	0.0359887							TRUE	0.653222	TRUE	3	27	1		N	N	N	N	N	N	N
E3	21-135	AMH	UNKNOWN	FAM	NFQ-MGB				34.0538	33.9395	0.161687							TRUE	0.653222	TRUE	3	28	1		N	N	N	N	N	N	N
E4	21-136	AMH	UNKNOWN	FAM	NFQ-MGB				31.5184	31.5765	0.0822342							TRUE	0.653222	TRUE	3	25	1		N	N	N	N	N	N	N
E5	21-137	AMH	UNKNOWN	FAM	NFQ-MGB				32.8113	32.7176	0.132545							TRUE	0.653222	TRUE	3	26	1		N	N	N	N	N	N	N
E6	21-138	AMH	UNKNOWN	FAM	NFQ-MGB				31.9568	31.9375	0.027326							TRUE	0.653222	TRUE	3	26	1		N	N	N	N	N	N	N
E7	21-139	AMH	UNKNOWN	FAM	NFQ-MGB				32.1346	32.0252	0.154724							TRUE	0.653222	TRUE	3	26	1		N	N	N	N	N	N	N
E8	21-140	AMH	UNKNOWN	FAM	NFQ-MGB				32.5094	32.5696	0.0851056							TRUE	0.653222	TRUE	3	26	1		N	N	N	N	N	N	N
E9	21-141	AMH	UNKNOWN	FAM	NFQ-MGB				34.0779	34.1736	0.135409							TRUE	0.653222	TRUE	3	27	1		N	N	N	N	N	N	N
E10	21-142	AMH	UNKNOWN	FAM	NFQ-MGB				32.8495	32.9436	0.133181							TRUE	0.653222	TRUE	3	26	1		N	N	N	N	N	N	N
E11	21-143	AMH	UNKNOWN	FAM	NFQ-MGB				33.8813	33.7766	0.148128							TRUE	0.653222	TRUE	3	28	1		N	N	N	N	N	N	N
E12	21-144	AMH	UNKNOWN	FAM	NFQ-MGB				34.1513	34.0299	0.171587							TRUE	0.653222	TRUE	3	28	1		N	N	N	N	N	N	N
F1	21-133	AMH	UNKNOWN	FAM	NFQ-MGB				34.0419	34.0552	0.018809							TRUE	0.653222	TRUE	3	28	1		N	N	N	N	N	N	N
F2	21-134	AMH	UNKNOWN	FAM	NFQ-MGB				33.4785	33.453	0.0359887							TRUE	0.653222	TRUE	3	27	1		N	N	N	N	N	N	N
F3	21-135	AMH	UNKNOWN	FAM	NFQ-MGB				33.8251	33.9395	0.161687							TRUE	0.653222	TRUE	3	28	1		N	N	N	N	N	N	N
F4	21-136	AMH	UNKNOWN	FAM	NFQ-MGB				31.6347	31.5765	0.0822342							TRUE	0.653222	TRUE	3	26	1		N	N	N	N	N	N	N
F5	21-137	AMH	UNKNOWN	FAM	NFQ-MGB				32.6239	32.7176	0.132545							TRUE	0.653222	TRUE	3	26	1		N	N	N	N	N	N	N
F6	21-138	AMH	UNKNOWN	FAM	NFQ-MGB				31.9182	31.9375	0.027326							TRUE	0.653222	TRUE	3	26	1		N	N	N	N	N	N	N
F7	21-139	AMH	UNKNOWN	FAM	NFQ-MGB				31.9158	32.0252	0.154724							TRUE	0.653222	TRUE	3	26	1		N	N	N	N	N	N	N
F8	21-140	AMH	UNKNOWN	FAM	NFQ-MGB				32.6298	32.5696	0.0851056							TRUE	0.653222	TRUE	3	26	1		N	N	N	N	N	N	N
F9	21-141	AMH	UNKNOWN	FAM	NFQ-MGB				34.2694	34.1736	0.135409							TRUE	0.653222	TRUE	3	28	1		N	N	N	N	N	N	N
F10	21-142	AMH	UNKNOWN	FAM	NFQ-MGB				33.0378	32.9436	0.133181							TRUE	0.653222	TRUE	3	27	1		N	N	N	N	N	N	N
F11	21-143	AMH	UNKNOWN	FAM	NFQ-MGB				33.6719	33.7766	0.148128							TRUE	0.653222	TRUE	3	27	1		N	N	N	N	N	N	N
F12	21-144	AMH	UNKNOWN	FAM	NFQ-MGB				33.9086	34.0299	0.171587							TRUE	0.653222	TRUE	3	28	1		N	N	N	N	N	N	N
G1	21-145	AMH	UNKNOWN	FAM	NFQ-MGB				33.0485	33.119	0.0995987							TRUE	0.653222	TRUE	3	27	1		N	N	N	N	N	N	N
G2	21-146	AMH	UNKNOWN	FAM	NFQ-MGB				34.725	34.5224	0.286574							TRUE	0.653222	TRUE	3	29	1		N	N	N	N	N	N	N
G3	21-147	AMH	UNKNOWN	FAM	NFQ-MGB				33.9031	33.9121	0.0126724							TRUE	0.653222	TRUE	3	28	1		N	N	N	N	N	N	N
G4	21-148	AMH	UNKNOWN	FAM	NFQ-MGB				34.2692	34.5321	0.37171							TRUE	0.653222	TRUE	3	28	1		N	N	N	N	N	N	N
G5	21-149	AMH	UNKNOWN	FAM	NFQ-MGB				34.8883	34.7977	0.128199							TRUE	0.653222	TRUE	3	29	1		N	N	N	N	N	N	N
G6	21-150	AMH	UNKNOWN	FAM	NFQ-MGB				33.2695	33.2932	0.0335556							TRUE	0.653222	TRUE	3	27	1		N	N	N	N	N	N	N
G7	21-151	AMH	UNKNOWN	FAM	NFQ-MGB				33.9521	33.9431	0.0126859							TRUE	0.653222	TRUE	3	28	1		N	N	N	N	N	N	N
G8	21-152	AMH	UNKNOWN	FAM	NFQ-MGB				32.8161	32.8059	0.0144877							TRUE	0.653222	TRUE	3	27	1		N	N	N	N	N	N	N
G9	21-153	AMH	UNKNOWN	FAM	NFQ-MGB				32.7247	32.6789	0.0647025							TRUE	0.653222	TRUE	3	26	1		N	N	N	N	N	N	N
G10	21-154	AMH	UNKNOWN	FAM	NFQ-MGB				32.8018	32.8078	0.00848062							TRUE	0.653222	TRUE	3	27	1		N	N	N	N	N	N	N
G11	21-155	AMH	UNKNOWN	FAM	NFQ-MGB				33.4395	33.3616	0.11028							TRUE	0.653222	TRUE	3	27	1		N	N	N	N	N	N	N
G12	H2O	AMH	UNKNOWN	FAM	NFQ-MGB				Undetermined									TRUE	0.653222	TRUE	3	39	1		N	N	N	N	N	N	Y
H1	21-145	AMH	UNKNOWN	FAM	NFQ-MGB				33.1894	33.119	0.0995987							TRUE	0.653222	TRUE	3	27	1		N	N	N	N	N	N	N
H2	21-146	AMH	UNKNOWN	FAM	NFQ-MGB				34.3197	34.5224	0.286574							TRUE	0.653222	TRUE	3	28	1		N	N	N	N	N	N	N
H3	21-147	AMH	UNKNOWN	FAM	NFQ-MGB				33.921	33.9121	0.0126724							TRUE	0.653222	TRUE	3	28	1		N	N	N	N	N	N	N
H4	21-148	AMH	UNKNOWN	FAM	NFQ-MGB				34.7949	34.5321	0.37171							TRUE	0.653222	TRUE	3	29	1		N	N	N	N	N	N	N
H5	21-149	AMH	UNKNOWN	FAM	NFQ-MGB				34.707	34.7977	0.128199							TRUE	0.653222	TRUE	3	29	1		N	N	N	N	N	N	N
H6	21-150	AMH	UNKNOWN	FAM	NFQ-MGB				33.317	33.2932	0.0335556							TRUE	0.653222	TRUE	3	27	1		N	N	N	N	N	N	N
H7	21-151	AMH	UNKNOWN	FAM	NFQ-MGB				33.9341	33.9431	0.0126859							TRUE	0.653222	TRUE	3	27	1		N	N	N	N	N	N	N
H8	21-152	AMH	UNKNOWN	FAM	NFQ-MGB				32.7956	32.8059	0.0144877							TRUE	0.653222	TRUE	3	26	1		N	N	N	N	N	N	N
H9	21-153	AMH	UNKNOWN	FAM	NFQ-MGB				32.6332	32.6789	0.0647025							TRUE	0.653222	TRUE	3	26	1		N	N	N	N	N	N	N
H10	21-154	AMH	UNKNOWN	FAM	NFQ-MGB				32.8138	32.8078	0.00848062							TRUE	0.653222	TRUE	3	26	1		N	N	N	N	N	N	N
H11	21-155	AMH	UNKNOWN	FAM	NFQ-MGB				33.2836	33.3616	0.11028							TRUE	0.653222	TRUE	3	27	1		N	N	N	N	N	N	N
H12	H2O	AMH	UNKNOWN	FAM	NFQ-MGB				Undetermined									TRUE	0.653222	TRUE	3	39	1		N	N	N	N	N	N	Y
Analysis Type	Singleplex
Endogenous Control	AMH
RQ Min/Max Confidence Level	95.0
Reference Sample	107-22
