# Supplementary material for: A conserved NR5A1-responsive enhancer regulates SRY in testis-determination
Source: Nat Commun. 2024 Mar 30;15:2796. doi: 10.1038/s41467-024-47162-2 (PMC10981742; doi:10.1038/s41467-024-47162-2)
Supplement: Supplementary file 53 — Source Data [file 41467_2024_47162_MOESM53_ESM.zip › Source_Data_69.xls]

## Sheet: Results
Block Type	96well
Chemistry	TAQMAN
Experiment File Name	D:\Users\Administrator\Desktop\qPCR_data\Denis\qPCR-106_230401.eds
Experiment Run End Time	2023-04-01 14:45:13 PM UTC
Instrument Type	steponeplus
Passive Reference	ROX
Well	Sample Name	Target Name	Task	Reporter	Quencher	RQ	RQ Min	RQ Max	Cт	Cт Mean	Cт SD	ΔCт	ΔCт Mean	ΔCт SE	HK Control ΔCт Mean	HK Control ΔCт SE	ΔΔCт	Automatic Ct Threshold	Ct Threshold	Automatic Baseline	Baseline Start	Baseline End	Efficiency	Comments	HIGHSD
A1	23-157	RPL19	UNKNOWN	FAM	NFQ-MGB	1	0.755836	1.32304	20.9786	20.886	0.131002		-10.0197	0.0938618			0	TRUE	0.729201	TRUE	3	13	1		N
A2	23-158	RPL19	UNKNOWN	FAM	NFQ-MGB	0.91432	0.781482	1.06974	20.7055	20.6866	0.0267285		-9.8905	0.0526386			0.12923	TRUE	0.729201	TRUE	3	12	1		N
A3	23-159	RPL19	UNKNOWN	FAM	NFQ-MGB	1.06753	0.978732	1.16438	20.7061	20.6771	0.0409991		-10.114	0.0291189			-0.0942745	TRUE	0.729201	TRUE	3	12	1		N
A4	23-160	RPL19	UNKNOWN	FAM	NFQ-MGB	1.45848	0.380866	5.58509	20.5022	20.052	0.636698		-10.5642	0.450213			-0.544468	TRUE	0.729201	TRUE	3	12	1		Y
A5	23-161	RPL19	UNKNOWN	FAM	NFQ-MGB	0.867833	0.606748	1.24126	20.8655	20.8099	0.0785671		-9.81522	0.120001			0.204511	TRUE	0.729201	TRUE	3	13	1		N
A6	23-162	RPL19	UNKNOWN	FAM	NFQ-MGB	0.9338	0.786428	1.10879	20.7455	20.7208	0.03493		-9.92091	0.057592			0.098815	TRUE	0.729201	TRUE	3	12	1		N
A7	23-163	RPL19	UNKNOWN	FAM	NFQ-MGB	0.879079	0.700486	1.10321	20.8273	20.8268	0.000681093		-9.83379	0.0761476			0.185936	TRUE	0.729201	TRUE	3	13	1		N
A8	23-164	RPL19	UNKNOWN	FAM	NFQ-MGB	1.13081	0.993913	1.28657	20.789	20.7468	0.0597582		-10.1971	0.0432686			-0.177361	TRUE	0.729201	TRUE	3	12	1		N
A9	23-165	RPL19	UNKNOWN	FAM	NFQ-MGB	1.11767	0.799681	1.5621	20.5213	20.6245	0.145955		-10.1802	0.112256			-0.160494	TRUE	0.729201	TRUE	3	13	1		N
A10	23-166	RPL19	UNKNOWN	FAM	NFQ-MGB	0.745287	0.271965	2.04236	20.8894	20.8739	0.0218152		-9.59559	0.338018			0.424132	TRUE	0.729201	TRUE	3	13	1		N
A11	23-167	RPL19	UNKNOWN	FAM	NFQ-MGB	1.13097	0.542539	2.35759	20.3788	20.5385	0.225868		-10.1973	0.246303			-0.177556	TRUE	0.729201	TRUE	3	12	1		N
A12	23-168	RPL19	UNKNOWN	FAM	NFQ-MGB	1.01943	0.962115	1.08016	20.9423	20.9265	0.0223439		-10.0475	0.0194025			-0.0277634	TRUE	0.729201	TRUE	3	13	1		N
B1	23-157	RPL19	UNKNOWN	FAM	NFQ-MGB	1	0.755836	1.32304	20.7934	20.886	0.131002		-10.0197	0.0938618			0	TRUE	0.729201	TRUE	3	13	1		N
B2	23-158	RPL19	UNKNOWN	FAM	NFQ-MGB	0.91432	0.781482	1.06974	20.6677	20.6866	0.0267285		-9.8905	0.0526386			0.12923	TRUE	0.729201	TRUE	3	13	1		N
B3	23-159	RPL19	UNKNOWN	FAM	NFQ-MGB	1.06753	0.978732	1.16438	20.6481	20.6771	0.0409991		-10.114	0.0291189			-0.0942745	TRUE	0.729201	TRUE	3	13	1		N
B4	23-160	RPL19	UNKNOWN	FAM	NFQ-MGB	1.45848	0.380866	5.58509	19.6018	20.052	0.636698		-10.5642	0.450213			-0.544468	TRUE	0.729201	TRUE	3	12	1		Y
B5	23-161	RPL19	UNKNOWN	FAM	NFQ-MGB	0.867833	0.606748	1.24126	20.7544	20.8099	0.0785671		-9.81522	0.120001			0.204511	TRUE	0.729201	TRUE	3	13	1		N
B6	23-162	RPL19	UNKNOWN	FAM	NFQ-MGB	0.9338	0.786428	1.10879	20.6961	20.7208	0.03493		-9.92091	0.057592			0.098815	TRUE	0.729201	TRUE	3	13	1		N
B7	23-163	RPL19	UNKNOWN	FAM	NFQ-MGB	0.879079	0.700486	1.10321	20.8263	20.8268	0.000681093		-9.83379	0.0761476			0.185936	TRUE	0.729201	TRUE	3	13	1		N
B8	23-164	RPL19	UNKNOWN	FAM	NFQ-MGB	1.13081	0.993913	1.28657	20.7045	20.7468	0.0597582		-10.1971	0.0432686			-0.177361	TRUE	0.729201	TRUE	3	13	1		N
B9	23-165	RPL19	UNKNOWN	FAM	NFQ-MGB	1.11767	0.799681	1.5621	20.7277	20.6245	0.145955		-10.1802	0.112256			-0.160494	TRUE	0.729201	TRUE	3	12	1		N
B10	23-166	RPL19	UNKNOWN	FAM	NFQ-MGB	0.745287	0.271965	2.04236	20.8585	20.8739	0.0218152		-9.59559	0.338018			0.424132	TRUE	0.729201	TRUE	3	13	1		N
B11	23-167	RPL19	UNKNOWN	FAM	NFQ-MGB	1.13097	0.542539	2.35759	20.6982	20.5385	0.225868		-10.1973	0.246303			-0.177556	TRUE	0.729201	TRUE	3	12	1		N
B12	23-168	RPL19	UNKNOWN	FAM	NFQ-MGB	1.01943	0.962115	1.08016	20.9107	20.9265	0.0223439		-10.0475	0.0194025			-0.0277634	TRUE	0.729201	TRUE	3	13	1		N
C1	23-157	SRY	UNKNOWN	FAM	NFQ-MGB				30.8906	30.9057	0.0214146							TRUE	0.761832	TRUE	3	23	1		N
C2	23-158	SRY	UNKNOWN	FAM	NFQ-MGB				30.5279	30.5771	0.0694782							TRUE	0.761832	TRUE	3	22	1		N
C3	23-159	SRY	UNKNOWN	FAM	NFQ-MGB				30.7884	30.7911	0.00385863							TRUE	0.761832	TRUE	3	23	1		N
C4	23-160	SRY	UNKNOWN	FAM	NFQ-MGB				30.6161	30.6162	9.03628e-05							TRUE	0.761832	TRUE	3	22	1		N
C5	23-161	SRY	UNKNOWN	FAM	NFQ-MGB				30.7315	30.6251	0.150424							TRUE	0.761832	TRUE	3	22	1		N
C6	23-162	SRY	UNKNOWN	FAM	NFQ-MGB				30.5897	30.6417	0.0735769							TRUE	0.761832	TRUE	3	22	1		N
C7	23-163	SRY	UNKNOWN	FAM	NFQ-MGB				30.5845	30.6606	0.107687							TRUE	0.761832	TRUE	3	22	1		N
C8	23-164	SRY	UNKNOWN	FAM	NFQ-MGB				30.9532	30.9439	0.0131647							TRUE	0.761832	TRUE	3	23	1		N
C9	23-165	SRY	UNKNOWN	FAM	NFQ-MGB				30.7606	30.8047	0.0624488							TRUE	0.761832	TRUE	3	23	1		N
C10	23-166	SRY	UNKNOWN	FAM	NFQ-MGB				30.8072	30.4695	0.477531							TRUE	0.761832	TRUE	3	23	1		N
C11	23-167	SRY	UNKNOWN	FAM	NFQ-MGB				30.5483	30.7358	0.265168							TRUE	0.761832	TRUE	3	22	1		N
C12	23-168	SRY	UNKNOWN	FAM	NFQ-MGB				30.9627	30.974	0.0159268							TRUE	0.761832	TRUE	3	23	1		N
D1	23-157	SRY	UNKNOWN	FAM	NFQ-MGB				30.9209	30.9057	0.0214146							TRUE	0.761832	TRUE	3	23	1		N
D2	23-158	SRY	UNKNOWN	FAM	NFQ-MGB				30.6262	30.5771	0.0694782							TRUE	0.761832	TRUE	3	23	1		N
D3	23-159	SRY	UNKNOWN	FAM	NFQ-MGB				30.7938	30.7911	0.00385863							TRUE	0.761832	TRUE	3	23	1		N
D4	23-160	SRY	UNKNOWN	FAM	NFQ-MGB				30.6162	30.6162	9.03628e-05							TRUE	0.761832	TRUE	3	23	1		N
D5	23-161	SRY	UNKNOWN	FAM	NFQ-MGB				30.5188	30.6251	0.150424							TRUE	0.761832	TRUE	3	22	1		N
D6	23-162	SRY	UNKNOWN	FAM	NFQ-MGB				30.6937	30.6417	0.0735769							TRUE	0.761832	TRUE	3	23	1		N
D7	23-163	SRY	UNKNOWN	FAM	NFQ-MGB				30.7368	30.6606	0.107687							TRUE	0.761832	TRUE	3	23	1		N
D8	23-164	SRY	UNKNOWN	FAM	NFQ-MGB				30.9346	30.9439	0.0131647							TRUE	0.761832	TRUE	3	23	1		N
D9	23-165	SRY	UNKNOWN	FAM	NFQ-MGB				30.8489	30.8047	0.0624488							TRUE	0.761832	TRUE	3	23	1		N
D10	23-166	SRY	UNKNOWN	FAM	NFQ-MGB				30.1319	30.4695	0.477531							TRUE	0.761832	TRUE	3	22	1		N
D11	23-167	SRY	UNKNOWN	FAM	NFQ-MGB				30.9233	30.7358	0.265168							TRUE	0.761832	TRUE	3	23	1		N
D12	23-168	SRY	UNKNOWN	FAM	NFQ-MGB				30.9852	30.974	0.0159268							TRUE	0.761832	TRUE	3	23	1		N
E1	23-157	SOX9	UNKNOWN	FAM	NFQ-MGB	1	0.809454	1.2354	29.6835	29.6143	0.0979277		-1.29145	0.0708817			0	TRUE	0.254026	TRUE	3	24	1		N
E2	23-158	SOX9	UNKNOWN	FAM	NFQ-MGB	1.64635	1.22671	2.20954	28.4808	28.5663	0.120988		-2.01072	0.0986541			-0.719272	TRUE	0.254026	TRUE	3	23	1		N
E3	23-159	SOX9	UNKNOWN	FAM	NFQ-MGB	1.86842	1.51266	2.30786	28.5271	28.5978	0.100087		-2.19327	0.0708247			-0.901821	TRUE	0.254026	TRUE	3	22	1		N
E4	23-160	SOX9	UNKNOWN	FAM	NFQ-MGB	2.03778	1.76609	2.35125	28.2497	28.2977	0.0678517		-2.31844	0.0479784			-1.027	TRUE	0.254026	TRUE	3	22	1		N
E5	23-161	SOX9	UNKNOWN	FAM	NFQ-MGB	1.89141	1.37527	2.60125	28.4244	28.4142	0.0143879		-2.21091	0.106852			-0.91946	TRUE	0.254026	TRUE	3	23	1		N
E6	23-162	SOX9	UNKNOWN	FAM	NFQ-MGB	1.96943	1.47842	2.62351	28.4533	28.3725	0.114359		-2.26922	0.0961549			-0.977775	TRUE	0.254026	TRUE	3	22	1		N
E7	23-163	SOX9	UNKNOWN	FAM	NFQ-MGB	1.79408	1.20396	2.67344	28.6359	28.5259	0.155494		-2.13469	0.133744			-0.843243	TRUE	0.254026	TRUE	3	23	1		N
E8	23-164	SOX9	UNKNOWN	FAM	NFQ-MGB	2.13962	2.07906	2.20195	28.5526	28.5551	0.00347964		-2.3888	0.0096285			-1.09736	TRUE	0.254026	TRUE	3	22	1		N
E9	23-165	SOX9	UNKNOWN	FAM	NFQ-MGB	1.47849	0.979538	2.23159	28.8184	28.9492	0.184963		-1.85557	0.138042			-0.564121	TRUE	0.254026	TRUE	3	23	1		N
E10	23-166	SOX9	UNKNOWN	FAM	NFQ-MGB	1.24431	0.42518	3.64154	28.7377	28.8627	0.176767		-1.60679	0.360057			-0.315348	TRUE	0.254026	TRUE	3	23	1		N
E11	23-167	SOX9	UNKNOWN	FAM	NFQ-MGB	1.53606	0.874893	2.69689	28.8466	28.8251	0.0304577		-1.91068	0.188735			-0.619238	TRUE	0.254026	TRUE	3	23	1		N
E12	23-168	SOX9	UNKNOWN	FAM	NFQ-MGB	1.68588	1.53491	1.85171	28.9584	28.929	0.0415399		-2.04495	0.0314581			-0.753504	TRUE	0.254026	TRUE	3	23	1		N
F1	23-157	SOX9	UNKNOWN	FAM	NFQ-MGB	1	0.809454	1.2354	29.545	29.6143	0.0979277		-1.29145	0.0708817			0	TRUE	0.254026	TRUE	3	23	1		N
F2	23-158	SOX9	UNKNOWN	FAM	NFQ-MGB	1.64635	1.22671	2.20954	28.6519	28.5663	0.120988		-2.01072	0.0986541			-0.719272	TRUE	0.254026	TRUE	3	23	1		N
F3	23-159	SOX9	UNKNOWN	FAM	NFQ-MGB	1.86842	1.51266	2.30786	28.6686	28.5978	0.100087		-2.19327	0.0708247			-0.901821	TRUE	0.254026	TRUE	3	23	1		N
F4	23-160	SOX9	UNKNOWN	FAM	NFQ-MGB	2.03778	1.76609	2.35125	28.3457	28.2977	0.0678517		-2.31844	0.0479784			-1.027	TRUE	0.254026	TRUE	3	22	1		N
F5	23-161	SOX9	UNKNOWN	FAM	NFQ-MGB	1.89141	1.37527	2.60125	28.4041	28.4142	0.0143879		-2.21091	0.106852			-0.91946	TRUE	0.254026	TRUE	3	22	1		N
F6	23-162	SOX9	UNKNOWN	FAM	NFQ-MGB	1.96943	1.47842	2.62351	28.2916	28.3725	0.114359		-2.26922	0.0961549			-0.977775	TRUE	0.254026	TRUE	3	22	1		N
F7	23-163	SOX9	UNKNOWN	FAM	NFQ-MGB	1.79408	1.20396	2.67344	28.416	28.5259	0.155494		-2.13469	0.133744			-0.843243	TRUE	0.254026	TRUE	3	23	1		N
F8	23-164	SOX9	UNKNOWN	FAM	NFQ-MGB	2.13962	2.07906	2.20195	28.5575	28.5551	0.00347964		-2.3888	0.0096285			-1.09736	TRUE	0.254026	TRUE	3	23	1		N
F9	23-165	SOX9	UNKNOWN	FAM	NFQ-MGB	1.47849	0.979538	2.23159	29.08	28.9492	0.184963		-1.85557	0.138042			-0.564121	TRUE	0.254026	TRUE	3	23	1		N
F10	23-166	SOX9	UNKNOWN	FAM	NFQ-MGB	1.24431	0.42518	3.64154	28.9877	28.8627	0.176767		-1.60679	0.360057			-0.315348	TRUE	0.254026	TRUE	3	23	1		N
F11	23-167	SOX9	UNKNOWN	FAM	NFQ-MGB	1.53606	0.874893	2.69689	28.8036	28.8251	0.0304577		-1.91068	0.188735			-0.619238	TRUE	0.254026	TRUE	3	23	1		N
F12	23-168	SOX9	UNKNOWN	FAM	NFQ-MGB	1.68588	1.53491	1.85171	28.8996	28.929	0.0415399		-2.04495	0.0314581			-0.753504	TRUE	0.254026	TRUE	3	23	1		N
G1	23-157	FGF9	UNKNOWN	FAM	NFQ-MGB	1	0.302411	3.30676	35.9136	35.5129	0.566713		4.6072	0.401012			0	TRUE	0.581498	TRUE	3	30	1		Y
G2	23-158	FGF9	UNKNOWN	FAM	NFQ-MGB	0.971877	0.801772	1.17807	35.2672	35.2254	0.0591351		4.64835	0.0645143			0.0411539	TRUE	0.581498	TRUE	3	29	1		N
G3	23-159	FGF9	UNKNOWN	FAM	NFQ-MGB	1.33725	0.711472	2.51344	35.1906	34.979	0.299206		4.18793	0.211588			-0.419271	TRUE	0.581498	TRUE	3	29	1		N
G4	23-160	FGF9	UNKNOWN	FAM	NFQ-MGB	0.930432	0.654001	1.3237	35.2092	35.3274	0.167171		4.71122	0.118208			0.104028	TRUE	0.581498	TRUE	3	30	1		N
G5	23-161	FGF9	UNKNOWN	FAM	NFQ-MGB	0.887546	0.596608	1.32036	35.3243	35.4044	0.113347		4.7793	0.133182			0.172107	TRUE	0.581498	TRUE	3	29	1		N
G6	23-162	FGF9	UNKNOWN	FAM	NFQ-MGB	1.15216	0.880189	1.50816	35.1183	35.0446	0.104346		4.40286	0.090282			-0.204338	TRUE	0.581498	TRUE	3	29	1		N
G7	23-163	FGF9	UNKNOWN	FAM	NFQ-MGB	0.6691	0.475777	0.940977	35.7622	35.8475	0.120614		5.1869	0.114333			0.579705	TRUE	0.581498	TRUE	3	29	1		N
G8	23-164	FGF9	UNKNOWN	FAM	NFQ-MGB	0.802224	0.621198	1.036	35.9542	35.869	0.120552		4.92512	0.08575			0.317924	TRUE	0.581498	TRUE	3	29	1		N
G9	23-165	FGF9	UNKNOWN	FAM	NFQ-MGB	0.838998	0.687615	1.02371	35.7152	35.6652	0.0707312		4.86046	0.0667186			0.253261	TRUE	0.581498	TRUE	3	30	1		N
G10	23-166	FGF9	UNKNOWN	FAM	NFQ-MGB	0.836615	0.281723	2.48444	35.1956	35.3341	0.195837		4.86456	0.364958			0.257364	TRUE	0.581498	TRUE	3	29	1		N
G11	23-167	FGF9	UNKNOWN	FAM	NFQ-MGB	0.978145	0.445668	2.14682	35.1896	35.3749	0.261977		4.63908	0.263577			0.0318794	TRUE	0.581498	TRUE	3	29	1		N
G12	23-168	FGF9	UNKNOWN	FAM	NFQ-MGB	1.06837	0.970468	1.17614	35.4556	35.4857	0.0426998		4.51179	0.0322253			-0.0954065	TRUE	0.581498	TRUE	3	29	1		N
H1	23-157	FGF9	UNKNOWN	FAM	NFQ-MGB	1	0.302411	3.30676	35.1122	35.5129	0.566713		4.6072	0.401012			0	TRUE	0.581498	TRUE	3	29	1		Y
H2	23-158	FGF9	UNKNOWN	FAM	NFQ-MGB	0.971877	0.801772	1.17807	35.1836	35.2254	0.0591351		4.64835	0.0645143			0.0411539	TRUE	0.581498	TRUE	3	29	1		N
H3	23-159	FGF9	UNKNOWN	FAM	NFQ-MGB	1.33725	0.711472	2.51344	34.7675	34.979	0.299206		4.18793	0.211588			-0.419271	TRUE	0.581498	TRUE	3	28	1		N
H4	23-160	FGF9	UNKNOWN	FAM	NFQ-MGB	0.930432	0.654001	1.3237	35.4456	35.3274	0.167171		4.71122	0.118208			0.104028	TRUE	0.581498	TRUE	3	29	1		N
H5	23-161	FGF9	UNKNOWN	FAM	NFQ-MGB	0.887546	0.596608	1.32036	35.4846	35.4044	0.113347		4.7793	0.133182			0.172107	TRUE	0.581498	TRUE	3	30	1		N
H6	23-162	FGF9	UNKNOWN	FAM	NFQ-MGB	1.15216	0.880189	1.50816	34.9708	35.0446	0.104346		4.40286	0.090282			-0.204338	TRUE	0.581498	TRUE	3	29	1		N
H7	23-163	FGF9	UNKNOWN	FAM	NFQ-MGB	0.6691	0.475777	0.940977	35.9328	35.8475	0.120614		5.1869	0.114333			0.579705	TRUE	0.581498	TRUE	3	30	1		N
H8	23-164	FGF9	UNKNOWN	FAM	NFQ-MGB	0.802224	0.621198	1.036	35.7838	35.869	0.120552		4.92512	0.08575			0.317924	TRUE	0.581498	TRUE	3	29	1		N
H9	23-165	FGF9	UNKNOWN	FAM	NFQ-MGB	0.838998	0.687615	1.02371	35.6152	35.6652	0.0707312		4.86046	0.0667186			0.253261	TRUE	0.581498	TRUE	3	30	1		N
H10	23-166	FGF9	UNKNOWN	FAM	NFQ-MGB	0.836615	0.281723	2.48444	35.4726	35.3341	0.195837		4.86456	0.364958			0.257364	TRUE	0.581498	TRUE	3	30	1		N
H11	23-167	FGF9	UNKNOWN	FAM	NFQ-MGB	0.978145	0.445668	2.14682	35.5601	35.3749	0.261977		4.63908	0.263577			0.0318794	TRUE	0.581498	TRUE	3	30	1		N
H12	23-168	FGF9	UNKNOWN	FAM	NFQ-MGB	1.06837	0.970468	1.17614	35.5159	35.4857	0.0426998		4.51179	0.0322253			-0.0954065	TRUE	0.581498	TRUE	3	30	1		N
Analysis Type	Singleplex
Endogenous Control	SRY
RQ Min/Max Confidence Level	95.0
Reference Sample	23-157
