# Supplementary material for: A conserved NR5A1-responsive enhancer regulates SRY in testis-determination
Source: Nat Commun. 2024 Mar 30;15:2796. doi: 10.1038/s41467-024-47162-2 (PMC10981742; doi:10.1038/s41467-024-47162-2)
Supplement: Supplementary file 53 — Source Data [file 41467_2024_47162_MOESM53_ESM.zip › Source_Data_70.xls]

## Sheet: Results
Block Type	96well
Chemistry	TAQMAN
Experiment File Name	D:\Users\Administrator\Desktop\qPCR_data\Denis\qPCR-107_230401.eds
Experiment Run End Time	2023-04-01 16:33:13 PM UTC
Instrument Type	steponeplus
Passive Reference	ROX
Well	Sample Name	Target Name	Task	Reporter	Quencher	RQ	RQ Min	RQ Max	Cт	Cт Mean	Cт SD	ΔCт	ΔCт Mean	ΔCт SE	HK Control ΔCт Mean	HK Control ΔCт SE	ΔΔCт	Automatic Ct Threshold	Ct Threshold	Automatic Baseline	Baseline Start	Baseline End	Efficiency	Comments
A1	23-169	RPL19	UNKNOWN	FAM	NFQ-MGB				21.0793	21.127	0.0673797		-8.79405	0.0774504				TRUE	0.639583	TRUE	3	13	1
A2	23-170	RPL19	UNKNOWN	FAM	NFQ-MGB				20.6605	20.6104	0.0708108		-9.21524	0.061959				TRUE	0.639583	TRUE	3	13	1
A3	23-171	RPL19	UNKNOWN	FAM	NFQ-MGB				20.4506	20.4386	0.0169639		-9.28385	0.0450086				TRUE	0.639583	TRUE	3	13	1
A4	23-172	RPL19	UNKNOWN	FAM	NFQ-MGB				21.1211	20.8615	0.367111		-9.5017	0.260346				TRUE	0.639583	TRUE	3	13	1
A5	23-173	RPL19	UNKNOWN	FAM	NFQ-MGB				20.5604	20.4835	0.108794		-9.51706	0.0874118				TRUE	0.639583	TRUE	3	13	1
A6	23-174	RPL19	UNKNOWN	FAM	NFQ-MGB				20.9848	20.9712	0.0192783		-9.07402	0.0226331				TRUE	0.639583	TRUE	3	13	1
A7	23-175	RPL19	UNKNOWN	FAM	NFQ-MGB				20.972	20.9384	0.0475214		-9.28166	0.0337001				TRUE	0.639583	TRUE	3	13	1
A8	23-176	RPL19	UNKNOWN	FAM	NFQ-MGB				20.7626	20.7473	0.0215913		-9.56809	0.215559				TRUE	0.639583	TRUE	3	12	1
A9	23-177	RPL19	UNKNOWN	FAM	NFQ-MGB				20.5898	20.5695	0.0287367		-9.75072	0.0225875				TRUE	0.639583	TRUE	3	13	1
A10	23-178	RPL19	UNKNOWN	FAM	NFQ-MGB				20.7042	20.654	0.0710225		-9.29143	0.285853				TRUE	0.639583	TRUE	3	13	1
A11	23-179	RPL19	UNKNOWN	FAM	NFQ-MGB				20.7642	20.6102	0.217873		-9.45974	0.156829				TRUE	0.639583	TRUE	3	13	1
A12	23-180	RPL19	UNKNOWN	FAM	NFQ-MGB				20.6954	20.6457	0.0703198		-9.56977	0.0542696				TRUE	0.639583	TRUE	3	13	1
B1	23-169	RPL19	UNKNOWN	FAM	NFQ-MGB				21.1746	21.127	0.0673797		-8.79405	0.0774504				TRUE	0.639583	TRUE	3	13	1
B2	23-170	RPL19	UNKNOWN	FAM	NFQ-MGB				20.5603	20.6104	0.0708108		-9.21524	0.061959				TRUE	0.639583	TRUE	3	13	1
B3	23-171	RPL19	UNKNOWN	FAM	NFQ-MGB				20.4266	20.4386	0.0169639		-9.28385	0.0450086				TRUE	0.639583	TRUE	3	13	1
B4	23-172	RPL19	UNKNOWN	FAM	NFQ-MGB				20.6019	20.8615	0.367111		-9.5017	0.260346				TRUE	0.639583	TRUE	3	12	1
B5	23-173	RPL19	UNKNOWN	FAM	NFQ-MGB				20.4066	20.4835	0.108794		-9.51706	0.0874118				TRUE	0.639583	TRUE	3	13	1
B6	23-174	RPL19	UNKNOWN	FAM	NFQ-MGB				20.9575	20.9712	0.0192783		-9.07402	0.0226331				TRUE	0.639583	TRUE	3	13	1
B7	23-175	RPL19	UNKNOWN	FAM	NFQ-MGB				20.9047	20.9384	0.0475214		-9.28166	0.0337001				TRUE	0.639583	TRUE	3	13	1
B8	23-176	RPL19	UNKNOWN	FAM	NFQ-MGB				20.7321	20.7473	0.0215913		-9.56809	0.215559				TRUE	0.639583	TRUE	3	13	1
B9	23-177	RPL19	UNKNOWN	FAM	NFQ-MGB				20.5492	20.5695	0.0287367		-9.75072	0.0225875				TRUE	0.639583	TRUE	3	13	1
B10	23-178	RPL19	UNKNOWN	FAM	NFQ-MGB				20.6038	20.654	0.0710225		-9.29143	0.285853				TRUE	0.639583	TRUE	3	13	1
B11	23-179	RPL19	UNKNOWN	FAM	NFQ-MGB				20.4561	20.6102	0.217873		-9.45974	0.156829				TRUE	0.639583	TRUE	3	12	1
B12	23-180	RPL19	UNKNOWN	FAM	NFQ-MGB				20.5959	20.6457	0.0703198		-9.56977	0.0542696				TRUE	0.639583	TRUE	3	13	1
C1	23-169	SRY	UNKNOWN	FAM	NFQ-MGB				29.9821	29.921	0.0863545							TRUE	0.563499	TRUE	3	23	1
C2	23-170	SRY	UNKNOWN	FAM	NFQ-MGB				29.8621	29.8256	0.0516107							TRUE	0.563499	TRUE	3	22	1
C3	23-171	SRY	UNKNOWN	FAM	NFQ-MGB				29.6791	29.7225	0.0613496							TRUE	0.563499	TRUE	3	22	1
C4	23-172	SRY	UNKNOWN	FAM	NFQ-MGB				30.3831	30.3632	0.0281109							TRUE	0.563499	TRUE	3	23	1
C5	23-173	SRY	UNKNOWN	FAM	NFQ-MGB				30.0421	30.0006	0.0586981							TRUE	0.563499	TRUE	3	23	1
C6	23-174	SRY	UNKNOWN	FAM	NFQ-MGB				30.0633	30.0452	0.0255511							TRUE	0.563499	TRUE	3	23	1
C7	23-175	SRY	UNKNOWN	FAM	NFQ-MGB				30.2226	30.22	0.00361991							TRUE	0.563499	TRUE	3	23	1
C8	23-176	SRY	UNKNOWN	FAM	NFQ-MGB				30.5304	30.3154	0.30408							TRUE	0.563499	TRUE	3	23	1
C9	23-177	SRY	UNKNOWN	FAM	NFQ-MGB				30.3301	30.3202	0.0139496							TRUE	0.563499	TRUE	3	23	1
C10	23-178	SRY	UNKNOWN	FAM	NFQ-MGB				30.2268	29.9454	0.397969							TRUE	0.563499	TRUE	3	23	1
C11	23-179	SRY	UNKNOWN	FAM	NFQ-MGB				30.0406	30.0699	0.0415008							TRUE	0.563499	TRUE	3	22	1
C12	23-180	SRY	UNKNOWN	FAM	NFQ-MGB				30.2372	30.2154	0.030749							TRUE	0.563499	TRUE	3	23	1
D1	23-169	SRY	UNKNOWN	FAM	NFQ-MGB				29.86	29.921	0.0863545							TRUE	0.563499	TRUE	3	22	1
D2	23-170	SRY	UNKNOWN	FAM	NFQ-MGB				29.7891	29.8256	0.0516107							TRUE	0.563499	TRUE	3	22	1
D3	23-171	SRY	UNKNOWN	FAM	NFQ-MGB				29.7658	29.7225	0.0613496							TRUE	0.563499	TRUE	3	22	1
D4	23-172	SRY	UNKNOWN	FAM	NFQ-MGB				30.3433	30.3632	0.0281109							TRUE	0.563499	TRUE	3	23	1
D5	23-173	SRY	UNKNOWN	FAM	NFQ-MGB				29.9591	30.0006	0.0586981							TRUE	0.563499	TRUE	3	22	1
D6	23-174	SRY	UNKNOWN	FAM	NFQ-MGB				30.0271	30.0452	0.0255511							TRUE	0.563499	TRUE	3	23	1
D7	23-175	SRY	UNKNOWN	FAM	NFQ-MGB				30.2174	30.22	0.00361991							TRUE	0.563499	TRUE	3	23	1
D8	23-176	SRY	UNKNOWN	FAM	NFQ-MGB				30.1004	30.3154	0.30408							TRUE	0.563499	TRUE	3	23	1
D9	23-177	SRY	UNKNOWN	FAM	NFQ-MGB				30.3103	30.3202	0.0139496							TRUE	0.563499	TRUE	3	23	1
D10	23-178	SRY	UNKNOWN	FAM	NFQ-MGB				29.664	29.9454	0.397969							TRUE	0.563499	TRUE	3	22	1
D11	23-179	SRY	UNKNOWN	FAM	NFQ-MGB				30.0992	30.0699	0.0415008							TRUE	0.563499	TRUE	3	23	1
D12	23-180	SRY	UNKNOWN	FAM	NFQ-MGB				30.1937	30.2154	0.030749							TRUE	0.563499	TRUE	3	23	1
E1	23-169	SOX9	UNKNOWN	FAM	NFQ-MGB				28.2246	28.2514	0.0377838		-1.66967	0.066651				TRUE	0.249836	TRUE	3	22	1
E2	23-170	SOX9	UNKNOWN	FAM	NFQ-MGB				28.8901	29.0032	0.159946		-0.822409	0.118841				TRUE	0.249836	TRUE	3	23	1
E3	23-171	SOX9	UNKNOWN	FAM	NFQ-MGB				28.2551	28.3164	0.08672		-1.40602	0.0751137				TRUE	0.249836	TRUE	3	22	1
E4	23-172	SOX9	UNKNOWN	FAM	NFQ-MGB				29.8496	29.9136	0.090437		-0.449631	0.0669667				TRUE	0.249836	TRUE	3	24	1
E5	23-173	SOX9	UNKNOWN	FAM	NFQ-MGB				28.4127	28.4014	0.0159362		-1.59917	0.0430083				TRUE	0.249836	TRUE	3	22	1
E6	23-174	SOX9	UNKNOWN	FAM	NFQ-MGB				28.118	28.2215	0.146403		-1.82371	0.105087				TRUE	0.249836	TRUE	3	22	1
E7	23-175	SOX9	UNKNOWN	FAM	NFQ-MGB				28.8839	28.7251	0.224589		-1.49495	0.158829				TRUE	0.249836	TRUE	3	23	1
E8	23-176	SOX9	UNKNOWN	FAM	NFQ-MGB				30.0044	29.9895	0.0209655		-0.325866	0.215528				TRUE	0.249836	TRUE	3	24	1
E9	23-177	SOX9	UNKNOWN	FAM	NFQ-MGB				28.5149	28.5658	0.071918		-1.75445	0.0518015				TRUE	0.249836	TRUE	3	23	1
E10	23-178	SOX9	UNKNOWN	FAM	NFQ-MGB				28.9209	28.8291	0.129831		-1.1163	0.296003				TRUE	0.249836	TRUE	3	23	1
E11	23-179	SOX9	UNKNOWN	FAM	NFQ-MGB				28.9377	28.96	0.0315204		-1.10987	0.0368501				TRUE	0.249836	TRUE	3	23	1
E12	23-180	SOX9	UNKNOWN	FAM	NFQ-MGB				29.5081	29.3922	0.163941		-0.823215	0.117945				TRUE	0.249836	TRUE	3	24	1
F1	23-169	SOX9	UNKNOWN	FAM	NFQ-MGB				28.2781	28.2514	0.0377838		-1.66967	0.066651				TRUE	0.249836	TRUE	3	22	1
F2	23-170	SOX9	UNKNOWN	FAM	NFQ-MGB				29.1163	29.0032	0.159946		-0.822409	0.118841				TRUE	0.249836	TRUE	3	23	1
F3	23-171	SOX9	UNKNOWN	FAM	NFQ-MGB				28.3778	28.3164	0.08672		-1.40602	0.0751137				TRUE	0.249836	TRUE	3	22	1
F4	23-172	SOX9	UNKNOWN	FAM	NFQ-MGB				29.9775	29.9136	0.090437		-0.449631	0.0669667				TRUE	0.249836	TRUE	3	24	1
F5	23-173	SOX9	UNKNOWN	FAM	NFQ-MGB				28.3901	28.4014	0.0159362		-1.59917	0.0430083				TRUE	0.249836	TRUE	3	22	1
F6	23-174	SOX9	UNKNOWN	FAM	NFQ-MGB				28.325	28.2215	0.146403		-1.82371	0.105087				TRUE	0.249836	TRUE	3	22	1
F7	23-175	SOX9	UNKNOWN	FAM	NFQ-MGB				28.5663	28.7251	0.224589		-1.49495	0.158829				TRUE	0.249836	TRUE	3	23	1
F8	23-176	SOX9	UNKNOWN	FAM	NFQ-MGB				29.9747	29.9895	0.0209655		-0.325866	0.215528				TRUE	0.249836	TRUE	3	24	1
F9	23-177	SOX9	UNKNOWN	FAM	NFQ-MGB				28.6166	28.5658	0.071918		-1.75445	0.0518015				TRUE	0.249836	TRUE	3	23	1
F10	23-178	SOX9	UNKNOWN	FAM	NFQ-MGB				28.7373	28.8291	0.129831		-1.1163	0.296003				TRUE	0.249836	TRUE	3	23	1
F11	23-179	SOX9	UNKNOWN	FAM	NFQ-MGB				28.9823	28.96	0.0315204		-1.10987	0.0368501				TRUE	0.249836	TRUE	3	23	1
F12	23-180	SOX9	UNKNOWN	FAM	NFQ-MGB				29.2763	29.3922	0.163941		-0.823215	0.117945				TRUE	0.249836	TRUE	3	23	1
G1	23-169	FGF9	UNKNOWN	FAM	NFQ-MGB				35.0853	35.0932	0.011116		5.17212	0.0615657				TRUE	0.417837	TRUE	3	29	1
G2	23-170	FGF9	UNKNOWN	FAM	NFQ-MGB				34.9278	34.7443	0.259522		4.91868	0.187103				TRUE	0.417837	TRUE	3	29	1
G3	23-171	FGF9	UNKNOWN	FAM	NFQ-MGB				34.3985	34.3477	0.0718722		4.62526	0.0668184				TRUE	0.417837	TRUE	3	29	1
G4	23-172	FGF9	UNKNOWN	FAM	NFQ-MGB				35.5397	35.3987	0.199473		5.03546	0.142442				TRUE	0.417837	TRUE	3	30	1
G5	23-173	FGF9	UNKNOWN	FAM	NFQ-MGB				34.9085	34.6778	0.326337		4.67721	0.234458				TRUE	0.417837	TRUE	3	29	1
G6	23-174	FGF9	UNKNOWN	FAM	NFQ-MGB				34.9588	34.7747	0.260404		4.72951	0.185018				TRUE	0.417837	TRUE	3	29	1
G7	23-175	FGF9	UNKNOWN	FAM	NFQ-MGB				35.9012	35.5937	0.434802		5.37371	0.307462				TRUE	0.417837	TRUE	3	30	1
G8	23-176	FGF9	UNKNOWN	FAM	NFQ-MGB				35.4003	35.2823	0.166883		4.96692	0.24527				TRUE	0.417837	TRUE	3	30	1
G9	23-177	FGF9	UNKNOWN	FAM	NFQ-MGB				35.5518	35.5518			5.2316					TRUE	0.417837	TRUE	3	30	1
G10	23-178	FGF9	UNKNOWN	FAM	NFQ-MGB				35.052	34.9971	0.0776608		5.05166	0.286714				TRUE	0.417837	TRUE	3	30	1
G11	23-179	FGF9	UNKNOWN	FAM	NFQ-MGB				35.2604	35.1372	0.17433		5.06727	0.126715				TRUE	0.417837	TRUE	3	29	1
G12	23-180	FGF9	UNKNOWN	FAM	NFQ-MGB				34.9823	35.205	0.315078		4.98961	0.223852				TRUE	0.417837	TRUE	3	30	1
H1	23-169	FGF9	UNKNOWN	FAM	NFQ-MGB				35.101	35.0932	0.011116		5.17212	0.0615657				TRUE	0.417837	TRUE	3	29	1
H2	23-170	FGF9	UNKNOWN	FAM	NFQ-MGB				34.5608	34.7443	0.259522		4.91868	0.187103				TRUE	0.417837	TRUE	3	29	1
H3	23-171	FGF9	UNKNOWN	FAM	NFQ-MGB				34.2969	34.3477	0.0718722		4.62526	0.0668184				TRUE	0.417837	TRUE	3	29	1
H4	23-172	FGF9	UNKNOWN	FAM	NFQ-MGB				35.2576	35.3987	0.199473		5.03546	0.142442				TRUE	0.417837	TRUE	3	30	1
H5	23-173	FGF9	UNKNOWN	FAM	NFQ-MGB				34.447	34.6778	0.326337		4.67721	0.234458				TRUE	0.417837	TRUE	3	28	1
H6	23-174	FGF9	UNKNOWN	FAM	NFQ-MGB				34.5906	34.7747	0.260404		4.72951	0.185018				TRUE	0.417837	TRUE	3	29	1
H7	23-175	FGF9	UNKNOWN	FAM	NFQ-MGB				35.2863	35.5937	0.434802		5.37371	0.307462				TRUE	0.417837	TRUE	3	30	1
H8	23-176	FGF9	UNKNOWN	FAM	NFQ-MGB				35.1643	35.2823	0.166883		4.96692	0.24527				TRUE	0.417837	TRUE	3	30	1
H9	23-165	FGF9	UNKNOWN	FAM	NFQ-MGB				34.876	34.876								TRUE	0.417837	TRUE	3	30	1
H10	23-178	FGF9	UNKNOWN	FAM	NFQ-MGB				34.9422	34.9971	0.0776608		5.05166	0.286714				TRUE	0.417837	TRUE	3	29	1
H11	23-179	FGF9	UNKNOWN	FAM	NFQ-MGB				35.0139	35.1372	0.17433		5.06727	0.126715				TRUE	0.417837	TRUE	3	30	1
H12	23-180	FGF9	UNKNOWN	FAM	NFQ-MGB				35.4278	35.205	0.315078		4.98961	0.223852				TRUE	0.417837	TRUE	3	30	1
Analysis Type	Singleplex
Endogenous Control	SRY
RQ Min/Max Confidence Level	95.0
Reference Sample	23-165
