# Supplementary material for: A conserved NR5A1-responsive enhancer regulates SRY in testis-determination
Source: Nat Commun. 2024 Mar 30;15:2796. doi: 10.1038/s41467-024-47162-2 (PMC10981742; doi:10.1038/s41467-024-47162-2)
Supplement: Supplementary file 53 — Source Data [file 41467_2024_47162_MOESM53_ESM.zip › Source_Data_71.xls]

## Sheet: Results
Block Type	96well
Chemistry	TAQMAN
Experiment File Name	D:\Users\Administrator\Desktop\qPCR_data\Denis\qPCR-115_230408.eds
Experiment Run End Time	2023-04-08 13:48:34 PM UTC
Instrument Type	steponeplus
Passive Reference	ROX
Well	Sample Name	Target Name	Task	Reporter	Quencher	RQ	RQ Min	RQ Max	Cт	Cт Mean	Cт SD	ΔCт	ΔCт Mean	ΔCт SE	HK Control ΔCт Mean	HK Control ΔCт SE	ΔΔCт	Automatic Ct Threshold	Ct Threshold	Automatic Baseline	Baseline Start	Baseline End	Efficiency	Comments	HIGHSD	NOAMP	EXPFAIL
A1	23-157	NR5A1	UNKNOWN	FAM	NFQ-MGB				36.1348	36.4311	0.419092							TRUE	0.523268	TRUE	3	30	1		N	N	N
A2	23-158	NR5A1	UNKNOWN	FAM	NFQ-MGB				34.4135	34.6839	0.382348							TRUE	0.523268	TRUE	3	28	1		N	N	N
A3	23-159	NR5A1	UNKNOWN	FAM	NFQ-MGB				34.8922	35.1485	0.36249							TRUE	0.523268	TRUE	3	28	1		N	N	N
A4	23-160	NR5A1	UNKNOWN	FAM	NFQ-MGB				34.6536	34.5695	0.118934							TRUE	0.523268	TRUE	3	28	1		N	N	N
A5	23-161	NR5A1	UNKNOWN	FAM	NFQ-MGB				35.632	35.4181	0.302459							TRUE	0.523268	TRUE	3	29	1		N	N	N
A6	23-162	NR5A1	UNKNOWN	FAM	NFQ-MGB				34.623	34.8102	0.26475							TRUE	0.523268	TRUE	3	28	1		N	N	N
A7	23-163	NR5A1	UNKNOWN	FAM	NFQ-MGB				34.7975	35.1528	0.50245							TRUE	0.523268	TRUE	3	28	1		Y	N	N
A8	23-164	NR5A1	UNKNOWN	FAM	NFQ-MGB				35.4628	35.7029	0.339527							TRUE	0.523268	TRUE	3	29	1		N	N	N
A9	23-165	NR5A1	UNKNOWN	FAM	NFQ-MGB				35.4708	35.5701	0.140432							TRUE	0.523268	TRUE	3	29	1		N	N	N
A10	23-166	NR5A1	UNKNOWN	FAM	NFQ-MGB				35.6787	35.7577	0.111756							TRUE	0.523268	TRUE	3	29	1		N	N	N
A11	23-167	NR5A1	UNKNOWN	FAM	NFQ-MGB				36.1091	35.9213	0.265634							TRUE	0.523268	TRUE	3	29	1		N	N	N
A12	23-168	NR5A1	UNKNOWN	FAM	NFQ-MGB				35.4793	35.7222	0.343427							TRUE	0.523268	TRUE	3	29	1		N	N	N
B1	23-157	NR5A1	UNKNOWN	FAM	NFQ-MGB				36.7274	36.4311	0.419092							TRUE	0.523268	TRUE	3	30	1		N	N	N
B2	23-158	NR5A1	UNKNOWN	FAM	NFQ-MGB				34.9542	34.6839	0.382348							TRUE	0.523268	TRUE	3	28	1		N	N	N
B3	23-159	NR5A1	UNKNOWN	FAM	NFQ-MGB				35.4048	35.1485	0.36249							TRUE	0.523268	TRUE	3	29	1		N	N	N
B4	23-160	NR5A1	UNKNOWN	FAM	NFQ-MGB				34.4854	34.5695	0.118934							TRUE	0.523268	TRUE	3	28	1		N	N	N
B5	23-161	NR5A1	UNKNOWN	FAM	NFQ-MGB				35.2042	35.4181	0.302459							TRUE	0.523268	TRUE	3	28	1		N	N	N
B6	23-162	NR5A1	UNKNOWN	FAM	NFQ-MGB				34.9974	34.8102	0.26475							TRUE	0.523268	TRUE	3	28	1		N	N	N
B7	23-163	NR5A1	UNKNOWN	FAM	NFQ-MGB				35.5081	35.1528	0.50245							TRUE	0.523268	TRUE	3	29	1		Y	N	N
B8	23-164	NR5A1	UNKNOWN	FAM	NFQ-MGB				35.943	35.7029	0.339527							TRUE	0.523268	TRUE	3	29	1		N	N	N
B9	23-165	NR5A1	UNKNOWN	FAM	NFQ-MGB				35.6694	35.5701	0.140432							TRUE	0.523268	TRUE	3	30	1		N	N	N
B10	23-166	NR5A1	UNKNOWN	FAM	NFQ-MGB				35.8367	35.7577	0.111756							TRUE	0.523268	TRUE	3	29	1		N	N	N
B11	23-167	NR5A1	UNKNOWN	FAM	NFQ-MGB				35.7335	35.9213	0.265634							TRUE	0.523268	TRUE	3	29	1		N	N	N
B12	23-168	NR5A1	UNKNOWN	FAM	NFQ-MGB				35.965	35.7222	0.343427							TRUE	0.523268	TRUE	3	30	1		N	N	N
C1	23-157	WNT4	UNKNOWN	FAM	NFQ-MGB	1	0.413047	2.42103	33.9833	33.9745	0.0124377		-2.45664	0.296473			0	TRUE	0.726911	TRUE	3	26	1		N	N	N
C2	23-158	WNT4	UNKNOWN	FAM	NFQ-MGB	1.64963	0.696789	3.90545	31.6071	31.5051	0.144291		-3.17878	0.288972			-0.72214	TRUE	0.726911	TRUE	3	24	1		N	N	N
C3	23-159	WNT4	UNKNOWN	FAM	NFQ-MGB	1.39112	0.600846	3.22083	32.0992	32.2156	0.164566		-2.93289	0.281497			-0.47625	TRUE	0.726911	TRUE	3	24	1		N	N	N
C4	23-160	WNT4	UNKNOWN	FAM	NFQ-MGB	0.706246	0.549348	0.907956	32.6195	32.6146	0.00686488		-1.95488	0.0842388			0.501757	TRUE	0.726911	TRUE	3	25	1		N	N	N
C5	23-161	WNT4	UNKNOWN	FAM	NFQ-MGB	1.64143	0.860916	3.12958	32.2794	32.2465	0.0464735		-3.17159	0.216381			-0.714956	TRUE	0.726911	TRUE	3	25	1		N	N	N
C6	23-162	WNT4	UNKNOWN	FAM	NFQ-MGB	1.19285	0.681788	2.08698	32.0877	32.0992	0.0163166		-2.71105	0.187561			-0.254408	TRUE	0.726911	TRUE	3	25	1		N	N	N
C7	23-163	WNT4	UNKNOWN	FAM	NFQ-MGB	0.696416	0.222359	2.18114	33.0756	33.2181	0.201536		-1.93466	0.382801			0.521978	TRUE	0.726911	TRUE	3	26	1		N	N	N
C8	23-164	WNT4	UNKNOWN	FAM	NFQ-MGB	0.834769	0.402547	1.73108	33.4603	33.5068	0.0658219		-2.19609	0.244552			0.260551	TRUE	0.726911	TRUE	3	26	1		N	N	N
C9	23-165	WNT4	UNKNOWN	FAM	NFQ-MGB	0.8906	0.588424	1.34795	33.3778	33.2806	0.137484		-2.28949	0.138966			0.16715	TRUE	0.726911	TRUE	3	26	1		N	N	N
C10	23-166	WNT4	UNKNOWN	FAM	NFQ-MGB	1.28465	0.366646	4.50116	33.3526	32.9397	0.583965		-2.81802	0.420419			-0.36138	TRUE	0.726911	TRUE	3	26	1		Y	N	N
C11	23-167	WNT4	UNKNOWN	FAM	NFQ-MGB	1.08746	0.525403	2.25078	33.1881	33.3437	0.220054		-2.5776	0.243911			-0.12096	TRUE	0.726911	TRUE	3	26	1		N	N	N
C12	23-168	WNT4	UNKNOWN	FAM	NFQ-MGB	0.832413	0.367616	1.88488	33.4032	33.5302	0.179593		-2.19201	0.27404			0.264629	TRUE	0.726911	TRUE	3	26	1		N	N	N
D1	23-157	WNT4	UNKNOWN	FAM	NFQ-MGB	1	0.413047	2.42103	33.9657	33.9745	0.0124377		-2.45664	0.296473			0	TRUE	0.726911	TRUE	3	26	1		N	N	N
D2	23-158	WNT4	UNKNOWN	FAM	NFQ-MGB	1.64963	0.696789	3.90545	31.403	31.5051	0.144291		-3.17878	0.288972			-0.72214	TRUE	0.726911	TRUE	3	24	1		N	N	N
D3	23-159	WNT4	UNKNOWN	FAM	NFQ-MGB	1.39112	0.600846	3.22083	32.332	32.2156	0.164566		-2.93289	0.281497			-0.47625	TRUE	0.726911	TRUE	3	25	1		N	N	N
D4	23-160	WNT4	UNKNOWN	FAM	NFQ-MGB	0.706246	0.549348	0.907956	32.6098	32.6146	0.00686488		-1.95488	0.0842388			0.501757	TRUE	0.726911	TRUE	3	25	1		N	N	N
D5	23-161	WNT4	UNKNOWN	FAM	NFQ-MGB	1.64143	0.860916	3.12958	32.2136	32.2465	0.0464735		-3.17159	0.216381			-0.714956	TRUE	0.726911	TRUE	3	25	1		N	N	N
D6	23-162	WNT4	UNKNOWN	FAM	NFQ-MGB	1.19285	0.681788	2.08698	32.1107	32.0992	0.0163166		-2.71105	0.187561			-0.254408	TRUE	0.726911	TRUE	3	24	1		N	N	N
D7	23-163	WNT4	UNKNOWN	FAM	NFQ-MGB	0.696416	0.222359	2.18114	33.3606	33.2181	0.201536		-1.93466	0.382801			0.521978	TRUE	0.726911	TRUE	3	26	1		N	N	N
D8	23-164	WNT4	UNKNOWN	FAM	NFQ-MGB	0.834769	0.402547	1.73108	33.5534	33.5068	0.0658219		-2.19609	0.244552			0.260551	TRUE	0.726911	TRUE	3	26	1		N	N	N
D9	23-165	WNT4	UNKNOWN	FAM	NFQ-MGB	0.8906	0.588424	1.34795	33.1834	33.2806	0.137484		-2.28949	0.138966			0.16715	TRUE	0.726911	TRUE	3	25	1		N	N	N
D10	23-166	WNT4	UNKNOWN	FAM	NFQ-MGB	1.28465	0.366646	4.50116	32.5267	32.9397	0.583965		-2.81802	0.420419			-0.36138	TRUE	0.726911	TRUE	3	26	1		Y	N	N
D11	23-167	WNT4	UNKNOWN	FAM	NFQ-MGB	1.08746	0.525403	2.25078	33.4993	33.3437	0.220054		-2.5776	0.243911			-0.12096	TRUE	0.726911	TRUE	3	26	1		N	N	N
D12	23-168	WNT4	UNKNOWN	FAM	NFQ-MGB	0.832413	0.367616	1.88488	33.6572	33.5302	0.179593		-2.19201	0.27404			0.264629	TRUE	0.726911	TRUE	3	26	1		N	N	N
E1	23-157	FOXL2	UNKNOWN	FAM	NFQ-MGB	1	0.37884	2.63964	32.2309	32.3654	0.190288		-4.06569	0.325459			0	TRUE	0.27105	TRUE	3	26	1		N	N	N
E2	23-158	FOXL2	UNKNOWN	FAM	NFQ-MGB	0.203033	0.0872723	0.472344	33.0024	32.9184	0.118793		-1.76547	0.283109			2.30021	TRUE	0.27105	TRUE	3	27	1		N	N	N
E3	23-159	FOXL2	UNKNOWN	FAM	NFQ-MGB	0.494701	0.205998	1.18802	31.9547	32.0982	0.202941		-3.05031	0.293755			1.01537	TRUE	0.27105	TRUE	3	26	1		N	N	N
E4	23-160	FOXL2	UNKNOWN	FAM	NFQ-MGB	0.41658	0.311977	0.556254	31.7189	31.7671	0.0682226		-2.80235	0.0969524			1.26334	TRUE	0.27105	TRUE	3	26	1		N	N	N
E5	23-161	FOXL2	UNKNOWN	FAM	NFQ-MGB	0.455614	0.227167	0.913792	32.3932	32.4865	0.132021		-2.93157	0.233357			1.13412	TRUE	0.27105	TRUE	3	26	1		N	N	N
E6	23-162	FOXL2	UNKNOWN	FAM	NFQ-MGB	0.308078	0.169126	0.561191	32.3698	32.4432	0.103815		-2.36705	0.201084			1.69863	TRUE	0.27105	TRUE	3	26	1		N	N	N
E7	23-163	FOXL2	UNKNOWN	FAM	NFQ-MGB	0.59432	0.19835	1.78077	31.9335	31.8378	0.13538		-3.315	0.367956			0.750689	TRUE	0.27105	TRUE	3	26	1		N	N	N
E8	23-164	FOXL2	UNKNOWN	FAM	NFQ-MGB	0.946381	0.461854	1.93922	31.7317	31.7167	0.021122		-3.98618	0.240546			0.0795069	TRUE	0.27105	TRUE	3	26	1		N	N	N
E9	23-165	FOXL2	UNKNOWN	FAM	NFQ-MGB	0.698849	0.491921	0.992823	31.9581	32.0213	0.089443		-3.54874	0.117731			0.516947	TRUE	0.27105	TRUE	3	26	1		N	N	N
E10	23-166	FOXL2	UNKNOWN	FAM	NFQ-MGB	0.61411	0.412641	0.913946	32.2881	32.3954	0.151845		-3.36226	0.133316			0.70343	TRUE	0.27105	TRUE	3	26	1		N	N	N
E11	23-167	FOXL2	UNKNOWN	FAM	NFQ-MGB	1.04598	0.596977	1.8327	31.7998	31.7907	0.0127938		-4.13054	0.18805			-0.0648594	TRUE	0.27105	TRUE	3	26	1		N	N	N
E12	23-168	FOXL2	UNKNOWN	FAM	NFQ-MGB	1.04657	0.506875	2.1609	31.602	31.5908	0.0158405		-4.13135	0.243098			-0.0656691	TRUE	0.27105	TRUE	3	26	1		N	N	N
F1	23-157	FOXL2	UNKNOWN	FAM	NFQ-MGB	1	0.37884	2.63964	32.5	32.3654	0.190288		-4.06569	0.325459			0	TRUE	0.27105	TRUE	3	26	1		N	N	N
F2	23-158	FOXL2	UNKNOWN	FAM	NFQ-MGB	0.203033	0.0872723	0.472344	32.8344	32.9184	0.118793		-1.76547	0.283109			2.30021	TRUE	0.27105	TRUE	3	27	1		N	N	N
F3	23-159	FOXL2	UNKNOWN	FAM	NFQ-MGB	0.494701	0.205998	1.18802	32.2417	32.0982	0.202941		-3.05031	0.293755			1.01537	TRUE	0.27105	TRUE	3	26	1		N	N	N
F4	23-160	FOXL2	UNKNOWN	FAM	NFQ-MGB	0.41658	0.311977	0.556254	31.8154	31.7671	0.0682226		-2.80235	0.0969524			1.26334	TRUE	0.27105	TRUE	3	26	1		N	N	N
F5	23-161	FOXL2	UNKNOWN	FAM	NFQ-MGB	0.455614	0.227167	0.913792	32.5799	32.4865	0.132021		-2.93157	0.233357			1.13412	TRUE	0.27105	TRUE	3	26	1		N	N	N
F6	23-162	FOXL2	UNKNOWN	FAM	NFQ-MGB	0.308078	0.169126	0.561191	32.5166	32.4432	0.103815		-2.36705	0.201084			1.69863	TRUE	0.27105	TRUE	3	27	1		N	N	N
F7	23-163	FOXL2	UNKNOWN	FAM	NFQ-MGB	0.59432	0.19835	1.78077	31.742	31.8378	0.13538		-3.315	0.367956			0.750689	TRUE	0.27105	TRUE	3	26	1		N	N	N
F8	23-164	FOXL2	UNKNOWN	FAM	NFQ-MGB	0.946381	0.461854	1.93922	31.7018	31.7167	0.021122		-3.98618	0.240546			0.0795069	TRUE	0.27105	TRUE	3	26	1		N	N	N
F9	23-165	FOXL2	UNKNOWN	FAM	NFQ-MGB	0.698849	0.491921	0.992823	32.0846	32.0213	0.089443		-3.54874	0.117731			0.516947	TRUE	0.27105	TRUE	3	26	1		N	N	N
F10	23-166	FOXL2	UNKNOWN	FAM	NFQ-MGB	0.61411	0.412641	0.913946	32.5028	32.3954	0.151845		-3.36226	0.133316			0.70343	TRUE	0.27105	TRUE	3	27	1		N	N	N
F11	23-167	FOXL2	UNKNOWN	FAM	NFQ-MGB	1.04598	0.596977	1.8327	31.7817	31.7907	0.0127938		-4.13054	0.18805			-0.0648594	TRUE	0.27105	TRUE	3	26	1		N	N	N
F12	23-168	FOXL2	UNKNOWN	FAM	NFQ-MGB	1.04657	0.506875	2.1609	31.5796	31.5908	0.0158405		-4.13135	0.243098			-0.0656691	TRUE	0.27105	TRUE	3	26	1		N	N	N
G1	23-157	AMH	UNKNOWN	FAM	NFQ-MGB	1	0.395582	2.52792	36.5917	36.4975	0.133243		0.0664253	0.31096			0	TRUE	0.0534454	TRUE	3	33	1		N	N	N
G2	23-158	AMH	UNKNOWN	FAM	NFQ-MGB	0.47003	0.011169	19.7805	37.0639	35.8395	1.7316		1.1556	1.25392			1.08917	TRUE	0.0534454	TRUE	3	34	1		Y	N	N
G3	23-159	AMH	UNKNOWN	FAM	NFQ-MGB				Undetermined									TRUE	0.0534454	TRUE	3	39	1		N	Y	Y
G4	23-160	AMH	UNKNOWN	FAM	NFQ-MGB	0.475205	0.0795519	2.83865	35.1159	35.7093	0.839153		1.1398	0.599301			1.07338	TRUE	0.0534454	TRUE	3	32	1		Y	N	N
G5	23-161	AMH	UNKNOWN	FAM	NFQ-MGB	1.56432	0.72951	3.35445	34.6987	34.839	0.19841		-0.579113	0.255781			-0.645538	TRUE	0.0534454	TRUE	3	31	1		N	N	N
G6	23-162	AMH	UNKNOWN	FAM	NFQ-MGB	1.30287	0.10565	16.067	35.3162	34.495	1.16147		-0.315273	0.842348			-0.381699	TRUE	0.0534454	TRUE	3	32	1		Y	N	N
G7	23-163	AMH	UNKNOWN	FAM	NFQ-MGB	6.22305	2.03947	18.9885	32.6986	32.5816	0.165464		-2.5712	0.374055			-2.63762	TRUE	0.0534454	TRUE	3	29	1		N	N	N
G8	23-164	AMH	UNKNOWN	FAM	NFQ-MGB	6.94465	0.933782	51.6482	33.6019	32.9734	0.888814		-2.72948	0.672781			-2.7959	TRUE	0.0534454	TRUE	3	30	1		Y	N	N
G9	23-165	AMH	UNKNOWN	FAM	NFQ-MGB	5.57917	4.14717	7.50564	33.1509	33.1565	0.00785752		-2.41363	0.0994557			-2.48005	TRUE	0.0534454	TRUE	3	30	1		N	N	N
G10	23-166	AMH	UNKNOWN	FAM	NFQ-MGB	5.4543	3.53283	8.42084	33.499	33.3767	0.172984		-2.38097	0.145624			-2.44739	TRUE	0.0534454	TRUE	3	30	1		N	N	N
G11	23-167	AMH	UNKNOWN	FAM	NFQ-MGB	8.90013	1.2077	65.5895	32.191	32.8339	0.909112		-3.0874	0.669719			-3.15383	TRUE	0.0534454	TRUE	3	29	1		Y	N	N
G12	23-168	AMH	UNKNOWN	FAM	NFQ-MGB	10.3927	2.34991	45.9625	32.8465	32.4111	0.615687		-3.31107	0.498504			-3.37749	TRUE	0.0534454	TRUE	3	30	1		Y	N	N
H1	23-157	AMH	UNKNOWN	FAM	NFQ-MGB	1	0.395582	2.52792	36.4033	36.4975	0.133243		0.0664253	0.31096			0	TRUE	0.0534454	TRUE	3	33	1		N	N	N
H2	23-158	AMH	UNKNOWN	FAM	NFQ-MGB	0.47003	0.011169	19.7805	34.615	35.8395	1.7316		1.1556	1.25392			1.08917	TRUE	0.0534454	TRUE	3	31	1		Y	N	N
H3		AMH	UNKNOWN	FAM	NFQ-MGB				36.142	36.142								TRUE	0.0534454	TRUE	3	33	1		N	N	N
H4	23-160	AMH	UNKNOWN	FAM	NFQ-MGB	0.475205	0.0795519	2.83865	36.3027	35.7093	0.839153		1.1398	0.599301			1.07338	TRUE	0.0534454	TRUE	3	33	1		Y	N	N
H5	23-161	AMH	UNKNOWN	FAM	NFQ-MGB	1.56432	0.72951	3.35445	34.9793	34.839	0.19841		-0.579113	0.255781			-0.645538	TRUE	0.0534454	TRUE	3	32	1		N	N	N
H6	23-162	AMH	UNKNOWN	FAM	NFQ-MGB	1.30287	0.10565	16.067	33.6737	34.495	1.16147		-0.315273	0.842348			-0.381699	TRUE	0.0534454	TRUE	3	30	1		Y	N	N
H7	23-163	AMH	UNKNOWN	FAM	NFQ-MGB	6.22305	2.03947	18.9885	32.4646	32.5816	0.165464		-2.5712	0.374055			-2.63762	TRUE	0.0534454	TRUE	3	29	1		N	N	N
H8	23-164	AMH	UNKNOWN	FAM	NFQ-MGB	6.94465	0.933782	51.6482	32.3449	32.9734	0.888814		-2.72948	0.672781			-2.7959	TRUE	0.0534454	TRUE	3	29	1		Y	N	N
H9	23-165	AMH	UNKNOWN	FAM	NFQ-MGB	5.57917	4.14717	7.50564	33.162	33.1565	0.00785752		-2.41363	0.0994557			-2.48005	TRUE	0.0534454	TRUE	3	30	1		N	N	N
H10	23-166	AMH	UNKNOWN	FAM	NFQ-MGB	5.4543	3.53283	8.42084	33.2544	33.3767	0.172984		-2.38097	0.145624			-2.44739	TRUE	0.0534454	TRUE	3	30	1		N	N	N
H11	23-167	AMH	UNKNOWN	FAM	NFQ-MGB	8.90013	1.2077	65.5895	33.4767	32.8339	0.909112		-3.0874	0.669719			-3.15383	TRUE	0.0534454	TRUE	3	30	1		Y	N	N
H12	23-168	AMH	UNKNOWN	FAM	NFQ-MGB	10.3927	2.34991	45.9625	31.9757	32.4111	0.615687		-3.31107	0.498504			-3.37749	TRUE	0.0534454	TRUE	3	29	1		Y	N	N
Analysis Type	Singleplex
Endogenous Control	NR5A1
RQ Min/Max Confidence Level	95.0
Reference Sample	23-157
