# Supplementary material for: A conserved NR5A1-responsive enhancer regulates SRY in testis-determination
Source: Nat Commun. 2024 Mar 30;15:2796. doi: 10.1038/s41467-024-47162-2 (PMC10981742; doi:10.1038/s41467-024-47162-2)
Supplement: Supplementary file 53 — Source Data [file 41467_2024_47162_MOESM53_ESM.zip › Source_Data_72.xls]

## Sheet: Results
Block Type	96well
Chemistry	TAQMAN
Experiment File Name	D:\Users\Administrator\Desktop\qPCR_data\Denis\qPCR-116_230408.eds
Experiment Run End Time	2023-04-08 15:25:02 PM UTC
Instrument Type	steponeplus
Passive Reference	ROX
Well	Sample Name	Target Name	Task	Reporter	Quencher	RQ	RQ Min	RQ Max	Cт	Cт Mean	Cт SD	ΔCт	ΔCт Mean	ΔCт SE	HK Control ΔCт Mean	HK Control ΔCт SE	ΔΔCт	Automatic Ct Threshold	Ct Threshold	Automatic Baseline	Baseline Start	Baseline End	Efficiency	Comments	HIGHSD	NOAMP	EXPFAIL
A1	23-180	NR5A1	UNKNOWN	FAM	NFQ-MGB				35.6598	35.5887	0.100508							TRUE	0.253601	TRUE	3	30	1		N	N	N
A2	23-179	NR5A1	UNKNOWN	FAM	NFQ-MGB				34.4815	34.5189	0.0528852							TRUE	0.253601	TRUE	3	29	1		N	N	N
A3	23-178	NR5A1	UNKNOWN	FAM	NFQ-MGB				34.4401	34.726	0.404243							TRUE	0.253601	TRUE	3	29	1		N	N	N
A4	23-177	NR5A1	UNKNOWN	FAM	NFQ-MGB				35.0794	34.7058	0.528323							TRUE	0.253601	TRUE	3	30	1		Y	N	N
A5	23-176	NR5A1	UNKNOWN	FAM	NFQ-MGB				35.9543	35.811	0.202669							TRUE	0.253601	TRUE	3	31	1		N	N	N
A6	23-175	NR5A1	UNKNOWN	FAM	NFQ-MGB				34.0891	34.679	0.834286							TRUE	0.253601	TRUE	3	28	1		Y	N	N
A7	23-174	NR5A1	UNKNOWN	FAM	NFQ-MGB				30.1881	30.1554	0.0461929							TRUE	0.253601	TRUE	3	25	1		N	N	N
A8	23-173	NR5A1	UNKNOWN	FAM	NFQ-MGB				35.6675	35.5649	0.145163							TRUE	0.253601	TRUE	3	30	1		N	N	N
A9	23-172	NR5A1	UNKNOWN	FAM	NFQ-MGB				36.2917	36.6415	0.494762							TRUE	0.253601	TRUE	3	31	1		N	N	N
A10	23-171	NR5A1	UNKNOWN	FAM	NFQ-MGB				34.1994	34.0605	0.196392							TRUE	0.253601	TRUE	3	29	1		N	N	N
A11	23-170	NR5A1	UNKNOWN	FAM	NFQ-MGB				27.5764	31.4604	5.49286							TRUE	0.253601	TRUE	3	22	1		Y	N	N
A12	23-169	NR5A1	UNKNOWN	FAM	NFQ-MGB				34.2813	34.3859	0.147842							TRUE	0.253601	TRUE	3	29	1		N	N	N
B1	23-180	NR5A1	UNKNOWN	FAM	NFQ-MGB				35.5177	35.5887	0.100508							TRUE	0.253601	TRUE	3	30	1		N	N	N
B2	23-179	NR5A1	UNKNOWN	FAM	NFQ-MGB				34.5563	34.5189	0.0528852							TRUE	0.253601	TRUE	3	29	1		N	N	N
B3	23-178	NR5A1	UNKNOWN	FAM	NFQ-MGB				35.0118	34.726	0.404243							TRUE	0.253601	TRUE	3	30	1		N	N	N
B4	23-177	NR5A1	UNKNOWN	FAM	NFQ-MGB				34.3322	34.7058	0.528323							TRUE	0.253601	TRUE	3	28	1		Y	N	N
B5	23-176	NR5A1	UNKNOWN	FAM	NFQ-MGB				35.6677	35.811	0.202669							TRUE	0.253601	TRUE	3	30	1		N	N	N
B6	23-175	NR5A1	UNKNOWN	FAM	NFQ-MGB				35.269	34.679	0.834286							TRUE	0.253601	TRUE	3	30	1		Y	N	N
B7	23-174	NR5A1	UNKNOWN	FAM	NFQ-MGB				30.1228	30.1554	0.0461929							TRUE	0.253601	TRUE	3	25	1		N	N	N
B8	23-173	NR5A1	UNKNOWN	FAM	NFQ-MGB				35.4622	35.5649	0.145163							TRUE	0.253601	TRUE	3	30	1		N	N	N
B9	23-172	NR5A1	UNKNOWN	FAM	NFQ-MGB				36.9914	36.6415	0.494762							TRUE	0.253601	TRUE	3	32	1		N	N	N
B10	23-171	NR5A1	UNKNOWN	FAM	NFQ-MGB				33.9216	34.0605	0.196392							TRUE	0.253601	TRUE	3	28	1		N	N	N
B11	23-170	NR5A1	UNKNOWN	FAM	NFQ-MGB				35.3445	31.4604	5.49286							TRUE	0.253601	TRUE	3	30	1		Y	N	N
B12	23-169	NR5A1	UNKNOWN	FAM	NFQ-MGB				34.4904	34.3859	0.147842							TRUE	0.253601	TRUE	3	29	1		N	N	N
C1	23-180	WNT4	UNKNOWN	FAM	NFQ-MGB	0.727939	0.447087	1.18522	34.9109	34.7638	0.208156		-0.824978	0.163448			0.458111	TRUE	0.775008	TRUE	3	27	1		N	N	N
C2	23-179	WNT4	UNKNOWN	FAM	NFQ-MGB	0.438037	0.339027	0.565961	34.3493	34.4266	0.109385		-0.0922127	0.0859125			1.19088	TRUE	0.775008	TRUE	3	27	1		N	N	N
C3	23-178	WNT4	UNKNOWN	FAM	NFQ-MGB	0.546573	0.147495	2.02544	33.9809	34.3144	0.471583		-0.411573	0.439206			0.871515	TRUE	0.775008	TRUE	3	26	1		N	N	N
C4	23-177	WNT4	UNKNOWN	FAM	NFQ-MGB	0.773679	0.253096	2.36502	33.7644	33.7929	0.0402506		-0.912895	0.374664			0.370193	TRUE	0.775008	TRUE	3	26	1		N	N	N
C5	23-176	WNT4	UNKNOWN	FAM	NFQ-MGB	0.884664	0.479778	1.63123	34.8516	34.7047	0.207635		-1.10629	0.205167			0.176798	TRUE	0.775008	TRUE	3	27	1		N	N	N
C6	23-175	WNT4	UNKNOWN	FAM	NFQ-MGB	1	0.165462	6.04368	33.5219	33.3959	0.178058		-1.28309	0.603216			0	TRUE	0.775008	TRUE	3	26	1		N	N	N
C7	23-174	WNT4	UNKNOWN	FAM	NFQ-MGB	0.102391	0.0652004	0.160797	32.3079	32.1602	0.208976		2.00474	0.151335			3.28783	TRUE	0.775008	TRUE	3	25	1		N	N	N
C8	23-173	WNT4	UNKNOWN	FAM	NFQ-MGB	1.913	1.05995	3.45261	33.5152	33.3459	0.239418		-2.21893	0.197982			-0.935839	TRUE	0.775008	TRUE	3	26	1		N	N	N
C9	23-172	WNT4	UNKNOWN	FAM	NFQ-MGB	1.79046	0.572347	5.60104	34.6725	34.5181	0.21836		-2.12342	0.382407			-0.840328	TRUE	0.775008	TRUE	3	27	1		N	N	N
C10	23-171	WNT4	UNKNOWN	FAM	NFQ-MGB	1.82705	0.514216	6.49165	32.3097	31.9079	0.568203		-2.1526	0.425103			-0.869515	TRUE	0.775008	TRUE	3	25	1		Y	N	N
C11	23-170	WNT4	UNKNOWN	FAM	NFQ-MGB	0.166052	1.51469e-06	18203.9	32.5326	32.7676	0.332406		1.30721	3.89115			2.59029	TRUE	0.775008	TRUE	3	25	1		N	N	N
C12	23-169	WNT4	UNKNOWN	FAM	NFQ-MGB	2.004	1.45439	2.76131	32.0749	32.0999	0.0353413		-2.28597	0.107485			-1.00288	TRUE	0.775008	TRUE	3	24	1		N	N	N
D1	23-180	WNT4	UNKNOWN	FAM	NFQ-MGB	0.727939	0.447087	1.18522	34.6166	34.7638	0.208156		-0.824978	0.163448			0.458111	TRUE	0.775008	TRUE	3	27	1		N	N	N
D2	23-179	WNT4	UNKNOWN	FAM	NFQ-MGB	0.438037	0.339027	0.565961	34.504	34.4266	0.109385		-0.0922127	0.0859125			1.19088	TRUE	0.775008	TRUE	3	27	1		N	N	N
D3	23-178	WNT4	UNKNOWN	FAM	NFQ-MGB	0.546573	0.147495	2.02544	34.6478	34.3144	0.471583		-0.411573	0.439206			0.871515	TRUE	0.775008	TRUE	3	27	1		N	N	N
D4	23-177	WNT4	UNKNOWN	FAM	NFQ-MGB	0.773679	0.253096	2.36502	33.8213	33.7929	0.0402506		-0.912895	0.374664			0.370193	TRUE	0.775008	TRUE	3	26	1		N	N	N
D5	23-176	WNT4	UNKNOWN	FAM	NFQ-MGB	0.884664	0.479778	1.63123	34.5579	34.7047	0.207635		-1.10629	0.205167			0.176798	TRUE	0.775008	TRUE	3	27	1		N	N	N
D6	23-175	WNT4	UNKNOWN	FAM	NFQ-MGB	1	0.165462	6.04368	33.27	33.3959	0.178058		-1.28309	0.603216			0	TRUE	0.775008	TRUE	3	25	1		N	N	N
D7	23-174	WNT4	UNKNOWN	FAM	NFQ-MGB	0.102391	0.0652004	0.160797	32.0124	32.1602	0.208976		2.00474	0.151335			3.28783	TRUE	0.775008	TRUE	3	24	1		N	N	N
D8	23-173	WNT4	UNKNOWN	FAM	NFQ-MGB	1.913	1.05995	3.45261	33.1766	33.3459	0.239418		-2.21893	0.197982			-0.935839	TRUE	0.775008	TRUE	3	25	1		N	N	N
D9	23-172	WNT4	UNKNOWN	FAM	NFQ-MGB	1.79046	0.572347	5.60104	34.3637	34.5181	0.21836		-2.12342	0.382407			-0.840328	TRUE	0.775008	TRUE	3	27	1		N	N	N
D10	23-171	WNT4	UNKNOWN	FAM	NFQ-MGB	1.82705	0.514216	6.49165	31.5061	31.9079	0.568203		-2.1526	0.425103			-0.869515	TRUE	0.775008	TRUE	3	24	1		Y	N	N
D11	23-170	WNT4	UNKNOWN	FAM	NFQ-MGB	0.166052	1.51469e-06	18203.9	33.0027	32.7676	0.332406		1.30721	3.89115			2.59029	TRUE	0.775008	TRUE	3	25	1		N	N	N
D12	23-169	WNT4	UNKNOWN	FAM	NFQ-MGB	2.004	1.45439	2.76131	32.1249	32.0999	0.0353413		-2.28597	0.107485			-1.00288	TRUE	0.775008	TRUE	3	25	1		N	N	N
E1	23-180	FOXL2	UNKNOWN	FAM	NFQ-MGB	2.18482	1.74015	2.74312	31.8949	31.9226	0.0392728		-3.6661	0.0763026			-1.12752	TRUE	0.264986	TRUE	3	26	1		N	N	N
E2	23-179	FOXL2	UNKNOWN	FAM	NFQ-MGB	1.19964	1.06757	1.34805	31.7291	31.7177	0.0161911		-2.80118	0.0391088			-0.262601	TRUE	0.264986	TRUE	3	26	1		N	N	N
E3	23-178	FOXL2	UNKNOWN	FAM	NFQ-MGB	2.38834	1.01438	5.62332	30.9042	30.9314	0.0383745		-3.79459	0.287128			-1.25601	TRUE	0.264986	TRUE	3	25	1		N	N	N
E4	23-177	FOXL2	UNKNOWN	FAM	NFQ-MGB	2.3005	0.708359	7.4712	30.8371	30.9653	0.181295		-3.74053	0.394964			-1.20195	TRUE	0.264986	TRUE	3	25	1		N	N	N
E5	23-176	FOXL2	UNKNOWN	FAM	NFQ-MGB	2.12507	1.35979	3.32104	32.2282	32.1849	0.0612175		-3.62609	0.149704			-1.08751	TRUE	0.264986	TRUE	3	26	1		N	N	N
E6	23-175	FOXL2	UNKNOWN	FAM	NFQ-MGB	1	0.170095	5.87908	32.2095	32.1405	0.0976512		-2.53858	0.593957			0	TRUE	0.264986	TRUE	3	26	1		N	N	N
E7	23-174	FOXL2	UNKNOWN	FAM	NFQ-MGB	0.0772992	0.0641001	0.0932162	31.3639	31.3102	0.0758239		1.15482	0.0627815			3.6934	TRUE	0.264986	TRUE	3	25	1		N	N	N
E8	23-173	FOXL2	UNKNOWN	FAM	NFQ-MGB	2.72194	1.9916	3.72011	31.5607	31.5816	0.0295513		-3.98322	0.104751			-1.44464	TRUE	0.264986	TRUE	3	26	1		N	N	N
E9	23-172	FOXL2	UNKNOWN	FAM	NFQ-MGB	2.90262	0.994907	8.46833	32.485	32.5656	0.113997		-4.07594	0.359016			-1.53736	TRUE	0.264986	TRUE	3	27	1		N	N	N
E10	23-171	FOXL2	UNKNOWN	FAM	NFQ-MGB	0.589976	0.283954	1.2258	32.0811	32.2832	0.285787		-1.77731	0.245198			0.761272	TRUE	0.264986	TRUE	3	26	1		N	N	N
E11	23-170	FOXL2	UNKNOWN	FAM	NFQ-MGB	0.0926345	8.62325e-07	9951.19	32.4022	32.3541	0.0679636		0.893726	3.88434			3.43231	TRUE	0.264986	TRUE	3	27	1		N	N	N
E12	23-169	FOXL2	UNKNOWN	FAM	NFQ-MGB	0.810435	0.52347	1.25471	32.2532	32.1505	0.145263		-2.23535	0.146558			0.303232	TRUE	0.264986	TRUE	3	26	1		N	N	N
F1	23-180	FOXL2	UNKNOWN	FAM	NFQ-MGB	2.18482	1.74015	2.74312	31.9504	31.9226	0.0392728		-3.6661	0.0763026			-1.12752	TRUE	0.264986	TRUE	3	26	1		N	N	N
F2	23-179	FOXL2	UNKNOWN	FAM	NFQ-MGB	1.19964	1.06757	1.34805	31.7062	31.7177	0.0161911		-2.80118	0.0391088			-0.262601	TRUE	0.264986	TRUE	3	26	1		N	N	N
F3	23-178	FOXL2	UNKNOWN	FAM	NFQ-MGB	2.38834	1.01438	5.62332	30.9585	30.9314	0.0383745		-3.79459	0.287128			-1.25601	TRUE	0.264986	TRUE	3	25	1		N	N	N
F4	23-177	FOXL2	UNKNOWN	FAM	NFQ-MGB	2.3005	0.708359	7.4712	31.0934	30.9653	0.181295		-3.74053	0.394964			-1.20195	TRUE	0.264986	TRUE	3	25	1		N	N	N
F5	23-176	FOXL2	UNKNOWN	FAM	NFQ-MGB	2.12507	1.35979	3.32104	32.1417	32.1849	0.0612175		-3.62609	0.149704			-1.08751	TRUE	0.264986	TRUE	3	26	1		N	N	N
F6	23-175	FOXL2	UNKNOWN	FAM	NFQ-MGB	1	0.170095	5.87908	32.0714	32.1405	0.0976512		-2.53858	0.593957			0	TRUE	0.264986	TRUE	3	26	1		N	N	N
F7	23-174	FOXL2	UNKNOWN	FAM	NFQ-MGB	0.0772992	0.0641001	0.0932162	31.2566	31.3102	0.0758239		1.15482	0.0627815			3.6934	TRUE	0.264986	TRUE	3	25	1		N	N	N
F8	23-173	FOXL2	UNKNOWN	FAM	NFQ-MGB	2.72194	1.9916	3.72011	31.6025	31.5816	0.0295513		-3.98322	0.104751			-1.44464	TRUE	0.264986	TRUE	3	26	1		N	N	N
F9	23-172	FOXL2	UNKNOWN	FAM	NFQ-MGB	2.90262	0.994907	8.46833	32.6462	32.5656	0.113997		-4.07594	0.359016			-1.53736	TRUE	0.264986	TRUE	3	27	1		N	N	N
F10	23-171	FOXL2	UNKNOWN	FAM	NFQ-MGB	0.589976	0.283954	1.2258	32.4853	32.2832	0.285787		-1.77731	0.245198			0.761272	TRUE	0.264986	TRUE	3	26	1		N	N	N
F11	23-170	FOXL2	UNKNOWN	FAM	NFQ-MGB	0.0926345	8.62325e-07	9951.19	32.3061	32.3541	0.0679636		0.893726	3.88434			3.43231	TRUE	0.264986	TRUE	3	26	1		N	N	N
F12	23-169	FOXL2	UNKNOWN	FAM	NFQ-MGB	0.810435	0.52347	1.25471	32.0478	32.1505	0.145263		-2.23535	0.146558			0.303232	TRUE	0.264986	TRUE	3	26	1		N	N	N
G1	23-180	AMH	UNKNOWN	FAM	NFQ-MGB	1.88102	0.416475	8.49563	32.5418	33.0423	0.707857		-2.54639	0.505551			-0.911512	TRUE	0.0453875	TRUE	3	29	1		Y	N	N
G2	23-179	AMH	UNKNOWN	FAM	NFQ-MGB	0.854806	0.476412	1.53374	32.9179	33.1103	0.272116		-1.40854	0.196015			0.226332	TRUE	0.0453875	TRUE	3	30	1		N	N	N
G3	23-178	AMH	UNKNOWN	FAM	NFQ-MGB	1.50269	0.606807	3.72124	32.6072	32.5035	0.146577		-2.22242	0.304053			-0.587547	TRUE	0.0453875	TRUE	3	29	1		N	N	N
G4	23-177	AMH	UNKNOWN	FAM	NFQ-MGB	1.36339	0.136153	13.6525	33.2999	32.6237	0.956271		-2.08207	0.772522			-0.447197	TRUE	0.0453875	TRUE	3	30	1		Y	N	N
G5	23-176	AMH	UNKNOWN	FAM	NFQ-MGB				Undetermined	36.3735								TRUE	0.0453875	TRUE	3	39	1		N	Y	Y
G6	23-175	AMH	UNKNOWN	FAM	NFQ-MGB	1	0.0717084	13.9454	33.7019	33.0442	0.930254		-1.63488	0.883574			0	TRUE	0.0453875	TRUE	3	31	1		Y	N	N
G7	23-174	AMH	UNKNOWN	FAM	NFQ-MGB				Undetermined	35.5274								TRUE	0.0453875	TRUE	3	39	1		N	Y	Y
G8	23-173	AMH	UNKNOWN	FAM	NFQ-MGB	0.208915	0.153577	0.284193	36.1785	36.189	0.0148546		0.624136	0.103182			2.25901	TRUE	0.0453875	TRUE	3	33	1		N	N	N
G9	23-172	AMH	UNKNOWN	FAM	NFQ-MGB	0.31807	0.0615755	1.64299	36.2341	36.6592	0.60122		0.0177097	0.55057			1.65259	TRUE	0.0453875	TRUE	3	33	1		Y	N	N
G10	23-171	AMH	UNKNOWN	FAM	NFQ-MGB	0.0892691	0.00499451	1.59555	34.9546	35.9113	1.35306		1.85082	0.966786			3.48569	TRUE	0.0453875	TRUE	3	32	1		Y	N	N
G11	23-170	AMH	UNKNOWN	FAM	NFQ-MGB				Undetermined									TRUE	0.0453875	TRUE	3	39	1		N	Y	Y
G12	23-169	AMH	UNKNOWN	FAM	NFQ-MGB	0.0932156	0.0167807	0.517808	36.7396	36.1743	0.799536		1.78841	0.574941			3.42328	TRUE	0.0453875	TRUE	3	34	1		Y	N	N
H1	23-180	AMH	UNKNOWN	FAM	NFQ-MGB	1.88102	0.416475	8.49563	33.5429	33.0423	0.707857		-2.54639	0.505551			-0.911512	TRUE	0.0453875	TRUE	3	30	1		Y	N	N
H2	23-179	AMH	UNKNOWN	FAM	NFQ-MGB	0.854806	0.476412	1.53374	33.3027	33.1103	0.272116		-1.40854	0.196015			0.226332	TRUE	0.0453875	TRUE	3	30	1		N	N	N
H3	23-178	AMH	UNKNOWN	FAM	NFQ-MGB	1.50269	0.606807	3.72124	32.3999	32.5035	0.146577		-2.22242	0.304053			-0.587547	TRUE	0.0453875	TRUE	3	29	1		N	N	N
H4	23-177	AMH	UNKNOWN	FAM	NFQ-MGB	1.36339	0.136153	13.6525	31.9475	32.6237	0.956271		-2.08207	0.772522			-0.447197	TRUE	0.0453875	TRUE	3	29	1		Y	N	N
H5	23-176	AMH	UNKNOWN	FAM	NFQ-MGB	0.218046			36.3735	36.3735			0.562418				2.19729	TRUE	0.0453875	TRUE	3	33	1		N	N	N
H6	23-175	AMH	UNKNOWN	FAM	NFQ-MGB	1	0.0717084	13.9454	32.3864	33.0442	0.930254		-1.63488	0.883574			0	TRUE	0.0453875	TRUE	3	29	1		Y	N	N
H7	23-174	AMH	UNKNOWN	FAM	NFQ-MGB	0.00777543			35.5274	35.5274			5.37199				7.00686	TRUE	0.0453875	TRUE	3	32	1		N	N	N
H8	23-173	AMH	UNKNOWN	FAM	NFQ-MGB	0.208915	0.153577	0.284193	36.1995	36.189	0.0148546		0.624136	0.103182			2.25901	TRUE	0.0453875	TRUE	3	33	1		N	N	N
H9	23-172	AMH	UNKNOWN	FAM	NFQ-MGB	0.31807	0.0615755	1.64299	37.0843	36.6592	0.60122		0.0177097	0.55057			1.65259	TRUE	0.0453875	TRUE	3	34	1		Y	N	N
H10	23-171	AMH	UNKNOWN	FAM	NFQ-MGB	0.0892691	0.00499451	1.59555	36.8681	35.9113	1.35306		1.85082	0.966786			3.48569	TRUE	0.0453875	TRUE	3	34	1		Y	N	N
H11	23-170	AMH	UNKNOWN	FAM	NFQ-MGB				Undetermined									TRUE	0.0453875	TRUE	3	39	1		N	N	Y
H12	23-169	AMH	UNKNOWN	FAM	NFQ-MGB	0.0932156	0.0167807	0.517808	35.6089	36.1743	0.799536		1.78841	0.574941			3.42328	TRUE	0.0453875	TRUE	3	32	1		Y	N	N
Analysis Type	Singleplex
Endogenous Control	NR5A1
RQ Min/Max Confidence Level	95.0
Reference Sample	23-175
