# Supplementary material for: A conserved NR5A1-responsive enhancer regulates SRY in testis-determination
Source: Nat Commun. 2024 Mar 30;15:2796. doi: 10.1038/s41467-024-47162-2 (PMC10981742; doi:10.1038/s41467-024-47162-2)
Supplement: Supplementary file 53 — Source Data [file 41467_2024_47162_MOESM53_ESM.zip › Source_Data_73.xls]

## Sheet: Results
Block Type	96well
Chemistry	TAQMAN
Experiment File Name	D:\Users\Administrator\Desktop\qPCR_data\Somboon\Denis\Diff26\20231127_qPCR Denis diff26 freezer Marker_RPL19.eds
Experiment Run End Time	2023-11-27 12:35:01 PM UTC
Instrument Type	steponeplus
Passive Reference	ROX
Well	Sample Name	Target Name	Task	Reporter	Quencher	RQ	RQ Min	RQ Max	Cт	Cт Mean	Cт SD	ΔCт	ΔCт Mean	ΔCт SE	HK Control ΔCт Mean	HK Control ΔCт SE	ΔΔCт	Automatic Ct Threshold	Ct Threshold	Automatic Baseline	Baseline Start	Baseline End	Efficiency	Comments	HIGHSD	NOISE
A1	M1-36h-45-1	RPL19	UNKNOWN	FAM	NFQ-MGB				22.1506	22.0322	0.167396							TRUE	0.615503	TRUE	3	14	1		N	N
A2	M1-36h-45-1	RPL19	UNKNOWN	FAM	NFQ-MGB				21.9138	22.0322	0.167396							TRUE	0.615503	TRUE	3	14	1		N	N
A3	M1-36h-45-2	RPL19	UNKNOWN	FAM	NFQ-MGB				21.6718	21.6413	0.0430329							TRUE	0.615503	TRUE	3	13	1		N	N
A4	M1-36h-45-2	RPL19	UNKNOWN	FAM	NFQ-MGB				21.6109	21.6413	0.0430329							TRUE	0.615503	TRUE	3	14	1		N	N
A5	M1-36h-45-3	RPL19	UNKNOWN	FAM	NFQ-MGB				21.6009	21.6439	0.0608007							TRUE	0.615503	TRUE	3	13	1		N	N
A6	M1-36h-45-3	RPL19	UNKNOWN	FAM	NFQ-MGB				21.6869	21.6439	0.0608007							TRUE	0.615503	TRUE	3	14	1		N	N
A7	M1-36h-82-1	RPL19	UNKNOWN	FAM	NFQ-MGB				21.952	21.9585	0.009128							TRUE	0.615503	TRUE	3	13	1		N	N
A8	M1-36h-82-1	RPL19	UNKNOWN	FAM	NFQ-MGB				21.9649	21.9585	0.009128							TRUE	0.615503	TRUE	3	15	1		N	N
A9	M1-36h-82-2	RPL19	UNKNOWN	FAM	NFQ-MGB				21.6651	21.7703	0.148775							TRUE	0.615503	TRUE	3	14	1		N	N
A10	M1-36h-82-2	RPL19	UNKNOWN	FAM	NFQ-MGB				21.8755	21.7703	0.148775							TRUE	0.615503	TRUE	3	14	1		N	N
A11	M1-36h-82-3	RPL19	UNKNOWN	FAM	NFQ-MGB				22.0178	22.1782	0.226898							TRUE	0.615503	TRUE	3	14	1		N	N
A12	M1-36h-82-3	RPL19	UNKNOWN	FAM	NFQ-MGB				22.3387	22.1782	0.226898							TRUE	0.615503	TRUE	3	15	1		N	N
B1	M1-36h-45-4	RPL19	UNKNOWN	FAM	NFQ-MGB				22.2463	22.105	0.199945							TRUE	0.615503	TRUE	3	15	1		N	N
B2	M1-36h-45-4	RPL19	UNKNOWN	FAM	NFQ-MGB				21.9636	22.105	0.199945							TRUE	0.615503	TRUE	3	14	1		N	N
B3	M1-36h-45-5	RPL19	UNKNOWN	FAM	NFQ-MGB				21.39	21.109	0.397421							TRUE	0.615503	TRUE	3	14	1		N	N
B4	M1-36h-45-5	RPL19	UNKNOWN	FAM	NFQ-MGB				20.828	21.109	0.397421							TRUE	0.615503	TRUE	3	14	1		N	Y
B5	M1-36h-45-6	RPL19	UNKNOWN	FAM	NFQ-MGB				21.6977	21.7715	0.104276							TRUE	0.615503	TRUE	3	14	1		N	N
B6	M1-36h-45-6	RPL19	UNKNOWN	FAM	NFQ-MGB				21.8452	21.7715	0.104276							TRUE	0.615503	TRUE	3	14	1		N	N
B7	M1-36h-82-4	RPL19	UNKNOWN	FAM	NFQ-MGB				21.9363	21.9141	0.0314153							TRUE	0.615503	TRUE	3	13	1		N	N
B8	M1-36h-82-4	RPL19	UNKNOWN	FAM	NFQ-MGB				21.8919	21.9141	0.0314153							TRUE	0.615503	TRUE	3	14	1		N	N
B9	M1-36h-82-5	RPL19	UNKNOWN	FAM	NFQ-MGB				22.0288	22.0029	0.0366887							TRUE	0.615503	TRUE	3	14	1		N	N
B10	M1-36h-82-5	RPL19	UNKNOWN	FAM	NFQ-MGB				21.9769	22.0029	0.0366887							TRUE	0.615503	TRUE	3	14	1		N	N
B11	M1-36h-82-6	RPL19	UNKNOWN	FAM	NFQ-MGB				21.9668	22.0515	0.119835							TRUE	0.615503	TRUE	3	14	1		N	N
B12	M1-36h-82-6	RPL19	UNKNOWN	FAM	NFQ-MGB				22.1363	22.0515	0.119835							TRUE	0.615503	TRUE	3	14	1		N	N
C1	M2-6h-45-1	RPL19	UNKNOWN	FAM	NFQ-MGB				22.0583	21.9569	0.143346							TRUE	0.615503	TRUE	3	14	1		N	N
C2	M2-6h-45-1	RPL19	UNKNOWN	FAM	NFQ-MGB				21.8556	21.9569	0.143346							TRUE	0.615503	TRUE	3	14	1		N	N
C3	M2-6h-45-2	RPL19	UNKNOWN	FAM	NFQ-MGB				21.6376	21.8019	0.232239							TRUE	0.615503	TRUE	3	14	1		N	N
C4	M2-6h-45-2	RPL19	UNKNOWN	FAM	NFQ-MGB				21.9661	21.8019	0.232239							TRUE	0.615503	TRUE	3	14	1		N	N
C5	M2-6h-45-3	RPL19	UNKNOWN	FAM	NFQ-MGB				21.3224	21.4361	0.160778							TRUE	0.615503	TRUE	3	13	1		N	N
C6	M2-6h-45-3	RPL19	UNKNOWN	FAM	NFQ-MGB				21.5498	21.4361	0.160778							TRUE	0.615503	TRUE	3	14	1		N	N
C7	M2-6h-82-1	RPL19	UNKNOWN	FAM	NFQ-MGB				21.7351	21.8057	0.0998199							TRUE	0.615503	TRUE	3	14	1		N	N
C8	M2-6h-82-1	RPL19	UNKNOWN	FAM	NFQ-MGB				21.8763	21.8057	0.0998199							TRUE	0.615503	TRUE	3	14	1		N	N
C9	M2-6h-82-2	RPL19	UNKNOWN	FAM	NFQ-MGB				21.9238	21.9237	0.000142962							TRUE	0.615503	TRUE	3	14	1		N	N
C10	M2-6h-82-2	RPL19	UNKNOWN	FAM	NFQ-MGB				21.9236	21.9237	0.000142962							TRUE	0.615503	TRUE	3	14	1		N	N
C11	M2-6h-82-3	RPL19	UNKNOWN	FAM	NFQ-MGB				21.6212	21.7436	0.173091							TRUE	0.615503	TRUE	3	14	1		N	N
C12	M2-6h-82-3	RPL19	UNKNOWN	FAM	NFQ-MGB				21.866	21.7436	0.173091							TRUE	0.615503	TRUE	3	14	1		N	N
D1	M2-12h-45-1	RPL19	UNKNOWN	FAM	NFQ-MGB				22.1855	22.1591	0.0373252							TRUE	0.615503	TRUE	3	14	1		N	N
D2	M2-12h-45-1	RPL19	UNKNOWN	FAM	NFQ-MGB				22.1327	22.1591	0.0373252							TRUE	0.615503	TRUE	3	13	1		N	N
D3	M2-12h-45-2	RPL19	UNKNOWN	FAM	NFQ-MGB				21.4212	21.3304	0.128518							TRUE	0.615503	TRUE	3	13	1		N	N
D4	M2-12h-45-2	RPL19	UNKNOWN	FAM	NFQ-MGB				21.2395	21.3304	0.128518							TRUE	0.615503	TRUE	3	13	1		N	N
D5	M2-12h-45-3	RPL19	UNKNOWN	FAM	NFQ-MGB				21.2315	21.4486	0.306911							TRUE	0.615503	TRUE	3	13	1		N	N
D6	M2-12h-45-3	RPL19	UNKNOWN	FAM	NFQ-MGB				21.6656	21.4486	0.306911							TRUE	0.615503	TRUE	3	14	1		N	N
D7	M2-12h-82-1	RPL19	UNKNOWN	FAM	NFQ-MGB				21.9877	22.0357	0.0678652							TRUE	0.615503	TRUE	3	15	1		N	N
D8	M2-12h-82-1	RPL19	UNKNOWN	FAM	NFQ-MGB				22.0837	22.0357	0.0678652							TRUE	0.615503	TRUE	3	14	1		N	N
D9	M2-12h-82-2	RPL19	UNKNOWN	FAM	NFQ-MGB				22.0696	21.6608	0.578116							TRUE	0.615503	TRUE	3	14	1		Y	N
D10	M2-12h-82-2	RPL19	UNKNOWN	FAM	NFQ-MGB				21.2521	21.6608	0.578116							TRUE	0.615503	TRUE	3	14	1		Y	N
D11	M2-12h-82-3	RPL19	UNKNOWN	FAM	NFQ-MGB				22.2908	22.3148	0.0339724							TRUE	0.615503	TRUE	3	14	1		N	N
D12	M2-12h-82-3	RPL19	UNKNOWN	FAM	NFQ-MGB				22.3388	22.3148	0.0339724							TRUE	0.615503	TRUE	3	15	1		N	N
E1	M2-36h-45-1	RPL19	UNKNOWN	FAM	NFQ-MGB				22.1659	22.0694	0.13653							TRUE	0.615503	TRUE	3	14	1		N	N
E2	M2-36h-45-1	RPL19	UNKNOWN	FAM	NFQ-MGB				21.9729	22.0694	0.13653							TRUE	0.615503	TRUE	3	14	1		N	N
E3	M2-36h-45-2	RPL19	UNKNOWN	FAM	NFQ-MGB				21.7282	21.6165	0.157842							TRUE	0.615503	TRUE	3	13	1		N	N
E4	M2-36h-45-2	RPL19	UNKNOWN	FAM	NFQ-MGB				21.5049	21.6165	0.157842							TRUE	0.615503	TRUE	3	14	1		N	N
E5	M2-36h-45-3	RPL19	UNKNOWN	FAM	NFQ-MGB				22.3662	22.3808	0.0207174							TRUE	0.615503	TRUE	3	15	1		N	N
E6	M2-36h-45-3	RPL19	UNKNOWN	FAM	NFQ-MGB				22.3955	22.3808	0.0207174							TRUE	0.615503	TRUE	3	14	1		N	N
E7	M2-36h-82-1	RPL19	UNKNOWN	FAM	NFQ-MGB				22.2445	22.222	0.0318441							TRUE	0.615503	TRUE	3	15	1		N	N
E8	M2-36h-82-1	RPL19	UNKNOWN	FAM	NFQ-MGB				22.1995	22.222	0.0318441							TRUE	0.615503	TRUE	3	15	1		N	N
E9	M2-36h-82-2	RPL19	UNKNOWN	FAM	NFQ-MGB				21.8444	21.9062	0.0873512							TRUE	0.615503	TRUE	3	14	1		N	N
E10	M2-36h-82-2	RPL19	UNKNOWN	FAM	NFQ-MGB				21.9679	21.9062	0.0873512							TRUE	0.615503	TRUE	3	14	1		N	N
E11	M2-36h-82-3	RPL19	UNKNOWN	FAM	NFQ-MGB				21.9782	22.0755	0.137558							TRUE	0.615503	TRUE	3	14	1		N	N
E12	M2-36h-82-3	RPL19	UNKNOWN	FAM	NFQ-MGB				22.1727	22.0755	0.137558							TRUE	0.615503	TRUE	3	14	1		N	N
F1	M2-48h-45-1	RPL19	UNKNOWN	FAM	NFQ-MGB				21.7887	21.7925	0.00530713							TRUE	0.615503	TRUE	3	14	1		N	N
F2	M2-48h-45-1	RPL19	UNKNOWN	FAM	NFQ-MGB				21.7963	21.7925	0.00530713							TRUE	0.615503	TRUE	3	13	1		N	N
F3	M2-48h-45-2	RPL19	UNKNOWN	FAM	NFQ-MGB				21.9345	21.8777	0.0803029							TRUE	0.615503	TRUE	3	14	1		N	N
F4	M2-48h-45-2	RPL19	UNKNOWN	FAM	NFQ-MGB				21.821	21.8777	0.0803029							TRUE	0.615503	TRUE	3	14	1		N	N
F5	M2-48h-45-3	RPL19	UNKNOWN	FAM	NFQ-MGB				21.4392	21.503	0.0901457							TRUE	0.615503	TRUE	3	14	1		N	N
F6	M2-48h-45-3	RPL19	UNKNOWN	FAM	NFQ-MGB				21.5667	21.503	0.0901457							TRUE	0.615503	TRUE	3	13	1		N	N
F7	M2-48h-82-1	RPL19	UNKNOWN	FAM	NFQ-MGB				21.6747	21.7337	0.0835168							TRUE	0.615503	TRUE	3	13	1		N	N
F8	M2-48h-82-1	RPL19	UNKNOWN	FAM	NFQ-MGB				21.7928	21.7337	0.0835168							TRUE	0.615503	TRUE	3	14	1		N	N
F9	M2-48h-82-2	RPL19	UNKNOWN	FAM	NFQ-MGB				22.09	22.0723	0.0250238							TRUE	0.615503	TRUE	3	14	1		N	N
F10	M2-48h-82-2	RPL19	UNKNOWN	FAM	NFQ-MGB				22.0546	22.0723	0.0250238							TRUE	0.615503	TRUE	3	14	1		N	N
F11	M2-48h-82-3	RPL19	UNKNOWN	FAM	NFQ-MGB				22.0004	22.0617	0.0866283							TRUE	0.615503	TRUE	3	14	1		N	N
F12	M2-48h-82-3	RPL19	UNKNOWN	FAM	NFQ-MGB				22.1229	22.0617	0.0866283							TRUE	0.615503	TRUE	3	15	1		N	N
G1	M3-24h-45-1	RPL19	UNKNOWN	FAM	NFQ-MGB				21.9756	21.9795	0.00548111							TRUE	0.615503	TRUE	3	14	1		N	N
G2	M3-24h-45-1	RPL19	UNKNOWN	FAM	NFQ-MGB				21.9834	21.9795	0.00548111							TRUE	0.615503	TRUE	3	15	1		N	N
G3	M3-24h-45-2	RPL19	UNKNOWN	FAM	NFQ-MGB				21.5695	21.5104	0.0835344							TRUE	0.615503	TRUE	3	14	1		N	N
G4	M3-24h-45-2	RPL19	UNKNOWN	FAM	NFQ-MGB				21.4514	21.5104	0.0835344							TRUE	0.615503	TRUE	3	13	1		N	N
G5	M3-24h-45-3	RPL19	UNKNOWN	FAM	NFQ-MGB				21.725	21.7766	0.0729323							TRUE	0.615503	TRUE	3	14	1		N	N
G6	M3-24h-45-3	RPL19	UNKNOWN	FAM	NFQ-MGB				21.8282	21.7766	0.0729323							TRUE	0.615503	TRUE	3	14	1		N	N
G7	M3-24h-82-1	RPL19	UNKNOWN	FAM	NFQ-MGB				22.3846	22.4121	0.0389841							TRUE	0.615503	TRUE	3	14	1		N	N
G8	M3-24h-82-1	RPL19	UNKNOWN	FAM	NFQ-MGB				22.4397	22.4121	0.0389841							TRUE	0.615503	TRUE	3	14	1		N	N
G9	M3-24h-82-2	RPL19	UNKNOWN	FAM	NFQ-MGB				22.8248	22.4693	0.502815							TRUE	0.615503	TRUE	3	15	1		Y	N
G10	M3-24h-82-2	RPL19	UNKNOWN	FAM	NFQ-MGB				22.1137	22.4693	0.502815							TRUE	0.615503	TRUE	3	14	1		Y	N
G11	M3-24h-82-3	RPL19	UNKNOWN	FAM	NFQ-MGB				22.4618	22.4989	0.052544							TRUE	0.615503	TRUE	3	14	1		N	N
G12	M3-24h-82-3	RPL19	UNKNOWN	FAM	NFQ-MGB				22.5361	22.4989	0.052544							TRUE	0.615503	TRUE	3	14	1		N	N
H1	M3-48h-45-1	RPL19	UNKNOWN	FAM	NFQ-MGB				22.6852	22.6056	0.112531							TRUE	0.615503	TRUE	3	15	1		N	N
H2	M3-48h-45-1	RPL19	UNKNOWN	FAM	NFQ-MGB				22.5261	22.6056	0.112531							TRUE	0.615503	TRUE	3	14	1		N	N
H3	M3-48h-45-2	RPL19	UNKNOWN	FAM	NFQ-MGB				21.954	21.9659	0.0168331							TRUE	0.615503	TRUE	3	13	1		N	N
H4	M3-48h-45-2	RPL19	UNKNOWN	FAM	NFQ-MGB				21.9778	21.9659	0.0168331							TRUE	0.615503	TRUE	3	14	1		N	N
H5	M3-48h-45-3	RPL19	UNKNOWN	FAM	NFQ-MGB				22.1019	22.1356	0.0476994							TRUE	0.615503	TRUE	3	14	1		N	N
H6	M3-48h-45-3	RPL19	UNKNOWN	FAM	NFQ-MGB				22.1693	22.1356	0.0476994							TRUE	0.615503	TRUE	3	14	1		N	N
H7	M3-48h-82-1	RPL19	UNKNOWN	FAM	NFQ-MGB				22.4381	22.4378	0.000430235							TRUE	0.615503	TRUE	3	15	1		N	N
H8	M3-48h-82-1	RPL19	UNKNOWN	FAM	NFQ-MGB				22.4375	22.4378	0.000430235							TRUE	0.615503	TRUE	3	15	1		N	N
H9	M3-48h-82-2	RPL19	UNKNOWN	FAM	NFQ-MGB				22.3151	22.294	0.029929							TRUE	0.615503	TRUE	3	14	1		N	N
H10	M3-48h-82-2	RPL19	UNKNOWN	FAM	NFQ-MGB				22.2728	22.294	0.029929							TRUE	0.615503	TRUE	3	15	1		N	N
H11	M3-48h-82-3	RPL19	UNKNOWN	FAM	NFQ-MGB				22.1581	22.2922	0.189585							TRUE	0.615503	TRUE	3	14	1		N	N
H12	M3-48h-82-3	RPL19	UNKNOWN	FAM	NFQ-MGB				22.4262	22.2922	0.189585							TRUE	0.615503	TRUE	3	14	1		N	N
Analysis Type	Singleplex
Endogenous Control	RPL19
RQ Min/Max Confidence Level	95.0
Reference Sample	M1-36h-45-1
