# Supplementary material for: A conserved NR5A1-responsive enhancer regulates SRY in testis-determination
Source: Nat Commun. 2024 Mar 30;15:2796. doi: 10.1038/s41467-024-47162-2 (PMC10981742; doi:10.1038/s41467-024-47162-2)
Supplement: Supplementary file 53 — Source Data [file 41467_2024_47162_MOESM53_ESM.zip › Source_Data_74.xls]

## Sheet: Results
Block Type	96well
Chemistry	TAQMAN
Experiment File Name	D:\Users\Administrator\Desktop\qPCR_data\Somboon\Denis\Diff26\20231127_qPCR Denis diff26 liquidN Marker_RPL19.eds
Experiment Run End Time	2023-11-27 14:09:16 PM UTC
Instrument Type	steponeplus
Passive Reference	ROX
Well	Sample Name	Target Name	Task	Reporter	Quencher	RQ	RQ Min	RQ Max	Cт	Cт Mean	Cт SD	ΔCт	ΔCт Mean	ΔCт SE	HK Control ΔCт Mean	HK Control ΔCт SE	ΔΔCт	Automatic Ct Threshold	Ct Threshold	Automatic Baseline	Baseline Start	Baseline End	Efficiency	Comments	HIGHSD	NOISE
A1	M1-36h-45-1	RPL19	UNKNOWN	FAM	NFQ-MGB				22.1378	21.9819	0.220561							TRUE	0.578978	TRUE	3	15	1		N	N
A2	M1-36h-45-1	RPL19	UNKNOWN	FAM	NFQ-MGB				21.8259	21.9819	0.220561							TRUE	0.578978	TRUE	3	14	1		N	N
A3	M1-36h-45-2	RPL19	UNKNOWN	FAM	NFQ-MGB				21.143	21.1179	0.0354452							TRUE	0.578978	TRUE	3	13	1		N	N
A4	M1-36h-45-2	RPL19	UNKNOWN	FAM	NFQ-MGB				21.0929	21.1179	0.0354452							TRUE	0.578978	TRUE	3	13	1		N	N
A5	M1-36h-45-3	RPL19	UNKNOWN	FAM	NFQ-MGB				21.8226	21.8497	0.0383192							TRUE	0.578978	TRUE	3	15	1		N	N
A6	M1-36h-45-3	RPL19	UNKNOWN	FAM	NFQ-MGB				21.8768	21.8497	0.0383192							TRUE	0.578978	TRUE	3	14	1		N	N
A7	M1-36h-82-1	RPL19	UNKNOWN	FAM	NFQ-MGB				22.0381	22.05	0.0168277							TRUE	0.578978	TRUE	3	15	1		N	N
A8	M1-36h-82-1	RPL19	UNKNOWN	FAM	NFQ-MGB				22.0619	22.05	0.0168277							TRUE	0.578978	TRUE	3	14	1		N	N
A9	M1-36h-82-2	RPL19	UNKNOWN	FAM	NFQ-MGB				21.5431	21.6544	0.157405							TRUE	0.578978	TRUE	3	15	1		N	Y
A10	M1-36h-82-2	RPL19	UNKNOWN	FAM	NFQ-MGB				21.7657	21.6544	0.157405							TRUE	0.578978	TRUE	3	14	1		N	N
A11	M1-36h-82-3	RPL19	UNKNOWN	FAM	NFQ-MGB				21.9183	22.1186	0.283333							TRUE	0.578978	TRUE	3	14	1		N	N
A12	M1-36h-82-3	RPL19	UNKNOWN	FAM	NFQ-MGB				22.319	22.1186	0.283333							TRUE	0.578978	TRUE	3	14	1		N	N
B1	M1-36h-45-4	RPL19	UNKNOWN	FAM	NFQ-MGB				21.752	21.5365	0.304849							TRUE	0.578978	TRUE	3	14	1		N	N
B2	M1-36h-45-4	RPL19	UNKNOWN	FAM	NFQ-MGB				21.3209	21.5365	0.304849							TRUE	0.578978	TRUE	3	13	1		N	N
B3	M1-36h-45-5	RPL19	UNKNOWN	FAM	NFQ-MGB				21.1383	20.896	0.342723							TRUE	0.578978	TRUE	3	13	1		N	N
B4	M1-36h-45-5	RPL19	UNKNOWN	FAM	NFQ-MGB				20.6537	20.896	0.342723							TRUE	0.578978	TRUE	3	14	1		N	N
B5	M1-36h-45-6	RPL19	UNKNOWN	FAM	NFQ-MGB				21.8845	21.9288	0.0625931							TRUE	0.578978	TRUE	3	15	1		N	N
B6	M1-36h-45-6	RPL19	UNKNOWN	FAM	NFQ-MGB				21.973	21.9288	0.0625931							TRUE	0.578978	TRUE	3	14	1		N	N
B7	M1-36h-82-4	RPL19	UNKNOWN	FAM	NFQ-MGB				22.0211	21.9993	0.0308839							TRUE	0.578978	TRUE	3	15	1		N	N
B8	M1-36h-82-4	RPL19	UNKNOWN	FAM	NFQ-MGB				21.9774	21.9993	0.0308839							TRUE	0.578978	TRUE	3	14	1		N	N
B9	M1-36h-82-5	RPL19	UNKNOWN	FAM	NFQ-MGB				21.8602	21.8727	0.0176261							TRUE	0.578978	TRUE	3	14	1		N	N
B10	M1-36h-82-5	RPL19	UNKNOWN	FAM	NFQ-MGB				21.8852	21.8727	0.0176261							TRUE	0.578978	TRUE	3	14	1		N	N
B11	M1-36h-82-6	RPL19	UNKNOWN	FAM	NFQ-MGB				21.5664	21.653	0.122427							TRUE	0.578978	TRUE	3	13	1		N	N
B12	M1-36h-82-6	RPL19	UNKNOWN	FAM	NFQ-MGB				21.7395	21.653	0.122427							TRUE	0.578978	TRUE	3	14	1		N	N
C1	M2-6h-45-1	RPL19	UNKNOWN	FAM	NFQ-MGB				21.8062	21.6668	0.1971							TRUE	0.578978	TRUE	3	15	1		N	N
C2	M2-6h-45-1	RPL19	UNKNOWN	FAM	NFQ-MGB				21.5274	21.6668	0.1971							TRUE	0.578978	TRUE	3	14	1		N	N
C3	M2-6h-45-2	RPL19	UNKNOWN	FAM	NFQ-MGB				20.8327	20.966	0.188583							TRUE	0.578978	TRUE	3	13	1		N	N
C4	M2-6h-45-2	RPL19	UNKNOWN	FAM	NFQ-MGB				21.0994	20.966	0.188583							TRUE	0.578978	TRUE	3	13	1		N	N
C5	M2-6h-45-3	RPL19	UNKNOWN	FAM	NFQ-MGB				21.6433	21.6614	0.0255498							TRUE	0.578978	TRUE	3	14	1		N	N
C6	M2-6h-45-3	RPL19	UNKNOWN	FAM	NFQ-MGB				21.6794	21.6614	0.0255498							TRUE	0.578978	TRUE	3	13	1		N	N
C7	M2-6h-82-1	RPL19	UNKNOWN	FAM	NFQ-MGB				21.9402	22.0477	0.151938							TRUE	0.578978	TRUE	3	15	1		N	N
C8	M2-6h-82-1	RPL19	UNKNOWN	FAM	NFQ-MGB				22.1551	22.0477	0.151938							TRUE	0.578978	TRUE	3	14	1		N	N
C9	M2-6h-82-2	RPL19	UNKNOWN	FAM	NFQ-MGB				21.7433	21.7445	0.0016562							TRUE	0.578978	TRUE	3	14	1		N	N
C10	M2-6h-82-2	RPL19	UNKNOWN	FAM	NFQ-MGB				21.7457	21.7445	0.0016562							TRUE	0.578978	TRUE	3	14	1		N	N
C11	M2-6h-82-3	RPL19	UNKNOWN	FAM	NFQ-MGB				21.5302	21.6471	0.165271							TRUE	0.578978	TRUE	3	12	1		N	N
C12	M2-6h-82-3	RPL19	UNKNOWN	FAM	NFQ-MGB				21.7639	21.6471	0.165271							TRUE	0.578978	TRUE	3	14	1		N	N
D1	M2-12h-45-1	RPL19	UNKNOWN	FAM	NFQ-MGB				21.7162	21.6492	0.0948338							TRUE	0.578978	TRUE	3	14	1		N	N
D2	M2-12h-45-1	RPL19	UNKNOWN	FAM	NFQ-MGB				21.5821	21.6492	0.0948338							TRUE	0.578978	TRUE	3	13	1		N	N
D3	M2-12h-45-2	RPL19	UNKNOWN	FAM	NFQ-MGB				20.9743	20.89	0.119233							TRUE	0.578978	TRUE	3	13	1		N	N
D4	M2-12h-45-2	RPL19	UNKNOWN	FAM	NFQ-MGB				20.8057	20.89	0.119233							TRUE	0.578978	TRUE	3	12	1		N	N
D5	M2-12h-45-3	RPL19	UNKNOWN	FAM	NFQ-MGB				21.5882	21.6422	0.0763566							TRUE	0.578978	TRUE	3	15	1		N	N
D6	M2-12h-45-3	RPL19	UNKNOWN	FAM	NFQ-MGB				21.6962	21.6422	0.0763566							TRUE	0.578978	TRUE	3	14	1		N	N
D7	M2-12h-82-1	RPL19	UNKNOWN	FAM	NFQ-MGB				21.8099	21.8052	0.00659379							TRUE	0.578978	TRUE	3	15	1		N	N
D8	M2-12h-82-1	RPL19	UNKNOWN	FAM	NFQ-MGB				21.8006	21.8052	0.00659379							TRUE	0.578978	TRUE	3	14	1		N	N
D9	M2-12h-82-2	RPL19	UNKNOWN	FAM	NFQ-MGB				21.8254	21.3478	0.675412							TRUE	0.578978	TRUE	3	15	1		Y	N
D10	M2-12h-82-2	RPL19	UNKNOWN	FAM	NFQ-MGB				20.8702	21.3478	0.675412							TRUE	0.578978	TRUE	3	14	1		Y	N
D11	M2-12h-82-3	RPL19	UNKNOWN	FAM	NFQ-MGB				21.4252	21.5164	0.128969							TRUE	0.578978	TRUE	3	13	1		N	N
D12	M2-12h-82-3	RPL19	UNKNOWN	FAM	NFQ-MGB				21.6076	21.5164	0.128969							TRUE	0.578978	TRUE	3	14	1		N	N
E1	M2-36h-45-1	RPL19	UNKNOWN	FAM	NFQ-MGB				21.9283	21.7671	0.227923							TRUE	0.578978	TRUE	3	14	1		N	N
E2	M2-36h-45-1	RPL19	UNKNOWN	FAM	NFQ-MGB				21.6059	21.7671	0.227923							TRUE	0.578978	TRUE	3	13	1		N	N
E3	M2-36h-45-2	RPL19	UNKNOWN	FAM	NFQ-MGB				22.2371	22.1125	0.176108							TRUE	0.578978	TRUE	3	15	1		N	N
E4	M2-36h-45-2	RPL19	UNKNOWN	FAM	NFQ-MGB				21.988	22.1125	0.176108							TRUE	0.578978	TRUE	3	13	1		N	N
E5	M2-36h-45-3	RPL19	UNKNOWN	FAM	NFQ-MGB				21.7865	21.8705	0.118783							TRUE	0.578978	TRUE	3	15	1		N	N
E6	M2-36h-45-3	RPL19	UNKNOWN	FAM	NFQ-MGB				21.9545	21.8705	0.118783							TRUE	0.578978	TRUE	3	15	1		N	N
E7	M2-36h-82-1	RPL19	UNKNOWN	FAM	NFQ-MGB				21.9203	21.8302	0.1273							TRUE	0.578978	TRUE	3	13	1		N	N
E8	M2-36h-82-1	RPL19	UNKNOWN	FAM	NFQ-MGB				21.7402	21.8302	0.1273							TRUE	0.578978	TRUE	3	14	1		N	N
E9	M2-36h-82-2	RPL19	UNKNOWN	FAM	NFQ-MGB				21.9751	22.016	0.0579037							TRUE	0.578978	TRUE	3	15	1		N	N
E10	M2-36h-82-2	RPL19	UNKNOWN	FAM	NFQ-MGB				22.057	22.016	0.0579037							TRUE	0.578978	TRUE	3	14	1		N	N
E11	M2-36h-82-3	RPL19	UNKNOWN	FAM	NFQ-MGB				21.7636	21.8473	0.118348							TRUE	0.578978	TRUE	3	14	1		N	N
E12	M2-36h-82-3	RPL19	UNKNOWN	FAM	NFQ-MGB				21.931	21.8473	0.118348							TRUE	0.578978	TRUE	3	15	1		N	N
F1	M2-48h-45-1	RPL19	UNKNOWN	FAM	NFQ-MGB				21.8974	21.9007	0.00475012							TRUE	0.578978	TRUE	3	14	1		N	N
F2	M2-48h-45-1	RPL19	UNKNOWN	FAM	NFQ-MGB				21.9041	21.9007	0.00475012							TRUE	0.578978	TRUE	3	14	1		N	N
F3	M2-48h-45-2	RPL19	UNKNOWN	FAM	NFQ-MGB				21.4404	21.3682	0.102113							TRUE	0.578978	TRUE	3	13	1		N	N
F4	M2-48h-45-2	RPL19	UNKNOWN	FAM	NFQ-MGB				21.296	21.3682	0.102113							TRUE	0.578978	TRUE	3	13	1		N	N
F5	M2-48h-45-3	RPL19	UNKNOWN	FAM	NFQ-MGB				21.8301	21.8716	0.0587021							TRUE	0.578978	TRUE	3	14	1		N	N
F6	M2-48h-45-3	RPL19	UNKNOWN	FAM	NFQ-MGB				21.9131	21.8716	0.0587021							TRUE	0.578978	TRUE	3	14	1		N	N
F7	M2-48h-82-1	RPL19	UNKNOWN	FAM	NFQ-MGB				21.8864	21.9836	0.137457							TRUE	0.578978	TRUE	3	14	1		N	N
F8	M2-48h-82-1	RPL19	UNKNOWN	FAM	NFQ-MGB				22.0808	21.9836	0.137457							TRUE	0.578978	TRUE	3	15	1		N	N
F9	M2-48h-82-2	RPL19	UNKNOWN	FAM	NFQ-MGB				22.2648	22.2227	0.0594925							TRUE	0.578978	TRUE	3	14	1		N	N
F10	M2-48h-82-2	RPL19	UNKNOWN	FAM	NFQ-MGB				22.1806	22.2227	0.0594925							TRUE	0.578978	TRUE	3	14	1		N	N
F11	M2-48h-82-3	RPL19	UNKNOWN	FAM	NFQ-MGB				22.2231	22.3002	0.109073							TRUE	0.578978	TRUE	3	14	1		N	N
F12	M2-48h-82-3	RPL19	UNKNOWN	FAM	NFQ-MGB				22.3774	22.3002	0.109073							TRUE	0.578978	TRUE	3	14	1		N	N
G1	M3-24h-45-1	RPL19	UNKNOWN	FAM	NFQ-MGB				21.9023	21.8348	0.0954407							TRUE	0.578978	TRUE	3	14	1		N	N
G2	M3-24h-45-1	RPL19	UNKNOWN	FAM	NFQ-MGB				21.7673	21.8348	0.0954407							TRUE	0.578978	TRUE	3	14	1		N	N
G3	M3-24h-45-2	RPL19	UNKNOWN	FAM	NFQ-MGB				21.2649	21.2344	0.0432406							TRUE	0.578978	TRUE	3	14	1		N	N
G4	M3-24h-45-2	RPL19	UNKNOWN	FAM	NFQ-MGB				21.2038	21.2344	0.0432406							TRUE	0.578978	TRUE	3	14	1		N	N
G5	M3-24h-45-3	RPL19	UNKNOWN	FAM	NFQ-MGB				21.816	21.8132	0.00396113							TRUE	0.578978	TRUE	3	14	1		N	N
G6	M3-24h-45-3	RPL19	UNKNOWN	FAM	NFQ-MGB				21.8104	21.8132	0.00396113							TRUE	0.578978	TRUE	3	14	1		N	N
G7	M3-24h-82-1	RPL19	UNKNOWN	FAM	NFQ-MGB				22.1544	22.1641	0.0136367							TRUE	0.578978	TRUE	3	14	1		N	N
G8	M3-24h-82-1	RPL19	UNKNOWN	FAM	NFQ-MGB				22.1737	22.1641	0.0136367							TRUE	0.578978	TRUE	3	14	1		N	N
G9	M3-24h-82-2	RPL19	UNKNOWN	FAM	NFQ-MGB				22.9749	22.5693	0.573491							TRUE	0.578978	TRUE	3	15	1		Y	N
G10	M3-24h-82-2	RPL19	UNKNOWN	FAM	NFQ-MGB				22.1638	22.5693	0.573491							TRUE	0.578978	TRUE	3	15	1		Y	N
G11	M3-24h-82-3	RPL19	UNKNOWN	FAM	NFQ-MGB				21.9225	22.0022	0.112616							TRUE	0.578978	TRUE	3	14	1		N	N
G12	M3-24h-82-3	RPL19	UNKNOWN	FAM	NFQ-MGB				22.0818	22.0022	0.112616							TRUE	0.578978	TRUE	3	15	1		N	N
H1	M3-48h-45-1	RPL19	UNKNOWN	FAM	NFQ-MGB				22.7372	22.6899	0.0668847							TRUE	0.578978	TRUE	3	15	1		N	N
H2	M3-48h-45-1	RPL19	UNKNOWN	FAM	NFQ-MGB				22.6426	22.6899	0.0668847							TRUE	0.578978	TRUE	3	15	1		N	N
H3	M3-48h-45-2	RPL19	UNKNOWN	FAM	NFQ-MGB				21.6566	21.6281	0.0402668							TRUE	0.578978	TRUE	3	14	1		N	N
H4	M3-48h-45-2	RPL19	UNKNOWN	FAM	NFQ-MGB				21.5997	21.6281	0.0402668							TRUE	0.578978	TRUE	3	13	1		N	N
H5	M3-48h-45-3	RPL19	UNKNOWN	FAM	NFQ-MGB				22.3822	22.4142	0.0452516							TRUE	0.578978	TRUE	3	14	1		N	N
H6	M3-48h-45-3	RPL19	UNKNOWN	FAM	NFQ-MGB				22.4462	22.4142	0.0452516							TRUE	0.578978	TRUE	3	15	1		N	N
H7	M3-48h-82-1	RPL19	UNKNOWN	FAM	NFQ-MGB				22.5833	22.6077	0.0344781							TRUE	0.578978	TRUE	3	14	1		N	N
H8	M3-48h-82-1	RPL19	UNKNOWN	FAM	NFQ-MGB				22.6321	22.6077	0.0344781							TRUE	0.578978	TRUE	3	15	1		N	N
H9	M3-48h-82-2	RPL19	UNKNOWN	FAM	NFQ-MGB				22.5982	22.584	0.0201657							TRUE	0.578978	TRUE	3	14	1		N	N
H10	M3-48h-82-2	RPL19	UNKNOWN	FAM	NFQ-MGB				22.5697	22.584	0.0201657							TRUE	0.578978	TRUE	3	15	1		N	N
H11	M3-48h-82-3	RPL19	UNKNOWN	FAM	NFQ-MGB				22.6196	22.7573	0.1947							TRUE	0.578978	TRUE	3	15	1		N	N
H12	M3-48h-82-3	RPL19	UNKNOWN	FAM	NFQ-MGB				22.8949	22.7573	0.1947							TRUE	0.578978	TRUE	3	15	1		N	N
Analysis Type	Singleplex
Endogenous Control	RPL19
RQ Min/Max Confidence Level	95.0
Reference Sample	M1-36h-45-1
