# Supplementary material for: A conserved NR5A1-responsive enhancer regulates SRY in testis-determination
Source: Nat Commun. 2024 Mar 30;15:2796. doi: 10.1038/s41467-024-47162-2 (PMC10981742; doi:10.1038/s41467-024-47162-2)
Supplement: Supplementary file 53 — Source Data [file 41467_2024_47162_MOESM53_ESM.zip › Source_Data_75.xls]

## Sheet: Results
Block Type	96well
Chemistry	TAQMAN
Experiment File Name	D:\Users\Administrator\Desktop\qPCR_data\Somboon\Denis\Diff26\20220323-SW-qPCR1.eds
Experiment Run End Time	2023-11-27 15:51:37 PM UTC
Instrument Type	steponeplus
Passive Reference	ROX
Well	Sample Name	Target Name	Task	Reporter	Quencher	RQ	RQ Min	RQ Max	Cт	Cт Mean	Cт SD	ΔCт	ΔCт Mean	ΔCт SE	HK Control ΔCт Mean	HK Control ΔCт SE	ΔΔCт	Automatic Ct Threshold	Ct Threshold	Automatic Baseline	Baseline Start	Baseline End	Efficiency	Comments	HIGHSD
A1	M1-36h-45-1	SRY	UNKNOWN	FAM	NFQ-MGB				34.279	34.0614	0.307741							TRUE	0.66713	TRUE	3	27	1		N
A2	M1-36h-45-1	SRY	UNKNOWN	FAM	NFQ-MGB				33.8438	34.0614	0.307741							TRUE	0.66713	TRUE	3	26	1		N
A3	M1-36h-45-2	SRY	UNKNOWN	FAM	NFQ-MGB				34.3337	34.0758	0.364761							TRUE	0.66713	TRUE	3	27	1		N
A4	M1-36h-45-2	SRY	UNKNOWN	FAM	NFQ-MGB				33.8179	34.0758	0.364761							TRUE	0.66713	TRUE	3	26	1		N
A5	M1-36h-45-3	SRY	UNKNOWN	FAM	NFQ-MGB				34.2198	34.0744	0.205682							TRUE	0.66713	TRUE	3	27	1		N
A6	M1-36h-45-3	SRY	UNKNOWN	FAM	NFQ-MGB				33.9289	34.0744	0.205682							TRUE	0.66713	TRUE	3	26	1		N
A7	M1-36h-82-1	SRY	UNKNOWN	FAM	NFQ-MGB				34.8894	35.0551	0.23435							TRUE	0.66713	TRUE	3	27	1		N
A8	M1-36h-82-1	SRY	UNKNOWN	FAM	NFQ-MGB				35.2208	35.0551	0.23435							TRUE	0.66713	TRUE	3	28	1		N
A9	M1-36h-82-2	SRY	UNKNOWN	FAM	NFQ-MGB				34.0512	34.2815	0.325703							TRUE	0.66713	TRUE	3	26	1		N
A10	M1-36h-82-2	SRY	UNKNOWN	FAM	NFQ-MGB				34.5118	34.2815	0.325703							TRUE	0.66713	TRUE	3	26	1		N
A11	M1-36h-82-3	SRY	UNKNOWN	FAM	NFQ-MGB				34.9846	35.3353	0.496008							TRUE	0.66713	TRUE	3	27	1		N
A12	M1-36h-82-3	SRY	UNKNOWN	FAM	NFQ-MGB				35.686	35.3353	0.496008							TRUE	0.66713	TRUE	3	28	1		N
B1	M1-36h-45-4	SRY	UNKNOWN	FAM	NFQ-MGB				34.2862	34.4915	0.290321							TRUE	0.66713	TRUE	3	27	1		N
B2	M1-36h-45-4	SRY	UNKNOWN	FAM	NFQ-MGB				34.6968	34.4915	0.290321							TRUE	0.66713	TRUE	3	27	1		N
B3	M1-36h-45-5	SRY	UNKNOWN	FAM	NFQ-MGB				33.5361	33.44	0.135827							TRUE	0.66713	TRUE	3	26	1		N
B4	M1-36h-45-5	SRY	UNKNOWN	FAM	NFQ-MGB				33.344	33.44	0.135827							TRUE	0.66713	TRUE	3	26	1		N
B5	M1-36h-45-6	SRY	UNKNOWN	FAM	NFQ-MGB				34.0097	34.2333	0.31624							TRUE	0.66713	TRUE	3	26	1		N
B6	M1-36h-45-6	SRY	UNKNOWN	FAM	NFQ-MGB				34.4569	34.2333	0.31624							TRUE	0.66713	TRUE	3	27	1		N
B7	M1-36h-82-4	SRY	UNKNOWN	FAM	NFQ-MGB				34.859	34.8286	0.042921							TRUE	0.66713	TRUE	3	27	1		N
B8	M1-36h-82-4	SRY	UNKNOWN	FAM	NFQ-MGB				34.7983	34.8286	0.042921							TRUE	0.66713	TRUE	3	27	1		N
B9	M1-36h-82-5	SRY	UNKNOWN	FAM	NFQ-MGB				34.8203	34.7988	0.0304698							TRUE	0.66713	TRUE	3	26	1		N
B10	M1-36h-82-5	SRY	UNKNOWN	FAM	NFQ-MGB				34.7772	34.7988	0.0304698							TRUE	0.66713	TRUE	3	27	1		N
B11	M1-36h-82-6	SRY	UNKNOWN	FAM	NFQ-MGB				35.3155	35.1865	0.182406							TRUE	0.66713	TRUE	3	28	1		N
B12	M1-36h-82-6	SRY	UNKNOWN	FAM	NFQ-MGB				35.0575	35.1865	0.182406							TRUE	0.66713	TRUE	3	27	1		N
C1	M2-6h-45-1	SRY	UNKNOWN	FAM	NFQ-MGB				33.1829	32.9848	0.280214							TRUE	0.66713	TRUE	3	26	1		N
C2	M2-6h-45-1	SRY	UNKNOWN	FAM	NFQ-MGB				32.7866	32.9848	0.280214							TRUE	0.66713	TRUE	3	25	1		N
C3	M2-6h-45-2	SRY	UNKNOWN	FAM	NFQ-MGB				32.3478	32.6336	0.404248							TRUE	0.66713	TRUE	3	24	1		N
C4	M2-6h-45-2	SRY	UNKNOWN	FAM	NFQ-MGB				32.9195	32.6336	0.404248							TRUE	0.66713	TRUE	3	25	1		N
C5	M2-6h-45-3	SRY	UNKNOWN	FAM	NFQ-MGB				32.5563	32.3871	0.239248							TRUE	0.66713	TRUE	3	25	1		N
C6	M2-6h-45-3	SRY	UNKNOWN	FAM	NFQ-MGB				32.218	32.3871	0.239248							TRUE	0.66713	TRUE	3	24	1		N
C7	M2-6h-82-1	SRY	UNKNOWN	FAM	NFQ-MGB				33.7006	33.6221	0.111006							TRUE	0.66713	TRUE	3	26	1		N
C8	M2-6h-82-1	SRY	UNKNOWN	FAM	NFQ-MGB				33.5436	33.6221	0.111006							TRUE	0.66713	TRUE	3	26	1		N
C9	M2-6h-82-2	SRY	UNKNOWN	FAM	NFQ-MGB				33.5089	33.5553	0.0655684							TRUE	0.66713	TRUE	3	26	1		N
C10	M2-6h-82-2	SRY	UNKNOWN	FAM	NFQ-MGB				33.6016	33.5553	0.0655684							TRUE	0.66713	TRUE	3	26	1		N
C11	M2-6h-82-3	SRY	UNKNOWN	FAM	NFQ-MGB				33.0797	33.2483	0.238472							TRUE	0.66713	TRUE	3	25	1		N
C12	M2-6h-82-3	SRY	UNKNOWN	FAM	NFQ-MGB				33.4169	33.2483	0.238472							TRUE	0.66713	TRUE	3	26	1		N
D1	M2-12h-45-1	SRY	UNKNOWN	FAM	NFQ-MGB				31.9501	31.9731	0.0325549							TRUE	0.66713	TRUE	3	24	1		N
D2	M2-12h-45-1	SRY	UNKNOWN	FAM	NFQ-MGB				31.9961	31.9731	0.0325549							TRUE	0.66713	TRUE	3	24	1		N
D3	M2-12h-45-2	SRY	UNKNOWN	FAM	NFQ-MGB				31.3576	31.2628	0.134028							TRUE	0.66713	TRUE	3	24	1		N
D4	M2-12h-45-2	SRY	UNKNOWN	FAM	NFQ-MGB				31.168	31.2628	0.134028							TRUE	0.66713	TRUE	3	24	1		N
D5	M2-12h-45-3	SRY	UNKNOWN	FAM	NFQ-MGB				31.2516	31.3192	0.095589							TRUE	0.66713	TRUE	3	23	1		N
D6	M2-12h-45-3	SRY	UNKNOWN	FAM	NFQ-MGB				31.3868	31.3192	0.095589							TRUE	0.66713	TRUE	3	24	1		N
D7	M2-12h-82-1	SRY	UNKNOWN	FAM	NFQ-MGB				32.7659	32.8062	0.0570257							TRUE	0.66713	TRUE	3	24	1		N
D8	M2-12h-82-1	SRY	UNKNOWN	FAM	NFQ-MGB				32.8466	32.8062	0.0570257							TRUE	0.66713	TRUE	3	25	1		N
D9	M2-12h-82-2	SRY	UNKNOWN	FAM	NFQ-MGB				32.17	31.9119	0.364988							TRUE	0.66713	TRUE	3	25	1		N
D10	M2-12h-82-2	SRY	UNKNOWN	FAM	NFQ-MGB				31.6538	31.9119	0.364988							TRUE	0.66713	TRUE	3	24	1		N
D11	M2-12h-82-3	SRY	UNKNOWN	FAM	NFQ-MGB				33.1179	33.2075	0.126646							TRUE	0.66713	TRUE	3	26	1		N
D12	M2-12h-82-3	SRY	UNKNOWN	FAM	NFQ-MGB				33.297	33.2075	0.126646							TRUE	0.66713	TRUE	3	26	1		N
E1	M2-36h-45-1	SRY	UNKNOWN	FAM	NFQ-MGB				30.4569	30.4506	0.00892704							TRUE	0.66713	TRUE	3	23	1		N
E2	M2-36h-45-1	SRY	UNKNOWN	FAM	NFQ-MGB				30.4443	30.4506	0.00892704							TRUE	0.66713	TRUE	3	23	1		N
E3	M2-36h-45-2	SRY	UNKNOWN	FAM	NFQ-MGB				29.956	29.8323	0.174915							TRUE	0.66713	TRUE	3	22	1		N
E4	M2-36h-45-2	SRY	UNKNOWN	FAM	NFQ-MGB				29.7086	29.8323	0.174915							TRUE	0.66713	TRUE	3	22	1		N
E5	M2-36h-45-3	SRY	UNKNOWN	FAM	NFQ-MGB				30.7957	30.852	0.0795557							TRUE	0.66713	TRUE	3	23	1		N
E6	M2-36h-45-3	SRY	UNKNOWN	FAM	NFQ-MGB				30.9082	30.852	0.0795557							TRUE	0.66713	TRUE	3	23	1		N
E7	M2-36h-82-1	SRY	UNKNOWN	FAM	NFQ-MGB				32.277	32.0904	0.263934							TRUE	0.66713	TRUE	3	24	1		N
E8	M2-36h-82-1	SRY	UNKNOWN	FAM	NFQ-MGB				31.9037	32.0904	0.263934							TRUE	0.66713	TRUE	3	24	1		N
E9	M2-36h-82-2	SRY	UNKNOWN	FAM	NFQ-MGB				31.456	31.6342	0.252122							TRUE	0.66713	TRUE	3	24	1		N
E10	M2-36h-82-2	SRY	UNKNOWN	FAM	NFQ-MGB				31.8125	31.6342	0.252122							TRUE	0.66713	TRUE	3	24	1		N
E11	M2-36h-82-3	SRY	UNKNOWN	FAM	NFQ-MGB				32.1426	32.1838	0.058137							TRUE	0.66713	TRUE	3	25	1		N
E12	M2-36h-82-3	SRY	UNKNOWN	FAM	NFQ-MGB				32.2249	32.1838	0.058137							TRUE	0.66713	TRUE	3	25	1		N
F1	M2-48h-45-1	SRY	UNKNOWN	FAM	NFQ-MGB				30.5093	30.5282	0.0267636							TRUE	0.66713	TRUE	3	23	1		N
F2	M2-48h-45-1	SRY	UNKNOWN	FAM	NFQ-MGB				30.5471	30.5282	0.0267636							TRUE	0.66713	TRUE	3	23	1		N
F3	M2-48h-45-2	SRY	UNKNOWN	FAM	NFQ-MGB				30.8701	30.7785	0.129551							TRUE	0.66713	TRUE	3	23	1		N
F4	M2-48h-45-2	SRY	UNKNOWN	FAM	NFQ-MGB				30.6869	30.7785	0.129551							TRUE	0.66713	TRUE	3	23	1		N
F5	M2-48h-45-3	SRY	UNKNOWN	FAM	NFQ-MGB				30.4693	30.4792	0.0139806							TRUE	0.66713	TRUE	3	22	1		N
F6	M2-48h-45-3	SRY	UNKNOWN	FAM	NFQ-MGB				30.4891	30.4792	0.0139806							TRUE	0.66713	TRUE	3	23	1		N
F7	M2-48h-82-1	SRY	UNKNOWN	FAM	NFQ-MGB				32.4042	32.4081	0.00551888							TRUE	0.66713	TRUE	3	25	1		N
F8	M2-48h-82-1	SRY	UNKNOWN	FAM	NFQ-MGB				32.412	32.4081	0.00551888							TRUE	0.66713	TRUE	3	24	1		N
F9	M2-48h-82-2	SRY	UNKNOWN	FAM	NFQ-MGB				32.8691	32.8819	0.0181265							TRUE	0.66713	TRUE	3	25	1		N
F10	M2-48h-82-2	SRY	UNKNOWN	FAM	NFQ-MGB				32.8947	32.8819	0.0181265							TRUE	0.66713	TRUE	3	25	1		N
F11	M2-48h-82-3	SRY	UNKNOWN	FAM	NFQ-MGB				32.5059	32.6527	0.207643							TRUE	0.66713	TRUE	3	25	1		N
F12	M2-48h-82-3	SRY	UNKNOWN	FAM	NFQ-MGB				32.7996	32.6527	0.207643							TRUE	0.66713	TRUE	3	25	1		N
G1	M3-24h-45-1	SRY	UNKNOWN	FAM	NFQ-MGB				32.0692	31.9944	0.105881							TRUE	0.66713	TRUE	3	24	1		N
G2	M3-24h-45-1	SRY	UNKNOWN	FAM	NFQ-MGB				31.9195	31.9944	0.105881							TRUE	0.66713	TRUE	3	24	1		N
G3	M3-24h-45-2	SRY	UNKNOWN	FAM	NFQ-MGB				31.5591	31.5253	0.0477493							TRUE	0.66713	TRUE	3	24	1		N
G4	M3-24h-45-2	SRY	UNKNOWN	FAM	NFQ-MGB				31.4916	31.5253	0.0477493							TRUE	0.66713	TRUE	3	24	1		N
G5	M3-24h-45-3	SRY	UNKNOWN	FAM	NFQ-MGB				31.8025	31.7489	0.07572							TRUE	0.66713	TRUE	3	24	1		N
G6	M3-24h-45-3	SRY	UNKNOWN	FAM	NFQ-MGB				31.6954	31.7489	0.07572							TRUE	0.66713	TRUE	3	24	1		N
G7	M3-24h-82-1	SRY	UNKNOWN	FAM	NFQ-MGB				33.8328	33.7589	0.104532							TRUE	0.66713	TRUE	3	26	1		N
G8	M3-24h-82-1	SRY	UNKNOWN	FAM	NFQ-MGB				33.685	33.7589	0.104532							TRUE	0.66713	TRUE	3	26	1		N
G9	M3-24h-82-2	SRY	UNKNOWN	FAM	NFQ-MGB				33.9829	33.6224	0.509773							TRUE	0.66713	TRUE	3	26	1		Y
G10	M3-24h-82-2	SRY	UNKNOWN	FAM	NFQ-MGB				33.262	33.6224	0.509773							TRUE	0.66713	TRUE	3	26	1		Y
G11	M3-24h-82-3	SRY	UNKNOWN	FAM	NFQ-MGB				33.6944	33.7574	0.0891032							TRUE	0.66713	TRUE	3	26	1		N
G12	M3-24h-82-3	SRY	UNKNOWN	FAM	NFQ-MGB				33.8204	33.7574	0.0891032							TRUE	0.66713	TRUE	3	26	1		N
H1	M3-48h-45-1	SRY	UNKNOWN	FAM	NFQ-MGB				34.8008	34.7009	0.141317							TRUE	0.66713	TRUE	3	27	1		N
H2	M3-48h-45-1	SRY	UNKNOWN	FAM	NFQ-MGB				34.6009	34.7009	0.141317							TRUE	0.66713	TRUE	3	27	1		N
H3	M3-48h-45-2	SRY	UNKNOWN	FAM	NFQ-MGB				33.7759	33.7329	0.0608641							TRUE	0.66713	TRUE	3	26	1		N
H4	M3-48h-45-2	SRY	UNKNOWN	FAM	NFQ-MGB				33.6899	33.7329	0.0608641							TRUE	0.66713	TRUE	3	26	1		N
H5	M3-48h-45-3	SRY	UNKNOWN	FAM	NFQ-MGB				33.8807	33.8889	0.0114828							TRUE	0.66713	TRUE	3	26	1		N
H6	M3-48h-45-3	SRY	UNKNOWN	FAM	NFQ-MGB				33.897	33.8889	0.0114828							TRUE	0.66713	TRUE	3	26	1		N
H7	M3-48h-82-1	SRY	UNKNOWN	FAM	NFQ-MGB				33.9624	33.7376	0.318012							TRUE	0.66713	TRUE	3	26	1		N
H8	M3-48h-82-1	SRY	UNKNOWN	FAM	NFQ-MGB				33.5127	33.7376	0.318012							TRUE	0.66713	TRUE	3	25	1		N
H9	M3-48h-82-2	SRY	UNKNOWN	FAM	NFQ-MGB				33.1818	33.3212	0.197099							TRUE	0.66713	TRUE	3	25	1		N
H10	M3-48h-82-2	SRY	UNKNOWN	FAM	NFQ-MGB				33.4606	33.3212	0.197099							TRUE	0.66713	TRUE	3	26	1		N
H11	M3-48h-82-3	SRY	UNKNOWN	FAM	NFQ-MGB				33.2702	33.3142	0.0622506							TRUE	0.66713	TRUE	3	25	1		N
H12	M3-48h-82-3	SRY	UNKNOWN	FAM	NFQ-MGB				33.3582	33.3142	0.0622506							TRUE	0.66713	TRUE	3	26	1		N
Analysis Type	Singleplex
Endogenous Control	SRY
RQ Min/Max Confidence Level	95.0
Reference Sample	M1-36h-45-1
