# Supplementary material for: A conserved NR5A1-responsive enhancer regulates SRY in testis-determination
Source: Nat Commun. 2024 Mar 30;15:2796. doi: 10.1038/s41467-024-47162-2 (PMC10981742; doi:10.1038/s41467-024-47162-2)
Supplement: Supplementary file 53 — Source Data [file 41467_2024_47162_MOESM53_ESM.zip › Source_Data_76.xls]

## Sheet: Results
Block Type	96well
Chemistry	TAQMAN
Experiment File Name	D:\Users\Administrator\Desktop\qPCR_data\Somboon\Denis\Diff26\20231127_qPCR Denis diff26 liquidN Marker_SRY.eds
Experiment Run End Time	2023-11-27 17:26:50 PM UTC
Instrument Type	steponeplus
Passive Reference	ROX
Well	Sample Name	Target Name	Task	Reporter	Quencher	RQ	RQ Min	RQ Max	Cт	Cт Mean	Cт SD	ΔCт	ΔCт Mean	ΔCт SE	HK Control ΔCт Mean	HK Control ΔCт SE	ΔΔCт	Automatic Ct Threshold	Ct Threshold	Automatic Baseline	Baseline Start	Baseline End	Efficiency	Comments	HIGHSD
A1	M1-36h-45-1	SRY	UNKNOWN	FAM	NFQ-MGB				33.4925	33.4018	0.128199							TRUE	0.799391	TRUE	3	25	1		N
A2	M1-36h-45-1	SRY	UNKNOWN	FAM	NFQ-MGB				33.3112	33.4018	0.128199							TRUE	0.799391	TRUE	3	25	1		N
A3	M1-36h-45-2	SRY	UNKNOWN	FAM	NFQ-MGB				32.8674	32.7988	0.0970416							TRUE	0.799391	TRUE	3	25	1		N
A4	M1-36h-45-2	SRY	UNKNOWN	FAM	NFQ-MGB				32.7302	32.7988	0.0970416							TRUE	0.799391	TRUE	3	24	1		N
A5	M1-36h-45-3	SRY	UNKNOWN	FAM	NFQ-MGB				33.3812	33.4917	0.15615							TRUE	0.799391	TRUE	3	26	1		N
A6	M1-36h-45-3	SRY	UNKNOWN	FAM	NFQ-MGB				33.6021	33.4917	0.15615							TRUE	0.799391	TRUE	3	26	1		N
A7	M1-36h-82-1	SRY	UNKNOWN	FAM	NFQ-MGB				35.4057	35.6166	0.298192							TRUE	0.799391	TRUE	3	27	1		N
A8	M1-36h-82-1	SRY	UNKNOWN	FAM	NFQ-MGB				35.8274	35.6166	0.298192							TRUE	0.799391	TRUE	3	28	1		N
A9	M1-36h-82-2	SRY	UNKNOWN	FAM	NFQ-MGB				34.8507	35.0401	0.267833							TRUE	0.799391	TRUE	3	27	1		N
A10	M1-36h-82-2	SRY	UNKNOWN	FAM	NFQ-MGB				35.2295	35.0401	0.267833							TRUE	0.799391	TRUE	3	27	1		N
A11	M1-36h-82-3	SRY	UNKNOWN	FAM	NFQ-MGB				35.2814	35.2248	0.0800831							TRUE	0.799391	TRUE	3	27	1		N
A12	M1-36h-82-3	SRY	UNKNOWN	FAM	NFQ-MGB				35.1682	35.2248	0.0800831							TRUE	0.799391	TRUE	3	27	1		N
B1	M1-36h-45-4	SRY	UNKNOWN	FAM	NFQ-MGB				33.4971	33.312	0.261739							TRUE	0.799391	TRUE	3	25	1		N
B2	M1-36h-45-4	SRY	UNKNOWN	FAM	NFQ-MGB				33.1269	33.312	0.261739							TRUE	0.799391	TRUE	3	25	1		N
B3	M1-36h-45-5	SRY	UNKNOWN	FAM	NFQ-MGB				32.6371	32.3739	0.372346							TRUE	0.799391	TRUE	3	24	1		N
B4	M1-36h-45-5	SRY	UNKNOWN	FAM	NFQ-MGB				32.1106	32.3739	0.372346							TRUE	0.799391	TRUE	3	24	1		N
B5	M1-36h-45-6	SRY	UNKNOWN	FAM	NFQ-MGB				33.5561	33.4927	0.0896507							TRUE	0.799391	TRUE	3	26	1		N
B6	M1-36h-45-6	SRY	UNKNOWN	FAM	NFQ-MGB				33.4293	33.4927	0.0896507							TRUE	0.799391	TRUE	3	26	1		N
B7	M1-36h-82-4	SRY	UNKNOWN	FAM	NFQ-MGB				35.3281	35.4809	0.216118							TRUE	0.799391	TRUE	3	27	1		N
B8	M1-36h-82-4	SRY	UNKNOWN	FAM	NFQ-MGB				35.6338	35.4809	0.216118							TRUE	0.799391	TRUE	3	27	1		N
B9	M1-36h-82-5	SRY	UNKNOWN	FAM	NFQ-MGB				35.2406	35.0307	0.296905							TRUE	0.799391	TRUE	3	27	1		N
B10	M1-36h-82-5	SRY	UNKNOWN	FAM	NFQ-MGB				34.8207	35.0307	0.296905							TRUE	0.799391	TRUE	3	27	1		N
B11	M1-36h-82-6	SRY	UNKNOWN	FAM	NFQ-MGB				35.1324	35.058	0.105169							TRUE	0.799391	TRUE	3	27	1		N
B12	M1-36h-82-6	SRY	UNKNOWN	FAM	NFQ-MGB				34.9836	35.058	0.105169							TRUE	0.799391	TRUE	3	27	1		N
C1	M2-6h-45-1	SRY	UNKNOWN	FAM	NFQ-MGB				32.535	32.3944	0.198965							TRUE	0.799391	TRUE	3	24	1		N
C2	M2-6h-45-1	SRY	UNKNOWN	FAM	NFQ-MGB				32.2537	32.3944	0.198965							TRUE	0.799391	TRUE	3	24	1		N
C3	M2-6h-45-2	SRY	UNKNOWN	FAM	NFQ-MGB				31.5174	31.6856	0.237884							TRUE	0.799391	TRUE	3	24	1		N
C4	M2-6h-45-2	SRY	UNKNOWN	FAM	NFQ-MGB				31.8538	31.6856	0.237884							TRUE	0.799391	TRUE	3	24	1		N
C5	M2-6h-45-3	SRY	UNKNOWN	FAM	NFQ-MGB				32.4287	32.5117	0.117447							TRUE	0.799391	TRUE	3	25	1		N
C6	M2-6h-45-3	SRY	UNKNOWN	FAM	NFQ-MGB				32.5948	32.5117	0.117447							TRUE	0.799391	TRUE	3	25	1		N
C7	M2-6h-82-1	SRY	UNKNOWN	FAM	NFQ-MGB				33.99	33.9722	0.0252261							TRUE	0.799391	TRUE	3	26	1		N
C8	M2-6h-82-1	SRY	UNKNOWN	FAM	NFQ-MGB				33.9543	33.9722	0.0252261							TRUE	0.799391	TRUE	3	26	1		N
C9	M2-6h-82-2	SRY	UNKNOWN	FAM	NFQ-MGB				33.2307	33.2077	0.0324281							TRUE	0.799391	TRUE	3	26	1		N
C10	M2-6h-82-2	SRY	UNKNOWN	FAM	NFQ-MGB				33.1848	33.2077	0.0324281							TRUE	0.799391	TRUE	3	25	1		N
C11	M2-6h-82-3	SRY	UNKNOWN	FAM	NFQ-MGB				33.445	33.4898	0.0633403							TRUE	0.799391	TRUE	3	26	1		N
C12	M2-6h-82-3	SRY	UNKNOWN	FAM	NFQ-MGB				33.5345	33.4898	0.0633403							TRUE	0.799391	TRUE	3	26	1		N
D1	M2-12h-45-1	SRY	UNKNOWN	FAM	NFQ-MGB				31.5157	31.4828	0.0465854							TRUE	0.799391	TRUE	3	24	1		N
D2	M2-12h-45-1	SRY	UNKNOWN	FAM	NFQ-MGB				31.4499	31.4828	0.0465854							TRUE	0.799391	TRUE	3	23	1		N
D3	M2-12h-45-2	SRY	UNKNOWN	FAM	NFQ-MGB				30.9649	30.8002	0.232964							TRUE	0.799391	TRUE	3	23	1		N
D4	M2-12h-45-2	SRY	UNKNOWN	FAM	NFQ-MGB				30.6354	30.8002	0.232964							TRUE	0.799391	TRUE	3	22	1		N
D5	M2-12h-45-3	SRY	UNKNOWN	FAM	NFQ-MGB				31.3765	31.4654	0.125836							TRUE	0.799391	TRUE	3	23	1		N
D6	M2-12h-45-3	SRY	UNKNOWN	FAM	NFQ-MGB				31.5544	31.4654	0.125836							TRUE	0.799391	TRUE	3	24	1		N
D7	M2-12h-82-1	SRY	UNKNOWN	FAM	NFQ-MGB				32.2417	32.1777	0.0904815							TRUE	0.799391	TRUE	3	24	1		N
D8	M2-12h-82-1	SRY	UNKNOWN	FAM	NFQ-MGB				32.1138	32.1777	0.0904815							TRUE	0.799391	TRUE	3	24	1		N
D9	M2-12h-82-2	SRY	UNKNOWN	FAM	NFQ-MGB				32.011	31.6261	0.544285							TRUE	0.799391	TRUE	3	24	1		Y
D10	M2-12h-82-2	SRY	UNKNOWN	FAM	NFQ-MGB				31.2413	31.6261	0.544285							TRUE	0.799391	TRUE	3	23	1		Y
D11	M2-12h-82-3	SRY	UNKNOWN	FAM	NFQ-MGB				31.9395	32.1108	0.242307							TRUE	0.799391	TRUE	3	24	1		N
D12	M2-12h-82-3	SRY	UNKNOWN	FAM	NFQ-MGB				32.2822	32.1108	0.242307							TRUE	0.799391	TRUE	3	24	1		N
E1	M2-36h-45-1	SRY	UNKNOWN	FAM	NFQ-MGB				30.6156	30.5049	0.1565							TRUE	0.799391	TRUE	3	23	1		N
E2	M2-36h-45-1	SRY	UNKNOWN	FAM	NFQ-MGB				30.3943	30.5049	0.1565							TRUE	0.799391	TRUE	3	22	1		N
E3	M2-36h-45-2	SRY	UNKNOWN	FAM	NFQ-MGB				30.943	30.8606	0.116497							TRUE	0.799391	TRUE	3	23	1		N
E4	M2-36h-45-2	SRY	UNKNOWN	FAM	NFQ-MGB				30.7783	30.8606	0.116497							TRUE	0.799391	TRUE	3	23	1		N
E5	M2-36h-45-3	SRY	UNKNOWN	FAM	NFQ-MGB				30.6686	30.7241	0.0784997							TRUE	0.799391	TRUE	3	22	1		N
E6	M2-36h-45-3	SRY	UNKNOWN	FAM	NFQ-MGB				30.7796	30.7241	0.0784997							TRUE	0.799391	TRUE	3	23	1		N
E7	M2-36h-82-1	SRY	UNKNOWN	FAM	NFQ-MGB				30.737	30.6612	0.107174							TRUE	0.799391	TRUE	3	22	1		N
E8	M2-36h-82-1	SRY	UNKNOWN	FAM	NFQ-MGB				30.5854	30.6612	0.107174							TRUE	0.799391	TRUE	3	23	1		N
E9	M2-36h-82-2	SRY	UNKNOWN	FAM	NFQ-MGB				30.8002	30.8738	0.104114							TRUE	0.799391	TRUE	3	22	1		N
E10	M2-36h-82-2	SRY	UNKNOWN	FAM	NFQ-MGB				30.9474	30.8738	0.104114							TRUE	0.799391	TRUE	3	22	1		N
E11	M2-36h-82-3	SRY	UNKNOWN	FAM	NFQ-MGB				30.8025	30.8467	0.0624893							TRUE	0.799391	TRUE	3	23	1		N
E12	M2-36h-82-3	SRY	UNKNOWN	FAM	NFQ-MGB				30.8909	30.8467	0.0624893							TRUE	0.799391	TRUE	3	23	1		N
F1	M2-48h-45-1	SRY	UNKNOWN	FAM	NFQ-MGB				30.8429	30.8798	0.0522675							TRUE	0.799391	TRUE	3	23	1		N
F2	M2-48h-45-1	SRY	UNKNOWN	FAM	NFQ-MGB				30.9168	30.8798	0.0522675							TRUE	0.799391	TRUE	3	23	1		N
F3	M2-48h-45-2	SRY	UNKNOWN	FAM	NFQ-MGB				30.3299	30.3517	0.030892							TRUE	0.799391	TRUE	3	22	1		N
F4	M2-48h-45-2	SRY	UNKNOWN	FAM	NFQ-MGB				30.3735	30.3517	0.030892							TRUE	0.799391	TRUE	3	23	1		N
F5	M2-48h-45-3	SRY	UNKNOWN	FAM	NFQ-MGB				31.1242	31.0928	0.0443412							TRUE	0.799391	TRUE	3	23	1		N
F6	M2-48h-45-3	SRY	UNKNOWN	FAM	NFQ-MGB				31.0615	31.0928	0.0443412							TRUE	0.799391	TRUE	3	23	1		N
F7	M2-48h-82-1	SRY	UNKNOWN	FAM	NFQ-MGB				31.794	31.9496	0.22							TRUE	0.799391	TRUE	3	24	1		N
F8	M2-48h-82-1	SRY	UNKNOWN	FAM	NFQ-MGB				32.1051	31.9496	0.22							TRUE	0.799391	TRUE	3	24	1		N
F9	M2-48h-82-2	SRY	UNKNOWN	FAM	NFQ-MGB				32.07	32.0504	0.0276807							TRUE	0.799391	TRUE	3	24	1		N
F10	M2-48h-82-2	SRY	UNKNOWN	FAM	NFQ-MGB				32.0309	32.0504	0.0276807							TRUE	0.799391	TRUE	3	24	1		N
F11	M2-48h-82-3	SRY	UNKNOWN	FAM	NFQ-MGB				32.0975	32.1395	0.0593913							TRUE	0.799391	TRUE	3	24	1		N
F12	M2-48h-82-3	SRY	UNKNOWN	FAM	NFQ-MGB				32.1815	32.1395	0.0593913							TRUE	0.799391	TRUE	3	24	1		N
G1	M3-24h-45-1	SRY	UNKNOWN	FAM	NFQ-MGB				31.2593	31.2589	0.000480137							TRUE	0.799391	TRUE	3	23	1		N
G2	M3-24h-45-1	SRY	UNKNOWN	FAM	NFQ-MGB				31.2586	31.2589	0.000480137							TRUE	0.799391	TRUE	3	23	1		N
G3	M3-24h-45-2	SRY	UNKNOWN	FAM	NFQ-MGB				30.5913	30.5426	0.06887							TRUE	0.799391	TRUE	3	23	1		N
G4	M3-24h-45-2	SRY	UNKNOWN	FAM	NFQ-MGB				30.4939	30.5426	0.06887							TRUE	0.799391	TRUE	3	23	1		N
G5	M3-24h-45-3	SRY	UNKNOWN	FAM	NFQ-MGB				31.2935	31.4929	0.282002							TRUE	0.799391	TRUE	3	23	1		N
G6	M3-24h-45-3	SRY	UNKNOWN	FAM	NFQ-MGB				31.6923	31.4929	0.282002							TRUE	0.799391	TRUE	3	24	1		N
G7	M3-24h-82-1	SRY	UNKNOWN	FAM	NFQ-MGB				34.0775	34.1571	0.112646							TRUE	0.799391	TRUE	3	26	1		N
G8	M3-24h-82-1	SRY	UNKNOWN	FAM	NFQ-MGB				34.2368	34.1571	0.112646							TRUE	0.799391	TRUE	3	26	1		N
G9	M3-24h-82-2	SRY	UNKNOWN	FAM	NFQ-MGB				34.8239	34.3937	0.608296							TRUE	0.799391	TRUE	3	27	1		Y
G10	M3-24h-82-2	SRY	UNKNOWN	FAM	NFQ-MGB				33.9636	34.3937	0.608296							TRUE	0.799391	TRUE	3	26	1		Y
G11	M3-24h-82-3	SRY	UNKNOWN	FAM	NFQ-MGB				34.0564	34.0822	0.0364796							TRUE	0.799391	TRUE	3	26	1		N
G12	M3-24h-82-3	SRY	UNKNOWN	FAM	NFQ-MGB				34.108	34.0822	0.0364796							TRUE	0.799391	TRUE	3	26	1		N
H1	M3-48h-45-1	SRY	UNKNOWN	FAM	NFQ-MGB				32.5787	32.5143	0.0911181							TRUE	0.799391	TRUE	3	24	1		N
H2	M3-48h-45-1	SRY	UNKNOWN	FAM	NFQ-MGB				32.4499	32.5143	0.0911181							TRUE	0.799391	TRUE	3	24	1		N
H3	M3-48h-45-2	SRY	UNKNOWN	FAM	NFQ-MGB				31.3889	31.4033	0.020333							TRUE	0.799391	TRUE	3	23	1		N
H4	M3-48h-45-2	SRY	UNKNOWN	FAM	NFQ-MGB				31.4176	31.4033	0.020333							TRUE	0.799391	TRUE	3	23	1		N
H5	M3-48h-45-3	SRY	UNKNOWN	FAM	NFQ-MGB				32.3563	32.3511	0.00730186							TRUE	0.799391	TRUE	3	24	1		N
H6	M3-48h-45-3	SRY	UNKNOWN	FAM	NFQ-MGB				32.346	32.3511	0.00730186							TRUE	0.799391	TRUE	3	24	1		N
H7	M3-48h-82-1	SRY	UNKNOWN	FAM	NFQ-MGB				34.445	34.5974	0.215503							TRUE	0.799391	TRUE	3	27	1		N
H8	M3-48h-82-1	SRY	UNKNOWN	FAM	NFQ-MGB				34.7498	34.5974	0.215503							TRUE	0.799391	TRUE	3	27	1		N
H9	M3-48h-82-2	SRY	UNKNOWN	FAM	NFQ-MGB				35.2153	34.9087	0.433542							TRUE	0.799391	TRUE	3	27	1		N
H10	M3-48h-82-2	SRY	UNKNOWN	FAM	NFQ-MGB				34.6021	34.9087	0.433542							TRUE	0.799391	TRUE	3	26	1		N
H11	M3-48h-82-3	SRY	UNKNOWN	FAM	NFQ-MGB				35.2859	35.1385	0.208396							TRUE	0.799391	TRUE	3	27	1		N
H12	M3-48h-82-3	SRY	UNKNOWN	FAM	NFQ-MGB				34.9912	35.1385	0.208396							TRUE	0.799391	TRUE	3	27	1		N
Analysis Type	Singleplex
Endogenous Control	SRY
RQ Min/Max Confidence Level	95.0
Reference Sample	M1-36h-45-1
