# Supplementary material for: A conserved NR5A1-responsive enhancer regulates SRY in testis-determination
Source: Nat Commun. 2024 Mar 30;15:2796. doi: 10.1038/s41467-024-47162-2 (PMC10981742; doi:10.1038/s41467-024-47162-2)
Supplement: Supplementary file 53 — Source Data [file 41467_2024_47162_MOESM53_ESM.zip › Source_Data_77.xls]

## Sheet: Results
Block Type	96well
Chemistry	TAQMAN
Experiment File Name	D:\Users\Administrator\Desktop\qPCR_data\Somboon\Denis\Diff26\20231128_qPCR Denis diff26 freezer Marker_SOX9.eds
Experiment Run End Time	2023-11-28 11:55:17 AM UTC
Instrument Type	steponeplus
Passive Reference	ROX
Well	Sample Name	Target Name	Task	Reporter	Quencher	RQ	RQ Min	RQ Max	Cт	Cт Mean	Cт SD	ΔCт	ΔCт Mean	ΔCт SE	HK Control ΔCт Mean	HK Control ΔCт SE	ΔΔCт	Automatic Ct Threshold	Ct Threshold	Automatic Baseline	Baseline Start	Baseline End	Efficiency	Comments	HIGHSD
A1	M1-36h-45-1	SOX9	UNKNOWN	FAM	NFQ-MGB				29.9534	29.8381	0.16312							TRUE	0.300693	TRUE	3	24	1		N
A2	M1-36h-45-1	SOX9	UNKNOWN	FAM	NFQ-MGB				29.7227	29.8381	0.16312							TRUE	0.300693	TRUE	3	23	1		N
A3	M1-36h-45-2	SOX9	UNKNOWN	FAM	NFQ-MGB				29.815	29.8501	0.0496955							TRUE	0.300693	TRUE	3	24	1		N
A4	M1-36h-45-2	SOX9	UNKNOWN	FAM	NFQ-MGB				29.8853	29.8501	0.0496955							TRUE	0.300693	TRUE	3	23	1		N
A5	M1-36h-45-3	SOX9	UNKNOWN	FAM	NFQ-MGB				29.985	29.9146	0.0995853							TRUE	0.300693	TRUE	3	24	1		N
A6	M1-36h-45-3	SOX9	UNKNOWN	FAM	NFQ-MGB				29.8442	29.9146	0.0995853							TRUE	0.300693	TRUE	3	24	1		N
A7	M1-36h-82-1	SOX9	UNKNOWN	FAM	NFQ-MGB				30.6713	30.6104	0.0861441							TRUE	0.300693	TRUE	3	24	1		N
A8	M1-36h-82-1	SOX9	UNKNOWN	FAM	NFQ-MGB				30.5495	30.6104	0.0861441							TRUE	0.300693	TRUE	3	24	1		N
A9	M1-36h-82-2	SOX9	UNKNOWN	FAM	NFQ-MGB				30.1265	30.147	0.0288716							TRUE	0.300693	TRUE	3	24	1		N
A10	M1-36h-82-2	SOX9	UNKNOWN	FAM	NFQ-MGB				30.1674	30.147	0.0288716							TRUE	0.300693	TRUE	3	24	1		N
A11	M1-36h-82-3	SOX9	UNKNOWN	FAM	NFQ-MGB				30.3446	30.565	0.311748							TRUE	0.300693	TRUE	3	24	1		N
A12	M1-36h-82-3	SOX9	UNKNOWN	FAM	NFQ-MGB				30.7854	30.565	0.311748							TRUE	0.300693	TRUE	3	25	1		N
B1	M1-36h-45-4	SOX9	UNKNOWN	FAM	NFQ-MGB				30.1866	30.0111	0.248155							TRUE	0.300693	TRUE	3	24	1		N
B2	M1-36h-45-4	SOX9	UNKNOWN	FAM	NFQ-MGB				29.8356	30.0111	0.248155							TRUE	0.300693	TRUE	3	24	1		N
B3	M1-36h-45-5	SOX9	UNKNOWN	FAM	NFQ-MGB				29.9289	29.6997	0.324129							TRUE	0.300693	TRUE	3	24	1		N
B4	M1-36h-45-5	SOX9	UNKNOWN	FAM	NFQ-MGB				29.4705	29.6997	0.324129							TRUE	0.300693	TRUE	3	23	1		N
B5	M1-36h-45-6	SOX9	UNKNOWN	FAM	NFQ-MGB				30.0179	30.103	0.120397							TRUE	0.300693	TRUE	3	24	1		N
B6	M1-36h-45-6	SOX9	UNKNOWN	FAM	NFQ-MGB				30.1881	30.103	0.120397							TRUE	0.300693	TRUE	3	24	1		N
B7	M1-36h-82-4	SOX9	UNKNOWN	FAM	NFQ-MGB				30.4093	30.4319	0.0319884							TRUE	0.300693	TRUE	3	24	1		N
B8	M1-36h-82-4	SOX9	UNKNOWN	FAM	NFQ-MGB				30.4545	30.4319	0.0319884							TRUE	0.300693	TRUE	3	25	1		N
B9	M1-36h-82-5	SOX9	UNKNOWN	FAM	NFQ-MGB				30.7216	30.6918	0.042128							TRUE	0.300693	TRUE	3	24	1		N
B10	M1-36h-82-5	SOX9	UNKNOWN	FAM	NFQ-MGB				30.6621	30.6918	0.042128							TRUE	0.300693	TRUE	3	25	1		N
B11	M1-36h-82-6	SOX9	UNKNOWN	FAM	NFQ-MGB				30.4125	30.5444	0.186521							TRUE	0.300693	TRUE	3	24	1		N
B12	M1-36h-82-6	SOX9	UNKNOWN	FAM	NFQ-MGB				30.6763	30.5444	0.186521							TRUE	0.300693	TRUE	3	24	1		N
C1	M2-6h-45-1	SOX9	UNKNOWN	FAM	NFQ-MGB				30.927	30.8647	0.0880701							TRUE	0.300693	TRUE	3	25	1		N
C2	M2-6h-45-1	SOX9	UNKNOWN	FAM	NFQ-MGB				30.8025	30.8647	0.0880701							TRUE	0.300693	TRUE	3	25	1		N
C3	M2-6h-45-2	SOX9	UNKNOWN	FAM	NFQ-MGB				30.7011	30.8852	0.260322							TRUE	0.300693	TRUE	3	24	1		N
C4	M2-6h-45-2	SOX9	UNKNOWN	FAM	NFQ-MGB				31.0693	30.8852	0.260322							TRUE	0.300693	TRUE	3	25	1		N
C5	M2-6h-45-3	SOX9	UNKNOWN	FAM	NFQ-MGB				30.9753	30.8677	0.152112							TRUE	0.300693	TRUE	3	25	1		N
C6	M2-6h-45-3	SOX9	UNKNOWN	FAM	NFQ-MGB				30.7602	30.8677	0.152112							TRUE	0.300693	TRUE	3	25	1		N
C7	M2-6h-82-1	SOX9	UNKNOWN	FAM	NFQ-MGB				30.9303	31.0193	0.125902							TRUE	0.300693	TRUE	3	25	1		N
C8	M2-6h-82-1	SOX9	UNKNOWN	FAM	NFQ-MGB				31.1083	31.0193	0.125902							TRUE	0.300693	TRUE	3	25	1		N
C9	M2-6h-82-2	SOX9	UNKNOWN	FAM	NFQ-MGB				31.1071	31.0143	0.131284							TRUE	0.300693	TRUE	3	24	1		N
C10	M2-6h-82-2	SOX9	UNKNOWN	FAM	NFQ-MGB				30.9214	31.0143	0.131284							TRUE	0.300693	TRUE	3	25	1		N
C11	M2-6h-82-3	SOX9	UNKNOWN	FAM	NFQ-MGB				30.8938	30.9773	0.118037							TRUE	0.300693	TRUE	3	25	1		N
C12	M2-6h-82-3	SOX9	UNKNOWN	FAM	NFQ-MGB				31.0608	30.9773	0.118037							TRUE	0.300693	TRUE	3	25	1		N
D1	M2-12h-45-1	SOX9	UNKNOWN	FAM	NFQ-MGB				30.9087	30.8702	0.0544874							TRUE	0.300693	TRUE	3	25	1		N
D2	M2-12h-45-1	SOX9	UNKNOWN	FAM	NFQ-MGB				30.8316	30.8702	0.0544874							TRUE	0.300693	TRUE	3	25	1		N
D3	M2-12h-45-2	SOX9	UNKNOWN	FAM	NFQ-MGB				30.3758	30.3331	0.0604096							TRUE	0.300693	TRUE	3	24	1		N
D4	M2-12h-45-2	SOX9	UNKNOWN	FAM	NFQ-MGB				30.2903	30.3331	0.0604096							TRUE	0.300693	TRUE	3	24	1		N
D5	M2-12h-45-3	SOX9	UNKNOWN	FAM	NFQ-MGB				30.6626	30.7871	0.176007							TRUE	0.300693	TRUE	3	24	1		N
D6	M2-12h-45-3	SOX9	UNKNOWN	FAM	NFQ-MGB				30.9115	30.7871	0.176007							TRUE	0.300693	TRUE	3	25	1		N
D7	M2-12h-82-1	SOX9	UNKNOWN	FAM	NFQ-MGB				30.9101	30.8953	0.0209332							TRUE	0.300693	TRUE	3	25	1		N
D8	M2-12h-82-1	SOX9	UNKNOWN	FAM	NFQ-MGB				30.8805	30.8953	0.0209332							TRUE	0.300693	TRUE	3	25	1		N
D9	M2-12h-82-2	SOX9	UNKNOWN	FAM	NFQ-MGB				30.9623	30.5094	0.640466							TRUE	0.300693	TRUE	3	25	1		Y
D10	M2-12h-82-2	SOX9	UNKNOWN	FAM	NFQ-MGB				30.0565	30.5094	0.640466							TRUE	0.300693	TRUE	3	24	1		Y
D11	M2-12h-82-3	SOX9	UNKNOWN	FAM	NFQ-MGB				31.0733	31.1137	0.0571174							TRUE	0.300693	TRUE	3	25	1		N
D12	M2-12h-82-3	SOX9	UNKNOWN	FAM	NFQ-MGB				31.1541	31.1137	0.0571174							TRUE	0.300693	TRUE	3	25	1		N
E1	M2-36h-45-1	SOX9	UNKNOWN	FAM	NFQ-MGB				29.9583	29.8724	0.121487							TRUE	0.300693	TRUE	3	24	1		N
E2	M2-36h-45-1	SOX9	UNKNOWN	FAM	NFQ-MGB				29.7865	29.8724	0.121487							TRUE	0.300693	TRUE	3	23	1		N
E3	M2-36h-45-2	SOX9	UNKNOWN	FAM	NFQ-MGB				29.9186	29.8219	0.136758							TRUE	0.300693	TRUE	3	24	1		N
E4	M2-36h-45-2	SOX9	UNKNOWN	FAM	NFQ-MGB				29.7252	29.8219	0.136758							TRUE	0.300693	TRUE	3	23	1		N
E5	M2-36h-45-3	SOX9	UNKNOWN	FAM	NFQ-MGB				30.0006	30.037	0.0515014							TRUE	0.300693	TRUE	3	24	1		N
E6	M2-36h-45-3	SOX9	UNKNOWN	FAM	NFQ-MGB				30.0734	30.037	0.0515014							TRUE	0.300693	TRUE	3	24	1		N
E7	M2-36h-82-1	SOX9	UNKNOWN	FAM	NFQ-MGB				28.8998	28.8024	0.137687							TRUE	0.300693	TRUE	3	23	1		N
E8	M2-36h-82-1	SOX9	UNKNOWN	FAM	NFQ-MGB				28.705	28.8024	0.137687							TRUE	0.300693	TRUE	3	22	1		N
E9	M2-36h-82-2	SOX9	UNKNOWN	FAM	NFQ-MGB				28.6238	28.6525	0.0406916							TRUE	0.300693	TRUE	3	22	1		N
E10	M2-36h-82-2	SOX9	UNKNOWN	FAM	NFQ-MGB				28.6813	28.6525	0.0406916							TRUE	0.300693	TRUE	3	22	1		N
E11	M2-36h-82-3	SOX9	UNKNOWN	FAM	NFQ-MGB				28.5702	28.6061	0.0507354							TRUE	0.300693	TRUE	3	22	1		N
E12	M2-36h-82-3	SOX9	UNKNOWN	FAM	NFQ-MGB				28.642	28.6061	0.0507354							TRUE	0.300693	TRUE	3	22	1		N
F1	M2-48h-45-1	SOX9	UNKNOWN	FAM	NFQ-MGB				28.4643	28.4777	0.0190396							TRUE	0.300693	TRUE	3	22	1		N
F2	M2-48h-45-1	SOX9	UNKNOWN	FAM	NFQ-MGB				28.4912	28.4777	0.0190396							TRUE	0.300693	TRUE	3	22	1		N
F3	M2-48h-45-2	SOX9	UNKNOWN	FAM	NFQ-MGB				29.1551	29.1467	0.0119117							TRUE	0.300693	TRUE	3	23	1		N
F4	M2-48h-45-2	SOX9	UNKNOWN	FAM	NFQ-MGB				29.1383	29.1467	0.0119117							TRUE	0.300693	TRUE	3	23	1		N
F5	M2-48h-45-3	SOX9	UNKNOWN	FAM	NFQ-MGB				28.6471	28.6281	0.0267919							TRUE	0.300693	TRUE	3	22	1		N
F6	M2-48h-45-3	SOX9	UNKNOWN	FAM	NFQ-MGB				28.6092	28.6281	0.0267919							TRUE	0.300693	TRUE	3	22	1		N
F7	M2-48h-82-1	SOX9	UNKNOWN	FAM	NFQ-MGB				28.6634	28.7324	0.0977038							TRUE	0.300693	TRUE	3	22	1		N
F8	M2-48h-82-1	SOX9	UNKNOWN	FAM	NFQ-MGB				28.8015	28.7324	0.0977038							TRUE	0.300693	TRUE	3	22	1		N
F9	M2-48h-82-2	SOX9	UNKNOWN	FAM	NFQ-MGB				28.4374	28.4685	0.0440485							TRUE	0.300693	TRUE	3	22	1		N
F10	M2-48h-82-2	SOX9	UNKNOWN	FAM	NFQ-MGB				28.4997	28.4685	0.0440485							TRUE	0.300693	TRUE	3	22	1		N
F11	M2-48h-82-3	SOX9	UNKNOWN	FAM	NFQ-MGB				28.8407	28.8923	0.0730509							TRUE	0.300693	TRUE	3	23	1		N
F12	M2-48h-82-3	SOX9	UNKNOWN	FAM	NFQ-MGB				28.944	28.8923	0.0730509							TRUE	0.300693	TRUE	3	23	1		N
G1	M3-24h-45-1	SOX9	UNKNOWN	FAM	NFQ-MGB				27.9858	27.9934	0.0108112							TRUE	0.300693	TRUE	3	22	1		N
G2	M3-24h-45-1	SOX9	UNKNOWN	FAM	NFQ-MGB				28.001	27.9934	0.0108112							TRUE	0.300693	TRUE	3	22	1		N
G3	M3-24h-45-2	SOX9	UNKNOWN	FAM	NFQ-MGB				27.8479	27.7599	0.124386							TRUE	0.300693	TRUE	3	21	1		N
G4	M3-24h-45-2	SOX9	UNKNOWN	FAM	NFQ-MGB				27.6719	27.7599	0.124386							TRUE	0.300693	TRUE	3	21	1		N
G5	M3-24h-45-3	SOX9	UNKNOWN	FAM	NFQ-MGB				28.1219	28.1157	0.00879082							TRUE	0.300693	TRUE	3	22	1		N
G6	M3-24h-45-3	SOX9	UNKNOWN	FAM	NFQ-MGB				28.1094	28.1157	0.00879082							TRUE	0.300693	TRUE	3	22	1		N
G7	M3-24h-82-1	SOX9	UNKNOWN	FAM	NFQ-MGB				28.3837	28.3821	0.00228065							TRUE	0.300693	TRUE	3	22	1		N
G8	M3-24h-82-1	SOX9	UNKNOWN	FAM	NFQ-MGB				28.3804	28.3821	0.00228065							TRUE	0.300693	TRUE	3	22	1		N
G9	M3-24h-82-2	SOX9	UNKNOWN	FAM	NFQ-MGB				28.9812	28.6042	0.533269							TRUE	0.300693	TRUE	3	23	1		Y
G10	M3-24h-82-2	SOX9	UNKNOWN	FAM	NFQ-MGB				28.2271	28.6042	0.533269							TRUE	0.300693	TRUE	3	22	1		Y
G11	M3-24h-82-3	SOX9	UNKNOWN	FAM	NFQ-MGB				28.4049	28.4658	0.0862129							TRUE	0.300693	TRUE	3	22	1		N
G12	M3-24h-82-3	SOX9	UNKNOWN	FAM	NFQ-MGB				28.5268	28.4658	0.0862129							TRUE	0.300693	TRUE	3	23	1		N
H1	M3-48h-45-1	SOX9	UNKNOWN	FAM	NFQ-MGB				27.9789	27.9688	0.0141951							TRUE	0.300693	TRUE	3	22	1		N
H2	M3-48h-45-1	SOX9	UNKNOWN	FAM	NFQ-MGB				27.9588	27.9688	0.0141951							TRUE	0.300693	TRUE	3	22	1		N
H3	M3-48h-45-2	SOX9	UNKNOWN	FAM	NFQ-MGB				27.9853	27.9619	0.0331429							TRUE	0.300693	TRUE	3	21	1		N
H4	M3-48h-45-2	SOX9	UNKNOWN	FAM	NFQ-MGB				27.9384	27.9619	0.0331429							TRUE	0.300693	TRUE	3	22	1		N
H5	M3-48h-45-3	SOX9	UNKNOWN	FAM	NFQ-MGB				28.051	28.0718	0.0293531							TRUE	0.300693	TRUE	3	22	1		N
H6	M3-48h-45-3	SOX9	UNKNOWN	FAM	NFQ-MGB				28.0925	28.0718	0.0293531							TRUE	0.300693	TRUE	3	21	1		N
H7	M3-48h-82-1	SOX9	UNKNOWN	FAM	NFQ-MGB				28.4716	28.512	0.0571754							TRUE	0.300693	TRUE	3	22	1		N
H8	M3-48h-82-1	SOX9	UNKNOWN	FAM	NFQ-MGB				28.5524	28.512	0.0571754							TRUE	0.300693	TRUE	3	22	1		N
H9	M3-48h-82-2	SOX9	UNKNOWN	FAM	NFQ-MGB				28.4407	28.4435	0.00393011							TRUE	0.300693	TRUE	3	22	1		N
H10	M3-48h-82-2	SOX9	UNKNOWN	FAM	NFQ-MGB				28.4463	28.4435	0.00393011							TRUE	0.300693	TRUE	3	22	1		N
H11	M3-48h-82-3	SOX9	UNKNOWN	FAM	NFQ-MGB				28.7275	28.7781	0.0715822							TRUE	0.300693	TRUE	3	23	1		N
H12	M3-48h-82-3	SOX9	UNKNOWN	FAM	NFQ-MGB				28.8287	28.7781	0.0715822							TRUE	0.300693	TRUE	3	23	1		N
Analysis Type	Singleplex
Endogenous Control	SOX9
RQ Min/Max Confidence Level	95.0
Reference Sample	M1-36h-45-1
