# Supplementary material for: A conserved NR5A1-responsive enhancer regulates SRY in testis-determination
Source: Nat Commun. 2024 Mar 30;15:2796. doi: 10.1038/s41467-024-47162-2 (PMC10981742; doi:10.1038/s41467-024-47162-2)
Supplement: Supplementary file 53 — Source Data [file 41467_2024_47162_MOESM53_ESM.zip › Source_Data_78.xls]

## Sheet: Results
Block Type	96well
Chemistry	TAQMAN
Experiment File Name	D:\Users\Administrator\Desktop\qPCR_data\Somboon\Denis\Diff26\20231128_qPCR Denis diff26 liquidN Marker_SOX9.eds
Experiment Run End Time	2023-11-28 15:38:43 PM UTC
Instrument Type	steponeplus
Passive Reference	ROX
Well	Sample Name	Target Name	Task	Reporter	Quencher	RQ	RQ Min	RQ Max	Cт	Cт Mean	Cт SD	ΔCт	ΔCт Mean	ΔCт SE	HK Control ΔCт Mean	HK Control ΔCт SE	ΔΔCт	Automatic Ct Threshold	Ct Threshold	Automatic Baseline	Baseline Start	Baseline End	Efficiency	Comments	HIGHSD
A1	M1-36h-45-1	SOX9	UNKNOWN	FAM	NFQ-MGB				30.6806	30.6417	0.0550256							TRUE	0.361304	TRUE	3	24	1		N
A2	M1-36h-45-1	SOX9	UNKNOWN	FAM	NFQ-MGB				30.6028	30.6417	0.0550256							TRUE	0.361304	TRUE	3	24	1		N
A3	M1-36h-45-2	SOX9	UNKNOWN	FAM	NFQ-MGB				30.5226	30.4829	0.0561612							TRUE	0.361304	TRUE	3	24	1		N
A4	M1-36h-45-2	SOX9	UNKNOWN	FAM	NFQ-MGB				30.4432	30.4829	0.0561612							TRUE	0.361304	TRUE	3	24	1		N
A5	M1-36h-45-3	SOX9	UNKNOWN	FAM	NFQ-MGB				30.3362	30.3783	0.0595006							TRUE	0.361304	TRUE	3	24	1		N
A6	M1-36h-45-3	SOX9	UNKNOWN	FAM	NFQ-MGB				30.4203	30.3783	0.0595006							TRUE	0.361304	TRUE	3	24	1		N
A7	M1-36h-82-1	SOX9	UNKNOWN	FAM	NFQ-MGB				29.9981	29.9959	0.00309257							TRUE	0.361304	TRUE	3	24	1		N
A8	M1-36h-82-1	SOX9	UNKNOWN	FAM	NFQ-MGB				29.9937	29.9959	0.00309257							TRUE	0.361304	TRUE	3	24	1		N
A9	M1-36h-82-2	SOX9	UNKNOWN	FAM	NFQ-MGB				29.8141	29.9002	0.121877							TRUE	0.361304	TRUE	3	23	1		N
A10	M1-36h-82-2	SOX9	UNKNOWN	FAM	NFQ-MGB				29.9864	29.9002	0.121877							TRUE	0.361304	TRUE	3	24	1		N
A11	M1-36h-82-3	SOX9	UNKNOWN	FAM	NFQ-MGB				29.9917	30.2617	0.381937							TRUE	0.361304	TRUE	3	23	1		N
A12	M1-36h-82-3	SOX9	UNKNOWN	FAM	NFQ-MGB				30.5318	30.2617	0.381937							TRUE	0.361304	TRUE	3	24	1		N
B1	M1-36h-45-4	SOX9	UNKNOWN	FAM	NFQ-MGB				30.5062	30.3189	0.264867							TRUE	0.361304	TRUE	3	24	1		N
B2	M1-36h-45-4	SOX9	UNKNOWN	FAM	NFQ-MGB				30.1316	30.3189	0.264867							TRUE	0.361304	TRUE	3	23	1		N
B3	M1-36h-45-5	SOX9	UNKNOWN	FAM	NFQ-MGB				30.786	30.4954	0.411046							TRUE	0.361304	TRUE	3	24	1		N
B4	M1-36h-45-5	SOX9	UNKNOWN	FAM	NFQ-MGB				30.2047	30.4954	0.411046							TRUE	0.361304	TRUE	3	24	1		N
B5	M1-36h-45-6	SOX9	UNKNOWN	FAM	NFQ-MGB				30.2434	30.2321	0.0159659							TRUE	0.361304	TRUE	3	23	1		N
B6	M1-36h-45-6	SOX9	UNKNOWN	FAM	NFQ-MGB				30.2208	30.2321	0.0159659							TRUE	0.361304	TRUE	3	23	1		N
B7	M1-36h-82-4	SOX9	UNKNOWN	FAM	NFQ-MGB				30.2176	30.1669	0.0718196							TRUE	0.361304	TRUE	3	24	1		N
B8	M1-36h-82-4	SOX9	UNKNOWN	FAM	NFQ-MGB				30.1161	30.1669	0.0718196							TRUE	0.361304	TRUE	3	24	1		N
B9	M1-36h-82-5	SOX9	UNKNOWN	FAM	NFQ-MGB				30.1503	30.0603	0.127247							TRUE	0.361304	TRUE	3	23	1		N
B10	M1-36h-82-5	SOX9	UNKNOWN	FAM	NFQ-MGB				29.9704	30.0603	0.127247							TRUE	0.361304	TRUE	3	24	1		N
B11	M1-36h-82-6	SOX9	UNKNOWN	FAM	NFQ-MGB				30.1367	30.2707	0.189405							TRUE	0.361304	TRUE	3	23	1		N
B12	M1-36h-82-6	SOX9	UNKNOWN	FAM	NFQ-MGB				30.4046	30.2707	0.189405							TRUE	0.361304	TRUE	3	24	1		N
C1	M2-6h-45-1	SOX9	UNKNOWN	FAM	NFQ-MGB				31.2178	31.2592	0.0585538							TRUE	0.361304	TRUE	3	25	1		N
C2	M2-6h-45-1	SOX9	UNKNOWN	FAM	NFQ-MGB				31.3006	31.2592	0.0585538							TRUE	0.361304	TRUE	3	25	1		N
C3	M2-6h-45-2	SOX9	UNKNOWN	FAM	NFQ-MGB				30.7888	30.9991	0.297379							TRUE	0.361304	TRUE	3	24	1		N
C4	M2-6h-45-2	SOX9	UNKNOWN	FAM	NFQ-MGB				31.2094	30.9991	0.297379							TRUE	0.361304	TRUE	3	25	1		N
C5	M2-6h-45-3	SOX9	UNKNOWN	FAM	NFQ-MGB				31.2293	31.2164	0.0182587							TRUE	0.361304	TRUE	3	25	1		N
C6	M2-6h-45-3	SOX9	UNKNOWN	FAM	NFQ-MGB				31.2034	31.2164	0.0182587							TRUE	0.361304	TRUE	3	25	1		N
C7	M2-6h-82-1	SOX9	UNKNOWN	FAM	NFQ-MGB				30.8191	30.9215	0.144821							TRUE	0.361304	TRUE	3	25	1		N
C8	M2-6h-82-1	SOX9	UNKNOWN	FAM	NFQ-MGB				31.0239	30.9215	0.144821							TRUE	0.361304	TRUE	3	25	1		N
C9	M2-6h-82-2	SOX9	UNKNOWN	FAM	NFQ-MGB				31.0701	31.0268	0.0612997							TRUE	0.361304	TRUE	3	24	1		N
C10	M2-6h-82-2	SOX9	UNKNOWN	FAM	NFQ-MGB				30.9834	31.0268	0.0612997							TRUE	0.361304	TRUE	3	24	1		N
C11	M2-6h-82-3	SOX9	UNKNOWN	FAM	NFQ-MGB				31.3329	31.3942	0.0867524							TRUE	0.361304	TRUE	3	25	1		N
C12	M2-6h-82-3	SOX9	UNKNOWN	FAM	NFQ-MGB				31.4556	31.3942	0.0867524							TRUE	0.361304	TRUE	3	25	1		N
D1	M2-12h-45-1	SOX9	UNKNOWN	FAM	NFQ-MGB				31.327	31.2502	0.1086							TRUE	0.361304	TRUE	3	25	1		N
D2	M2-12h-45-1	SOX9	UNKNOWN	FAM	NFQ-MGB				31.1734	31.2502	0.1086							TRUE	0.361304	TRUE	3	25	1		N
D3	M2-12h-45-2	SOX9	UNKNOWN	FAM	NFQ-MGB				31.2068	31.0468	0.226304							TRUE	0.361304	TRUE	3	25	1		N
D4	M2-12h-45-2	SOX9	UNKNOWN	FAM	NFQ-MGB				30.8868	31.0468	0.226304							TRUE	0.361304	TRUE	3	24	1		N
D5	M2-12h-45-3	SOX9	UNKNOWN	FAM	NFQ-MGB				31.2225	31.3027	0.113538							TRUE	0.361304	TRUE	3	25	1		N
D6	M2-12h-45-3	SOX9	UNKNOWN	FAM	NFQ-MGB				31.383	31.3027	0.113538							TRUE	0.361304	TRUE	3	25	1		N
D7	M2-12h-82-1	SOX9	UNKNOWN	FAM	NFQ-MGB				30.7835	30.7974	0.0196586							TRUE	0.361304	TRUE	3	25	1		N
D8	M2-12h-82-1	SOX9	UNKNOWN	FAM	NFQ-MGB				30.8113	30.7974	0.0196586							TRUE	0.361304	TRUE	3	24	1		N
D9	M2-12h-82-2	SOX9	UNKNOWN	FAM	NFQ-MGB				30.8501	30.4328	0.590173							TRUE	0.361304	TRUE	3	24	1		Y
D10	M2-12h-82-2	SOX9	UNKNOWN	FAM	NFQ-MGB				30.0154	30.4328	0.590173							TRUE	0.361304	TRUE	3	23	1		Y
D11	M2-12h-82-3	SOX9	UNKNOWN	FAM	NFQ-MGB				31.4625	31.4512	0.0159241							TRUE	0.361304	TRUE	3	25	1		N
D12	M2-12h-82-3	SOX9	UNKNOWN	FAM	NFQ-MGB				31.44	31.4512	0.0159241							TRUE	0.361304	TRUE	3	25	1		N
E1	M2-36h-45-1	SOX9	UNKNOWN	FAM	NFQ-MGB				30.2822	30.1698	0.158981							TRUE	0.361304	TRUE	3	24	1		N
E2	M2-36h-45-1	SOX9	UNKNOWN	FAM	NFQ-MGB				30.0574	30.1698	0.158981							TRUE	0.361304	TRUE	3	23	1		N
E3	M2-36h-45-2	SOX9	UNKNOWN	FAM	NFQ-MGB				30.9687	30.908	0.0858811							TRUE	0.361304	TRUE	3	24	1		N
E4	M2-36h-45-2	SOX9	UNKNOWN	FAM	NFQ-MGB				30.8472	30.908	0.0858811							TRUE	0.361304	TRUE	3	24	1		N
E5	M2-36h-45-3	SOX9	UNKNOWN	FAM	NFQ-MGB				30.2198	30.249	0.0413889							TRUE	0.361304	TRUE	3	24	1		N
E6	M2-36h-45-3	SOX9	UNKNOWN	FAM	NFQ-MGB				30.2783	30.249	0.0413889							TRUE	0.361304	TRUE	3	24	1		N
E7	M2-36h-82-1	SOX9	UNKNOWN	FAM	NFQ-MGB				29.6729	29.5837	0.126222							TRUE	0.361304	TRUE	3	23	1		N
E8	M2-36h-82-1	SOX9	UNKNOWN	FAM	NFQ-MGB				29.4944	29.5837	0.126222							TRUE	0.361304	TRUE	3	23	1		N
E9	M2-36h-82-2	SOX9	UNKNOWN	FAM	NFQ-MGB				29.6524	29.74	0.123785							TRUE	0.361304	TRUE	3	23	1		N
E10	M2-36h-82-2	SOX9	UNKNOWN	FAM	NFQ-MGB				29.8275	29.74	0.123785							TRUE	0.361304	TRUE	3	23	1		N
E11	M2-36h-82-3	SOX9	UNKNOWN	FAM	NFQ-MGB				29.9378	30.0475	0.15525							TRUE	0.361304	TRUE	3	23	1		N
E12	M2-36h-82-3	SOX9	UNKNOWN	FAM	NFQ-MGB				30.1573	30.0475	0.15525							TRUE	0.361304	TRUE	3	24	1		N
F1	M2-48h-45-1	SOX9	UNKNOWN	FAM	NFQ-MGB				29.5649	29.5569	0.0113749							TRUE	0.361304	TRUE	3	23	1		N
F2	M2-48h-45-1	SOX9	UNKNOWN	FAM	NFQ-MGB				29.5489	29.5569	0.0113749							TRUE	0.361304	TRUE	3	23	1		N
F3	M2-48h-45-2	SOX9	UNKNOWN	FAM	NFQ-MGB				29.6247	29.6052	0.0275876							TRUE	0.361304	TRUE	3	23	1		N
F4	M2-48h-45-2	SOX9	UNKNOWN	FAM	NFQ-MGB				29.5857	29.6052	0.0275876							TRUE	0.361304	TRUE	3	23	1		N
F5	M2-48h-45-3	SOX9	UNKNOWN	FAM	NFQ-MGB				29.4055	29.3808	0.0348342							TRUE	0.361304	TRUE	3	23	1		N
F6	M2-48h-45-3	SOX9	UNKNOWN	FAM	NFQ-MGB				29.3562	29.3808	0.0348342							TRUE	0.361304	TRUE	3	23	1		N
F7	M2-48h-82-1	SOX9	UNKNOWN	FAM	NFQ-MGB				28.7855	28.8614	0.107339							TRUE	0.361304	TRUE	3	22	1		N
F8	M2-48h-82-1	SOX9	UNKNOWN	FAM	NFQ-MGB				28.9373	28.8614	0.107339							TRUE	0.361304	TRUE	3	22	1		N
F9	M2-48h-82-2	SOX9	UNKNOWN	FAM	NFQ-MGB				29.2943	29.3402	0.0648994							TRUE	0.361304	TRUE	3	23	1		N
F10	M2-48h-82-2	SOX9	UNKNOWN	FAM	NFQ-MGB				29.3861	29.3402	0.0648994							TRUE	0.361304	TRUE	3	23	1		N
F11	M2-48h-82-3	SOX9	UNKNOWN	FAM	NFQ-MGB				29.1548	29.2499	0.134521							TRUE	0.361304	TRUE	3	23	1		N
F12	M2-48h-82-3	SOX9	UNKNOWN	FAM	NFQ-MGB				29.3451	29.2499	0.134521							TRUE	0.361304	TRUE	3	23	1		N
G1	M3-24h-45-1	SOX9	UNKNOWN	FAM	NFQ-MGB				28.8133	28.7365	0.108603							TRUE	0.361304	TRUE	3	22	1		N
G2	M3-24h-45-1	SOX9	UNKNOWN	FAM	NFQ-MGB				28.6597	28.7365	0.108603							TRUE	0.361304	TRUE	3	22	1		N
G3	M3-24h-45-2	SOX9	UNKNOWN	FAM	NFQ-MGB				28.762	28.7303	0.0447728							TRUE	0.361304	TRUE	3	22	1		N
G4	M3-24h-45-2	SOX9	UNKNOWN	FAM	NFQ-MGB				28.6986	28.7303	0.0447728							TRUE	0.361304	TRUE	3	22	1		N
G5	M3-24h-45-3	SOX9	UNKNOWN	FAM	NFQ-MGB				28.6078	28.6228	0.0211854							TRUE	0.361304	TRUE	3	22	1		N
G6	M3-24h-45-3	SOX9	UNKNOWN	FAM	NFQ-MGB				28.6378	28.6228	0.0211854							TRUE	0.361304	TRUE	3	22	1		N
G7	M3-24h-82-1	SOX9	UNKNOWN	FAM	NFQ-MGB				27.7875	27.8011	0.0191529							TRUE	0.361304	TRUE	3	21	1		N
G8	M3-24h-82-1	SOX9	UNKNOWN	FAM	NFQ-MGB				27.8146	27.8011	0.0191529							TRUE	0.361304	TRUE	3	21	1		N
G9	M3-24h-82-2	SOX9	UNKNOWN	FAM	NFQ-MGB				28.8556	28.4078	0.633326							TRUE	0.361304	TRUE	3	22	1		Y
G10	M3-24h-82-2	SOX9	UNKNOWN	FAM	NFQ-MGB				27.9599	28.4078	0.633326							TRUE	0.361304	TRUE	3	21	1		Y
G11	M3-24h-82-3	SOX9	UNKNOWN	FAM	NFQ-MGB				28.2534	28.3301	0.108477							TRUE	0.361304	TRUE	3	22	1		N
G12	M3-24h-82-3	SOX9	UNKNOWN	FAM	NFQ-MGB				28.4068	28.3301	0.108477							TRUE	0.361304	TRUE	3	22	1		N
H1	M3-48h-45-1	SOX9	UNKNOWN	FAM	NFQ-MGB				28.6334	28.6301	0.00468403							TRUE	0.361304	TRUE	3	22	1		N
H2	M3-48h-45-1	SOX9	UNKNOWN	FAM	NFQ-MGB				28.6268	28.6301	0.00468403							TRUE	0.361304	TRUE	3	22	1		N
H3	M3-48h-45-2	SOX9	UNKNOWN	FAM	NFQ-MGB				28.1935	28.2004	0.00978077							TRUE	0.361304	TRUE	3	21	1		N
H4	M3-48h-45-2	SOX9	UNKNOWN	FAM	NFQ-MGB				28.2073	28.2004	0.00978077							TRUE	0.361304	TRUE	3	22	1		N
H5	M3-48h-45-3	SOX9	UNKNOWN	FAM	NFQ-MGB				28.7283	28.7153	0.0184259							TRUE	0.361304	TRUE	3	22	1		N
H6	M3-48h-45-3	SOX9	UNKNOWN	FAM	NFQ-MGB				28.7023	28.7153	0.0184259							TRUE	0.361304	TRUE	3	22	1		N
H7	M3-48h-82-1	SOX9	UNKNOWN	FAM	NFQ-MGB				28.2426	28.2658	0.0328584							TRUE	0.361304	TRUE	3	22	1		N
H8	M3-48h-82-1	SOX9	UNKNOWN	FAM	NFQ-MGB				28.2891	28.2658	0.0328584							TRUE	0.361304	TRUE	3	22	1		N
H9	M3-48h-82-2	SOX9	UNKNOWN	FAM	NFQ-MGB				28.4711	28.4452	0.0366064							TRUE	0.361304	TRUE	3	22	1		N
H10	M3-48h-82-2	SOX9	UNKNOWN	FAM	NFQ-MGB				28.4193	28.4452	0.0366064							TRUE	0.361304	TRUE	3	22	1		N
H11	M3-48h-82-3	SOX9	UNKNOWN	FAM	NFQ-MGB				28.7216	28.8585	0.193553							TRUE	0.361304	TRUE	3	22	1		N
H12	M3-48h-82-3	SOX9	UNKNOWN	FAM	NFQ-MGB				28.9953	28.8585	0.193553							TRUE	0.361304	TRUE	3	23	1		N
Analysis Type	Singleplex
Endogenous Control	SOX9
RQ Min/Max Confidence Level	95.0
Reference Sample	M1-36h-45-1
