# Supplementary material for: A conserved NR5A1-responsive enhancer regulates SRY in testis-determination
Source: Nat Commun. 2024 Mar 30;15:2796. doi: 10.1038/s41467-024-47162-2 (PMC10981742; doi:10.1038/s41467-024-47162-2)
Supplement: Supplementary file 53 — Source Data [file 41467_2024_47162_MOESM53_ESM.zip › Source_Data_79.xls]

## Sheet: Results
Block Type	96well
Chemistry	TAQMAN
Experiment File Name	D:\Users\Administrator\Desktop\qPCR_data\Somboon\Denis\Diff26\20231128_qPCR Denis diff26 freezer Marker_WNT4.eds
Experiment Run End Time	2023-11-28 13:29:39 PM UTC
Instrument Type	steponeplus
Passive Reference	ROX
Well	Sample Name	Target Name	Task	Reporter	Quencher	RQ	RQ Min	RQ Max	Cт	Cт Mean	Cт SD	ΔCт	ΔCт Mean	ΔCт SE	HK Control ΔCт Mean	HK Control ΔCт SE	ΔΔCт	Automatic Ct Threshold	Ct Threshold	Automatic Baseline	Baseline Start	Baseline End	Efficiency	Comments	HIGHSD
A1	M1-36h-45-1	WNT4	UNKNOWN	FAM	NFQ-MGB				35.0237	35.1054	0.11557							TRUE	0.362666	TRUE	3	29	1		N
A2	M1-36h-45-1	WNT4	UNKNOWN	FAM	NFQ-MGB				35.1871	35.1054	0.11557							TRUE	0.362666	TRUE	3	29	1		N
A3	M1-36h-45-2	WNT4	UNKNOWN	FAM	NFQ-MGB				35.8766	35.8899	0.0188683							TRUE	0.362666	TRUE	3	30	1		N
A4	M1-36h-45-2	WNT4	UNKNOWN	FAM	NFQ-MGB				35.9033	35.8899	0.0188683							TRUE	0.362666	TRUE	3	29	1		N
A5	M1-36h-45-3	WNT4	UNKNOWN	FAM	NFQ-MGB				35.3293	35.2101	0.168569							TRUE	0.362666	TRUE	3	30	1		N
A6	M1-36h-45-3	WNT4	UNKNOWN	FAM	NFQ-MGB				35.091	35.2101	0.168569							TRUE	0.362666	TRUE	3	29	1		N
A7	M1-36h-82-1	WNT4	UNKNOWN	FAM	NFQ-MGB				36.2023	36.3607	0.224054							TRUE	0.362666	TRUE	3	29	1		N
A8	M1-36h-82-1	WNT4	UNKNOWN	FAM	NFQ-MGB				36.5191	36.3607	0.224054							TRUE	0.362666	TRUE	3	30	1		N
A9	M1-36h-82-2	WNT4	UNKNOWN	FAM	NFQ-MGB				35.5365	35.195	0.483023							TRUE	0.362666	TRUE	3	30	1		N
A10	M1-36h-82-2	WNT4	UNKNOWN	FAM	NFQ-MGB				34.8534	35.195	0.483023							TRUE	0.362666	TRUE	3	28	1		N
A11	M1-36h-82-3	WNT4	UNKNOWN	FAM	NFQ-MGB				35.6708	35.7514	0.114076							TRUE	0.362666	TRUE	3	29	1		N
A12	M1-36h-82-3	WNT4	UNKNOWN	FAM	NFQ-MGB				35.8321	35.7514	0.114076							TRUE	0.362666	TRUE	3	29	1		N
B1	M1-36h-45-4	WNT4	UNKNOWN	FAM	NFQ-MGB				35.333	34.9287	0.571754							TRUE	0.362666	TRUE	3	29	1		Y
B2	M1-36h-45-4	WNT4	UNKNOWN	FAM	NFQ-MGB				34.5244	34.9287	0.571754							TRUE	0.362666	TRUE	3	29	1		Y
B3	M1-36h-45-5	WNT4	UNKNOWN	FAM	NFQ-MGB				34.8407	34.8337	0.00989136							TRUE	0.362666	TRUE	3	28	1		N
B4	M1-36h-45-5	WNT4	UNKNOWN	FAM	NFQ-MGB				34.8267	34.8337	0.00989136							TRUE	0.362666	TRUE	3	29	1		N
B5	M1-36h-45-6	WNT4	UNKNOWN	FAM	NFQ-MGB				35.2113	35.546	0.473375							TRUE	0.362666	TRUE	3	28	1		N
B6	M1-36h-45-6	WNT4	UNKNOWN	FAM	NFQ-MGB				35.8807	35.546	0.473375							TRUE	0.362666	TRUE	3	30	1		N
B7	M1-36h-82-4	WNT4	UNKNOWN	FAM	NFQ-MGB				34.9795	35.2198	0.339867							TRUE	0.362666	TRUE	3	29	1		N
B8	M1-36h-82-4	WNT4	UNKNOWN	FAM	NFQ-MGB				35.4601	35.2198	0.339867							TRUE	0.362666	TRUE	3	29	1		N
B9	M1-36h-82-5	WNT4	UNKNOWN	FAM	NFQ-MGB				36.9872	36.4488	0.761384							TRUE	0.362666	TRUE	3	31	1		Y
B10	M1-36h-82-5	WNT4	UNKNOWN	FAM	NFQ-MGB				35.9104	36.4488	0.761384							TRUE	0.362666	TRUE	3	30	1		Y
B11	M1-36h-82-6	WNT4	UNKNOWN	FAM	NFQ-MGB				35.6108	36.2236	0.866652							TRUE	0.362666	TRUE	3	29	1		Y
B12	M1-36h-82-6	WNT4	UNKNOWN	FAM	NFQ-MGB				36.8364	36.2236	0.866652							TRUE	0.362666	TRUE	3	30	1		Y
C1	M2-6h-45-1	WNT4	UNKNOWN	FAM	NFQ-MGB				32.9831	33.1088	0.177694							TRUE	0.362666	TRUE	3	27	1		N
C2	M2-6h-45-1	WNT4	UNKNOWN	FAM	NFQ-MGB				33.2344	33.1088	0.177694							TRUE	0.362666	TRUE	3	27	1		N
C3	M2-6h-45-2	WNT4	UNKNOWN	FAM	NFQ-MGB				33.1951	33.2651	0.0989918							TRUE	0.362666	TRUE	3	27	1		N
C4	M2-6h-45-2	WNT4	UNKNOWN	FAM	NFQ-MGB				33.3351	33.2651	0.0989918							TRUE	0.362666	TRUE	3	27	1		N
C5	M2-6h-45-3	WNT4	UNKNOWN	FAM	NFQ-MGB				33.0399	33.1689	0.182379							TRUE	0.362666	TRUE	3	26	1		N
C6	M2-6h-45-3	WNT4	UNKNOWN	FAM	NFQ-MGB				33.2979	33.1689	0.182379							TRUE	0.362666	TRUE	3	27	1		N
C7	M2-6h-82-1	WNT4	UNKNOWN	FAM	NFQ-MGB				33.7558	33.8687	0.159697							TRUE	0.362666	TRUE	3	28	1		N
C8	M2-6h-82-1	WNT4	UNKNOWN	FAM	NFQ-MGB				33.9816	33.8687	0.159697							TRUE	0.362666	TRUE	3	28	1		N
C9	M2-6h-82-2	WNT4	UNKNOWN	FAM	NFQ-MGB				34.1819	34.4046	0.314978							TRUE	0.362666	TRUE	3	27	1		N
C10	M2-6h-82-2	WNT4	UNKNOWN	FAM	NFQ-MGB				34.6273	34.4046	0.314978							TRUE	0.362666	TRUE	3	28	1		N
C11	M2-6h-82-3	WNT4	UNKNOWN	FAM	NFQ-MGB				33.833	34.0928	0.367391							TRUE	0.362666	TRUE	3	27	1		N
C12	M2-6h-82-3	WNT4	UNKNOWN	FAM	NFQ-MGB				34.3526	34.0928	0.367391							TRUE	0.362666	TRUE	3	28	1		N
D1	M2-12h-45-1	WNT4	UNKNOWN	FAM	NFQ-MGB				34.0804	33.9217	0.224464							TRUE	0.362666	TRUE	3	27	1		N
D2	M2-12h-45-1	WNT4	UNKNOWN	FAM	NFQ-MGB				33.7629	33.9217	0.224464							TRUE	0.362666	TRUE	3	28	1		N
D3	M2-12h-45-2	WNT4	UNKNOWN	FAM	NFQ-MGB				33.4741	33.3374	0.193269							TRUE	0.362666	TRUE	3	27	1		N
D4	M2-12h-45-2	WNT4	UNKNOWN	FAM	NFQ-MGB				33.2008	33.3374	0.193269							TRUE	0.362666	TRUE	3	27	1		N
D5	M2-12h-45-3	WNT4	UNKNOWN	FAM	NFQ-MGB				33.2119	33.4581	0.348261							TRUE	0.362666	TRUE	3	27	1		N
D6	M2-12h-45-3	WNT4	UNKNOWN	FAM	NFQ-MGB				33.7044	33.4581	0.348261							TRUE	0.362666	TRUE	3	28	1		N
D7	M2-12h-82-1	WNT4	UNKNOWN	FAM	NFQ-MGB				34.0344	33.8129	0.313257							TRUE	0.362666	TRUE	3	28	1		N
D8	M2-12h-82-1	WNT4	UNKNOWN	FAM	NFQ-MGB				33.5914	33.8129	0.313257							TRUE	0.362666	TRUE	3	27	1		N
D9	M2-12h-82-2	WNT4	UNKNOWN	FAM	NFQ-MGB				33.867	33.2999	0.802047							TRUE	0.362666	TRUE	3	27	1		Y
D10	M2-12h-82-2	WNT4	UNKNOWN	FAM	NFQ-MGB				32.7328	33.2999	0.802047							TRUE	0.362666	TRUE	3	27	1		Y
D11	M2-12h-82-3	WNT4	UNKNOWN	FAM	NFQ-MGB				33.94	33.9097	0.042832							TRUE	0.362666	TRUE	3	28	1		N
D12	M2-12h-82-3	WNT4	UNKNOWN	FAM	NFQ-MGB				33.8794	33.9097	0.042832							TRUE	0.362666	TRUE	3	27	1		N
E1	M2-36h-45-1	WNT4	UNKNOWN	FAM	NFQ-MGB				32.0044	31.9856	0.0265842							TRUE	0.362666	TRUE	3	26	1		N
E2	M2-36h-45-1	WNT4	UNKNOWN	FAM	NFQ-MGB				31.9668	31.9856	0.0265842							TRUE	0.362666	TRUE	3	26	1		N
E3	M2-36h-45-2	WNT4	UNKNOWN	FAM	NFQ-MGB				31.7976	31.5291	0.379736							TRUE	0.362666	TRUE	3	25	1		N
E4	M2-36h-45-2	WNT4	UNKNOWN	FAM	NFQ-MGB				31.2605	31.5291	0.379736							TRUE	0.362666	TRUE	3	24	1		N
E5	M2-36h-45-3	WNT4	UNKNOWN	FAM	NFQ-MGB				31.8594	32.0008	0.199965							TRUE	0.362666	TRUE	3	25	1		N
E6	M2-36h-45-3	WNT4	UNKNOWN	FAM	NFQ-MGB				32.1422	32.0008	0.199965							TRUE	0.362666	TRUE	3	26	1		N
E7	M2-36h-82-1	WNT4	UNKNOWN	FAM	NFQ-MGB				30.6035	30.5704	0.0468336							TRUE	0.362666	TRUE	3	24	1		N
E8	M2-36h-82-1	WNT4	UNKNOWN	FAM	NFQ-MGB				30.5373	30.5704	0.0468336							TRUE	0.362666	TRUE	3	25	1		N
E9	M2-36h-82-2	WNT4	UNKNOWN	FAM	NFQ-MGB				30.4841	30.4208	0.0894376							TRUE	0.362666	TRUE	3	24	1		N
E10	M2-36h-82-2	WNT4	UNKNOWN	FAM	NFQ-MGB				30.3576	30.4208	0.0894376							TRUE	0.362666	TRUE	3	24	1		N
E11	M2-36h-82-3	WNT4	UNKNOWN	FAM	NFQ-MGB				30.3095	30.4554	0.206234							TRUE	0.362666	TRUE	3	24	1		N
E12	M2-36h-82-3	WNT4	UNKNOWN	FAM	NFQ-MGB				30.6012	30.4554	0.206234							TRUE	0.362666	TRUE	3	25	1		N
F1	M2-48h-45-1	WNT4	UNKNOWN	FAM	NFQ-MGB				31.487	31.4068	0.113315							TRUE	0.362666	TRUE	3	25	1		N
F2	M2-48h-45-1	WNT4	UNKNOWN	FAM	NFQ-MGB				31.3267	31.4068	0.113315							TRUE	0.362666	TRUE	3	25	1		N
F3	M2-48h-45-2	WNT4	UNKNOWN	FAM	NFQ-MGB				31.6712	31.7009	0.0420349							TRUE	0.362666	TRUE	3	26	1		N
F4	M2-48h-45-2	WNT4	UNKNOWN	FAM	NFQ-MGB				31.7307	31.7009	0.0420349							TRUE	0.362666	TRUE	3	26	1		N
F5	M2-48h-45-3	WNT4	UNKNOWN	FAM	NFQ-MGB				31.188	31.0912	0.136981							TRUE	0.362666	TRUE	3	25	1		N
F6	M2-48h-45-3	WNT4	UNKNOWN	FAM	NFQ-MGB				30.9943	31.0912	0.136981							TRUE	0.362666	TRUE	3	25	1		N
F7	M2-48h-82-1	WNT4	UNKNOWN	FAM	NFQ-MGB				30.4995	30.5844	0.120029							TRUE	0.362666	TRUE	3	24	1		N
F8	M2-48h-82-1	WNT4	UNKNOWN	FAM	NFQ-MGB				30.6693	30.5844	0.120029							TRUE	0.362666	TRUE	3	25	1		N
F9	M2-48h-82-2	WNT4	UNKNOWN	FAM	NFQ-MGB				30.4195	30.4527	0.0470305							TRUE	0.362666	TRUE	3	24	1		N
F10	M2-48h-82-2	WNT4	UNKNOWN	FAM	NFQ-MGB				30.486	30.4527	0.0470305							TRUE	0.362666	TRUE	3	24	1		N
F11	M2-48h-82-3	WNT4	UNKNOWN	FAM	NFQ-MGB				30.6484	30.7746	0.178542							TRUE	0.362666	TRUE	3	25	1		N
F12	M2-48h-82-3	WNT4	UNKNOWN	FAM	NFQ-MGB				30.9009	30.7746	0.178542							TRUE	0.362666	TRUE	3	25	1		N
G1	M3-24h-45-1	WNT4	UNKNOWN	FAM	NFQ-MGB				31.3628	31.314	0.068959							TRUE	0.362666	TRUE	3	25	1		N
G2	M3-24h-45-1	WNT4	UNKNOWN	FAM	NFQ-MGB				31.2653	31.314	0.068959							TRUE	0.362666	TRUE	3	25	1		N
G3	M3-24h-45-2	WNT4	UNKNOWN	FAM	NFQ-MGB				31.0473	31.0669	0.0277805							TRUE	0.362666	TRUE	3	24	1		N
G4	M3-24h-45-2	WNT4	UNKNOWN	FAM	NFQ-MGB				31.0866	31.0669	0.0277805							TRUE	0.362666	TRUE	3	25	1		N
G5	M3-24h-45-3	WNT4	UNKNOWN	FAM	NFQ-MGB				31.0997	31.1407	0.0579509							TRUE	0.362666	TRUE	3	25	1		N
G6	M3-24h-45-3	WNT4	UNKNOWN	FAM	NFQ-MGB				31.1816	31.1407	0.0579509							TRUE	0.362666	TRUE	3	25	1		N
G7	M3-24h-82-1	WNT4	UNKNOWN	FAM	NFQ-MGB				32.1147	32.1254	0.0151216							TRUE	0.362666	TRUE	3	26	1		N
G8	M3-24h-82-1	WNT4	UNKNOWN	FAM	NFQ-MGB				32.1361	32.1254	0.0151216							TRUE	0.362666	TRUE	3	26	1		N
G9	M3-24h-82-2	WNT4	UNKNOWN	FAM	NFQ-MGB				32.8377	32.415	0.597811							TRUE	0.362666	TRUE	3	27	1		Y
G10	M3-24h-82-2	WNT4	UNKNOWN	FAM	NFQ-MGB				31.9923	32.415	0.597811							TRUE	0.362666	TRUE	3	26	1		Y
G11	M3-24h-82-3	WNT4	UNKNOWN	FAM	NFQ-MGB				31.9975	32.1767	0.253373							TRUE	0.362666	TRUE	3	26	1		N
G12	M3-24h-82-3	WNT4	UNKNOWN	FAM	NFQ-MGB				32.3558	32.1767	0.253373							TRUE	0.362666	TRUE	3	26	1		N
H1	M3-48h-45-1	WNT4	UNKNOWN	FAM	NFQ-MGB				31.935	31.8613	0.104237							TRUE	0.362666	TRUE	3	26	1		N
H2	M3-48h-45-1	WNT4	UNKNOWN	FAM	NFQ-MGB				31.7876	31.8613	0.104237							TRUE	0.362666	TRUE	3	25	1		N
H3	M3-48h-45-2	WNT4	UNKNOWN	FAM	NFQ-MGB				31.637	31.6776	0.057402							TRUE	0.362666	TRUE	3	26	1		N
H4	M3-48h-45-2	WNT4	UNKNOWN	FAM	NFQ-MGB				31.7182	31.6776	0.057402							TRUE	0.362666	TRUE	3	26	1		N
H5	M3-48h-45-3	WNT4	UNKNOWN	FAM	NFQ-MGB				31.4415	31.3924	0.0694701							TRUE	0.362666	TRUE	3	25	1		N
H6	M3-48h-45-3	WNT4	UNKNOWN	FAM	NFQ-MGB				31.3432	31.3924	0.0694701							TRUE	0.362666	TRUE	3	26	1		N
H7	M3-48h-82-1	WNT4	UNKNOWN	FAM	NFQ-MGB				31.9906	32.1586	0.237642							TRUE	0.362666	TRUE	3	26	1		N
H8	M3-48h-82-1	WNT4	UNKNOWN	FAM	NFQ-MGB				32.3266	32.1586	0.237642							TRUE	0.362666	TRUE	3	26	1		N
H9	M3-48h-82-2	WNT4	UNKNOWN	FAM	NFQ-MGB				32.3918	32.3926	0.00118955							TRUE	0.362666	TRUE	3	27	1		N
H10	M3-48h-82-2	WNT4	UNKNOWN	FAM	NFQ-MGB				32.3935	32.3926	0.00118955							TRUE	0.362666	TRUE	3	26	1		N
H11	M3-48h-82-3	WNT4	UNKNOWN	FAM	NFQ-MGB				32.7699	32.8973	0.180148							TRUE	0.362666	TRUE	3	27	1		N
H12	M3-48h-82-3	WNT4	UNKNOWN	FAM	NFQ-MGB				33.0247	32.8973	0.180148							TRUE	0.362666	TRUE	3	27	1		N
Analysis Type	Singleplex
Endogenous Control	WNT4
RQ Min/Max Confidence Level	95.0
Reference Sample	M1-36h-45-1
