# Supplementary material for: A conserved NR5A1-responsive enhancer regulates SRY in testis-determination
Source: Nat Commun. 2024 Mar 30;15:2796. doi: 10.1038/s41467-024-47162-2 (PMC10981742; doi:10.1038/s41467-024-47162-2)
Supplement: Supplementary file 53 — Source Data [file 41467_2024_47162_MOESM53_ESM.zip › Source_Data_80.xls]

## Sheet: Results
Block Type	96well
Chemistry	TAQMAN
Experiment File Name	D:\Users\Administrator\Desktop\qPCR_data\Somboon\Denis\Diff26\20231128_qPCR Denis diff26 liquidN Marker_WNT4.eds
Experiment Run End Time	2023-11-28 17:12:36 PM UTC
Instrument Type	steponeplus
Passive Reference	ROX
Well	Sample Name	Target Name	Task	Reporter	Quencher	RQ	RQ Min	RQ Max	Cт	Cт Mean	Cт SD	ΔCт	ΔCт Mean	ΔCт SE	HK Control ΔCт Mean	HK Control ΔCт SE	ΔΔCт	Automatic Ct Threshold	Ct Threshold	Automatic Baseline	Baseline Start	Baseline End	Efficiency	Comments	HIGHSD
A1	M1-36h-45-1	WNT4	UNKNOWN	FAM	NFQ-MGB				35.4638	35.5582	0.133394							TRUE	0.299588	TRUE	3	29	1		N
A2	M1-36h-45-1	WNT4	UNKNOWN	FAM	NFQ-MGB				35.6525	35.5582	0.133394							TRUE	0.299588	TRUE	3	29	1		N
A3	M1-36h-45-2	WNT4	UNKNOWN	FAM	NFQ-MGB				34.9905	34.8763	0.161472							TRUE	0.299588	TRUE	3	29	1		N
A4	M1-36h-45-2	WNT4	UNKNOWN	FAM	NFQ-MGB				34.7621	34.8763	0.161472							TRUE	0.299588	TRUE	3	29	1		N
A5	M1-36h-45-3	WNT4	UNKNOWN	FAM	NFQ-MGB				35.2628	35.9787	1.01235							TRUE	0.299588	TRUE	3	30	1		Y
A6	M1-36h-45-3	WNT4	UNKNOWN	FAM	NFQ-MGB				36.6945	35.9787	1.01235							TRUE	0.299588	TRUE	3	31	1		Y
A7	M1-36h-82-1	WNT4	UNKNOWN	FAM	NFQ-MGB				35.8999	36.283	0.541805							TRUE	0.299588	TRUE	3	30	1		Y
A8	M1-36h-82-1	WNT4	UNKNOWN	FAM	NFQ-MGB				36.6661	36.283	0.541805							TRUE	0.299588	TRUE	3	31	1		Y
A9	M1-36h-82-2	WNT4	UNKNOWN	FAM	NFQ-MGB				35.0744	35.0707	0.00524914							TRUE	0.299588	TRUE	3	29	1		N
A10	M1-36h-82-2	WNT4	UNKNOWN	FAM	NFQ-MGB				35.067	35.0707	0.00524914							TRUE	0.299588	TRUE	3	29	1		N
A11	M1-36h-82-3	WNT4	UNKNOWN	FAM	NFQ-MGB				36.9711	35.8539	1.57996							TRUE	0.299588	TRUE	3	31	1		Y
A12	M1-36h-82-3	WNT4	UNKNOWN	FAM	NFQ-MGB				34.7367	35.8539	1.57996							TRUE	0.299588	TRUE	3	29	1		Y
B1	M1-36h-45-4	WNT4	UNKNOWN	FAM	NFQ-MGB				35.101	35.2934	0.27206							TRUE	0.299588	TRUE	3	29	1		N
B2	M1-36h-45-4	WNT4	UNKNOWN	FAM	NFQ-MGB				35.4857	35.2934	0.27206							TRUE	0.299588	TRUE	3	29	1		N
B3	M1-36h-45-5	WNT4	UNKNOWN	FAM	NFQ-MGB				35.8565	35.9211	0.0913501							TRUE	0.299588	TRUE	3	29	1		N
B4	M1-36h-45-5	WNT4	UNKNOWN	FAM	NFQ-MGB				35.9857	35.9211	0.0913501							TRUE	0.299588	TRUE	3	29	1		N
B5	M1-36h-45-6	WNT4	UNKNOWN	FAM	NFQ-MGB				34.46	34.4766	0.023435							TRUE	0.299588	TRUE	3	28	1		N
B6	M1-36h-45-6	WNT4	UNKNOWN	FAM	NFQ-MGB				34.4932	34.4766	0.023435							TRUE	0.299588	TRUE	3	29	1		N
B7	M1-36h-82-4	WNT4	UNKNOWN	FAM	NFQ-MGB				35.0219	35.1289	0.151297							TRUE	0.299588	TRUE	3	30	1		N
B8	M1-36h-82-4	WNT4	UNKNOWN	FAM	NFQ-MGB				35.2359	35.1289	0.151297							TRUE	0.299588	TRUE	3	29	1		N
B9	M1-36h-82-5	WNT4	UNKNOWN	FAM	NFQ-MGB				35.5737	35.3717	0.285598							TRUE	0.299588	TRUE	3	29	1		N
B10	M1-36h-82-5	WNT4	UNKNOWN	FAM	NFQ-MGB				35.1698	35.3717	0.285598							TRUE	0.299588	TRUE	3	30	1		N
B11	M1-36h-82-6	WNT4	UNKNOWN	FAM	NFQ-MGB				35.4532	35.4808	0.0390718							TRUE	0.299588	TRUE	3	29	1		N
B12	M1-36h-82-6	WNT4	UNKNOWN	FAM	NFQ-MGB				35.5084	35.4808	0.0390718							TRUE	0.299588	TRUE	3	30	1		N
C1	M2-6h-45-1	WNT4	UNKNOWN	FAM	NFQ-MGB				33.686	33.5895	0.136499							TRUE	0.299588	TRUE	3	29	1		N
C2	M2-6h-45-1	WNT4	UNKNOWN	FAM	NFQ-MGB				33.4929	33.5895	0.136499							TRUE	0.299588	TRUE	3	27	1		N
C3	M2-6h-45-2	WNT4	UNKNOWN	FAM	NFQ-MGB				32.7154	33.0914	0.531784							TRUE	0.299588	TRUE	3	26	1		Y
C4	M2-6h-45-2	WNT4	UNKNOWN	FAM	NFQ-MGB				33.4675	33.0914	0.531784							TRUE	0.299588	TRUE	3	27	1		Y
C5	M2-6h-45-3	WNT4	UNKNOWN	FAM	NFQ-MGB				33.2631	33.2794	0.0230628							TRUE	0.299588	TRUE	3	27	1		N
C6	M2-6h-45-3	WNT4	UNKNOWN	FAM	NFQ-MGB				33.2957	33.2794	0.0230628							TRUE	0.299588	TRUE	3	28	1		N
C7	M2-6h-82-1	WNT4	UNKNOWN	FAM	NFQ-MGB				33.1719	33.0224	0.211368							TRUE	0.299588	TRUE	3	28	1		N
C8	M2-6h-82-1	WNT4	UNKNOWN	FAM	NFQ-MGB				32.8729	33.0224	0.211368							TRUE	0.299588	TRUE	3	26	1		N
C9	M2-6h-82-2	WNT4	UNKNOWN	FAM	NFQ-MGB				32.7995	32.8556	0.0794033							TRUE	0.299588	TRUE	3	26	1		N
C10	M2-6h-82-2	WNT4	UNKNOWN	FAM	NFQ-MGB				32.9118	32.8556	0.0794033							TRUE	0.299588	TRUE	3	27	1		N
C11	M2-6h-82-3	WNT4	UNKNOWN	FAM	NFQ-MGB				33.1918	33.3069	0.162761							TRUE	0.299588	TRUE	3	27	1		N
C12	M2-6h-82-3	WNT4	UNKNOWN	FAM	NFQ-MGB				33.422	33.3069	0.162761							TRUE	0.299588	TRUE	3	28	1		N
D1	M2-12h-45-1	WNT4	UNKNOWN	FAM	NFQ-MGB				33.8435	33.8904	0.0663317							TRUE	0.299588	TRUE	3	27	1		N
D2	M2-12h-45-1	WNT4	UNKNOWN	FAM	NFQ-MGB				33.9373	33.8904	0.0663317							TRUE	0.299588	TRUE	3	29	1		N
D3	M2-12h-45-2	WNT4	UNKNOWN	FAM	NFQ-MGB				33.7509	33.3585	0.554852							TRUE	0.299588	TRUE	3	28	1		Y
D4	M2-12h-45-2	WNT4	UNKNOWN	FAM	NFQ-MGB				32.9662	33.3585	0.554852							TRUE	0.299588	TRUE	3	27	1		Y
D5	M2-12h-45-3	WNT4	UNKNOWN	FAM	NFQ-MGB				33.7022	33.5647	0.194407							TRUE	0.299588	TRUE	3	27	1		N
D6	M2-12h-45-3	WNT4	UNKNOWN	FAM	NFQ-MGB				33.4272	33.5647	0.194407							TRUE	0.299588	TRUE	3	27	1		N
D7	M2-12h-82-1	WNT4	UNKNOWN	FAM	NFQ-MGB				32.8249	32.8982	0.103696							TRUE	0.299588	TRUE	3	27	1		N
D8	M2-12h-82-1	WNT4	UNKNOWN	FAM	NFQ-MGB				32.9715	32.8982	0.103696							TRUE	0.299588	TRUE	3	27	1		N
D9	M2-12h-82-2	WNT4	UNKNOWN	FAM	NFQ-MGB				33.2675	32.8632	0.571705							TRUE	0.299588	TRUE	3	28	1		Y
D10	M2-12h-82-2	WNT4	UNKNOWN	FAM	NFQ-MGB				32.459	32.8632	0.571705							TRUE	0.299588	TRUE	3	27	1		Y
D11	M2-12h-82-3	WNT4	UNKNOWN	FAM	NFQ-MGB				33.4802	33.8137	0.47153							TRUE	0.299588	TRUE	3	27	1		N
D12	M2-12h-82-3	WNT4	UNKNOWN	FAM	NFQ-MGB				34.1471	33.8137	0.47153							TRUE	0.299588	TRUE	3	28	1		N
E1	M2-36h-45-1	WNT4	UNKNOWN	FAM	NFQ-MGB				30.9624	31.0042	0.0592079							TRUE	0.299588	TRUE	3	25	1		N
E2	M2-36h-45-1	WNT4	UNKNOWN	FAM	NFQ-MGB				31.0461	31.0042	0.0592079							TRUE	0.299588	TRUE	3	26	1		N
E3	M2-36h-45-2	WNT4	UNKNOWN	FAM	NFQ-MGB				31.6391	31.5772	0.0874834							TRUE	0.299588	TRUE	3	26	1		N
E4	M2-36h-45-2	WNT4	UNKNOWN	FAM	NFQ-MGB				31.5154	31.5772	0.0874834							TRUE	0.299588	TRUE	3	25	1		N
E5	M2-36h-45-3	WNT4	UNKNOWN	FAM	NFQ-MGB				31.0343	31.0497	0.0217774							TRUE	0.299588	TRUE	3	25	1		N
E6	M2-36h-45-3	WNT4	UNKNOWN	FAM	NFQ-MGB				31.0651	31.0497	0.0217774							TRUE	0.299588	TRUE	3	25	1		N
E7	M2-36h-82-1	WNT4	UNKNOWN	FAM	NFQ-MGB				31.1021	31.0877	0.020453							TRUE	0.299588	TRUE	3	25	1		N
E8	M2-36h-82-1	WNT4	UNKNOWN	FAM	NFQ-MGB				31.0732	31.0877	0.020453							TRUE	0.299588	TRUE	3	25	1		N
E9	M2-36h-82-2	WNT4	UNKNOWN	FAM	NFQ-MGB				31.0894	31.1441	0.0773385							TRUE	0.299588	TRUE	3	25	1		N
E10	M2-36h-82-2	WNT4	UNKNOWN	FAM	NFQ-MGB				31.1988	31.1441	0.0773385							TRUE	0.299588	TRUE	3	25	1		N
E11	M2-36h-82-3	WNT4	UNKNOWN	FAM	NFQ-MGB				31.4148	31.385	0.0420835							TRUE	0.299588	TRUE	3	26	1		N
E12	M2-36h-82-3	WNT4	UNKNOWN	FAM	NFQ-MGB				31.3553	31.385	0.0420835							TRUE	0.299588	TRUE	3	26	1		N
F1	M2-48h-45-1	WNT4	UNKNOWN	FAM	NFQ-MGB				30.4765	30.5469	0.0996217							TRUE	0.299588	TRUE	3	25	1		N
F2	M2-48h-45-1	WNT4	UNKNOWN	FAM	NFQ-MGB				30.6174	30.5469	0.0996217							TRUE	0.299588	TRUE	3	24	1		N
F3	M2-48h-45-2	WNT4	UNKNOWN	FAM	NFQ-MGB				30.1829	30.0937	0.126045							TRUE	0.299588	TRUE	3	24	1		N
F4	M2-48h-45-2	WNT4	UNKNOWN	FAM	NFQ-MGB				30.0046	30.0937	0.126045							TRUE	0.299588	TRUE	3	23	1		N
F5	M2-48h-45-3	WNT4	UNKNOWN	FAM	NFQ-MGB				30.2252	30.2377	0.0177974							TRUE	0.299588	TRUE	3	25	1		N
F6	M2-48h-45-3	WNT4	UNKNOWN	FAM	NFQ-MGB				30.2503	30.2377	0.0177974							TRUE	0.299588	TRUE	3	24	1		N
F7	M2-48h-82-1	WNT4	UNKNOWN	FAM	NFQ-MGB				30.9394	31.1237	0.260592							TRUE	0.299588	TRUE	3	25	1		N
F8	M2-48h-82-1	WNT4	UNKNOWN	FAM	NFQ-MGB				31.3079	31.1237	0.260592							TRUE	0.299588	TRUE	3	26	1		N
F9	M2-48h-82-2	WNT4	UNKNOWN	FAM	NFQ-MGB				31.0553	31.1967	0.199977							TRUE	0.299588	TRUE	3	25	1		N
F10	M2-48h-82-2	WNT4	UNKNOWN	FAM	NFQ-MGB				31.3381	31.1967	0.199977							TRUE	0.299588	TRUE	3	25	1		N
F11	M2-48h-82-3	WNT4	UNKNOWN	FAM	NFQ-MGB				31.3622	31.3633	0.00156179							TRUE	0.299588	TRUE	3	26	1		N
F12	M2-48h-82-3	WNT4	UNKNOWN	FAM	NFQ-MGB				31.3644	31.3633	0.00156179							TRUE	0.299588	TRUE	3	26	1		N
G1	M3-24h-45-1	WNT4	UNKNOWN	FAM	NFQ-MGB				30.83	30.857	0.0380994							TRUE	0.299588	TRUE	3	25	1		N
G2	M3-24h-45-1	WNT4	UNKNOWN	FAM	NFQ-MGB				30.8839	30.857	0.0380994							TRUE	0.299588	TRUE	3	25	1		N
G3	M3-24h-45-2	WNT4	UNKNOWN	FAM	NFQ-MGB				30.7405	30.7401	0.000596125							TRUE	0.299588	TRUE	3	25	1		N
G4	M3-24h-45-2	WNT4	UNKNOWN	FAM	NFQ-MGB				30.7397	30.7401	0.000596125							TRUE	0.299588	TRUE	3	25	1		N
G5	M3-24h-45-3	WNT4	UNKNOWN	FAM	NFQ-MGB				30.8398	30.9582	0.16748							TRUE	0.299588	TRUE	3	25	1		N
G6	M3-24h-45-3	WNT4	UNKNOWN	FAM	NFQ-MGB				31.0767	30.9582	0.16748							TRUE	0.299588	TRUE	3	25	1		N
G7	M3-24h-82-1	WNT4	UNKNOWN	FAM	NFQ-MGB				31.5027	31.463	0.0561855							TRUE	0.299588	TRUE	3	26	1		N
G8	M3-24h-82-1	WNT4	UNKNOWN	FAM	NFQ-MGB				31.4232	31.463	0.0561855							TRUE	0.299588	TRUE	3	26	1		N
G9	M3-24h-82-2	WNT4	UNKNOWN	FAM	NFQ-MGB				32.2308	31.8694	0.511102							TRUE	0.299588	TRUE	3	27	1		Y
G10	M3-24h-82-2	WNT4	UNKNOWN	FAM	NFQ-MGB				31.508	31.8694	0.511102							TRUE	0.299588	TRUE	3	25	1		Y
G11	M3-24h-82-3	WNT4	UNKNOWN	FAM	NFQ-MGB				31.8526	31.8274	0.0356785							TRUE	0.299588	TRUE	3	26	1		N
G12	M3-24h-82-3	WNT4	UNKNOWN	FAM	NFQ-MGB				31.8022	31.8274	0.0356785							TRUE	0.299588	TRUE	3	26	1		N
H1	M3-48h-45-1	WNT4	UNKNOWN	FAM	NFQ-MGB				31.9083	32.0052	0.136993							TRUE	0.299588	TRUE	3	26	1		N
H2	M3-48h-45-1	WNT4	UNKNOWN	FAM	NFQ-MGB				32.1021	32.0052	0.136993							TRUE	0.299588	TRUE	3	26	1		N
H3	M3-48h-45-2	WNT4	UNKNOWN	FAM	NFQ-MGB				31.2431	31.2239	0.0271655							TRUE	0.299588	TRUE	3	25	1		N
H4	M3-48h-45-2	WNT4	UNKNOWN	FAM	NFQ-MGB				31.2047	31.2239	0.0271655							TRUE	0.299588	TRUE	3	25	1		N
H5	M3-48h-45-3	WNT4	UNKNOWN	FAM	NFQ-MGB				31.9905	32.0014	0.0153482							TRUE	0.299588	TRUE	3	26	1		N
H6	M3-48h-45-3	WNT4	UNKNOWN	FAM	NFQ-MGB				32.0122	32.0014	0.0153482							TRUE	0.299588	TRUE	3	26	1		N
H7	M3-48h-82-1	WNT4	UNKNOWN	FAM	NFQ-MGB				31.74	31.7966	0.080048							TRUE	0.299588	TRUE	3	26	1		N
H8	M3-48h-82-1	WNT4	UNKNOWN	FAM	NFQ-MGB				31.8532	31.7966	0.080048							TRUE	0.299588	TRUE	3	26	1		N
H9	M3-48h-82-2	WNT4	UNKNOWN	FAM	NFQ-MGB				32.2514	32.1217	0.183508							TRUE	0.299588	TRUE	3	26	1		N
H10	M3-48h-82-2	WNT4	UNKNOWN	FAM	NFQ-MGB				31.9919	32.1217	0.183508							TRUE	0.299588	TRUE	3	26	1		N
H11	M3-48h-82-3	WNT4	UNKNOWN	FAM	NFQ-MGB				32.1927	32.1905	0.00325036							TRUE	0.299588	TRUE	3	26	1		N
H12	M3-48h-82-3	WNT4	UNKNOWN	FAM	NFQ-MGB				32.1882	32.1905	0.00325036							TRUE	0.299588	TRUE	3	26	1		N
Analysis Type	Singleplex
Endogenous Control	WNT4
RQ Min/Max Confidence Level	95.0
Reference Sample	M1-36h-45-1
