# Supplementary material for: A conserved NR5A1-responsive enhancer regulates SRY in testis-determination
Source: Nat Commun. 2024 Mar 30;15:2796. doi: 10.1038/s41467-024-47162-2 (PMC10981742; doi:10.1038/s41467-024-47162-2)
Supplement: Supplementary file 53 — Source Data [file 41467_2024_47162_MOESM53_ESM.zip › Source_Data_81.xls]

## Sheet: Results
Block Type	96well
Chemistry	TAQMAN
Experiment File Name	D:\Users\Administrator\Desktop\qPCR_data\Somboon\Denis\Diff26\20231129_qPCR Denis diff26 freezer Marker_FOXL2.eds
Experiment Run End Time	2023-11-29 13:36:18 PM UTC
Instrument Type	steponeplus
Passive Reference	ROX
Well	Sample Name	Target Name	Task	Reporter	Quencher	RQ	RQ Min	RQ Max	Cт	Cт Mean	Cт SD	ΔCт	ΔCт Mean	ΔCт SE	HK Control ΔCт Mean	HK Control ΔCт SE	ΔΔCт	Automatic Ct Threshold	Ct Threshold	Automatic Baseline	Baseline Start	Baseline End	Efficiency	Comments	HIGHSD
A1	M1-36h-45-1	FOXL2	UNKNOWN	FAM	NFQ-MGB				35.4649	35.0706	0.557558							TRUE	0.292624	TRUE	3	29	1		Y
A2	M1-36h-45-1	FOXL2	UNKNOWN	FAM	NFQ-MGB				34.6764	35.0706	0.557558							TRUE	0.292624	TRUE	3	28	1		Y
A3	M1-36h-45-2	FOXL2	UNKNOWN	FAM	NFQ-MGB				33.8525	33.8116	0.0577675							TRUE	0.292624	TRUE	3	28	1		N
A4	M1-36h-45-2	FOXL2	UNKNOWN	FAM	NFQ-MGB				33.7708	33.8116	0.0577675							TRUE	0.292624	TRUE	3	28	1		N
A5	M1-36h-45-3	FOXL2	UNKNOWN	FAM	NFQ-MGB				34.1114	34.3134	0.285762							TRUE	0.292624	TRUE	3	28	1		N
A6	M1-36h-45-3	FOXL2	UNKNOWN	FAM	NFQ-MGB				34.5155	34.3134	0.285762							TRUE	0.292624	TRUE	3	29	1		N
A7	M1-36h-82-1	FOXL2	UNKNOWN	FAM	NFQ-MGB				33.3734	33.3364	0.0523943							TRUE	0.292624	TRUE	3	27	1		N
A8	M1-36h-82-1	FOXL2	UNKNOWN	FAM	NFQ-MGB				33.2993	33.3364	0.0523943							TRUE	0.292624	TRUE	3	27	1		N
A9	M1-36h-82-2	FOXL2	UNKNOWN	FAM	NFQ-MGB				32.6863	32.7528	0.0940421							TRUE	0.292624	TRUE	3	26	1		N
A10	M1-36h-82-2	FOXL2	UNKNOWN	FAM	NFQ-MGB				32.8193	32.7528	0.0940421							TRUE	0.292624	TRUE	3	26	1		N
A11	M1-36h-82-3	FOXL2	UNKNOWN	FAM	NFQ-MGB				32.9501	33.2281	0.393238							TRUE	0.292624	TRUE	3	27	1		N
A12	M1-36h-82-3	FOXL2	UNKNOWN	FAM	NFQ-MGB				33.5062	33.2281	0.393238							TRUE	0.292624	TRUE	3	27	1		N
B1	M1-36h-45-4	FOXL2	UNKNOWN	FAM	NFQ-MGB				35.3644	35.0356	0.465088							TRUE	0.292624	TRUE	3	30	1		N
B2	M1-36h-45-4	FOXL2	UNKNOWN	FAM	NFQ-MGB				34.7067	35.0356	0.465088							TRUE	0.292624	TRUE	3	29	1		N
B3	M1-36h-45-5	FOXL2	UNKNOWN	FAM	NFQ-MGB				33.6791	33.6169	0.0879028							TRUE	0.292624	TRUE	3	27	1		N
B4	M1-36h-45-5	FOXL2	UNKNOWN	FAM	NFQ-MGB				33.5548	33.6169	0.0879028							TRUE	0.292624	TRUE	3	27	1		N
B5	M1-36h-45-6	FOXL2	UNKNOWN	FAM	NFQ-MGB				34.1018	34.2292	0.180135							TRUE	0.292624	TRUE	3	28	1		N
B6	M1-36h-45-6	FOXL2	UNKNOWN	FAM	NFQ-MGB				34.3565	34.2292	0.180135							TRUE	0.292624	TRUE	3	28	1		N
B7	M1-36h-82-4	FOXL2	UNKNOWN	FAM	NFQ-MGB				33.4452	33.2606	0.261151							TRUE	0.292624	TRUE	3	28	1		N
B8	M1-36h-82-4	FOXL2	UNKNOWN	FAM	NFQ-MGB				33.0759	33.2606	0.261151							TRUE	0.292624	TRUE	3	27	1		N
B9	M1-36h-82-5	FOXL2	UNKNOWN	FAM	NFQ-MGB				33.3935	33.4967	0.145883							TRUE	0.292624	TRUE	3	27	1		N
B10	M1-36h-82-5	FOXL2	UNKNOWN	FAM	NFQ-MGB				33.5998	33.4967	0.145883							TRUE	0.292624	TRUE	3	27	1		N
B11	M1-36h-82-6	FOXL2	UNKNOWN	FAM	NFQ-MGB				33.1098	33.1461	0.0512883							TRUE	0.292624	TRUE	3	27	1		N
B12	M1-36h-82-6	FOXL2	UNKNOWN	FAM	NFQ-MGB				33.1823	33.1461	0.0512883							TRUE	0.292624	TRUE	3	27	1		N
C1	M2-6h-45-1	FOXL2	UNKNOWN	FAM	NFQ-MGB				34.1545	34.2015	0.0665556							TRUE	0.292624	TRUE	3	28	1		N
C2	M2-6h-45-1	FOXL2	UNKNOWN	FAM	NFQ-MGB				34.2486	34.2015	0.0665556							TRUE	0.292624	TRUE	3	28	1		N
C3	M2-6h-45-2	FOXL2	UNKNOWN	FAM	NFQ-MGB				32.9513	33.2992	0.492086							TRUE	0.292624	TRUE	3	27	1		N
C4	M2-6h-45-2	FOXL2	UNKNOWN	FAM	NFQ-MGB				33.6472	33.2992	0.492086							TRUE	0.292624	TRUE	3	27	1		N
C5	M2-6h-45-3	FOXL2	UNKNOWN	FAM	NFQ-MGB				33.3939	33.5699	0.248973							TRUE	0.292624	TRUE	3	27	1		N
C6	M2-6h-45-3	FOXL2	UNKNOWN	FAM	NFQ-MGB				33.746	33.5699	0.248973							TRUE	0.292624	TRUE	3	27	1		N
C7	M2-6h-82-1	FOXL2	UNKNOWN	FAM	NFQ-MGB				32.6743	32.5871	0.123374							TRUE	0.292624	TRUE	3	26	1		N
C8	M2-6h-82-1	FOXL2	UNKNOWN	FAM	NFQ-MGB				32.4998	32.5871	0.123374							TRUE	0.292624	TRUE	3	26	1		N
C9	M2-6h-82-2	FOXL2	UNKNOWN	FAM	NFQ-MGB				33.0131	32.7123	0.425399							TRUE	0.292624	TRUE	3	27	1		N
C10	M2-6h-82-2	FOXL2	UNKNOWN	FAM	NFQ-MGB				32.4115	32.7123	0.425399							TRUE	0.292624	TRUE	3	26	1		N
C11	M2-6h-82-3	FOXL2	UNKNOWN	FAM	NFQ-MGB				32.1953	32.3254	0.184038							TRUE	0.292624	TRUE	3	26	1		N
C12	M2-6h-82-3	FOXL2	UNKNOWN	FAM	NFQ-MGB				32.4556	32.3254	0.184038							TRUE	0.292624	TRUE	3	27	1		N
D1	M2-12h-45-1	FOXL2	UNKNOWN	FAM	NFQ-MGB				33.769	33.7433	0.0364041							TRUE	0.292624	TRUE	3	27	1		N
D2	M2-12h-45-1	FOXL2	UNKNOWN	FAM	NFQ-MGB				33.7175	33.7433	0.0364041							TRUE	0.292624	TRUE	3	28	1		N
D3	M2-12h-45-2	FOXL2	UNKNOWN	FAM	NFQ-MGB				33.1902	33.0424	0.209119							TRUE	0.292624	TRUE	3	27	1		N
D4	M2-12h-45-2	FOXL2	UNKNOWN	FAM	NFQ-MGB				32.8945	33.0424	0.209119							TRUE	0.292624	TRUE	3	27	1		N
D5	M2-12h-45-3	FOXL2	UNKNOWN	FAM	NFQ-MGB				33.446	33.526	0.113059							TRUE	0.292624	TRUE	3	27	1		N
D6	M2-12h-45-3	FOXL2	UNKNOWN	FAM	NFQ-MGB				33.6059	33.526	0.113059							TRUE	0.292624	TRUE	3	28	1		N
D7	M2-12h-82-1	FOXL2	UNKNOWN	FAM	NFQ-MGB				32.9206	32.7894	0.185667							TRUE	0.292624	TRUE	3	27	1		N
D8	M2-12h-82-1	FOXL2	UNKNOWN	FAM	NFQ-MGB				32.6581	32.7894	0.185667							TRUE	0.292624	TRUE	3	27	1		N
D9	M2-12h-82-2	FOXL2	UNKNOWN	FAM	NFQ-MGB				32.4123	31.9795	0.612127							TRUE	0.292624	TRUE	3	26	1		Y
D10	M2-12h-82-2	FOXL2	UNKNOWN	FAM	NFQ-MGB				31.5466	31.9795	0.612127							TRUE	0.292624	TRUE	3	25	1		Y
D11	M2-12h-82-3	FOXL2	UNKNOWN	FAM	NFQ-MGB				32.953	33.0291	0.107594							TRUE	0.292624	TRUE	3	27	1		N
D12	M2-12h-82-3	FOXL2	UNKNOWN	FAM	NFQ-MGB				33.1052	33.0291	0.107594							TRUE	0.292624	TRUE	3	27	1		N
E1	M2-36h-45-1	FOXL2	UNKNOWN	FAM	NFQ-MGB				35.2718	35.3105	0.0546763							TRUE	0.292624	TRUE	3	29	1		N
E2	M2-36h-45-1	FOXL2	UNKNOWN	FAM	NFQ-MGB				35.3491	35.3105	0.0546763							TRUE	0.292624	TRUE	3	29	1		N
E3	M2-36h-45-2	FOXL2	UNKNOWN	FAM	NFQ-MGB				34.019	34.2668	0.3504							TRUE	0.292624	TRUE	3	28	1		N
E4	M2-36h-45-2	FOXL2	UNKNOWN	FAM	NFQ-MGB				34.5145	34.2668	0.3504							TRUE	0.292624	TRUE	3	28	1		N
E5	M2-36h-45-3	FOXL2	UNKNOWN	FAM	NFQ-MGB				35.756	35.5664	0.26803							TRUE	0.292624	TRUE	3	29	1		N
E6	M2-36h-45-3	FOXL2	UNKNOWN	FAM	NFQ-MGB				35.3769	35.5664	0.26803							TRUE	0.292624	TRUE	3	29	1		N
E7	M2-36h-82-1	FOXL2	UNKNOWN	FAM	NFQ-MGB				33.6296	33.4841	0.205633							TRUE	0.292624	TRUE	3	28	1		N
E8	M2-36h-82-1	FOXL2	UNKNOWN	FAM	NFQ-MGB				33.3387	33.4841	0.205633							TRUE	0.292624	TRUE	3	27	1		N
E9	M2-36h-82-2	FOXL2	UNKNOWN	FAM	NFQ-MGB				33.2144	33.1678	0.065857							TRUE	0.292624	TRUE	3	27	1		N
E10	M2-36h-82-2	FOXL2	UNKNOWN	FAM	NFQ-MGB				33.1212	33.1678	0.065857							TRUE	0.292624	TRUE	3	27	1		N
E11	M2-36h-82-3	FOXL2	UNKNOWN	FAM	NFQ-MGB				33.1685	33.2657	0.137378							TRUE	0.292624	TRUE	3	27	1		N
E12	M2-36h-82-3	FOXL2	UNKNOWN	FAM	NFQ-MGB				33.3628	33.2657	0.137378							TRUE	0.292624	TRUE	3	27	1		N
F1	M2-48h-45-1	FOXL2	UNKNOWN	FAM	NFQ-MGB				35.0614	34.8627	0.28101							TRUE	0.292624	TRUE	3	29	1		N
F2	M2-48h-45-1	FOXL2	UNKNOWN	FAM	NFQ-MGB				34.6639	34.8627	0.28101							TRUE	0.292624	TRUE	3	28	1		N
F3	M2-48h-45-2	FOXL2	UNKNOWN	FAM	NFQ-MGB				34.5172	34.4921	0.0355274							TRUE	0.292624	TRUE	3	29	1		N
F4	M2-48h-45-2	FOXL2	UNKNOWN	FAM	NFQ-MGB				34.467	34.4921	0.0355274							TRUE	0.292624	TRUE	3	28	1		N
F5	M2-48h-45-3	FOXL2	UNKNOWN	FAM	NFQ-MGB				34.0827	34.0484	0.0484318							TRUE	0.292624	TRUE	3	28	1		N
F6	M2-48h-45-3	FOXL2	UNKNOWN	FAM	NFQ-MGB				34.0142	34.0484	0.0484318							TRUE	0.292624	TRUE	3	28	1		N
F7	M2-48h-82-1	FOXL2	UNKNOWN	FAM	NFQ-MGB				32.7492	32.8708	0.172002							TRUE	0.292624	TRUE	3	27	1		N
F8	M2-48h-82-1	FOXL2	UNKNOWN	FAM	NFQ-MGB				32.9925	32.8708	0.172002							TRUE	0.292624	TRUE	3	26	1		N
F9	M2-48h-82-2	FOXL2	UNKNOWN	FAM	NFQ-MGB				32.7911	32.7731	0.0255039							TRUE	0.292624	TRUE	3	27	1		N
F10	M2-48h-82-2	FOXL2	UNKNOWN	FAM	NFQ-MGB				32.755	32.7731	0.0255039							TRUE	0.292624	TRUE	3	27	1		N
F11	M2-48h-82-3	FOXL2	UNKNOWN	FAM	NFQ-MGB				32.9664	32.9645	0.00264615							TRUE	0.292624	TRUE	3	27	1		N
F12	M2-48h-82-3	FOXL2	UNKNOWN	FAM	NFQ-MGB				32.9626	32.9645	0.00264615							TRUE	0.292624	TRUE	3	27	1		N
G1	M3-24h-45-1	FOXL2	UNKNOWN	FAM	NFQ-MGB				32.6086	32.7211	0.159025							TRUE	0.292624	TRUE	3	26	1		N
G2	M3-24h-45-1	FOXL2	UNKNOWN	FAM	NFQ-MGB				32.8335	32.7211	0.159025							TRUE	0.292624	TRUE	3	27	1		N
G3	M3-24h-45-2	FOXL2	UNKNOWN	FAM	NFQ-MGB				31.9511	32.0285	0.109485							TRUE	0.292624	TRUE	3	26	1		N
G4	M3-24h-45-2	FOXL2	UNKNOWN	FAM	NFQ-MGB				32.1059	32.0285	0.109485							TRUE	0.292624	TRUE	3	26	1		N
G5	M3-24h-45-3	FOXL2	UNKNOWN	FAM	NFQ-MGB				32.7207	32.861	0.198415							TRUE	0.292624	TRUE	3	27	1		N
G6	M3-24h-45-3	FOXL2	UNKNOWN	FAM	NFQ-MGB				33.0014	32.861	0.198415							TRUE	0.292624	TRUE	3	27	1		N
G7	M3-24h-82-1	FOXL2	UNKNOWN	FAM	NFQ-MGB				32.93	33.0453	0.163017							TRUE	0.292624	TRUE	3	27	1		N
G8	M3-24h-82-1	FOXL2	UNKNOWN	FAM	NFQ-MGB				33.1605	33.0453	0.163017							TRUE	0.292624	TRUE	3	27	1		N
G9	M3-24h-82-2	FOXL2	UNKNOWN	FAM	NFQ-MGB				33.5443	33.0983	0.630819							TRUE	0.292624	TRUE	3	27	1		Y
G10	M3-24h-82-2	FOXL2	UNKNOWN	FAM	NFQ-MGB				32.6522	33.0983	0.630819							TRUE	0.292624	TRUE	3	27	1		Y
G11	M3-24h-82-3	FOXL2	UNKNOWN	FAM	NFQ-MGB				33.0754	33.0458	0.0419445							TRUE	0.292624	TRUE	3	27	1		N
G12	M3-24h-82-3	FOXL2	UNKNOWN	FAM	NFQ-MGB				33.0161	33.0458	0.0419445							TRUE	0.292624	TRUE	3	27	1		N
H1	M3-48h-45-1	FOXL2	UNKNOWN	FAM	NFQ-MGB				31.7214	31.5664	0.21916							TRUE	0.292624	TRUE	3	25	1		N
H2	M3-48h-45-1	FOXL2	UNKNOWN	FAM	NFQ-MGB				31.4115	31.5664	0.21916							TRUE	0.292624	TRUE	3	25	1		N
H3	M3-48h-45-2	FOXL2	UNKNOWN	FAM	NFQ-MGB				30.8478	30.8656	0.0252058							TRUE	0.292624	TRUE	3	24	1		N
H4	M3-48h-45-2	FOXL2	UNKNOWN	FAM	NFQ-MGB				30.8834	30.8656	0.0252058							TRUE	0.292624	TRUE	3	25	1		N
H5	M3-48h-45-3	FOXL2	UNKNOWN	FAM	NFQ-MGB				31.6857	31.5625	0.174326							TRUE	0.292624	TRUE	3	25	1		N
H6	M3-48h-45-3	FOXL2	UNKNOWN	FAM	NFQ-MGB				31.4392	31.5625	0.174326							TRUE	0.292624	TRUE	3	25	1		N
H7	M3-48h-82-1	FOXL2	UNKNOWN	FAM	NFQ-MGB				33.0637	33.0942	0.0430424							TRUE	0.292624	TRUE	3	27	1		N
H8	M3-48h-82-1	FOXL2	UNKNOWN	FAM	NFQ-MGB				33.1246	33.0942	0.0430424							TRUE	0.292624	TRUE	3	27	1		N
H9	M3-48h-82-2	FOXL2	UNKNOWN	FAM	NFQ-MGB				32.8013	32.7994	0.00272977							TRUE	0.292624	TRUE	3	27	1		N
H10	M3-48h-82-2	FOXL2	UNKNOWN	FAM	NFQ-MGB				32.7975	32.7994	0.00272977							TRUE	0.292624	TRUE	3	27	1		N
H11	M3-48h-82-3	FOXL2	UNKNOWN	FAM	NFQ-MGB				32.9063	33.1073	0.284271							TRUE	0.292624	TRUE	3	27	1		N
H12	M3-48h-82-3	FOXL2	UNKNOWN	FAM	NFQ-MGB				33.3083	33.1073	0.284271							TRUE	0.292624	TRUE	3	27	1		N
Analysis Type	Singleplex
Endogenous Control	FOXL2
RQ Min/Max Confidence Level	95.0
Reference Sample	M1-36h-45-1
