# Supplementary material for: A conserved NR5A1-responsive enhancer regulates SRY in testis-determination
Source: Nat Commun. 2024 Mar 30;15:2796. doi: 10.1038/s41467-024-47162-2 (PMC10981742; doi:10.1038/s41467-024-47162-2)
Supplement: Supplementary file 53 — Source Data [file 41467_2024_47162_MOESM53_ESM.zip › Source_Data_82.xls]

## Sheet: Results
Block Type	96well
Chemistry	TAQMAN
Experiment File Name	D:\Users\Administrator\Desktop\qPCR_data\Somboon\Denis\Diff26\20231129_qPCR Denis diff26 freezer Marker_NR5A1.eds
Experiment Run End Time	2023-11-29 12:01:58 PM UTC
Instrument Type	steponeplus
Passive Reference	ROX
Well	Sample Name	Target Name	Task	Reporter	Quencher	RQ	RQ Min	RQ Max	Cт	Cт Mean	Cт SD	ΔCт	ΔCт Mean	ΔCт SE	HK Control ΔCт Mean	HK Control ΔCт SE	ΔΔCт	Automatic Ct Threshold	Ct Threshold	Automatic Baseline	Baseline Start	Baseline End	Efficiency	Comments	HIGHSD
A1	M1-36h-45-1	NR5A1	UNKNOWN	FAM	NFQ-MGB				33.9317	34.852	1.30149							TRUE	0.0454759	TRUE	3	30	1		Y
A2	M1-36h-45-1	NR5A1	UNKNOWN	FAM	NFQ-MGB				35.7722	34.852	1.30149							TRUE	0.0454759	TRUE	3	33	1		Y
A3	M1-36h-45-2	NR5A1	UNKNOWN	FAM	NFQ-MGB				35.4191	34.5631	1.2106							TRUE	0.0454759	TRUE	3	32	1		Y
A4	M1-36h-45-2	NR5A1	UNKNOWN	FAM	NFQ-MGB				33.7071	34.5631	1.2106							TRUE	0.0454759	TRUE	3	30	1		Y
A5	M1-36h-45-3	NR5A1	UNKNOWN	FAM	NFQ-MGB				34.309	34.9945	0.969488							TRUE	0.0454759	TRUE	3	31	1		Y
A6	M1-36h-45-3	NR5A1	UNKNOWN	FAM	NFQ-MGB				35.6801	34.9945	0.969488							TRUE	0.0454759	TRUE	3	32	1		Y
A7	M1-36h-82-1	NR5A1	UNKNOWN	FAM	NFQ-MGB				34.4411	34.637	0.277096							TRUE	0.0454759	TRUE	3	31	1		N
A8	M1-36h-82-1	NR5A1	UNKNOWN	FAM	NFQ-MGB				34.8329	34.637	0.277096							TRUE	0.0454759	TRUE	3	31	1		N
A9	M1-36h-82-2	NR5A1	UNKNOWN	FAM	NFQ-MGB				36.5824	34.986	2.2577							TRUE	0.0454759	TRUE	3	34	1		Y
A10	M1-36h-82-2	NR5A1	UNKNOWN	FAM	NFQ-MGB				33.3896	34.986	2.2577							TRUE	0.0454759	TRUE	3	30	1		Y
A11	M1-36h-82-3	NR5A1	UNKNOWN	FAM	NFQ-MGB				33.9875	34.3885	0.567139							TRUE	0.0454759	TRUE	3	31	1		Y
A12	M1-36h-82-3	NR5A1	UNKNOWN	FAM	NFQ-MGB				34.7895	34.3885	0.567139							TRUE	0.0454759	TRUE	3	31	1		Y
B1	M1-36h-45-4	NR5A1	UNKNOWN	FAM	NFQ-MGB				36.3151	35.646	0.946255							TRUE	0.0454759	TRUE	3	33	1		Y
B2	M1-36h-45-4	NR5A1	UNKNOWN	FAM	NFQ-MGB				34.9769	35.646	0.946255							TRUE	0.0454759	TRUE	3	31	1		Y
B3	M1-36h-45-5	NR5A1	UNKNOWN	FAM	NFQ-MGB				36.1919	35.5647	0.887069							TRUE	0.0454759	TRUE	3	33	1		Y
B4	M1-36h-45-5	NR5A1	UNKNOWN	FAM	NFQ-MGB				34.9374	35.5647	0.887069							TRUE	0.0454759	TRUE	3	33	1		Y
B5	M1-36h-45-6	NR5A1	UNKNOWN	FAM	NFQ-MGB				34.3927	34.9305	0.760529							TRUE	0.0454759	TRUE	3	31	1		Y
B6	M1-36h-45-6	NR5A1	UNKNOWN	FAM	NFQ-MGB				35.4683	34.9305	0.760529							TRUE	0.0454759	TRUE	3	32	1		Y
B7	M1-36h-82-4	NR5A1	UNKNOWN	FAM	NFQ-MGB				33.6425	33.9262	0.401171							TRUE	0.0454759	TRUE	3	31	1		N
B8	M1-36h-82-4	NR5A1	UNKNOWN	FAM	NFQ-MGB				34.2098	33.9262	0.401171							TRUE	0.0454759	TRUE	3	31	1		N
B9	M1-36h-82-5	NR5A1	UNKNOWN	FAM	NFQ-MGB				35.4674	35.6203	0.216272							TRUE	0.0454759	TRUE	3	31	1		N
B10	M1-36h-82-5	NR5A1	UNKNOWN	FAM	NFQ-MGB				35.7733	35.6203	0.216272							TRUE	0.0454759	TRUE	3	33	1		N
B11	M1-36h-82-6	NR5A1	UNKNOWN	FAM	NFQ-MGB				33.7383	34.1523	0.585408							TRUE	0.0454759	TRUE	3	30	1		Y
B12	M1-36h-82-6	NR5A1	UNKNOWN	FAM	NFQ-MGB				34.5662	34.1523	0.585408							TRUE	0.0454759	TRUE	3	31	1		Y
C1	M2-6h-45-1	NR5A1	UNKNOWN	FAM	NFQ-MGB				33.2477	33.5156	0.378858							TRUE	0.0454759	TRUE	3	30	1		N
C2	M2-6h-45-1	NR5A1	UNKNOWN	FAM	NFQ-MGB				33.7835	33.5156	0.378858							TRUE	0.0454759	TRUE	3	30	1		N
C3	M2-6h-45-2	NR5A1	UNKNOWN	FAM	NFQ-MGB				34.9088	33.9478	1.3591							TRUE	0.0454759	TRUE	3	32	1		Y
C4	M2-6h-45-2	NR5A1	UNKNOWN	FAM	NFQ-MGB				32.9868	33.9478	1.3591							TRUE	0.0454759	TRUE	3	30	1		Y
C5	M2-6h-45-3	NR5A1	UNKNOWN	FAM	NFQ-MGB				33.4425	33.5561	0.160681							TRUE	0.0454759	TRUE	3	30	1		N
C6	M2-6h-45-3	NR5A1	UNKNOWN	FAM	NFQ-MGB				33.6697	33.5561	0.160681							TRUE	0.0454759	TRUE	3	30	1		N
C7	M2-6h-82-1	NR5A1	UNKNOWN	FAM	NFQ-MGB				34.9757	34.6397	0.475112							TRUE	0.0454759	TRUE	3	32	1		N
C8	M2-6h-82-1	NR5A1	UNKNOWN	FAM	NFQ-MGB				34.3037	34.6397	0.475112							TRUE	0.0454759	TRUE	3	31	1		N
C9	M2-6h-82-2	NR5A1	UNKNOWN	FAM	NFQ-MGB				33.8449	34.304	0.649302							TRUE	0.0454759	TRUE	3	31	1		Y
C10	M2-6h-82-2	NR5A1	UNKNOWN	FAM	NFQ-MGB				34.7631	34.304	0.649302							TRUE	0.0454759	TRUE	3	32	1		Y
C11	M2-6h-82-3	NR5A1	UNKNOWN	FAM	NFQ-MGB				33.4534	33.7383	0.402859							TRUE	0.0454759	TRUE	3	30	1		N
C12	M2-6h-82-3	NR5A1	UNKNOWN	FAM	NFQ-MGB				34.0231	33.7383	0.402859							TRUE	0.0454759	TRUE	3	31	1		N
D1	M2-12h-45-1	NR5A1	UNKNOWN	FAM	NFQ-MGB				33.6388	34.0938	0.64351							TRUE	0.0454759	TRUE	3	30	1		Y
D2	M2-12h-45-1	NR5A1	UNKNOWN	FAM	NFQ-MGB				34.5489	34.0938	0.64351							TRUE	0.0454759	TRUE	3	31	1		Y
D3	M2-12h-45-2	NR5A1	UNKNOWN	FAM	NFQ-MGB				33.3445	33.0162	0.4644							TRUE	0.0454759	TRUE	3	30	1		N
D4	M2-12h-45-2	NR5A1	UNKNOWN	FAM	NFQ-MGB				32.6878	33.0162	0.4644							TRUE	0.0454759	TRUE	3	30	1		N
D5	M2-12h-45-3	NR5A1	UNKNOWN	FAM	NFQ-MGB				34.6029	34.4463	0.221548							TRUE	0.0454759	TRUE	3	31	1		N
D6	M2-12h-45-3	NR5A1	UNKNOWN	FAM	NFQ-MGB				34.2896	34.4463	0.221548							TRUE	0.0454759	TRUE	3	31	1		N
D7	M2-12h-82-1	NR5A1	UNKNOWN	FAM	NFQ-MGB				35.0057	34.7436	0.370685							TRUE	0.0454759	TRUE	3	32	1		N
D8	M2-12h-82-1	NR5A1	UNKNOWN	FAM	NFQ-MGB				34.4815	34.7436	0.370685							TRUE	0.0454759	TRUE	3	31	1		N
D9	M2-12h-82-2	NR5A1	UNKNOWN	FAM	NFQ-MGB				35.6854	35.0888	0.843673							TRUE	0.0454759	TRUE	3	32	1		Y
D10	M2-12h-82-2	NR5A1	UNKNOWN	FAM	NFQ-MGB				34.4923	35.0888	0.843673							TRUE	0.0454759	TRUE	3	31	1		Y
D11	M2-12h-82-3	NR5A1	UNKNOWN	FAM	NFQ-MGB				34.0106	34.0088	0.00251398							TRUE	0.0454759	TRUE	3	31	1		N
D12	M2-12h-82-3	NR5A1	UNKNOWN	FAM	NFQ-MGB				34.007	34.0088	0.00251398							TRUE	0.0454759	TRUE	3	31	1		N
E1	M2-36h-45-1	NR5A1	UNKNOWN	FAM	NFQ-MGB				35.6276	36.0228	0.558906							TRUE	0.0454759	TRUE	3	33	1		Y
E2	M2-36h-45-1	NR5A1	UNKNOWN	FAM	NFQ-MGB				36.418	36.0228	0.558906							TRUE	0.0454759	TRUE	3	33	1		Y
E3	M2-36h-45-2	NR5A1	UNKNOWN	FAM	NFQ-MGB				35.3552	35.0837	0.383975							TRUE	0.0454759	TRUE	3	32	1		N
E4	M2-36h-45-2	NR5A1	UNKNOWN	FAM	NFQ-MGB				34.8122	35.0837	0.383975							TRUE	0.0454759	TRUE	3	32	1		N
E5	M2-36h-45-3	NR5A1	UNKNOWN	FAM	NFQ-MGB				34.5769	35.7831	1.70577							TRUE	0.0454759	TRUE	3	31	1		Y
E6	M2-36h-45-3	NR5A1	UNKNOWN	FAM	NFQ-MGB				36.9892	35.7831	1.70577							TRUE	0.0454759	TRUE	3	34	1		Y
E7	M2-36h-82-1	NR5A1	UNKNOWN	FAM	NFQ-MGB				34.2484	35.023	1.09546							TRUE	0.0454759	TRUE	3	31	1		Y
E8	M2-36h-82-2	NR5A1	UNKNOWN	FAM	NFQ-MGB				35.6416	35.6674	0.0365039							TRUE	0.0454759	TRUE	3	32	1		N
E9	M2-36h-82-1	NR5A1	UNKNOWN	FAM	NFQ-MGB				35.7976	35.023	1.09546							TRUE	0.0454759	TRUE	3	32	1		Y
E10	M2-36h-82-2	NR5A1	UNKNOWN	FAM	NFQ-MGB				35.6932	35.6674	0.0365039							TRUE	0.0454759	TRUE	3	33	1		N
E11	M2-36h-82-3	NR5A1	UNKNOWN	FAM	NFQ-MGB				33.773	34.8014	1.45439							TRUE	0.0454759	TRUE	3	30	1		Y
E12	M2-36h-82-3	NR5A1	UNKNOWN	FAM	NFQ-MGB				35.8298	34.8014	1.45439							TRUE	0.0454759	TRUE	3	33	1		Y
F1	M2-48h-45-1	NR5A1	UNKNOWN	FAM	NFQ-MGB				34.5733	34.7723	0.281509							TRUE	0.0454759	TRUE	3	31	1		N
F2	M2-48h-45-1	NR5A1	UNKNOWN	FAM	NFQ-MGB				34.9714	34.7723	0.281509							TRUE	0.0454759	TRUE	3	32	1		N
F3	M2-48h-45-2	NR5A1	UNKNOWN	FAM	NFQ-MGB				34.7347	34.8452	0.156198							TRUE	0.0454759	TRUE	3	31	1		N
F4	M2-48h-45-2	NR5A1	UNKNOWN	FAM	NFQ-MGB				34.9556	34.8452	0.156198							TRUE	0.0454759	TRUE	3	31	1		N
F5	M2-48h-45-3	NR5A1	UNKNOWN	FAM	NFQ-MGB				35.7906	35.3078	0.682784							TRUE	0.0454759	TRUE	3	33	1		Y
F6	M2-48h-45-3	NR5A1	UNKNOWN	FAM	NFQ-MGB				34.825	35.3078	0.682784							TRUE	0.0454759	TRUE	3	31	1		Y
F7	M2-48h-82-1	NR5A1	UNKNOWN	FAM	NFQ-MGB				33.8914	35.1281	1.74907							TRUE	0.0454759	TRUE	3	30	1		Y
F8	M2-48h-82-1	NR5A1	UNKNOWN	FAM	NFQ-MGB				36.3649	35.1281	1.74907							TRUE	0.0454759	TRUE	3	33	1		Y
F9	M2-48h-82-2	NR5A1	UNKNOWN	FAM	NFQ-MGB				35.2969	35.1188	0.251899							TRUE	0.0454759	TRUE	3	32	1		N
F10	M2-48h-82-2	NR5A1	UNKNOWN	FAM	NFQ-MGB				34.9407	35.1188	0.251899							TRUE	0.0454759	TRUE	3	32	1		N
F11	M2-48h-82-3	NR5A1	UNKNOWN	FAM	NFQ-MGB				34.929	35.3103	0.539294							TRUE	0.0454759	TRUE	3	32	1		Y
F12	M2-48h-82-3	NR5A1	UNKNOWN	FAM	NFQ-MGB				35.6917	35.3103	0.539294							TRUE	0.0454759	TRUE	3	32	1		Y
G1	M3-24h-45-1	NR5A1	UNKNOWN	FAM	NFQ-MGB				36.7878	36.1531	0.897651							TRUE	0.0454759	TRUE	3	33	1		Y
G2	M3-24h-45-1	NR5A1	UNKNOWN	FAM	NFQ-MGB				35.5183	36.1531	0.897651							TRUE	0.0454759	TRUE	3	32	1		Y
G3	M3-24h-45-2	NR5A1	UNKNOWN	FAM	NFQ-MGB				33.6338	33.5884	0.0640956							TRUE	0.0454759	TRUE	3	30	1		N
G4	M3-24h-45-2	NR5A1	UNKNOWN	FAM	NFQ-MGB				33.5431	33.5884	0.0640956							TRUE	0.0454759	TRUE	3	30	1		N
G5	M3-24h-45-3	NR5A1	UNKNOWN	FAM	NFQ-MGB				33.6922	34.7433	1.48641							TRUE	0.0454759	TRUE	3	30	1		Y
G6	M3-24h-45-3	NR5A1	UNKNOWN	FAM	NFQ-MGB				35.7943	34.7433	1.48641							TRUE	0.0454759	TRUE	3	32	1		Y
G7	M3-24h-82-1	NR5A1	UNKNOWN	FAM	NFQ-MGB				34.3256	34.8393	0.726533							TRUE	0.0454759	TRUE	3	31	1		Y
G8	M3-24h-82-1	NR5A1	UNKNOWN	FAM	NFQ-MGB				35.3531	34.8393	0.726533							TRUE	0.0454759	TRUE	3	32	1		Y
G9	M3-24h-82-2	NR5A1	UNKNOWN	FAM	NFQ-MGB				34.6125	34.5031	0.15468							TRUE	0.0454759	TRUE	3	32	1		N
G10	M3-24h-82-2	NR5A1	UNKNOWN	FAM	NFQ-MGB				34.3937	34.5031	0.15468							TRUE	0.0454759	TRUE	3	31	1		N
G11	M3-24h-82-3	NR5A1	UNKNOWN	FAM	NFQ-MGB				36.8092	36.2949	0.727343							TRUE	0.0454759	TRUE	3	34	1		Y
G12	M3-24h-82-3	NR5A1	UNKNOWN	FAM	NFQ-MGB				35.7806	36.2949	0.727343							TRUE	0.0454759	TRUE	3	32	1		Y
H1	M3-48h-45-1	NR5A1	UNKNOWN	FAM	NFQ-MGB				35.236	35.3651	0.182635							TRUE	0.0454759	TRUE	3	32	1		N
H2	M3-48h-45-1	NR5A1	UNKNOWN	FAM	NFQ-MGB				35.4942	35.3651	0.182635							TRUE	0.0454759	TRUE	3	32	1		N
H3	M3-48h-45-2	NR5A1	UNKNOWN	FAM	NFQ-MGB				34.936	35.3931	0.646467							TRUE	0.0454759	TRUE	3	32	1		Y
H4	M3-48h-45-2	NR5A1	UNKNOWN	FAM	NFQ-MGB				35.8502	35.3931	0.646467							TRUE	0.0454759	TRUE	3	33	1		Y
H5	M3-48h-45-3	NR5A1	UNKNOWN	FAM	NFQ-MGB				34.5761	35.7326	1.63552							TRUE	0.0454759	TRUE	3	32	1		Y
H6	M3-48h-45-3	NR5A1	UNKNOWN	FAM	NFQ-MGB				36.8891	35.7326	1.63552							TRUE	0.0454759	TRUE	3	33	1		Y
H7	M3-48h-82-1	NR5A1	UNKNOWN	FAM	NFQ-MGB				35.2848	34.9258	0.507831							TRUE	0.0454759	TRUE	3	32	1		Y
H8	M3-48h-82-1	NR5A1	UNKNOWN	FAM	NFQ-MGB				34.5667	34.9258	0.507831							TRUE	0.0454759	TRUE	3	31	1		Y
H9	M3-48h-82-2	NR5A1	UNKNOWN	FAM	NFQ-MGB				37.1741	35.6915	2.09681							TRUE	0.0454759	TRUE	3	34	1		Y
H10	M3-48h-82-2	NR5A1	UNKNOWN	FAM	NFQ-MGB				34.2088	35.6915	2.09681							TRUE	0.0454759	TRUE	3	31	1		Y
H11	M3-48h-82-3	NR5A1	UNKNOWN	FAM	NFQ-MGB				36.5297	35.9873	0.767029							TRUE	0.0454759	TRUE	3	33	1		Y
H12	M3-48h-82-3	NR5A1	UNKNOWN	FAM	NFQ-MGB				35.445	35.9873	0.767029							TRUE	0.0454759	TRUE	3	32	1		Y
Analysis Type	Singleplex
Endogenous Control	NR5A1
RQ Min/Max Confidence Level	95.0
Reference Sample	M1-36h-45-1
