# Supplementary material for: A conserved NR5A1-responsive enhancer regulates SRY in testis-determination
Source: Nat Commun. 2024 Mar 30;15:2796. doi: 10.1038/s41467-024-47162-2 (PMC10981742; doi:10.1038/s41467-024-47162-2)
Supplement: Supplementary file 53 — Source Data [file 41467_2024_47162_MOESM53_ESM.zip › Source_Data_83.xls]

## Sheet: Results
Block Type	96well
Chemistry	TAQMAN
Experiment File Name	D:\Users\Administrator\Desktop\qPCR_data\Somboon\Denis\Diff26\20231130_qPCR Denis diff26 liquidN Marker_NR5A1.eds
Experiment Run End Time	2023-11-30 11:50:56 AM UTC
Instrument Type	steponeplus
Passive Reference	ROX
Well	Sample Name	Target Name	Task	Reporter	Quencher	RQ	RQ Min	RQ Max	Cт	Cт Mean	Cт SD	ΔCт	ΔCт Mean	ΔCт SE	HK Control ΔCт Mean	HK Control ΔCт SE	ΔΔCт	Automatic Ct Threshold	Ct Threshold	Automatic Baseline	Baseline Start	Baseline End	Efficiency	Comments	HIGHSD	EXPFAIL
A1	M1-36h-45-1	NR5A1	UNKNOWN	FAM	NFQ-MGB				35.5636	35.9331	0.522624							TRUE	0.0203494	TRUE	3	33	1		Y	N
A2	M1-36h-45-1	NR5A1	UNKNOWN	FAM	NFQ-MGB				36.3027	35.9331	0.522624							TRUE	0.0203494	TRUE	3	34	1		Y	N
A3	M1-36h-45-2	NR5A1	UNKNOWN	FAM	NFQ-MGB				33.9497	34.7847	1.18078							TRUE	0.0203494	TRUE	3	32	1		Y	N
A4	M1-36h-45-2	NR5A1	UNKNOWN	FAM	NFQ-MGB				35.6196	34.7847	1.18078							TRUE	0.0203494	TRUE	3	33	1		Y	N
A5	M1-36h-45-3	NR5A1	UNKNOWN	FAM	NFQ-MGB				33.6696	33.9713	0.42655							TRUE	0.0203494	TRUE	3	31	1		N	N
A6	M1-36h-45-3	NR5A1	UNKNOWN	FAM	NFQ-MGB				34.2729	33.9713	0.42655							TRUE	0.0203494	TRUE	3	32	1		N	N
A7	M1-36h-82-1	NR5A1	UNKNOWN	FAM	NFQ-MGB				35.3826	34.6593	1.02297							TRUE	0.0203494	TRUE	3	33	1		Y	N
A8	M1-36h-82-1	NR5A1	UNKNOWN	FAM	NFQ-MGB				33.9359	34.6593	1.02297							TRUE	0.0203494	TRUE	3	32	1		Y	N
A9	M1-36h-82-2	NR5A1	UNKNOWN	FAM	NFQ-MGB				33.9761	34.4027	0.603222							TRUE	0.0203494	TRUE	3	32	1		Y	N
A10	M1-36h-82-2	NR5A1	UNKNOWN	FAM	NFQ-MGB				34.8292	34.4027	0.603222							TRUE	0.0203494	TRUE	3	33	1		Y	N
A11	M1-36h-82-3	NR5A1	UNKNOWN	FAM	NFQ-MGB				34.9753	35.8191	1.19326							TRUE	0.0203494	TRUE	3	33	1		Y	N
A12	M1-36h-82-3	NR5A1	UNKNOWN	FAM	NFQ-MGB				36.6629	35.8191	1.19326							TRUE	0.0203494	TRUE	3	34	1		Y	N
B1	M1-36h-45-4	NR5A1	UNKNOWN	FAM	NFQ-MGB				35.4152	34.8507	0.798255							TRUE	0.0203494	TRUE	3	33	1		Y	N
B2	M1-36h-45-4	NR5A1	UNKNOWN	FAM	NFQ-MGB				34.2863	34.8507	0.798255							TRUE	0.0203494	TRUE	3	32	1		Y	N
B3	M1-36h-45-5	NR5A1	UNKNOWN	FAM	NFQ-MGB				34.2794	33.8909	0.549495							TRUE	0.0203494	TRUE	3	32	1		Y	N
B4	M1-36h-45-5	NR5A1	UNKNOWN	FAM	NFQ-MGB				33.5023	33.8909	0.549495							TRUE	0.0203494	TRUE	3	31	1		Y	N
B5	M1-36h-45-6	NR5A1	UNKNOWN	FAM	NFQ-MGB				33.9439	33.9439								TRUE	0.0203494	TRUE	3	32	1		N	N
B6	M1-36h-45-6	NR5A1	UNKNOWN	FAM	NFQ-MGB				Undetermined	33.9439								TRUE	0.0203494	TRUE	3	39	1		N	Y
B7	M1-36h-82-4	NR5A1	UNKNOWN	FAM	NFQ-MGB				33.4982	34.562	1.50442							TRUE	0.0203494	TRUE	3	31	1		Y	N
B8	M1-36h-82-4	NR5A1	UNKNOWN	FAM	NFQ-MGB				35.6258	34.562	1.50442							TRUE	0.0203494	TRUE	3	33	1		Y	N
B9	M1-36h-82-5	NR5A1	UNKNOWN	FAM	NFQ-MGB				33.6453	33.824	0.252792							TRUE	0.0203494	TRUE	3	32	1		N	N
B10	M1-36h-82-5	NR5A1	UNKNOWN	FAM	NFQ-MGB				34.0028	33.824	0.252792							TRUE	0.0203494	TRUE	3	32	1		N	N
B11	M1-36h-82-6	NR5A1	UNKNOWN	FAM	NFQ-MGB				34.4995	34.6225	0.173904							TRUE	0.0203494	TRUE	3	32	1		N	N
B12	M1-36h-82-6	NR5A1	UNKNOWN	FAM	NFQ-MGB				34.7454	34.6225	0.173904							TRUE	0.0203494	TRUE	3	33	1		N	N
C1	M2-6h-45-1	NR5A1	UNKNOWN	FAM	NFQ-MGB				33.2989	33.7421	0.626757							TRUE	0.0203494	TRUE	3	31	1		Y	N
C2	M2-6h-45-1	NR5A1	UNKNOWN	FAM	NFQ-MGB				34.1853	33.7421	0.626757							TRUE	0.0203494	TRUE	3	32	1		Y	N
C3	M2-6h-45-2	NR5A1	UNKNOWN	FAM	NFQ-MGB				33.408	33.1557	0.356742							TRUE	0.0203494	TRUE	3	31	1		N	N
C4	M2-6h-45-2	NR5A1	UNKNOWN	FAM	NFQ-MGB				32.9034	33.1557	0.356742							TRUE	0.0203494	TRUE	3	31	1		N	N
C5	M2-6h-45-3	NR5A1	UNKNOWN	FAM	NFQ-MGB				32.5833	32.895	0.44082							TRUE	0.0203494	TRUE	3	31	1		N	N
C6	M2-6h-45-3	NR5A1	UNKNOWN	FAM	NFQ-MGB				33.2067	32.895	0.44082							TRUE	0.0203494	TRUE	3	31	1		N	N
C7	M2-6h-82-1	NR5A1	UNKNOWN	FAM	NFQ-MGB				33.1295	34.2009	1.51514							TRUE	0.0203494	TRUE	3	30	1		Y	N
C8	M2-6h-82-1	NR5A1	UNKNOWN	FAM	NFQ-MGB				35.2723	34.2009	1.51514							TRUE	0.0203494	TRUE	3	33	1		Y	N
C9	M2-6h-82-2	NR5A1	UNKNOWN	FAM	NFQ-MGB				33.2867	33.4463	0.225734							TRUE	0.0203494	TRUE	3	31	1		N	N
C10	M2-6h-82-2	NR5A1	UNKNOWN	FAM	NFQ-MGB				33.6059	33.4463	0.225734							TRUE	0.0203494	TRUE	3	31	1		N	N
C11	M2-6h-82-3	NR5A1	UNKNOWN	FAM	NFQ-MGB				33.6204	33.5205	0.141268							TRUE	0.0203494	TRUE	3	31	1		N	N
C12	M2-6h-82-3	NR5A1	UNKNOWN	FAM	NFQ-MGB				33.4207	33.5205	0.141268							TRUE	0.0203494	TRUE	3	31	1		N	N
D1	M2-12h-45-1	NR5A1	UNKNOWN	FAM	NFQ-MGB				33.2666	33.5574	0.411232							TRUE	0.0203494	TRUE	3	31	1		N	N
D2	M2-12h-45-1	NR5A1	UNKNOWN	FAM	NFQ-MGB				33.8482	33.5574	0.411232							TRUE	0.0203494	TRUE	3	32	1		N	N
D3	M2-12h-45-2	NR5A1	UNKNOWN	FAM	NFQ-MGB				32.6973	33.6864	1.39875							TRUE	0.0203494	TRUE	3	31	1		Y	N
D4	M2-12h-45-2	NR5A1	UNKNOWN	FAM	NFQ-MGB				34.6754	33.6864	1.39875							TRUE	0.0203494	TRUE	3	33	1		Y	N
D5	M2-12h-45-3	NR5A1	UNKNOWN	FAM	NFQ-MGB				33.2684	34.1308	1.21953							TRUE	0.0203494	TRUE	3	31	1		Y	N
D6	M2-12h-45-3	NR5A1	UNKNOWN	FAM	NFQ-MGB				34.9931	34.1308	1.21953							TRUE	0.0203494	TRUE	3	33	1		Y	N
D7	M2-12h-82-1	NR5A1	UNKNOWN	FAM	NFQ-MGB				32.8378	32.9131	0.106461							TRUE	0.0203494	TRUE	3	31	1		N	N
D8	M2-12h-82-1	NR5A1	UNKNOWN	FAM	NFQ-MGB				32.9884	32.9131	0.106461							TRUE	0.0203494	TRUE	3	31	1		N	N
D9	M2-12h-82-2	NR5A1	UNKNOWN	FAM	NFQ-MGB				35.3213	34.0572	1.78776							TRUE	0.0203494	TRUE	3	33	1		Y	N
D10	M2-12h-82-2	NR5A1	UNKNOWN	FAM	NFQ-MGB				32.7931	34.0572	1.78776							TRUE	0.0203494	TRUE	3	31	1		Y	N
D11	M2-12h-82-3	NR5A1	UNKNOWN	FAM	NFQ-MGB				33.7027	33.3084	0.557612							TRUE	0.0203494	TRUE	3	32	1		Y	N
D12	M2-12h-82-3	NR5A1	UNKNOWN	FAM	NFQ-MGB				32.9141	33.3084	0.557612							TRUE	0.0203494	TRUE	3	31	1		Y	N
E1	M2-36h-45-1	NR5A1	UNKNOWN	FAM	NFQ-MGB				34.9098	35.1011	0.270476							TRUE	0.0203494	TRUE	3	33	1		N	N
E2	M2-36h-45-1	NR5A1	UNKNOWN	FAM	NFQ-MGB				35.2923	35.1011	0.270476							TRUE	0.0203494	TRUE	3	33	1		N	N
E3	M2-36h-45-2	NR5A1	UNKNOWN	FAM	NFQ-MGB				Undetermined	36.5642								TRUE	0.0203494	TRUE	3	39	1		N	Y
E4	M2-36h-45-2	NR5A1	UNKNOWN	FAM	NFQ-MGB				36.5642	36.5642								TRUE	0.0203494	TRUE	3	34	1		N	N
E5	M2-36h-45-3	NR5A1	UNKNOWN	FAM	NFQ-MGB				35.2402	35.3227	0.116679							TRUE	0.0203494	TRUE	3	33	1		N	N
E6	M2-36h-45-3	NR5A1	UNKNOWN	FAM	NFQ-MGB				35.4052	35.3227	0.116679							TRUE	0.0203494	TRUE	3	33	1		N	N
E7	M2-36h-82-1	NR5A1	UNKNOWN	FAM	NFQ-MGB				33.7963	34.6953	1.27135							TRUE	0.0203494	TRUE	3	32	1		Y	N
E8	M2-36h-82-1	NR5A1	UNKNOWN	FAM	NFQ-MGB				35.5943	34.6953	1.27135							TRUE	0.0203494	TRUE	3	33	1		Y	N
E9	M2-36h-82-2	NR5A1	UNKNOWN	FAM	NFQ-MGB				34.6039	34.6654	0.0869587							TRUE	0.0203494	TRUE	3	33	1		N	N
E10	M2-36h-82-2	NR5A1	UNKNOWN	FAM	NFQ-MGB				34.7269	34.6654	0.0869587							TRUE	0.0203494	TRUE	3	33	1		N	N
E11	M2-36h-82-3	NR5A1	UNKNOWN	FAM	NFQ-MGB				35.7393	35.3128	0.603114							TRUE	0.0203494	TRUE	3	34	1		Y	N
E12	M2-36h-82-3	NR5A1	UNKNOWN	FAM	NFQ-MGB				34.8864	35.3128	0.603114							TRUE	0.0203494	TRUE	3	33	1		Y	N
F1	M2-48h-45-1	NR5A1	UNKNOWN	FAM	NFQ-MGB				35.7075	36.3233	0.87089							TRUE	0.0203494	TRUE	3	33	1		Y	N
F2	M2-48h-45-1	NR5A1	UNKNOWN	FAM	NFQ-MGB				36.9392	36.3233	0.87089							TRUE	0.0203494	TRUE	3	34	1		Y	N
F3	M2-48h-45-2	NR5A1	UNKNOWN	FAM	NFQ-MGB				33.968	33.968								TRUE	0.0203494	TRUE	3	32	1		N	N
F4	M2-48h-45-2	NR5A1	UNKNOWN	FAM	NFQ-MGB				Undetermined	33.968								TRUE	0.0203494	TRUE	3	39	1		N	Y
F5	M2-48h-45-3	NR5A1	UNKNOWN	FAM	NFQ-MGB				33.5941	34.0351	0.623784							TRUE	0.0203494	TRUE	3	31	1		Y	N
F6	M2-48h-45-3	NR5A1	UNKNOWN	FAM	NFQ-MGB				34.4762	34.0351	0.623784							TRUE	0.0203494	TRUE	3	32	1		Y	N
F7	M2-48h-82-1	NR5A1	UNKNOWN	FAM	NFQ-MGB				36.5486	36.5486								TRUE	0.0203494	TRUE	3	34	1		N	N
F8	M2-48h-82-1	NR5A1	UNKNOWN	FAM	NFQ-MGB				Undetermined	36.5486								TRUE	0.0203494	TRUE	3	39	1		N	Y
F9	M2-48h-82-2	NR5A1	UNKNOWN	FAM	NFQ-MGB				36.3668	35.5868	1.1031							TRUE	0.0203494	TRUE	3	34	1		Y	N
F10	M2-48h-82-2	NR5A1	UNKNOWN	FAM	NFQ-MGB				34.8068	35.5868	1.1031							TRUE	0.0203494	TRUE	3	32	1		Y	N
F11	M2-48h-82-3	NR5A1	UNKNOWN	FAM	NFQ-MGB				35.9571	35.2106	1.05571							TRUE	0.0203494	TRUE	3	34	1		Y	N
F12	M2-48h-82-3	NR5A1	UNKNOWN	FAM	NFQ-MGB				34.4641	35.2106	1.05571							TRUE	0.0203494	TRUE	3	32	1		Y	N
G1	M3-24h-45-1	NR5A1	UNKNOWN	FAM	NFQ-MGB				32.9548	33.5766	0.879322							TRUE	0.0203494	TRUE	3	31	1		Y	N
G2	M3-24h-45-1	NR5A1	UNKNOWN	FAM	NFQ-MGB				34.1983	33.5766	0.879322							TRUE	0.0203494	TRUE	3	32	1		Y	N
G3	M3-24h-45-2	NR5A1	UNKNOWN	FAM	NFQ-MGB				34.825	35.5821	1.07078							TRUE	0.0203494	TRUE	3	33	1		Y	N
G4	M3-24h-45-2	NR5A1	UNKNOWN	FAM	NFQ-MGB				36.3393	35.5821	1.07078							TRUE	0.0203494	TRUE	3	34	1		Y	N
G5	M3-24h-45-3	NR5A1	UNKNOWN	FAM	NFQ-MGB				35.953	35.2793	0.952681							TRUE	0.0203494	TRUE	3	34	1		Y	N
G6	M3-24h-45-3	NR5A1	UNKNOWN	FAM	NFQ-MGB				34.6057	35.2793	0.952681							TRUE	0.0203494	TRUE	3	32	1		Y	N
G7	M3-24h-82-1	NR5A1	UNKNOWN	FAM	NFQ-MGB				Undetermined	34.4748								TRUE	0.0203494	TRUE	3	39	1		N	Y
G8	M3-24h-82-1	NR5A1	UNKNOWN	FAM	NFQ-MGB				34.4748	34.4748								TRUE	0.0203494	TRUE	3	32	1		N	N
G9	M3-24h-82-2	NR5A1	UNKNOWN	FAM	NFQ-MGB				35.9416	36.5522	0.863615							TRUE	0.0203494	TRUE	3	34	1		Y	N
G10	M3-24h-82-2	NR5A1	UNKNOWN	FAM	NFQ-MGB				37.1629	36.5522	0.863615							TRUE	0.0203494	TRUE	3	35	1		Y	N
G11	M3-24h-82-3	NR5A1	UNKNOWN	FAM	NFQ-MGB				34.2802	34.2802								TRUE	0.0203494	TRUE	3	32	1		N	N
G12	M3-24h-82-3	NR5A1	UNKNOWN	FAM	NFQ-MGB				Undetermined	34.2802								TRUE	0.0203494	TRUE	3	39	1		N	Y
H1	M3-48h-45-1	NR5A1	UNKNOWN	FAM	NFQ-MGB				35.7651	34.8241	1.33071							TRUE	0.0203494	TRUE	3	33	1		Y	N
H2	M3-48h-45-1	NR5A1	UNKNOWN	FAM	NFQ-MGB				33.8832	34.8241	1.33071							TRUE	0.0203494	TRUE	3	32	1		Y	N
H3	M3-48h-45-2	NR5A1	UNKNOWN	FAM	NFQ-MGB				35.2227	34.5856	0.900899							TRUE	0.0203494	TRUE	3	33	1		Y	N
H4	M3-48h-45-2	NR5A1	UNKNOWN	FAM	NFQ-MGB				33.9486	34.5856	0.900899							TRUE	0.0203494	TRUE	3	32	1		Y	N
H5	M3-48h-45-3	NR5A1	UNKNOWN	FAM	NFQ-MGB				34.4669	34.6249	0.223372							TRUE	0.0203494	TRUE	3	32	1		N	N
H6	M3-48h-45-3	NR5A1	UNKNOWN	FAM	NFQ-MGB				34.7828	34.6249	0.223372							TRUE	0.0203494	TRUE	3	33	1		N	N
H7	M3-48h-82-1	NR5A1	UNKNOWN	FAM	NFQ-MGB				35.8478	35.3066	0.765311							TRUE	0.0203494	TRUE	3	33	1		Y	N
H8	M3-48h-82-1	NR5A1	UNKNOWN	FAM	NFQ-MGB				34.7655	35.3066	0.765311							TRUE	0.0203494	TRUE	3	33	1		Y	N
H9	M3-48h-82-2	NR5A1	UNKNOWN	FAM	NFQ-MGB				36.6591	35.7601	1.27137							TRUE	0.0203494	TRUE	3	35	1		Y	N
H10	M3-48h-82-2	NR5A1	UNKNOWN	FAM	NFQ-MGB				34.8611	35.7601	1.27137							TRUE	0.0203494	TRUE	3	33	1		Y	N
H11	M3-48h-82-3	NR5A1	UNKNOWN	FAM	NFQ-MGB				36.3913	35.351	1.47118							TRUE	0.0203494	TRUE	3	34	1		Y	N
H12	M3-48h-82-3	NR5A1	UNKNOWN	FAM	NFQ-MGB				34.3107	35.351	1.47118							TRUE	0.0203494	TRUE	3	32	1		Y	N
Analysis Type	Singleplex
Endogenous Control	NR5A1
RQ Min/Max Confidence Level	95.0
Reference Sample	M1-36h-45-1
