# Supplementary material for: A conserved NR5A1-responsive enhancer regulates SRY in testis-determination
Source: Nat Commun. 2024 Mar 30;15:2796. doi: 10.1038/s41467-024-47162-2 (PMC10981742; doi:10.1038/s41467-024-47162-2)
Supplement: Supplementary file 53 — Source Data [file 41467_2024_47162_MOESM53_ESM.zip › Source_Data_84.xls]

## Sheet: Results
Block Type	96well
Chemistry	TAQMAN
Experiment File Name	D:\Users\Administrator\Desktop\qPCR_data\Somboon\Denis\Diff26\20231130_qPCR Denis diff26 liquidN Marker_FOXL2.eds
Experiment Run End Time	2023-11-30 13:28:01 PM UTC
Instrument Type	steponeplus
Passive Reference	ROX
Well	Sample Name	Target Name	Task	Reporter	Quencher	RQ	RQ Min	RQ Max	Cт	Cт Mean	Cт SD	ΔCт	ΔCт Mean	ΔCт SE	HK Control ΔCт Mean	HK Control ΔCт SE	ΔΔCт	Automatic Ct Threshold	Ct Threshold	Automatic Baseline	Baseline Start	Baseline End	Efficiency	Comments	HIGHSD
A1	M1-36h-45-1	FOXL2	UNKNOWN	FAM	NFQ-MGB				34.5578	34.5157	0.0595559							TRUE	0.245242	TRUE	3	29	1		N
A2	M1-36h-45-1	FOXL2	UNKNOWN	FAM	NFQ-MGB				34.4736	34.5157	0.0595559							TRUE	0.245242	TRUE	3	29	1		N
A3	M1-36h-45-2	FOXL2	UNKNOWN	FAM	NFQ-MGB				32.737	32.7447	0.0108085							TRUE	0.245242	TRUE	3	27	1		N
A4	M1-36h-45-2	FOXL2	UNKNOWN	FAM	NFQ-MGB				32.7523	32.7447	0.0108085							TRUE	0.245242	TRUE	3	27	1		N
A5	M1-36h-45-3	FOXL2	UNKNOWN	FAM	NFQ-MGB				33.7486	33.7229	0.0362557							TRUE	0.245242	TRUE	3	28	1		N
A6	M1-36h-45-3	FOXL2	UNKNOWN	FAM	NFQ-MGB				33.6973	33.7229	0.0362557							TRUE	0.245242	TRUE	3	28	1		N
A7	M1-36h-82-1	FOXL2	UNKNOWN	FAM	NFQ-MGB				34.8578	34.5566	0.425976							TRUE	0.245242	TRUE	3	29	1		N
A8	M1-36h-82-1	FOXL2	UNKNOWN	FAM	NFQ-MGB				34.2553	34.5566	0.425976							TRUE	0.245242	TRUE	3	28	1		N
A9	M1-36h-82-2	FOXL2	UNKNOWN	FAM	NFQ-MGB				34.3391	34.2359	0.145897							TRUE	0.245242	TRUE	3	28	1		N
A10	M1-36h-82-2	FOXL2	UNKNOWN	FAM	NFQ-MGB				34.1327	34.2359	0.145897							TRUE	0.245242	TRUE	3	28	1		N
A11	M1-36h-82-3	FOXL2	UNKNOWN	FAM	NFQ-MGB				34.626	34.5837	0.0598013							TRUE	0.245242	TRUE	3	29	1		N
A12	M1-36h-82-3	FOXL2	UNKNOWN	FAM	NFQ-MGB				34.5414	34.5837	0.0598013							TRUE	0.245242	TRUE	3	29	1		N
B1	M1-36h-45-4	FOXL2	UNKNOWN	FAM	NFQ-MGB				33.9031	33.6365	0.37704							TRUE	0.245242	TRUE	3	28	1		N
B2	M1-36h-45-4	FOXL2	UNKNOWN	FAM	NFQ-MGB				33.3699	33.6365	0.37704							TRUE	0.245242	TRUE	3	28	1		N
B3	M1-36h-45-5	FOXL2	UNKNOWN	FAM	NFQ-MGB				32.7413	32.363	0.535003							TRUE	0.245242	TRUE	3	27	1		Y
B4	M1-36h-45-5	FOXL2	UNKNOWN	FAM	NFQ-MGB				31.9847	32.363	0.535003							TRUE	0.245242	TRUE	3	26	1		Y
B5	M1-36h-45-6	FOXL2	UNKNOWN	FAM	NFQ-MGB				34.2953	33.9827	0.442152							TRUE	0.245242	TRUE	3	28	1		N
B6	M1-36h-45-6	FOXL2	UNKNOWN	FAM	NFQ-MGB				33.67	33.9827	0.442152							TRUE	0.245242	TRUE	3	28	1		N
B7	M1-36h-82-4	FOXL2	UNKNOWN	FAM	NFQ-MGB				34.4391	34.3994	0.0561383							TRUE	0.245242	TRUE	3	29	1		N
B8	M1-36h-82-4	FOXL2	UNKNOWN	FAM	NFQ-MGB				34.3597	34.3994	0.0561383							TRUE	0.245242	TRUE	3	29	1		N
B9	M1-36h-82-5	FOXL2	UNKNOWN	FAM	NFQ-MGB				34.5562	34.3034	0.357484							TRUE	0.245242	TRUE	3	29	1		N
B10	M1-36h-82-5	FOXL2	UNKNOWN	FAM	NFQ-MGB				34.0506	34.3034	0.357484							TRUE	0.245242	TRUE	3	28	1		N
B11	M1-36h-82-6	FOXL2	UNKNOWN	FAM	NFQ-MGB				33.7219	33.926	0.2886							TRUE	0.245242	TRUE	3	28	1		N
B12	M1-36h-82-6	FOXL2	UNKNOWN	FAM	NFQ-MGB				34.13	33.926	0.2886							TRUE	0.245242	TRUE	3	29	1		N
C1	M2-6h-45-1	FOXL2	UNKNOWN	FAM	NFQ-MGB				33.3444	33.2298	0.16207							TRUE	0.245242	TRUE	3	27	1		N
C2	M2-6h-45-1	FOXL2	UNKNOWN	FAM	NFQ-MGB				33.1152	33.2298	0.16207							TRUE	0.245242	TRUE	3	27	1		N
C3	M2-6h-45-2	FOXL2	UNKNOWN	FAM	NFQ-MGB				31.7855	31.8746	0.126055							TRUE	0.245242	TRUE	3	26	1		N
C4	M2-6h-45-2	FOXL2	UNKNOWN	FAM	NFQ-MGB				31.9638	31.8746	0.126055							TRUE	0.245242	TRUE	3	26	1		N
C5	M2-6h-45-3	FOXL2	UNKNOWN	FAM	NFQ-MGB				32.9891	33.0603	0.100643							TRUE	0.245242	TRUE	3	27	1		N
C6	M2-6h-45-3	FOXL2	UNKNOWN	FAM	NFQ-MGB				33.1315	33.0603	0.100643							TRUE	0.245242	TRUE	3	27	1		N
C7	M2-6h-82-1	FOXL2	UNKNOWN	FAM	NFQ-MGB				34.0357	34.0524	0.0237155							TRUE	0.245242	TRUE	3	28	1		N
C8	M2-6h-82-1	FOXL2	UNKNOWN	FAM	NFQ-MGB				34.0692	34.0524	0.0237155							TRUE	0.245242	TRUE	3	28	1		N
C9	M2-6h-82-2	FOXL2	UNKNOWN	FAM	NFQ-MGB				34.0678	33.8308	0.335171							TRUE	0.245242	TRUE	3	28	1		N
C10	M2-6h-82-2	FOXL2	UNKNOWN	FAM	NFQ-MGB				33.5938	33.8308	0.335171							TRUE	0.245242	TRUE	3	28	1		N
C11	M2-6h-82-3	FOXL2	UNKNOWN	FAM	NFQ-MGB				33.1158	33.2637	0.209143							TRUE	0.245242	TRUE	3	27	1		N
C12	M2-6h-82-3	FOXL2	UNKNOWN	FAM	NFQ-MGB				33.4116	33.2637	0.209143							TRUE	0.245242	TRUE	3	28	1		N
D1	M2-12h-45-1	FOXL2	UNKNOWN	FAM	NFQ-MGB				33.0296	32.9785	0.0722471							TRUE	0.245242	TRUE	3	27	1		N
D2	M2-12h-45-1	FOXL2	UNKNOWN	FAM	NFQ-MGB				32.9274	32.9785	0.0722471							TRUE	0.245242	TRUE	3	27	1		N
D3	M2-12h-45-2	FOXL2	UNKNOWN	FAM	NFQ-MGB				32.1	31.9737	0.17861							TRUE	0.245242	TRUE	3	26	1		N
D4	M2-12h-45-2	FOXL2	UNKNOWN	FAM	NFQ-MGB				31.8474	31.9737	0.17861							TRUE	0.245242	TRUE	3	26	1		N
D5	M2-12h-45-3	FOXL2	UNKNOWN	FAM	NFQ-MGB				33.2261	33.2795	0.075635							TRUE	0.245242	TRUE	3	28	1		N
D6	M2-12h-45-3	FOXL2	UNKNOWN	FAM	NFQ-MGB				33.333	33.2795	0.075635							TRUE	0.245242	TRUE	3	27	1		N
D7	M2-12h-82-1	FOXL2	UNKNOWN	FAM	NFQ-MGB				34.2913	34.0935	0.279726							TRUE	0.245242	TRUE	3	29	1		N
D8	M2-12h-82-1	FOXL2	UNKNOWN	FAM	NFQ-MGB				33.8957	34.0935	0.279726							TRUE	0.245242	TRUE	3	28	1		N
D9	M2-12h-82-2	FOXL2	UNKNOWN	FAM	NFQ-MGB				33.9625	33.5516	0.581179							TRUE	0.245242	TRUE	3	28	1		Y
D10	M2-12h-82-2	FOXL2	UNKNOWN	FAM	NFQ-MGB				33.1406	33.5516	0.581179							TRUE	0.245242	TRUE	3	26	1		Y
D11	M2-12h-82-3	FOXL2	UNKNOWN	FAM	NFQ-MGB				33.6431	33.7473	0.14731							TRUE	0.245242	TRUE	3	28	1		N
D12	M2-12h-82-3	FOXL2	UNKNOWN	FAM	NFQ-MGB				33.8514	33.7473	0.14731							TRUE	0.245242	TRUE	3	28	1		N
E1	M2-36h-45-1	FOXL2	UNKNOWN	FAM	NFQ-MGB				33.8732	33.7939	0.11222							TRUE	0.245242	TRUE	3	28	1		N
E2	M2-36h-45-1	FOXL2	UNKNOWN	FAM	NFQ-MGB				33.7145	33.7939	0.11222							TRUE	0.245242	TRUE	3	28	1		N
E3	M2-36h-45-2	FOXL2	UNKNOWN	FAM	NFQ-MGB				34.1038	33.8598	0.345005							TRUE	0.245242	TRUE	3	28	1		N
E4	M2-36h-45-2	FOXL2	UNKNOWN	FAM	NFQ-MGB				33.6158	33.8598	0.345005							TRUE	0.245242	TRUE	3	28	1		N
E5	M2-36h-45-3	FOXL2	UNKNOWN	FAM	NFQ-MGB				34.2535	34.0327	0.3122							TRUE	0.245242	TRUE	3	28	1		N
E6	M2-36h-45-3	FOXL2	UNKNOWN	FAM	NFQ-MGB				33.812	34.0327	0.3122							TRUE	0.245242	TRUE	3	28	1		N
E7	M2-36h-82-1	FOXL2	UNKNOWN	FAM	NFQ-MGB				35.2913	35.0182	0.386135							TRUE	0.245242	TRUE	3	29	1		N
E8	M2-36h-82-1	FOXL2	UNKNOWN	FAM	NFQ-MGB				34.7452	35.0182	0.386135							TRUE	0.245242	TRUE	3	29	1		N
E9	M2-36h-82-2	FOXL2	UNKNOWN	FAM	NFQ-MGB				35.6658	35.3394	0.461595							TRUE	0.245242	TRUE	3	30	1		N
E10	M2-36h-82-2	FOXL2	UNKNOWN	FAM	NFQ-MGB				35.013	35.3394	0.461595							TRUE	0.245242	TRUE	3	29	1		N
E11	M2-36h-82-3	FOXL2	UNKNOWN	FAM	NFQ-MGB				34.5879	34.7496	0.228656							TRUE	0.245242	TRUE	3	29	1		N
E12	M2-36h-82-3	FOXL2	UNKNOWN	FAM	NFQ-MGB				34.9113	34.7496	0.228656							TRUE	0.245242	TRUE	3	29	1		N
F1	M2-48h-45-1	FOXL2	UNKNOWN	FAM	NFQ-MGB				33.9528	34.0245	0.101393							TRUE	0.245242	TRUE	3	28	1		N
F2	M2-48h-45-1	FOXL2	UNKNOWN	FAM	NFQ-MGB				34.0962	34.0245	0.101393							TRUE	0.245242	TRUE	3	28	1		N
F3	M2-48h-45-2	FOXL2	UNKNOWN	FAM	NFQ-MGB				33.239	33.0802	0.224526							TRUE	0.245242	TRUE	3	27	1		N
F4	M2-48h-45-2	FOXL2	UNKNOWN	FAM	NFQ-MGB				32.9215	33.0802	0.224526							TRUE	0.245242	TRUE	3	27	1		N
F5	M2-48h-45-3	FOXL2	UNKNOWN	FAM	NFQ-MGB				33.8665	34.1526	0.404521							TRUE	0.245242	TRUE	3	28	1		N
F6	M2-48h-45-3	FOXL2	UNKNOWN	FAM	NFQ-MGB				34.4386	34.1526	0.404521							TRUE	0.245242	TRUE	3	29	1		N
F7	M2-48h-82-1	FOXL2	UNKNOWN	FAM	NFQ-MGB				34.8361	34.6334	0.286771							TRUE	0.245242	TRUE	3	29	1		N
F8	M2-48h-82-1	FOXL2	UNKNOWN	FAM	NFQ-MGB				34.4306	34.6334	0.286771							TRUE	0.245242	TRUE	3	29	1		N
F9	M2-48h-82-2	FOXL2	UNKNOWN	FAM	NFQ-MGB				34.3573	34.2621	0.134603							TRUE	0.245242	TRUE	3	29	1		N
F10	M2-48h-82-2	FOXL2	UNKNOWN	FAM	NFQ-MGB				34.1669	34.2621	0.134603							TRUE	0.245242	TRUE	3	28	1		N
F11	M2-48h-82-3	FOXL2	UNKNOWN	FAM	NFQ-MGB				34.7022	34.8481	0.206381							TRUE	0.245242	TRUE	3	29	1		N
F12	M2-48h-82-3	FOXL2	UNKNOWN	FAM	NFQ-MGB				34.9941	34.8481	0.206381							TRUE	0.245242	TRUE	3	29	1		N
G1	M3-24h-45-1	FOXL2	UNKNOWN	FAM	NFQ-MGB				33.2165	33.193	0.0332805							TRUE	0.245242	TRUE	3	27	1		N
G2	M3-24h-45-1	FOXL2	UNKNOWN	FAM	NFQ-MGB				33.1694	33.193	0.0332805							TRUE	0.245242	TRUE	3	27	1		N
G3	M3-24h-45-2	FOXL2	UNKNOWN	FAM	NFQ-MGB				32.1036	32.1127	0.0128288							TRUE	0.245242	TRUE	3	26	1		N
G4	M3-24h-45-2	FOXL2	UNKNOWN	FAM	NFQ-MGB				32.1217	32.1127	0.0128288							TRUE	0.245242	TRUE	3	26	1		N
G5	M3-24h-45-3	FOXL2	UNKNOWN	FAM	NFQ-MGB				33.4266	33.3746	0.0734502							TRUE	0.245242	TRUE	3	28	1		N
G6	M3-24h-45-3	FOXL2	UNKNOWN	FAM	NFQ-MGB				33.3227	33.3746	0.0734502							TRUE	0.245242	TRUE	3	27	1		N
G7	M3-24h-82-1	FOXL2	UNKNOWN	FAM	NFQ-MGB				32.7071	32.6477	0.0840051							TRUE	0.245242	TRUE	3	27	1		N
G8	M3-24h-82-1	FOXL2	UNKNOWN	FAM	NFQ-MGB				32.5883	32.6477	0.0840051							TRUE	0.245242	TRUE	3	27	1		N
G9	M3-24h-82-2	FOXL2	UNKNOWN	FAM	NFQ-MGB				33.4097	32.8395	0.806349							TRUE	0.245242	TRUE	3	28	1		Y
G10	M3-24h-82-2	FOXL2	UNKNOWN	FAM	NFQ-MGB				32.2693	32.8395	0.806349							TRUE	0.245242	TRUE	3	26	1		Y
G11	M3-24h-82-3	FOXL2	UNKNOWN	FAM	NFQ-MGB				32.3007	32.4527	0.214964							TRUE	0.245242	TRUE	3	26	1		N
G12	M3-24h-82-3	FOXL2	UNKNOWN	FAM	NFQ-MGB				32.6047	32.4527	0.214964							TRUE	0.245242	TRUE	3	27	1		N
H1	M3-48h-45-1	FOXL2	UNKNOWN	FAM	NFQ-MGB				33.7363	33.8571	0.170753							TRUE	0.245242	TRUE	3	28	1		N
H2	M3-48h-45-1	FOXL2	UNKNOWN	FAM	NFQ-MGB				33.9778	33.8571	0.170753							TRUE	0.245242	TRUE	3	28	1		N
H3	M3-48h-45-2	FOXL2	UNKNOWN	FAM	NFQ-MGB				32.052	31.9833	0.0972102							TRUE	0.245242	TRUE	3	26	1		N
H4	M3-48h-45-2	FOXL2	UNKNOWN	FAM	NFQ-MGB				31.9146	31.9833	0.0972102							TRUE	0.245242	TRUE	3	26	1		N
H5	M3-48h-45-3	FOXL2	UNKNOWN	FAM	NFQ-MGB				33.3523	33.3883	0.0508756							TRUE	0.245242	TRUE	3	27	1		N
H6	M3-48h-45-3	FOXL2	UNKNOWN	FAM	NFQ-MGB				33.4243	33.3883	0.0508756							TRUE	0.245242	TRUE	3	28	1		N
H7	M3-48h-82-1	FOXL2	UNKNOWN	FAM	NFQ-MGB				32.5893	32.592	0.0038357							TRUE	0.245242	TRUE	3	27	1		N
H8	M3-48h-82-1	FOXL2	UNKNOWN	FAM	NFQ-MGB				32.5948	32.592	0.0038357							TRUE	0.245242	TRUE	3	27	1		N
H9	M3-48h-82-2	FOXL2	UNKNOWN	FAM	NFQ-MGB				32.3014	32.4289	0.180329							TRUE	0.245242	TRUE	3	26	1		N
H10	M3-48h-82-2	FOXL2	UNKNOWN	FAM	NFQ-MGB				32.5564	32.4289	0.180329							TRUE	0.245242	TRUE	3	27	1		N
H11	M3-48h-82-3	FOXL2	UNKNOWN	FAM	NFQ-MGB				32.3953	32.4353	0.0565644							TRUE	0.245242	TRUE	3	27	1		N
H12	M3-48h-82-3	FOXL2	UNKNOWN	FAM	NFQ-MGB				32.4753	32.4353	0.0565644							TRUE	0.245242	TRUE	3	27	1		N
Analysis Type	Singleplex
Endogenous Control	FOXL2
RQ Min/Max Confidence Level	95.0
Reference Sample	M1-36h-45-1
