# Supplementary material for: A conserved NR5A1-responsive enhancer regulates SRY in testis-determination
Source: Nat Commun. 2024 Mar 30;15:2796. doi: 10.1038/s41467-024-47162-2 (PMC10981742; doi:10.1038/s41467-024-47162-2)
Supplement: Supplementary file 53 — Source Data [file 41467_2024_47162_MOESM53_ESM.zip › Source_Data_85.xls]

## Sheet: Results
Block Type	96well
Chemistry	TAQMAN
Experiment File Name	D:\Users\Administrator\Desktop\qPCR_data\Somboon\Denis\Diff26\20231201_qPCR Denis diff26 freezer Marker_AMH.eds
Experiment Run End Time	2023-12-01 14:11:40 PM UTC
Instrument Type	steponeplus
Passive Reference	ROX
Well	Sample Name	Target Name	Task	Reporter	Quencher	RQ	RQ Min	RQ Max	Cт	Cт Mean	Cт SD	ΔCт	ΔCт Mean	ΔCт SE	HK Control ΔCт Mean	HK Control ΔCт SE	ΔΔCт	Automatic Ct Threshold	Ct Threshold	Automatic Baseline	Baseline Start	Baseline End	Efficiency	Comments	HIGHSD	NOAMP	EXPFAIL
A1	M1-36h-45-1	AMH	UNKNOWN	FAM	NFQ-MGB				Undetermined									TRUE	0.0145671	TRUE	3	39	1		N	N	Y
A2	M1-36h-45-1	AMH	UNKNOWN	FAM	NFQ-MGB				Undetermined									TRUE	0.0145671	TRUE	3	39	1		N	N	Y
A3	M1-36h-45-2	AMH	UNKNOWN	FAM	NFQ-MGB				Undetermined	34.6151								TRUE	0.0145671	TRUE	3	39	1		N	N	Y
A4	M1-36h-45-2	AMH	UNKNOWN	FAM	NFQ-MGB				34.6151	34.6151								TRUE	0.0145671	TRUE	3	33	1		N	N	N
A5	M1-36h-45-3	AMH	UNKNOWN	FAM	NFQ-MGB				Undetermined									TRUE	0.0145671	TRUE	3	39	1		N	N	Y
A6	M1-36h-45-3	AMH	UNKNOWN	FAM	NFQ-MGB				Undetermined									TRUE	0.0145671	TRUE	3	39	1		N	N	Y
A7	M1-36h-82-1	AMH	UNKNOWN	FAM	NFQ-MGB				35.133	34.4211	1.00671							TRUE	0.0145671	TRUE	3	33	1		Y	N	N
A8	M1-36h-82-1	AMH	UNKNOWN	FAM	NFQ-MGB				33.7093	34.4211	1.00671							TRUE	0.0145671	TRUE	3	32	1		Y	N	N
A9	M1-36h-82-2	AMH	UNKNOWN	FAM	NFQ-MGB				34.3551	34.387	0.0451464							TRUE	0.0145671	TRUE	3	32	1		N	N	N
A10	M1-36h-82-2	AMH	UNKNOWN	FAM	NFQ-MGB				34.419	34.387	0.0451464							TRUE	0.0145671	TRUE	3	33	1		N	N	N
A11	M1-36h-82-3	AMH	UNKNOWN	FAM	NFQ-MGB				Undetermined									TRUE	0.0145671	TRUE	3	39	1		N	N	Y
A12	M1-36h-82-3	AMH	UNKNOWN	FAM	NFQ-MGB				Undetermined									TRUE	0.0145671	TRUE	3	39	1		N	N	Y
B1	M1-36h-45-4	AMH	UNKNOWN	FAM	NFQ-MGB				35.3252	35.3252								TRUE	0.0145671	TRUE	3	34	1		N	N	N
B2	M1-36h-45-4	AMH	UNKNOWN	FAM	NFQ-MGB				Undetermined	35.3252								TRUE	0.0145671	TRUE	3	39	1		N	N	Y
B3	M1-36h-45-5	AMH	UNKNOWN	FAM	NFQ-MGB				Undetermined	33.8777								TRUE	0.0145671	TRUE	3	39	1		N	N	Y
B4	M1-36h-45-5	AMH	UNKNOWN	FAM	NFQ-MGB				33.8777	33.8777								TRUE	0.0145671	TRUE	3	32	1		N	N	N
B5	M1-36h-45-6	AMH	UNKNOWN	FAM	NFQ-MGB				Undetermined	34.5315								TRUE	0.0145671	TRUE	3	39	1		N	N	Y
B6	M1-36h-45-6	AMH	UNKNOWN	FAM	NFQ-MGB				34.5315	34.5315								TRUE	0.0145671	TRUE	3	33	1		N	N	N
B7	M1-36h-82-4	AMH	UNKNOWN	FAM	NFQ-MGB				Undetermined									TRUE	0.0145671	TRUE	3	39	1		N	N	Y
B8	M1-36h-82-4	AMH	UNKNOWN	FAM	NFQ-MGB				Undetermined									TRUE	0.0145671	TRUE	3	39	1		N	N	Y
B9	M1-36h-82-5	AMH	UNKNOWN	FAM	NFQ-MGB				35.6523	35.6523								TRUE	0.0145671	TRUE	3	34	1		N	N	N
B10	M1-36h-82-5	AMH	UNKNOWN	FAM	NFQ-MGB				Undetermined	35.6523								TRUE	0.0145671	TRUE	3	39	1		N	N	Y
B11	M1-36h-82-6	AMH	UNKNOWN	FAM	NFQ-MGB				Undetermined	37.8337								TRUE	0.0145671	TRUE	3	39	1		N	N	Y
B12	M1-36h-82-6	AMH	UNKNOWN	FAM	NFQ-MGB				37.8337	37.8337								TRUE	0.0145671	TRUE	3	35	1		N	N	N
C1	M2-6h-45-1	AMH	UNKNOWN	FAM	NFQ-MGB				34.9378	34.9378								TRUE	0.0145671	TRUE	3	33	1		N	N	N
C2	M2-6h-45-1	AMH	UNKNOWN	FAM	NFQ-MGB				Undetermined	34.9378								TRUE	0.0145671	TRUE	3	39	1		N	N	Y
C3	M2-6h-45-2	AMH	UNKNOWN	FAM	NFQ-MGB				Undetermined	34.4613								TRUE	0.0145671	TRUE	3	39	1		N	N	Y
C4	M2-6h-45-2	AMH	UNKNOWN	FAM	NFQ-MGB				34.4613	34.4613								TRUE	0.0145671	TRUE	3	33	1		N	N	N
C5	M2-6h-45-3	AMH	UNKNOWN	FAM	NFQ-MGB				35.5942	35.5942								TRUE	0.0145671	TRUE	3	34	1		N	N	N
C6	M2-6h-45-3	AMH	UNKNOWN	FAM	NFQ-MGB				Undetermined	35.5942								TRUE	0.0145671	TRUE	3	39	1		N	N	Y
C7	M2-6h-82-1	AMH	UNKNOWN	FAM	NFQ-MGB				35.2948	35.2948								TRUE	0.0145671	TRUE	3	33	1		N	N	N
C8	M2-6h-82-1	AMH	UNKNOWN	FAM	NFQ-MGB				Undetermined	35.2948								TRUE	0.0145671	TRUE	3	39	1		N	N	Y
C9	M2-6h-82-2	AMH	UNKNOWN	FAM	NFQ-MGB				34.8105	36.2561	2.04447							TRUE	0.0145671	TRUE	3	33	1		Y	N	N
C10	M2-6h-82-2	AMH	UNKNOWN	FAM	NFQ-MGB				37.7018	36.2561	2.04447							TRUE	0.0145671	TRUE	3	35	1		Y	N	N
C11	M2-6h-82-3	AMH	UNKNOWN	FAM	NFQ-MGB				Undetermined									TRUE	0.0145671	TRUE	3	39	1		N	N	Y
C12	M2-6h-82-3	AMH	UNKNOWN	FAM	NFQ-MGB				Undetermined									TRUE	0.0145671	TRUE	3	39	1		N	Y	Y
D1	M2-12h-45-1	AMH	UNKNOWN	FAM	NFQ-MGB				Undetermined	35.7092								TRUE	0.0145671	TRUE	3	39	1		N	N	Y
D2	M2-12h-45-1	AMH	UNKNOWN	FAM	NFQ-MGB				35.7092	35.7092								TRUE	0.0145671	TRUE	3	34	1		N	N	N
D3	M2-12h-45-2	AMH	UNKNOWN	FAM	NFQ-MGB				Undetermined	35.354								TRUE	0.0145671	TRUE	3	39	1		N	N	Y
D4	M2-12h-45-2	AMH	UNKNOWN	FAM	NFQ-MGB				35.354	35.354								TRUE	0.0145671	TRUE	3	33	1		N	N	N
D5	M2-12h-45-3	AMH	UNKNOWN	FAM	NFQ-MGB				Undetermined	37.1838								TRUE	0.0145671	TRUE	3	39	1		N	N	Y
D6	M2-12h-45-3	AMH	UNKNOWN	FAM	NFQ-MGB				37.1838	37.1838								TRUE	0.0145671	TRUE	3	35	1		N	N	N
D7	M2-12h-82-1	AMH	UNKNOWN	FAM	NFQ-MGB				33.5107	33.9523	0.624529							TRUE	0.0145671	TRUE	3	31	1		Y	N	N
D8	M2-12h-82-1	AMH	UNKNOWN	FAM	NFQ-MGB				34.3939	33.9523	0.624529							TRUE	0.0145671	TRUE	3	32	1		Y	N	N
D9	M2-12h-82-2	AMH	UNKNOWN	FAM	NFQ-MGB				34.9583	33.9194	1.4693							TRUE	0.0145671	TRUE	3	33	1		Y	N	N
D10	M2-12h-82-2	AMH	UNKNOWN	FAM	NFQ-MGB				32.8804	33.9194	1.4693							TRUE	0.0145671	TRUE	3	31	1		Y	N	N
D11	M2-12h-82-3	AMH	UNKNOWN	FAM	NFQ-MGB				31.7771	32.8472	1.51322							TRUE	0.0145671	TRUE	3	30	1		Y	N	N
D12	M2-12h-82-3	AMH	UNKNOWN	FAM	NFQ-MGB				33.9172	32.8472	1.51322							TRUE	0.0145671	TRUE	3	32	1		Y	N	N
E1	M2-36h-45-1	AMH	UNKNOWN	FAM	NFQ-MGB				Undetermined									TRUE	0.0145671	TRUE	3	39	1		N	N	Y
E2	M2-36h-45-1	AMH	UNKNOWN	FAM	NFQ-MGB				Undetermined									TRUE	0.0145671	TRUE	3	39	1		N	N	Y
E3	M2-36h-45-2	AMH	UNKNOWN	FAM	NFQ-MGB				Undetermined									TRUE	0.0145671	TRUE	3	39	1		N	N	Y
E4	M2-36h-45-2	AMH	UNKNOWN	FAM	NFQ-MGB				Undetermined									TRUE	0.0145671	TRUE	3	39	1		N	N	Y
E5	M2-36h-45-3	AMH	UNKNOWN	FAM	NFQ-MGB				Undetermined	33.88								TRUE	0.0145671	TRUE	3	39	1		N	N	Y
E6	M2-36h-45-3	AMH	UNKNOWN	FAM	NFQ-MGB				33.88	33.88								TRUE	0.0145671	TRUE	3	32	1		N	N	N
E7	M2-36h-82-1	AMH	UNKNOWN	FAM	NFQ-MGB				34.9679	34.9679								TRUE	0.0145671	TRUE	3	33	1		N	N	N
E8	M2-36h-82-1	AMH	UNKNOWN	FAM	NFQ-MGB				Undetermined	34.9679								TRUE	0.0145671	TRUE	3	39	1		N	N	Y
E9	M2-36h-82-2	AMH	UNKNOWN	FAM	NFQ-MGB				35.1971	34.5363	0.934543							TRUE	0.0145671	TRUE	3	33	1		Y	N	N
E10	M2-36h-82-2	AMH	UNKNOWN	FAM	NFQ-MGB				33.8754	34.5363	0.934543							TRUE	0.0145671	TRUE	3	32	1		Y	N	N
E11	M2-36h-82-3	AMH	UNKNOWN	FAM	NFQ-MGB				34.2059	34.8397	0.896294							TRUE	0.0145671	TRUE	3	33	1		Y	N	N
E12	M2-36h-82-3	AMH	UNKNOWN	FAM	NFQ-MGB				35.4734	34.8397	0.896294							TRUE	0.0145671	TRUE	3	34	1		Y	N	N
F1	M2-48h-45-1	AMH	UNKNOWN	FAM	NFQ-MGB				Undetermined									TRUE	0.0145671	TRUE	3	39	1		N	N	Y
F2	M2-48h-45-1	AMH	UNKNOWN	FAM	NFQ-MGB				Undetermined									TRUE	0.0145671	TRUE	3	39	1		N	N	Y
F3	M2-48h-45-2	AMH	UNKNOWN	FAM	NFQ-MGB				Undetermined									TRUE	0.0145671	TRUE	3	39	1		N	N	Y
F4	M2-48h-45-2	AMH	UNKNOWN	FAM	NFQ-MGB				Undetermined									TRUE	0.0145671	TRUE	3	39	1		N	N	Y
F5	M2-48h-45-3	AMH	UNKNOWN	FAM	NFQ-MGB				Undetermined									TRUE	0.0145671	TRUE	3	39	1		N	N	Y
F6	M2-48h-45-3	AMH	UNKNOWN	FAM	NFQ-MGB				Undetermined									TRUE	0.0145671	TRUE	3	39	1		N	N	Y
F7	M2-48h-82-1	AMH	UNKNOWN	FAM	NFQ-MGB				Undetermined									TRUE	0.0145671	TRUE	3	39	1		N	N	Y
F8	M2-48h-82-1	AMH	UNKNOWN	FAM	NFQ-MGB				Undetermined									TRUE	0.0145671	TRUE	3	39	1		N	N	Y
F9	M2-48h-82-2	AMH	UNKNOWN	FAM	NFQ-MGB				Undetermined	36.0325								TRUE	0.0145671	TRUE	3	39	1		N	N	Y
F10	M2-48h-82-2	AMH	UNKNOWN	FAM	NFQ-MGB				36.0325	36.0325								TRUE	0.0145671	TRUE	3	34	1		N	N	N
F11	M2-48h-82-3	AMH	UNKNOWN	FAM	NFQ-MGB				Undetermined									TRUE	0.0145671	TRUE	3	39	1		N	N	Y
F12	M2-48h-82-3	AMH	UNKNOWN	FAM	NFQ-MGB				Undetermined									TRUE	0.0145671	TRUE	3	39	1		N	N	Y
G1	M3-24h-45-1	AMH	UNKNOWN	FAM	NFQ-MGB				Undetermined									TRUE	0.0145671	TRUE	3	39	1		N	N	Y
G2	M3-24h-45-1	AMH	UNKNOWN	FAM	NFQ-MGB				Undetermined									TRUE	0.0145671	TRUE	3	39	1		N	N	Y
G3	M3-24h-45-2	AMH	UNKNOWN	FAM	NFQ-MGB				Undetermined	35.2704								TRUE	0.0145671	TRUE	3	39	1		N	N	Y
G4	M3-24h-45-2	AMH	UNKNOWN	FAM	NFQ-MGB				35.2704	35.2704								TRUE	0.0145671	TRUE	3	34	1		N	N	N
G5	M3-24h-45-3	AMH	UNKNOWN	FAM	NFQ-MGB				Undetermined									TRUE	0.0145671	TRUE	3	39	1		N	N	Y
G6	M3-24h-45-3	AMH	UNKNOWN	FAM	NFQ-MGB				Undetermined									TRUE	0.0145671	TRUE	3	39	1		N	N	Y
G7	M3-24h-82-1	AMH	UNKNOWN	FAM	NFQ-MGB				Undetermined									TRUE	0.0145671	TRUE	3	39	1		N	N	Y
G8	M3-24h-82-1	AMH	UNKNOWN	FAM	NFQ-MGB				Undetermined									TRUE	0.0145671	TRUE	3	39	1		N	N	Y
G9	M3-24h-82-2	AMH	UNKNOWN	FAM	NFQ-MGB				Undetermined									TRUE	0.0145671	TRUE	3	39	1		N	N	Y
G10	M3-24h-82-2	AMH	UNKNOWN	FAM	NFQ-MGB				Undetermined									TRUE	0.0145671	TRUE	3	39	1		N	N	Y
G11	M3-24h-82-3	AMH	UNKNOWN	FAM	NFQ-MGB				Undetermined									TRUE	0.0145671	TRUE	3	39	1		N	N	Y
G12	M3-24h-82-3	AMH	UNKNOWN	FAM	NFQ-MGB				Undetermined									TRUE	0.0145671	TRUE	3	39	1		N	N	Y
H1	M3-48h-45-1	AMH	UNKNOWN	FAM	NFQ-MGB				Undetermined									TRUE	0.0145671	TRUE	3	39	1		N	N	Y
H2	M3-48h-45-1	AMH	UNKNOWN	FAM	NFQ-MGB				Undetermined									TRUE	0.0145671	TRUE	3	39	1		N	N	Y
H3	M3-48h-45-2	AMH	UNKNOWN	FAM	NFQ-MGB				Undetermined									TRUE	0.0145671	TRUE	3	39	1		N	N	Y
H4	M3-48h-45-2	AMH	UNKNOWN	FAM	NFQ-MGB				Undetermined									TRUE	0.0145671	TRUE	3	39	1		N	N	Y
H5	M3-48h-45-3	AMH	UNKNOWN	FAM	NFQ-MGB				Undetermined									TRUE	0.0145671	TRUE	3	39	1		N	N	Y
H6	M3-48h-45-3	AMH	UNKNOWN	FAM	NFQ-MGB				Undetermined									TRUE	0.0145671	TRUE	3	39	1		N	N	Y
H7	M3-48h-82-1	AMH	UNKNOWN	FAM	NFQ-MGB				Undetermined									TRUE	0.0145671	TRUE	3	39	1		N	N	Y
H8	M3-48h-82-1	AMH	UNKNOWN	FAM	NFQ-MGB				Undetermined									TRUE	0.0145671	TRUE	3	39	1		N	N	Y
H9	M3-48h-82-2	AMH	UNKNOWN	FAM	NFQ-MGB				34.9532	34.9532								TRUE	0.0145671	TRUE	3	33	1		N	N	N
H10	M3-48h-82-2	AMH	UNKNOWN	FAM	NFQ-MGB				Undetermined	34.9532								TRUE	0.0145671	TRUE	3	39	1		N	N	Y
H11	M3-48h-82-3	AMH	UNKNOWN	FAM	NFQ-MGB				Undetermined	34.379								TRUE	0.0145671	TRUE	3	39	1		N	N	Y
H12	M3-48h-82-3	AMH	UNKNOWN	FAM	NFQ-MGB				34.379	34.379								TRUE	0.0145671	TRUE	3	33	1		N	N	N
Analysis Type	Singleplex
Endogenous Control	AMH
RQ Min/Max Confidence Level	95.0
Reference Sample	M1-36h-45-1
