# Supplementary material for: A conserved NR5A1-responsive enhancer regulates SRY in testis-determination
Source: Nat Commun. 2024 Mar 30;15:2796. doi: 10.1038/s41467-024-47162-2 (PMC10981742; doi:10.1038/s41467-024-47162-2)
Supplement: Supplementary file 53 — Source Data [file 41467_2024_47162_MOESM53_ESM.zip › Source_Data_86.xls]

## Sheet: Results
Block Type	96well
Chemistry	TAQMAN
Experiment File Name	D:\Users\Administrator\Desktop\qPCR_data\Somboon\Denis\Diff26\20231201_qPCR Denis diff26 liquidN Marker_AMH.eds
Experiment Run End Time	2023-12-01 16:15:08 PM UTC
Instrument Type	steponeplus
Passive Reference	ROX
Well	Sample Name	Target Name	Task	Reporter	Quencher	RQ	RQ Min	RQ Max	Cт	Cт Mean	Cт SD	ΔCт	ΔCт Mean	ΔCт SE	HK Control ΔCт Mean	HK Control ΔCт SE	ΔΔCт	Automatic Ct Threshold	Ct Threshold	Automatic Baseline	Baseline Start	Baseline End	Efficiency	Comments	HIGHSD	NOAMP	EXPFAIL
A1	M1-36h-45-1	AMH	UNKNOWN	FAM	NFQ-MGB				34.3598	35.0843	1.02461							TRUE	0.0228621	TRUE	3	32	1		Y	N	N
A2	M1-36h-45-1	AMH	UNKNOWN	FAM	NFQ-MGB				35.8088	35.0843	1.02461							TRUE	0.0228621	TRUE	3	33	1		Y	N	N
A3	M1-36h-45-2	AMH	UNKNOWN	FAM	NFQ-MGB				35.0523	35.3901	0.47768							TRUE	0.0228621	TRUE	3	33	1		N	N	N
A4	M1-36h-45-2	AMH	UNKNOWN	FAM	NFQ-MGB				35.7278	35.3901	0.47768							TRUE	0.0228621	TRUE	3	33	1		N	N	N
A5	M1-36h-45-3	AMH	UNKNOWN	FAM	NFQ-MGB				35.2141	35.2141								TRUE	0.0228621	TRUE	3	33	1		N	N	N
A6	M1-36h-45-3	AMH	UNKNOWN	FAM	NFQ-MGB				Undetermined	35.2141								TRUE	0.0228621	TRUE	3	39	1		N	N	Y
A7	M1-36h-82-1	AMH	UNKNOWN	FAM	NFQ-MGB				Undetermined	35.3947								TRUE	0.0228621	TRUE	3	39	1		N	N	Y
A8	M1-36h-82-1	AMH	UNKNOWN	FAM	NFQ-MGB				35.3947	35.3947								TRUE	0.0228621	TRUE	3	33	1		N	N	N
A9	M1-36h-82-2	AMH	UNKNOWN	FAM	NFQ-MGB				35.2792	34.8751	0.571506							TRUE	0.0228621	TRUE	3	33	1		Y	N	N
A10	M1-36h-82-2	AMH	UNKNOWN	FAM	NFQ-MGB				34.471	34.8751	0.571506							TRUE	0.0228621	TRUE	3	32	1		Y	N	N
A11	M1-36h-82-3	AMH	UNKNOWN	FAM	NFQ-MGB				34.4193	34.3553	0.0905894							TRUE	0.0228621	TRUE	3	32	1		N	N	N
A12	M1-36h-82-3	AMH	UNKNOWN	FAM	NFQ-MGB				34.2912	34.3553	0.0905894							TRUE	0.0228621	TRUE	3	32	1		N	N	N
B1	M1-36h-45-4	AMH	UNKNOWN	FAM	NFQ-MGB				34.1962	33.9421	0.359469							TRUE	0.0228621	TRUE	3	32	1		N	N	N
B2	M1-36h-45-4	AMH	UNKNOWN	FAM	NFQ-MGB				33.6879	33.9421	0.359469							TRUE	0.0228621	TRUE	3	31	1		N	N	N
B3	M1-36h-45-5	AMH	UNKNOWN	FAM	NFQ-MGB				Undetermined	33.7683								TRUE	0.0228621	TRUE	3	39	1		N	N	Y
B4	M1-36h-45-5	AMH	UNKNOWN	FAM	NFQ-MGB				33.7683	33.7683								TRUE	0.0228621	TRUE	3	31	1		N	N	N
B5	M1-36h-45-6	AMH	UNKNOWN	FAM	NFQ-MGB				35.8334	35.7721	0.086716							TRUE	0.0228621	TRUE	3	33	1		N	N	N
B6	M1-36h-45-6	AMH	UNKNOWN	FAM	NFQ-MGB				35.7107	35.7721	0.086716							TRUE	0.0228621	TRUE	3	33	1		N	N	N
B7	M1-36h-82-4	AMH	UNKNOWN	FAM	NFQ-MGB				34.3536	34.8799	0.744379							TRUE	0.0228621	TRUE	3	32	1		Y	N	N
B8	M1-36h-82-4	AMH	UNKNOWN	FAM	NFQ-MGB				35.4063	34.8799	0.744379							TRUE	0.0228621	TRUE	3	33	1		Y	N	N
B9	M1-36h-82-5	AMH	UNKNOWN	FAM	NFQ-MGB				36.1446	36.1446								TRUE	0.0228621	TRUE	3	34	1		N	N	N
B10	M1-36h-82-5	AMH	UNKNOWN	FAM	NFQ-MGB				Undetermined	36.1446								TRUE	0.0228621	TRUE	3	39	1		N	Y	Y
B11	M1-36h-82-6	AMH	UNKNOWN	FAM	NFQ-MGB				35.525	34.8323	0.979641							TRUE	0.0228621	TRUE	3	33	1		Y	N	N
B12	M1-36h-82-6	AMH	UNKNOWN	FAM	NFQ-MGB				34.1396	34.8323	0.979641							TRUE	0.0228621	TRUE	3	32	1		Y	N	N
C1	M2-6h-45-1	AMH	UNKNOWN	FAM	NFQ-MGB				Undetermined	34.8278								TRUE	0.0228621	TRUE	3	39	1		N	N	Y
C2	M2-6h-45-1	AMH	UNKNOWN	FAM	NFQ-MGB				34.8278	34.8278								TRUE	0.0228621	TRUE	3	33	1		N	N	N
C3	M2-6h-45-2	AMH	UNKNOWN	FAM	NFQ-MGB				35.3006	34.4742	1.16865							TRUE	0.0228621	TRUE	3	33	1		Y	N	N
C4	M2-6h-45-2	AMH	UNKNOWN	FAM	NFQ-MGB				33.6479	34.4742	1.16865							TRUE	0.0228621	TRUE	3	31	1		Y	N	N
C5	M2-6h-45-3	AMH	UNKNOWN	FAM	NFQ-MGB				34.7972	34.3329	0.65656							TRUE	0.0228621	TRUE	3	32	1		Y	N	N
C6	M2-6h-45-3	AMH	UNKNOWN	FAM	NFQ-MGB				33.8687	34.3329	0.65656							TRUE	0.0228621	TRUE	3	31	1		Y	N	N
C7	M2-6h-82-1	AMH	UNKNOWN	FAM	NFQ-MGB				Undetermined									TRUE	0.0228621	TRUE	3	39	1		N	N	Y
C8	M2-6h-82-1	AMH	UNKNOWN	FAM	NFQ-MGB				Undetermined									TRUE	0.0228621	TRUE	3	39	1		N	Y	Y
C9	M2-6h-82-2	AMH	UNKNOWN	FAM	NFQ-MGB				35.7244	35.7244								TRUE	0.0228621	TRUE	3	33	1		N	N	N
C10	M2-6h-82-2	AMH	UNKNOWN	FAM	NFQ-MGB				Undetermined	35.7244								TRUE	0.0228621	TRUE	3	39	1		N	Y	Y
C11	M2-6h-82-3	AMH	UNKNOWN	FAM	NFQ-MGB				33.5794	34.353	1.09401							TRUE	0.0228621	TRUE	3	31	1		Y	N	N
C12	M2-6h-82-3	AMH	UNKNOWN	FAM	NFQ-MGB				35.1266	34.353	1.09401							TRUE	0.0228621	TRUE	3	33	1		Y	N	N
D1	M2-12h-45-1	AMH	UNKNOWN	FAM	NFQ-MGB				35.0112	34.7522	0.366264							TRUE	0.0228621	TRUE	3	33	1		N	N	N
D2	M2-12h-45-1	AMH	UNKNOWN	FAM	NFQ-MGB				34.4932	34.7522	0.366264							TRUE	0.0228621	TRUE	3	32	1		N	N	N
D3	M2-12h-45-2	AMH	UNKNOWN	FAM	NFQ-MGB				35.1323	34.4927	0.904554							TRUE	0.0228621	TRUE	3	33	1		Y	N	N
D4	M2-12h-45-2	AMH	UNKNOWN	FAM	NFQ-MGB				33.8531	34.4927	0.904554							TRUE	0.0228621	TRUE	3	32	1		Y	N	N
D5	M2-12h-45-3	AMH	UNKNOWN	FAM	NFQ-MGB				35.5095	34.8571	0.922664							TRUE	0.0228621	TRUE	3	33	1		Y	N	N
D6	M2-12h-45-3	AMH	UNKNOWN	FAM	NFQ-MGB				34.2047	34.8571	0.922664							TRUE	0.0228621	TRUE	3	32	1		Y	N	N
D7	M2-12h-82-1	AMH	UNKNOWN	FAM	NFQ-MGB				31.7431	31.792	0.0691815							TRUE	0.0228621	TRUE	3	29	1		N	N	N
D8	M2-12h-82-1	AMH	UNKNOWN	FAM	NFQ-MGB				31.8409	31.792	0.0691815							TRUE	0.0228621	TRUE	3	30	1		N	N	N
D9	M2-12h-82-2	AMH	UNKNOWN	FAM	NFQ-MGB				34.5927	34.462	0.184877							TRUE	0.0228621	TRUE	3	32	1		N	N	N
D10	M2-12h-82-2	AMH	UNKNOWN	FAM	NFQ-MGB				34.3313	34.462	0.184877							TRUE	0.0228621	TRUE	3	32	1		N	N	N
D11	M2-12h-82-3	AMH	UNKNOWN	FAM	NFQ-MGB				35.04	35.0155	0.034667							TRUE	0.0228621	TRUE	3	33	1		N	N	N
D12	M2-12h-82-3	AMH	UNKNOWN	FAM	NFQ-MGB				34.991	35.0155	0.034667							TRUE	0.0228621	TRUE	3	32	1		N	N	N
E1	M2-36h-45-1	AMH	UNKNOWN	FAM	NFQ-MGB				34.7272	34.7272								TRUE	0.0228621	TRUE	3	33	1		N	N	N
E2	M2-36h-45-1	AMH	UNKNOWN	FAM	NFQ-MGB				Undetermined	34.7272								TRUE	0.0228621	TRUE	3	39	1		N	N	Y
E3	M2-36h-45-2	AMH	UNKNOWN	FAM	NFQ-MGB				34.3313	34.4937	0.229632							TRUE	0.0228621	TRUE	3	32	1		N	N	N
E4	M2-36h-45-2	AMH	UNKNOWN	FAM	NFQ-MGB				34.6561	34.4937	0.229632							TRUE	0.0228621	TRUE	3	32	1		N	N	N
E5	M2-36h-45-3	AMH	UNKNOWN	FAM	NFQ-MGB				35.5173	36.3166	1.13034							TRUE	0.0228621	TRUE	3	33	1		Y	N	N
E6	M2-36h-45-3	AMH	UNKNOWN	FAM	NFQ-MGB				37.1159	36.3166	1.13034							TRUE	0.0228621	TRUE	3	35	1		Y	N	N
E7	M2-36h-82-1	AMH	UNKNOWN	FAM	NFQ-MGB				33.1833	33.7366	0.782402							TRUE	0.0228621	TRUE	3	31	1		Y	N	N
E8	M2-36h-82-1	AMH	UNKNOWN	FAM	NFQ-MGB				34.2898	33.7366	0.782402							TRUE	0.0228621	TRUE	3	32	1		Y	N	N
E9	M2-36h-82-2	AMH	UNKNOWN	FAM	NFQ-MGB				33.1928	33.8366	0.910528							TRUE	0.0228621	TRUE	3	31	1		Y	N	N
E10	M2-36h-82-2	AMH	UNKNOWN	FAM	NFQ-MGB				34.4804	33.8366	0.910528							TRUE	0.0228621	TRUE	3	32	1		Y	N	N
E11	M2-36h-82-3	AMH	UNKNOWN	FAM	NFQ-MGB				34.3535	34.8895	0.75805							TRUE	0.0228621	TRUE	3	32	1		Y	N	N
E12	M2-36h-82-3	AMH	UNKNOWN	FAM	NFQ-MGB				35.4255	34.8895	0.75805							TRUE	0.0228621	TRUE	3	33	1		Y	N	N
F1	M2-48h-45-1	AMH	UNKNOWN	FAM	NFQ-MGB				Undetermined									TRUE	0.0228621	TRUE	3	39	1		N	N	Y
F2	M2-48h-45-1	AMH	UNKNOWN	FAM	NFQ-MGB				Undetermined									TRUE	0.0228621	TRUE	3	39	1		N	N	Y
F3	M2-48h-45-2	AMH	UNKNOWN	FAM	NFQ-MGB				Undetermined	34.8026								TRUE	0.0228621	TRUE	3	39	1		N	N	Y
F4	M2-48h-45-2	AMH	UNKNOWN	FAM	NFQ-MGB				34.8026	34.8026								TRUE	0.0228621	TRUE	3	33	1		N	N	N
F5	M2-48h-45-3	AMH	UNKNOWN	FAM	NFQ-MGB				35.4185	35.4185								TRUE	0.0228621	TRUE	3	33	1		N	N	N
F6	M2-48h-45-3	AMH	UNKNOWN	FAM	NFQ-MGB				Undetermined	35.4185								TRUE	0.0228621	TRUE	3	39	1		N	N	Y
F7	M2-48h-82-1	AMH	UNKNOWN	FAM	NFQ-MGB				35.8624	35.5604	0.427049							TRUE	0.0228621	TRUE	3	33	1		N	N	N
F8	M2-48h-82-1	AMH	UNKNOWN	FAM	NFQ-MGB				35.2584	35.5604	0.427049							TRUE	0.0228621	TRUE	3	33	1		N	N	N
F9	M2-48h-82-2	AMH	UNKNOWN	FAM	NFQ-MGB				Undetermined									TRUE	0.0228621	TRUE	3	39	1		N	N	Y
F10	M2-48h-82-2	AMH	UNKNOWN	FAM	NFQ-MGB				Undetermined									TRUE	0.0228621	TRUE	3	39	1		N	Y	Y
F11	M2-48h-82-3	AMH	UNKNOWN	FAM	NFQ-MGB				Undetermined									TRUE	0.0228621	TRUE	3	39	1		N	Y	Y
F12	M2-48h-82-3	AMH	UNKNOWN	FAM	NFQ-MGB				Undetermined									TRUE	0.0228621	TRUE	3	39	1		N	N	Y
G1	M3-24h-45-1	AMH	UNKNOWN	FAM	NFQ-MGB				35.8791	35.8791								TRUE	0.0228621	TRUE	3	34	1		N	N	N
G2	M3-24h-45-1	AMH	UNKNOWN	FAM	NFQ-MGB				Undetermined	35.8791								TRUE	0.0228621	TRUE	3	39	1		N	N	Y
G3	M3-24h-45-2	AMH	UNKNOWN	FAM	NFQ-MGB				35.6523	35.8223	0.240408							TRUE	0.0228621	TRUE	3	33	1		N	N	N
G4	M3-24h-45-2	AMH	UNKNOWN	FAM	NFQ-MGB				35.9923	35.8223	0.240408							TRUE	0.0228621	TRUE	3	34	1		N	N	N
G5	M3-24h-45-3	AMH	UNKNOWN	FAM	NFQ-MGB				35.4281	35.6816	0.358422							TRUE	0.0228621	TRUE	3	33	1		N	N	N
G6	M3-24h-45-3	AMH	UNKNOWN	FAM	NFQ-MGB				35.935	35.6816	0.358422							TRUE	0.0228621	TRUE	3	34	1		N	N	N
G7	M3-24h-82-1	AMH	UNKNOWN	FAM	NFQ-MGB				Undetermined	36.7105								TRUE	0.0228621	TRUE	3	39	1		N	N	Y
G8	M3-24h-82-1	AMH	UNKNOWN	FAM	NFQ-MGB				36.7105	36.7105								TRUE	0.0228621	TRUE	3	34	1		N	N	N
G9	M3-24h-82-2	AMH	UNKNOWN	FAM	NFQ-MGB				36.2477	36.2477								TRUE	0.0228621	TRUE	3	34	1		N	N	N
G10	M3-24h-82-2	AMH	UNKNOWN	FAM	NFQ-MGB				Undetermined	36.2477								TRUE	0.0228621	TRUE	3	39	1		N	N	Y
G11	M3-24h-82-3	AMH	UNKNOWN	FAM	NFQ-MGB				Undetermined									TRUE	0.0228621	TRUE	3	39	1		N	Y	Y
G12	M3-24h-82-3	AMH	UNKNOWN	FAM	NFQ-MGB				Undetermined									TRUE	0.0228621	TRUE	3	39	1		N	N	Y
H1	M3-48h-45-1	AMH	UNKNOWN	FAM	NFQ-MGB				Undetermined									TRUE	0.0228621	TRUE	3	39	1		N	N	Y
H2	M3-48h-45-1	AMH	UNKNOWN	FAM	NFQ-MGB				Undetermined									TRUE	0.0228621	TRUE	3	39	1		N	N	Y
H3	M3-48h-45-2	AMH	UNKNOWN	FAM	NFQ-MGB				Undetermined									TRUE	0.0228621	TRUE	3	39	1		N	N	Y
H4	M3-48h-45-2	AMH	UNKNOWN	FAM	NFQ-MGB				Undetermined									TRUE	0.0228621	TRUE	3	39	1		N	N	Y
H5	M3-48h-45-3	AMH	UNKNOWN	FAM	NFQ-MGB				Undetermined									TRUE	0.0228621	TRUE	3	39	1		N	N	Y
H6	M3-48h-45-3	AMH	UNKNOWN	FAM	NFQ-MGB				Undetermined									TRUE	0.0228621	TRUE	3	39	1		N	N	Y
H7	M3-48h-82-1	AMH	UNKNOWN	FAM	NFQ-MGB				Undetermined	36.6958								TRUE	0.0228621	TRUE	3	39	1		N	N	Y
H8	M3-48h-82-1	AMH	UNKNOWN	FAM	NFQ-MGB				36.6958	36.6958								TRUE	0.0228621	TRUE	3	35	1		N	N	N
H9	M3-48h-82-2	AMH	UNKNOWN	FAM	NFQ-MGB				Undetermined									TRUE	0.0228621	TRUE	3	39	1		N	N	Y
H10	M3-48h-82-2	AMH	UNKNOWN	FAM	NFQ-MGB				Undetermined									TRUE	0.0228621	TRUE	3	39	1		N	N	Y
H11	M3-48h-82-3	AMH	UNKNOWN	FAM	NFQ-MGB				Undetermined	34.6814								TRUE	0.0228621	TRUE	3	39	1		N	N	Y
H12	M3-48h-82-3	AMH	UNKNOWN	FAM	NFQ-MGB				34.6814	34.6814								TRUE	0.0228621	TRUE	3	32	1		N	N	N
Analysis Type	Singleplex
Endogenous Control	AMH
RQ Min/Max Confidence Level	95.0
Reference Sample	M1-36h-45-1
