# Supplementary material for: A conserved NR5A1-responsive enhancer regulates SRY in testis-determination
Source: Nat Commun. 2024 Mar 30;15:2796. doi: 10.1038/s41467-024-47162-2 (PMC10981742; doi:10.1038/s41467-024-47162-2)
Supplement: Supplementary file 53 — Source Data [file 41467_2024_47162_MOESM53_ESM.zip › Source_Data_87.xls]

## Sheet: Results
Block Type	96well
Chemistry	TAQMAN
Experiment File Name	D:\Users\Administrator\Desktop\qPCR_data\Somboon\Denis\Diff26\20231204_qPCR Denis diff26 freezer Marker_FGF9.eds
Experiment Run End Time	2023-12-04 18:41:44 PM UTC
Instrument Type	steponeplus
Passive Reference	ROX
Well	Sample Name	Target Name	Task	Reporter	Quencher	RQ	RQ Min	RQ Max	Cт	Cт Mean	Cт SD	ΔCт	ΔCт Mean	ΔCт SE	HK Control ΔCт Mean	HK Control ΔCт SE	ΔΔCт	Automatic Ct Threshold	Ct Threshold	Automatic Baseline	Baseline Start	Baseline End	Efficiency	Comments	HIGHSD	NOISE
A1	M1-36h-45-1	FGF9	UNKNOWN	FAM	NFQ-MGB				35.4282	35.1849	0.344193							TRUE	0.61028	TRUE	3	29	1		N	N
A2	M1-36h-45-1	FGF9	UNKNOWN	FAM	NFQ-MGB				34.9415	35.1849	0.344193							TRUE	0.61028	TRUE	3	28	1		N	N
A3	M1-36h-45-2	FGF9	UNKNOWN	FAM	NFQ-MGB				34.3863	34.4613	0.106032							TRUE	0.61028	TRUE	3	28	1		N	N
A4	M1-36h-45-2	FGF9	UNKNOWN	FAM	NFQ-MGB				34.5362	34.4613	0.106032							TRUE	0.61028	TRUE	3	28	1		N	N
A5	M1-36h-45-3	FGF9	UNKNOWN	FAM	NFQ-MGB				34.8584	34.8314	0.0382653							TRUE	0.61028	TRUE	3	29	1		N	N
A6	M1-36h-45-3	FGF9	UNKNOWN	FAM	NFQ-MGB				34.8043	34.8314	0.0382653							TRUE	0.61028	TRUE	3	28	1		N	N
A7	M1-36h-82-1	FGF9	UNKNOWN	FAM	NFQ-MGB				34.2848	34.1014	0.259306							TRUE	0.61028	TRUE	3	28	1		N	N
A8	M1-36h-82-1	FGF9	UNKNOWN	FAM	NFQ-MGB				33.918	34.1014	0.259306							TRUE	0.61028	TRUE	3	28	1		N	N
A9	M1-36h-82-2	FGF9	UNKNOWN	FAM	NFQ-MGB				34.1126	34.0485	0.0905813							TRUE	0.61028	TRUE	3	28	1		N	N
A10	M1-36h-82-2	FGF9	UNKNOWN	FAM	NFQ-MGB				33.9845	34.0485	0.0905813							TRUE	0.61028	TRUE	3	28	1		N	N
A11	M1-36h-82-3	FGF9	UNKNOWN	FAM	NFQ-MGB				34.314	34.6429	0.465056							TRUE	0.61028	TRUE	3	28	1		N	N
A12	M1-36h-82-3	FGF9	UNKNOWN	FAM	NFQ-MGB				34.9717	34.6429	0.465056							TRUE	0.61028	TRUE	3	29	1		N	N
B1	M1-36h-45-4	FGF9	UNKNOWN	FAM	NFQ-MGB				35.039	35.152	0.159794							TRUE	0.61028	TRUE	3	29	1		N	N
B2	M1-36h-45-4	FGF9	UNKNOWN	FAM	NFQ-MGB				35.2649	35.152	0.159794							TRUE	0.61028	TRUE	3	29	1		N	N
B3	M1-36h-45-5	FGF9	UNKNOWN	FAM	NFQ-MGB				34.4226	34.2793	0.202634							TRUE	0.61028	TRUE	3	28	1		N	N
B4	M1-36h-45-5	FGF9	UNKNOWN	FAM	NFQ-MGB				34.136	34.2793	0.202634							TRUE	0.61028	TRUE	3	27	1		N	N
B5	M1-36h-45-6	FGF9	UNKNOWN	FAM	NFQ-MGB				34.9463	34.9329	0.0188899							TRUE	0.61028	TRUE	3	28	1		N	N
B6	M1-36h-45-6	FGF9	UNKNOWN	FAM	NFQ-MGB				34.9196	34.9329	0.0188899							TRUE	0.61028	TRUE	3	29	1		N	N
B7	M1-36h-82-4	FGF9	UNKNOWN	FAM	NFQ-MGB				34.5786	34.3744	0.288805							TRUE	0.61028	TRUE	3	29	1		N	N
B8	M1-36h-82-4	FGF9	UNKNOWN	FAM	NFQ-MGB				34.1702	34.3744	0.288805							TRUE	0.61028	TRUE	3	28	1		N	N
B9	M1-36h-82-5	FGF9	UNKNOWN	FAM	NFQ-MGB				34.4817	34.5585	0.108635							TRUE	0.61028	TRUE	3	28	1		N	N
B10	M1-36h-82-5	FGF9	UNKNOWN	FAM	NFQ-MGB				34.6353	34.5585	0.108635							TRUE	0.61028	TRUE	3	29	1		N	N
B11	M1-36h-82-6	FGF9	UNKNOWN	FAM	NFQ-MGB				34.1747	34.1838	0.0128855							TRUE	0.61028	TRUE	3	28	1		N	N
B12	M1-36h-82-6	FGF9	UNKNOWN	FAM	NFQ-MGB				34.1929	34.1838	0.0128855							TRUE	0.61028	TRUE	3	28	1		N	N
C1	M2-6h-45-1	FGF9	UNKNOWN	FAM	NFQ-MGB				34.3513	34.3916	0.0570149							TRUE	0.61028	TRUE	3	29	1		N	N
C2	M2-6h-45-1	FGF9	UNKNOWN	FAM	NFQ-MGB				34.4319	34.3916	0.0570149							TRUE	0.61028	TRUE	3	28	1		N	N
C3	M2-6h-45-2	FGF9	UNKNOWN	FAM	NFQ-MGB				33.8009	34.0545	0.358684							TRUE	0.61028	TRUE	3	28	1		N	N
C4	M2-6h-45-2	FGF9	UNKNOWN	FAM	NFQ-MGB				34.3081	34.0545	0.358684							TRUE	0.61028	TRUE	3	28	1		N	N
C5	M2-6h-45-3	FGF9	UNKNOWN	FAM	NFQ-MGB				33.985	33.9855	0.000690534							TRUE	0.61028	TRUE	3	28	1		N	N
C6	M2-6h-45-3	FGF9	UNKNOWN	FAM	NFQ-MGB				33.9859	33.9855	0.000690534							TRUE	0.61028	TRUE	3	28	1		N	N
C7	M2-6h-82-1	FGF9	UNKNOWN	FAM	NFQ-MGB				33.6607	33.7899	0.182665							TRUE	0.61028	TRUE	3	28	1		N	N
C8	M2-6h-82-1	FGF9	UNKNOWN	FAM	NFQ-MGB				33.9191	33.7899	0.182665							TRUE	0.61028	TRUE	3	28	1		N	N
C9	M2-6h-82-2	FGF9	UNKNOWN	FAM	NFQ-MGB				34.1657	34.0233	0.20135							TRUE	0.61028	TRUE	3	28	1		N	N
C10	M2-6h-82-2	FGF9	UNKNOWN	FAM	NFQ-MGB				33.8809	34.0233	0.20135							TRUE	0.61028	TRUE	3	28	1		N	N
C11	M2-6h-82-3	FGF9	UNKNOWN	FAM	NFQ-MGB				33.2732	33.4501	0.250135							TRUE	0.61028	TRUE	3	27	1		N	N
C12	M2-6h-82-3	FGF9	UNKNOWN	FAM	NFQ-MGB				33.627	33.4501	0.250135							TRUE	0.61028	TRUE	3	27	1		N	N
D1	M2-12h-45-1	FGF9	UNKNOWN	FAM	NFQ-MGB				34.0303	34.1768	0.207125							TRUE	0.61028	TRUE	3	28	1		N	N
D2	M2-12h-45-1	FGF9	UNKNOWN	FAM	NFQ-MGB				34.3232	34.1768	0.207125							TRUE	0.61028	TRUE	3	28	1		N	N
D3	M2-12h-45-2	FGF9	UNKNOWN	FAM	NFQ-MGB				33.3579	33.3169	0.0580777							TRUE	0.61028	TRUE	3	27	1		N	N
D4	M2-12h-45-2	FGF9	UNKNOWN	FAM	NFQ-MGB				33.2758	33.3169	0.0580777							TRUE	0.61028	TRUE	3	27	1		N	N
D5	M2-12h-45-3	FGF9	UNKNOWN	FAM	NFQ-MGB				33.9397	34.1423	0.286466							TRUE	0.61028	TRUE	3	28	1		N	N
D6	M2-12h-45-3	FGF9	UNKNOWN	FAM	NFQ-MGB				34.3449	34.1423	0.286466							TRUE	0.61028	TRUE	3	28	1		N	N
D7	M2-12h-82-1	FGF9	UNKNOWN	FAM	NFQ-MGB				34.5032	34.2168	0.40509							TRUE	0.61028	TRUE	3	29	1		N	N
D8	M2-12h-82-1	FGF9	UNKNOWN	FAM	NFQ-MGB				33.9303	34.2168	0.40509							TRUE	0.61028	TRUE	3	28	1		N	N
D9	M2-12h-82-2	FGF9	UNKNOWN	FAM	NFQ-MGB				34.2566	33.8416	0.586895							TRUE	0.61028	TRUE	3	27	1		Y	N
D10	M2-12h-82-2	FGF9	UNKNOWN	FAM	NFQ-MGB				33.4266	33.8416	0.586895							TRUE	0.61028	TRUE	3	27	1		Y	Y
D11	M2-12h-82-3	FGF9	UNKNOWN	FAM	NFQ-MGB				34.1871	34.4206	0.330334							TRUE	0.61028	TRUE	3	28	1		N	N
D12	M2-12h-82-3	FGF9	UNKNOWN	FAM	NFQ-MGB				34.6542	34.4206	0.330334							TRUE	0.61028	TRUE	3	28	1		N	N
E1	M2-36h-45-1	FGF9	UNKNOWN	FAM	NFQ-MGB				35.743	35.6612	0.115565							TRUE	0.61028	TRUE	3	29	1		N	N
E2	M2-36h-45-1	FGF9	UNKNOWN	FAM	NFQ-MGB				35.5795	35.6612	0.115565							TRUE	0.61028	TRUE	3	29	1		N	N
E3	M2-36h-45-2	FGF9	UNKNOWN	FAM	NFQ-MGB				35.4881	35.3019	0.263247							TRUE	0.61028	TRUE	3	29	1		N	N
E4	M2-36h-45-2	FGF9	UNKNOWN	FAM	NFQ-MGB				35.1158	35.3019	0.263247							TRUE	0.61028	TRUE	3	29	1		N	N
E5	M2-36h-45-3	FGF9	UNKNOWN	FAM	NFQ-MGB				36.1232	36.1564	0.0470076							TRUE	0.61028	TRUE	3	30	1		N	N
E6	M2-36h-45-3	FGF9	UNKNOWN	FAM	NFQ-MGB				36.1897	36.1564	0.0470076							TRUE	0.61028	TRUE	3	30	1		N	N
E7	M2-36h-82-1	FGF9	UNKNOWN	FAM	NFQ-MGB				36.7657	36.3572	0.577796							TRUE	0.61028	TRUE	3	31	1		Y	N
E8	M2-36h-82-1	FGF9	UNKNOWN	FAM	NFQ-MGB				35.9486	36.3572	0.577796							TRUE	0.61028	TRUE	3	30	1		Y	N
E9	M2-36h-82-2	FGF9	UNKNOWN	FAM	NFQ-MGB				35.4596	35.8069	0.491199							TRUE	0.61028	TRUE	3	29	1		N	N
E10	M2-36h-82-2	FGF9	UNKNOWN	FAM	NFQ-MGB				36.1542	35.8069	0.491199							TRUE	0.61028	TRUE	3	30	1		N	N
E11	M2-36h-82-3	FGF9	UNKNOWN	FAM	NFQ-MGB				35.9455	35.8853	0.0851245							TRUE	0.61028	TRUE	3	30	1		N	N
E12	M2-36h-82-3	FGF9	UNKNOWN	FAM	NFQ-MGB				35.8251	35.8853	0.0851245							TRUE	0.61028	TRUE	3	29	1		N	N
F1	M2-48h-45-1	FGF9	UNKNOWN	FAM	NFQ-MGB				35.8251	35.9715	0.206947							TRUE	0.61028	TRUE	3	29	1		N	N
F2	M2-48h-45-1	FGF9	UNKNOWN	FAM	NFQ-MGB				36.1178	35.9715	0.206947							TRUE	0.61028	TRUE	3	30	1		N	N
F3	M2-48h-45-2	FGF9	UNKNOWN	FAM	NFQ-MGB				35.8468	36.3639	0.731281							TRUE	0.61028	TRUE	3	29	1		Y	N
F4	M2-48h-45-2	FGF9	UNKNOWN	FAM	NFQ-MGB				36.881	36.3639	0.731281							TRUE	0.61028	TRUE	3	31	1		Y	N
F5	M2-48h-45-3	FGF9	UNKNOWN	FAM	NFQ-MGB				35.9507	36.1085	0.223188							TRUE	0.61028	TRUE	3	30	1		N	N
F6	M2-48h-45-3	FGF9	UNKNOWN	FAM	NFQ-MGB				36.2663	36.1085	0.223188							TRUE	0.61028	TRUE	3	30	1		N	N
F7	M2-48h-82-1	FGF9	UNKNOWN	FAM	NFQ-MGB				35.3876	35.6249	0.335521							TRUE	0.61028	TRUE	3	29	1		N	N
F8	M2-48h-82-1	FGF9	UNKNOWN	FAM	NFQ-MGB				35.8621	35.6249	0.335521							TRUE	0.61028	TRUE	3	29	1		N	N
F9	M2-48h-82-2	FGF9	UNKNOWN	FAM	NFQ-MGB				35.8988	35.6189	0.395738							TRUE	0.61028	TRUE	3	30	1		N	N
F10	M2-48h-82-2	FGF9	UNKNOWN	FAM	NFQ-MGB				35.3391	35.6189	0.395738							TRUE	0.61028	TRUE	3	29	1		N	N
F11	M2-48h-82-3	FGF9	UNKNOWN	FAM	NFQ-MGB				35.801	35.7639	0.0525561							TRUE	0.61028	TRUE	3	30	1		N	N
F12	M2-48h-82-3	FGF9	UNKNOWN	FAM	NFQ-MGB				35.7267	35.7639	0.0525561							TRUE	0.61028	TRUE	3	29	1		N	N
G1	M3-24h-45-1	FGF9	UNKNOWN	FAM	NFQ-MGB				35.7008	35.674	0.0379038							TRUE	0.61028	TRUE	3	30	1		N	N
G2	M3-24h-45-1	FGF9	UNKNOWN	FAM	NFQ-MGB				35.6472	35.674	0.0379038							TRUE	0.61028	TRUE	3	29	1		N	N
G3	M3-24h-45-2	FGF9	UNKNOWN	FAM	NFQ-MGB				35.1585	35.0274	0.185414							TRUE	0.61028	TRUE	3	29	1		N	N
G4	M3-24h-45-2	FGF9	UNKNOWN	FAM	NFQ-MGB				34.8963	35.0274	0.185414							TRUE	0.61028	TRUE	3	29	1		N	N
G5	M3-24h-45-3	FGF9	UNKNOWN	FAM	NFQ-MGB				35.7464	36.0306	0.401934							TRUE	0.61028	TRUE	3	30	1		N	N
G6	M3-24h-45-3	FGF9	UNKNOWN	FAM	NFQ-MGB				36.3148	36.0306	0.401934							TRUE	0.61028	TRUE	3	30	1		N	N
G7	M3-24h-82-1	FGF9	UNKNOWN	FAM	NFQ-MGB				34.0017	34.2057	0.288476							TRUE	0.61028	TRUE	3	28	1		N	N
G8	M3-24h-82-1	FGF9	UNKNOWN	FAM	NFQ-MGB				34.4097	34.2057	0.288476							TRUE	0.61028	TRUE	3	28	1		N	N
G9	M3-24h-82-2	FGF9	UNKNOWN	FAM	NFQ-MGB				34.1179	33.965	0.216202							TRUE	0.61028	TRUE	3	28	1		N	N
G10	M3-24h-82-2	FGF9	UNKNOWN	FAM	NFQ-MGB				33.8121	33.965	0.216202							TRUE	0.61028	TRUE	3	27	1		N	N
G11	M3-24h-82-3	FGF9	UNKNOWN	FAM	NFQ-MGB				34.1836	34.1734	0.0144634							TRUE	0.61028	TRUE	3	28	1		N	N
G12	M3-24h-82-3	FGF9	UNKNOWN	FAM	NFQ-MGB				34.1632	34.1734	0.0144634							TRUE	0.61028	TRUE	3	28	1		N	N
H1	M3-48h-45-1	FGF9	UNKNOWN	FAM	NFQ-MGB				35.6613	35.1354	0.743751							TRUE	0.61028	TRUE	3	30	1		Y	N
H2	M3-48h-45-1	FGF9	UNKNOWN	FAM	NFQ-MGB				34.6095	35.1354	0.743751							TRUE	0.61028	TRUE	3	29	1		Y	N
H3	M3-48h-45-2	FGF9	UNKNOWN	FAM	NFQ-MGB				34.8805	34.9951	0.162054							TRUE	0.61028	TRUE	3	29	1		N	N
H4	M3-48h-45-2	FGF9	UNKNOWN	FAM	NFQ-MGB				35.1097	34.9951	0.162054							TRUE	0.61028	TRUE	3	29	1		N	N
H5	M3-48h-45-3	FGF9	UNKNOWN	FAM	NFQ-MGB				35.0554	35.5699	0.727553							TRUE	0.61028	TRUE	3	28	1		Y	N
H6	M3-48h-45-3	FGF9	UNKNOWN	FAM	NFQ-MGB				36.0844	35.5699	0.727553							TRUE	0.61028	TRUE	3	30	1		Y	N
H7	M3-48h-82-1	FGF9	UNKNOWN	FAM	NFQ-MGB				33.9358	34.0105	0.105649							TRUE	0.61028	TRUE	3	28	1		N	N
H8	M3-48h-82-1	FGF9	UNKNOWN	FAM	NFQ-MGB				34.0852	34.0105	0.105649							TRUE	0.61028	TRUE	3	28	1		N	N
H9	M3-48h-82-2	FGF9	UNKNOWN	FAM	NFQ-MGB				33.9029	33.6374	0.375467							TRUE	0.61028	TRUE	3	28	1		N	N
H10	M3-48h-82-2	FGF9	UNKNOWN	FAM	NFQ-MGB				33.3719	33.6374	0.375467							TRUE	0.61028	TRUE	3	27	1		N	N
H11	M3-48h-82-3	FGF9	UNKNOWN	FAM	NFQ-MGB				33.6533	33.7682	0.162413							TRUE	0.61028	TRUE	3	27	1		N	N
H12	M3-48h-82-3	FGF9	UNKNOWN	FAM	NFQ-MGB				33.883	33.7682	0.162413							TRUE	0.61028	TRUE	3	27	1		N	N
Analysis Type	Singleplex
Endogenous Control	FGF9
RQ Min/Max Confidence Level	95.0
Reference Sample	M1-36h-45-1
