# Supplementary material for: A conserved NR5A1-responsive enhancer regulates SRY in testis-determination
Source: Nat Commun. 2024 Mar 30;15:2796. doi: 10.1038/s41467-024-47162-2 (PMC10981742; doi:10.1038/s41467-024-47162-2)
Supplement: Supplementary file 53 — Source Data [file 41467_2024_47162_MOESM53_ESM.zip › Source_Data_88.xls]

## Sheet: Results
Block Type	96well
Chemistry	TAQMAN
Experiment File Name	D:\Users\Administrator\Desktop\qPCR_data\Somboon\Denis\Diff26\20231205_qPCR Denis diff26 freezer Marker_RPL19_RT dilue au 1-4e.eds
Experiment Run End Time	2023-12-05 11:44:37 AM UTC
Instrument Type	steponeplus
Passive Reference	ROX
Well	Sample Name	Target Name	Task	Reporter	Quencher	RQ	RQ Min	RQ Max	Cт	Cт Mean	Cт SD	ΔCт	ΔCт Mean	ΔCт SE	HK Control ΔCт Mean	HK Control ΔCт SE	ΔΔCт	Automatic Ct Threshold	Ct Threshold	Automatic Baseline	Baseline Start	Baseline End	Efficiency	Comments	HIGHSD	NOISE
A1	M1-36h-45-1	RPL19	UNKNOWN	FAM	NFQ-MGB				18.6368	18.4799	0.221888							TRUE	0.6401	TRUE	3	11	1		N	N
A2	M1-36h-45-1	RPL19	UNKNOWN	FAM	NFQ-MGB				18.323	18.4799	0.221888							TRUE	0.6401	TRUE	3	10	1		N	N
A3	M1-36h-45-2	RPL19	UNKNOWN	FAM	NFQ-MGB				18.7543	18.7175	0.0520746							TRUE	0.6401	TRUE	3	11	1		N	N
A4	M1-36h-45-2	RPL19	UNKNOWN	FAM	NFQ-MGB				18.6807	18.7175	0.0520746							TRUE	0.6401	TRUE	3	11	1		N	N
A5	M1-36h-45-3	RPL19	UNKNOWN	FAM	NFQ-MGB				18.4846	18.5265	0.0592403							TRUE	0.6401	TRUE	3	10	1		N	N
A6	M1-36h-45-3	RPL19	UNKNOWN	FAM	NFQ-MGB				18.5684	18.5265	0.0592403							TRUE	0.6401	TRUE	3	11	1		N	N
A7	M1-36h-82-1	RPL19	UNKNOWN	FAM	NFQ-MGB				18.6846	18.6651	0.0275323							TRUE	0.6401	TRUE	3	11	1		N	N
A8	M1-36h-82-1	RPL19	UNKNOWN	FAM	NFQ-MGB				18.6456	18.6651	0.0275323							TRUE	0.6401	TRUE	3	10	1		N	N
A9	M1-36h-82-2	RPL19	UNKNOWN	FAM	NFQ-MGB				18.3259	18.4305	0.147999							TRUE	0.6401	TRUE	3	10	1		N	N
A10	M1-36h-82-2	RPL19	UNKNOWN	FAM	NFQ-MGB				18.5352	18.4305	0.147999							TRUE	0.6401	TRUE	3	11	1		N	N
A11	M1-36h-82-3	RPL19	UNKNOWN	FAM	NFQ-MGB				18.2725	18.4315	0.224863							TRUE	0.6401	TRUE	3	10	1		N	N
A12	M1-36h-82-3	RPL19	UNKNOWN	FAM	NFQ-MGB				18.5905	18.4315	0.224863							TRUE	0.6401	TRUE	3	11	1		N	N
B1	M1-36h-45-4	RPL19	UNKNOWN	FAM	NFQ-MGB				18.896	18.7044	0.270937							TRUE	0.6401	TRUE	3	11	1		N	N
B2	M1-36h-45-4	RPL19	UNKNOWN	FAM	NFQ-MGB				18.5128	18.7044	0.270937							TRUE	0.6401	TRUE	3	11	1		N	N
B3	M1-36h-45-5	RPL19	UNKNOWN	FAM	NFQ-MGB				18.3809	18.1042	0.391227							TRUE	0.6401	TRUE	3	10	1		N	N
B4	M1-36h-45-5	RPL19	UNKNOWN	FAM	NFQ-MGB				17.8276	18.1042	0.391227							TRUE	0.6401	TRUE	3	11	1		N	Y
B5	M1-36h-45-6	RPL19	UNKNOWN	FAM	NFQ-MGB				18.3322	18.371	0.0548273							TRUE	0.6401	TRUE	3	11	1		N	N
B6	M1-36h-45-6	RPL19	UNKNOWN	FAM	NFQ-MGB				18.4098	18.371	0.0548273							TRUE	0.6401	TRUE	3	10	1		N	N
B7	M1-36h-82-4	RPL19	UNKNOWN	FAM	NFQ-MGB				18.5761	18.6172	0.0580804							TRUE	0.6401	TRUE	3	10	1		N	N
B8	M1-36h-82-4	RPL19	UNKNOWN	FAM	NFQ-MGB				18.6583	18.6172	0.0580804							TRUE	0.6401	TRUE	3	12	1		N	N
B9	M1-36h-82-5	RPL19	UNKNOWN	FAM	NFQ-MGB				18.572	18.5799	0.0111537							TRUE	0.6401	TRUE	3	11	1		N	N
B10	M1-36h-82-5	RPL19	UNKNOWN	FAM	NFQ-MGB				18.5878	18.5799	0.0111537							TRUE	0.6401	TRUE	3	11	1		N	N
B11	M1-36h-82-6	RPL19	UNKNOWN	FAM	NFQ-MGB				18.0593	18.1865	0.179822							TRUE	0.6401	TRUE	3	11	1		N	N
B12	M1-36h-82-6	RPL19	UNKNOWN	FAM	NFQ-MGB				18.3136	18.1865	0.179822							TRUE	0.6401	TRUE	3	11	1		N	N
C1	M2-6h-45-1	RPL19	UNKNOWN	FAM	NFQ-MGB				18.5853	18.4664	0.168133							TRUE	0.6401	TRUE	3	11	1		N	N
C2	M2-6h-45-1	RPL19	UNKNOWN	FAM	NFQ-MGB				18.3475	18.4664	0.168133							TRUE	0.6401	TRUE	3	10	1		N	N
C3	M2-6h-45-2	RPL19	UNKNOWN	FAM	NFQ-MGB				18.1784	18.3037	0.177268							TRUE	0.6401	TRUE	3	10	1		N	N
C4	M2-6h-45-2	RPL19	UNKNOWN	FAM	NFQ-MGB				18.4291	18.3037	0.177268							TRUE	0.6401	TRUE	3	10	1		N	N
C5	M2-6h-45-3	RPL19	UNKNOWN	FAM	NFQ-MGB				18.2895	18.3035	0.0196897							TRUE	0.6401	TRUE	3	9	1		N	N
C6	M2-6h-45-3	RPL19	UNKNOWN	FAM	NFQ-MGB				18.3174	18.3035	0.0196897							TRUE	0.6401	TRUE	3	11	1		N	N
C7	M2-6h-82-1	RPL19	UNKNOWN	FAM	NFQ-MGB				18.1475	18.2385	0.128767							TRUE	0.6401	TRUE	3	11	1		N	N
C8	M2-6h-82-1	RPL19	UNKNOWN	FAM	NFQ-MGB				18.3296	18.2385	0.128767							TRUE	0.6401	TRUE	3	11	1		N	N
C9	M2-6h-82-2	RPL19	UNKNOWN	FAM	NFQ-MGB				18.2915	18.2941	0.00367386							TRUE	0.6401	TRUE	3	10	1		N	N
C10	M2-6h-82-2	RPL19	UNKNOWN	FAM	NFQ-MGB				18.2967	18.2941	0.00367386							TRUE	0.6401	TRUE	3	10	1		N	N
C11	M2-6h-82-3	RPL19	UNKNOWN	FAM	NFQ-MGB				18.1758	18.2654	0.126743							TRUE	0.6401	TRUE	3	10	1		N	N
C12	M2-6h-82-3	RPL19	UNKNOWN	FAM	NFQ-MGB				18.355	18.2654	0.126743							TRUE	0.6401	TRUE	3	10	1		N	N
D1	M2-12h-45-1	RPL19	UNKNOWN	FAM	NFQ-MGB				18.5923	18.5564	0.0508864							TRUE	0.6401	TRUE	3	11	1		N	N
D2	M2-12h-45-1	RPL19	UNKNOWN	FAM	NFQ-MGB				18.5204	18.5564	0.0508864							TRUE	0.6401	TRUE	3	11	1		N	N
D3	M2-12h-45-2	RPL19	UNKNOWN	FAM	NFQ-MGB				18.321	18.2269	0.132998							TRUE	0.6401	TRUE	3	10	1		N	N
D4	M2-12h-45-2	RPL19	UNKNOWN	FAM	NFQ-MGB				18.1329	18.2269	0.132998							TRUE	0.6401	TRUE	3	11	1		N	N
D5	M2-12h-45-3	RPL19	UNKNOWN	FAM	NFQ-MGB				18.0954	18.1721	0.108446							TRUE	0.6401	TRUE	3	10	1		N	N
D6	M2-12h-45-3	RPL19	UNKNOWN	FAM	NFQ-MGB				18.2488	18.1721	0.108446							TRUE	0.6401	TRUE	3	10	1		N	N
D7	M2-12h-82-1	RPL19	UNKNOWN	FAM	NFQ-MGB				18.5072	18.5423	0.0496982							TRUE	0.6401	TRUE	3	10	1		N	N
D8	M2-12h-82-1	RPL19	UNKNOWN	FAM	NFQ-MGB				18.5775	18.5423	0.0496982							TRUE	0.6401	TRUE	3	10	1		N	N
D9	M2-12h-82-2	RPL19	UNKNOWN	FAM	NFQ-MGB				18.6261	18.2126	0.584805							TRUE	0.6401	TRUE	3	10	1		Y	N
D10	M2-12h-82-2	RPL19	UNKNOWN	FAM	NFQ-MGB				17.799	18.2126	0.584805							TRUE	0.6401	TRUE	3	9	1		Y	N
D11	M2-12h-82-3	RPL19	UNKNOWN	FAM	NFQ-MGB				18.6002	18.6598	0.0843126							TRUE	0.6401	TRUE	3	10	1		N	N
D12	M2-12h-82-3	RPL19	UNKNOWN	FAM	NFQ-MGB				18.7195	18.6598	0.0843126							TRUE	0.6401	TRUE	3	11	1		N	N
E1	M2-36h-45-1	RPL19	UNKNOWN	FAM	NFQ-MGB				18.6777	18.5404	0.194242							TRUE	0.6401	TRUE	3	10	1		N	N
E2	M2-36h-45-1	RPL19	UNKNOWN	FAM	NFQ-MGB				18.403	18.5404	0.194242							TRUE	0.6401	TRUE	3	11	1		N	N
E3	M2-36h-45-2	RPL19	UNKNOWN	FAM	NFQ-MGB				18.4824	18.3795	0.145519							TRUE	0.6401	TRUE	3	10	1		N	N
E4	M2-36h-45-2	RPL19	UNKNOWN	FAM	NFQ-MGB				18.2766	18.3795	0.145519							TRUE	0.6401	TRUE	3	11	1		N	N
E5	M2-36h-45-3	RPL19	UNKNOWN	FAM	NFQ-MGB				18.445	18.4809	0.0507799							TRUE	0.6401	TRUE	3	10	1		N	N
E6	M2-36h-45-3	RPL19	UNKNOWN	FAM	NFQ-MGB				18.5168	18.4809	0.0507799							TRUE	0.6401	TRUE	3	10	1		N	N
E7	M2-36h-82-1	RPL19	UNKNOWN	FAM	NFQ-MGB				18.87	18.7621	0.152528							TRUE	0.6401	TRUE	3	10	1		N	N
E8	M2-36h-82-1	RPL19	UNKNOWN	FAM	NFQ-MGB				18.6543	18.7621	0.152528							TRUE	0.6401	TRUE	3	11	1		N	N
E9	M2-36h-82-2	RPL19	UNKNOWN	FAM	NFQ-MGB				18.4991	18.5587	0.0842964							TRUE	0.6401	TRUE	3	11	1		N	N
E10	M2-36h-82-2	RPL19	UNKNOWN	FAM	NFQ-MGB				18.6183	18.5587	0.0842964							TRUE	0.6401	TRUE	3	11	1		N	N
E11	M2-36h-82-3	RPL19	UNKNOWN	FAM	NFQ-MGB				18.4156	18.5094	0.132682							TRUE	0.6401	TRUE	3	10	1		N	N
E12	M2-36h-82-3	RPL19	UNKNOWN	FAM	NFQ-MGB				18.6032	18.5094	0.132682							TRUE	0.6401	TRUE	3	10	1		N	N
F1	M2-48h-45-1	RPL19	UNKNOWN	FAM	NFQ-MGB				18.509	18.4388	0.0992872							TRUE	0.6401	TRUE	3	10	1		N	N
F2	M2-48h-45-1	RPL19	UNKNOWN	FAM	NFQ-MGB				18.3686	18.4388	0.0992872							TRUE	0.6401	TRUE	3	10	1		N	N
F3	M2-48h-45-2	RPL19	UNKNOWN	FAM	NFQ-MGB				18.7101	18.6704	0.0561167							TRUE	0.6401	TRUE	3	11	1		N	N
F4	M2-48h-45-2	RPL19	UNKNOWN	FAM	NFQ-MGB				18.6307	18.6704	0.0561167							TRUE	0.6401	TRUE	3	11	1		N	N
F5	M2-48h-45-3	RPL19	UNKNOWN	FAM	NFQ-MGB				18.4857	18.477	0.0124067							TRUE	0.6401	TRUE	3	10	1		N	N
F6	M2-48h-45-3	RPL19	UNKNOWN	FAM	NFQ-MGB				18.4682	18.477	0.0124067							TRUE	0.6401	TRUE	3	11	1		N	N
F7	M2-48h-82-1	RPL19	UNKNOWN	FAM	NFQ-MGB				18.7762	18.8587	0.116654							TRUE	0.6401	TRUE	3	11	1		N	N
F8	M2-48h-82-1	RPL19	UNKNOWN	FAM	NFQ-MGB				18.9412	18.8587	0.116654							TRUE	0.6401	TRUE	3	12	1		N	N
F9	M2-48h-82-2	RPL19	UNKNOWN	FAM	NFQ-MGB				18.6578	18.6324	0.0360103							TRUE	0.6401	TRUE	3	11	1		N	N
F10	M2-48h-82-2	RPL19	UNKNOWN	FAM	NFQ-MGB				18.6069	18.6324	0.0360103							TRUE	0.6401	TRUE	3	11	1		N	N
F11	M2-48h-82-3	RPL19	UNKNOWN	FAM	NFQ-MGB				18.6208	18.7044	0.118274							TRUE	0.6401	TRUE	3	10	1		N	N
F12	M2-48h-82-3	RPL19	UNKNOWN	FAM	NFQ-MGB				18.788	18.7044	0.118274							TRUE	0.6401	TRUE	3	11	1		N	N
G1	M3-24h-45-1	RPL19	UNKNOWN	FAM	NFQ-MGB				18.6129	18.5017	0.157318							TRUE	0.6401	TRUE	3	10	1		N	N
G2	M3-24h-45-1	RPL19	UNKNOWN	FAM	NFQ-MGB				18.3904	18.5017	0.157318							TRUE	0.6401	TRUE	3	11	1		N	N
G3	M3-24h-45-2	RPL19	UNKNOWN	FAM	NFQ-MGB				18.6449	18.6118	0.0468012							TRUE	0.6401	TRUE	3	10	1		N	N
G4	M3-24h-45-2	RPL19	UNKNOWN	FAM	NFQ-MGB				18.5787	18.6118	0.0468012							TRUE	0.6401	TRUE	3	11	1		N	N
G5	M3-24h-45-3	RPL19	UNKNOWN	FAM	NFQ-MGB				18.8144	18.795	0.0274622							TRUE	0.6401	TRUE	3	10	1		N	N
G6	M3-24h-45-3	RPL19	UNKNOWN	FAM	NFQ-MGB				18.7756	18.795	0.0274622							TRUE	0.6401	TRUE	3	11	1		N	N
G7	M3-24h-82-1	RPL19	UNKNOWN	FAM	NFQ-MGB				19.1122	19.1099	0.00313573							TRUE	0.6401	TRUE	3	11	1		N	N
G8	M3-24h-82-1	RPL19	UNKNOWN	FAM	NFQ-MGB				19.1077	19.1099	0.00313573							TRUE	0.6401	TRUE	3	11	1		N	N
G9	M3-24h-82-2	RPL19	UNKNOWN	FAM	NFQ-MGB				19.7913	19.3596	0.610432							TRUE	0.6401	TRUE	3	12	1		Y	N
G10	M3-24h-82-2	RPL19	UNKNOWN	FAM	NFQ-MGB				18.928	19.3596	0.610432							TRUE	0.6401	TRUE	3	11	1		Y	N
G11	M3-24h-82-3	RPL19	UNKNOWN	FAM	NFQ-MGB				19.0556	19.1346	0.111765							TRUE	0.6401	TRUE	3	11	1		N	N
G12	M3-24h-82-3	RPL19	UNKNOWN	FAM	NFQ-MGB				19.2136	19.1346	0.111765							TRUE	0.6401	TRUE	3	11	1		N	N
H1	M3-48h-45-1	RPL19	UNKNOWN	FAM	NFQ-MGB				19.0577	18.9562	0.143483							TRUE	0.6401	TRUE	3	11	1		N	N
H2	M3-48h-45-1	RPL19	UNKNOWN	FAM	NFQ-MGB				18.8548	18.9562	0.143483							TRUE	0.6401	TRUE	3	11	1		N	N
H3	M3-48h-45-2	RPL19	UNKNOWN	FAM	NFQ-MGB				18.9689	18.9732	0.00611905							TRUE	0.6401	TRUE	3	10	1		N	N
H4	M3-48h-45-2	RPL19	UNKNOWN	FAM	NFQ-MGB				18.9775	18.9732	0.00611905							TRUE	0.6401	TRUE	3	10	1		N	N
H5	M3-48h-45-3	RPL19	UNKNOWN	FAM	NFQ-MGB				18.7884	18.7374	0.072181							TRUE	0.6401	TRUE	3	11	1		N	N
H6	M3-48h-45-3	RPL19	UNKNOWN	FAM	NFQ-MGB				18.6864	18.7374	0.072181							TRUE	0.6401	TRUE	3	11	1		N	N
H7	M3-48h-82-1	RPL19	UNKNOWN	FAM	NFQ-MGB				18.9236	18.947	0.0330809							TRUE	0.6401	TRUE	3	11	1		N	N
H8	M3-48h-82-1	RPL19	UNKNOWN	FAM	NFQ-MGB				18.9704	18.947	0.0330809							TRUE	0.6401	TRUE	3	11	1		N	N
H9	M3-48h-82-2	RPL19	UNKNOWN	FAM	NFQ-MGB				19.1046	19.0888	0.0224302							TRUE	0.6401	TRUE	3	11	1		N	N
H10	M3-48h-82-2	RPL19	UNKNOWN	FAM	NFQ-MGB				19.0729	19.0888	0.0224302							TRUE	0.6401	TRUE	3	11	1		N	N
H11	M3-48h-82-3	RPL19	UNKNOWN	FAM	NFQ-MGB				19.1103	19.2744	0.232011							TRUE	0.6401	TRUE	3	11	1		N	N
H12	M3-48h-82-3	RPL19	UNKNOWN	FAM	NFQ-MGB				19.4384	19.2744	0.232011							TRUE	0.6401	TRUE	3	11	1		N	N
Analysis Type	Singleplex
Endogenous Control	RPL19
RQ Min/Max Confidence Level	95.0
Reference Sample	M1-36h-45-1
