# Supplementary material for: A conserved NR5A1-responsive enhancer regulates SRY in testis-determination
Source: Nat Commun. 2024 Mar 30;15:2796. doi: 10.1038/s41467-024-47162-2 (PMC10981742; doi:10.1038/s41467-024-47162-2)
Supplement: Supplementary file 53 — Source Data [file 41467_2024_47162_MOESM53_ESM.zip › Source_Data_89.xls]

## Sheet: Results
Block Type	96well
Chemistry	TAQMAN
Experiment File Name	D:\Users\Administrator\Desktop\qPCR_data\Somboon\Denis\Diff26\20231205_qPCR Denis diff26 freezer Marker_NR5A1_RT dilue au 1-4e.eds
Experiment Run End Time	2023-12-05 14:55:10 PM UTC
Instrument Type	steponeplus
Passive Reference	ROX
Well	Sample Name	Target Name	Task	Reporter	Quencher	RQ	RQ Min	RQ Max	Cт	Cт Mean	Cт SD	ΔCт	ΔCт Mean	ΔCт SE	HK Control ΔCт Mean	HK Control ΔCт SE	ΔΔCт	Automatic Ct Threshold	Ct Threshold	Automatic Baseline	Baseline Start	Baseline End	Efficiency	Comments	HIGHSD
A1	M1-36h-45-1	NR5A1	UNKNOWN	FAM	NFQ-MGB				34.5847	34.4151	0.239747							TRUE	0.250472	TRUE	3	30	1		N
A2	M1-36h-45-1	NR5A1	UNKNOWN	FAM	NFQ-MGB				34.2456	34.4151	0.239747							TRUE	0.250472	TRUE	3	29	1		N
A3	M1-36h-45-2	NR5A1	UNKNOWN	FAM	NFQ-MGB				34.4851	34.4107	0.105331							TRUE	0.250472	TRUE	3	29	1		N
A4	M1-36h-45-2	NR5A1	UNKNOWN	FAM	NFQ-MGB				34.3362	34.4107	0.105331							TRUE	0.250472	TRUE	3	29	1		N
A5	M1-36h-45-3	NR5A1	UNKNOWN	FAM	NFQ-MGB				34.342	34.6958	0.500413							TRUE	0.250472	TRUE	3	29	1		Y
A6	M1-36h-45-3	NR5A1	UNKNOWN	FAM	NFQ-MGB				35.0497	34.6958	0.500413							TRUE	0.250472	TRUE	3	30	1		Y
A7	M1-36h-82-1	NR5A1	UNKNOWN	FAM	NFQ-MGB				35.787	35.8179	0.043625							TRUE	0.250472	TRUE	3	30	1		N
A8	M1-36h-82-1	NR5A1	UNKNOWN	FAM	NFQ-MGB				35.8487	35.8179	0.043625							TRUE	0.250472	TRUE	3	30	1		N
A9	M1-36h-82-2	NR5A1	UNKNOWN	FAM	NFQ-MGB				34.6807	34.6982	0.024754							TRUE	0.250472	TRUE	3	29	1		N
A10	M1-36h-82-2	NR5A1	UNKNOWN	FAM	NFQ-MGB				34.7157	34.6982	0.024754							TRUE	0.250472	TRUE	3	29	1		N
A11	M1-36h-82-3	NR5A1	UNKNOWN	FAM	NFQ-MGB				35.154	35.2768	0.17371							TRUE	0.250472	TRUE	3	30	1		N
A12	M1-36h-82-3	NR5A1	UNKNOWN	FAM	NFQ-MGB				35.3996	35.2768	0.17371							TRUE	0.250472	TRUE	3	30	1		N
B1	M1-36h-45-4	NR5A1	UNKNOWN	FAM	NFQ-MGB				35.3918	34.9832	0.57788							TRUE	0.250472	TRUE	3	30	1		Y
B2	M1-36h-45-4	NR5A1	UNKNOWN	FAM	NFQ-MGB				34.5745	34.9832	0.57788							TRUE	0.250472	TRUE	3	29	1		Y
B3	M1-36h-45-5	NR5A1	UNKNOWN	FAM	NFQ-MGB				34.703	34.0634	0.904529							TRUE	0.250472	TRUE	3	30	1		Y
B4	M1-36h-45-5	NR5A1	UNKNOWN	FAM	NFQ-MGB				33.4238	34.0634	0.904529							TRUE	0.250472	TRUE	3	28	1		Y
B5	M1-36h-45-6	NR5A1	UNKNOWN	FAM	NFQ-MGB				34.0812	34.6943	0.867044							TRUE	0.250472	TRUE	3	28	1		Y
B6	M1-36h-45-6	NR5A1	UNKNOWN	FAM	NFQ-MGB				35.3074	34.6943	0.867044							TRUE	0.250472	TRUE	3	30	1		Y
B7	M1-36h-82-4	NR5A1	UNKNOWN	FAM	NFQ-MGB				35.3982	35.1142	0.401688							TRUE	0.250472	TRUE	3	30	1		N
B8	M1-36h-82-4	NR5A1	UNKNOWN	FAM	NFQ-MGB				34.8301	35.1142	0.401688							TRUE	0.250472	TRUE	3	29	1		N
B9	M1-36h-82-5	NR5A1	UNKNOWN	FAM	NFQ-MGB				35.1787	35.1814	0.00383031							TRUE	0.250472	TRUE	3	30	1		N
B10	M1-36h-82-5	NR5A1	UNKNOWN	FAM	NFQ-MGB				35.1841	35.1814	0.00383031							TRUE	0.250472	TRUE	3	30	1		N
B11	M1-36h-82-6	NR5A1	UNKNOWN	FAM	NFQ-MGB				34.7998	34.7797	0.0284576							TRUE	0.250472	TRUE	3	29	1		N
B12	M1-36h-82-6	NR5A1	UNKNOWN	FAM	NFQ-MGB				34.7596	34.7797	0.0284576							TRUE	0.250472	TRUE	3	29	1		N
C1	M2-6h-45-1	NR5A1	UNKNOWN	FAM	NFQ-MGB				33.3264	33.2863	0.0566966							TRUE	0.250472	TRUE	3	28	1		N
C2	M2-6h-45-1	NR5A1	UNKNOWN	FAM	NFQ-MGB				33.2462	33.2863	0.0566966							TRUE	0.250472	TRUE	3	27	1		N
C3	M2-6h-45-2	NR5A1	UNKNOWN	FAM	NFQ-MGB				33.4107	33.4009	0.0137864							TRUE	0.250472	TRUE	3	27	1		N
C4	M2-6h-45-2	NR5A1	UNKNOWN	FAM	NFQ-MGB				33.3912	33.4009	0.0137864							TRUE	0.250472	TRUE	3	28	1		N
C5	M2-6h-45-3	NR5A1	UNKNOWN	FAM	NFQ-MGB				33.0977	33.1404	0.0604244							TRUE	0.250472	TRUE	3	28	1		N
C6	M2-6h-45-3	NR5A1	UNKNOWN	FAM	NFQ-MGB				33.1831	33.1404	0.0604244							TRUE	0.250472	TRUE	3	28	1		N
C7	M2-6h-82-1	NR5A1	UNKNOWN	FAM	NFQ-MGB				34.1107	34.2358	0.177001							TRUE	0.250472	TRUE	3	28	1		N
C8	M2-6h-82-1	NR5A1	UNKNOWN	FAM	NFQ-MGB				34.361	34.2358	0.177001							TRUE	0.250472	TRUE	3	29	1		N
C9	M2-6h-82-2	NR5A1	UNKNOWN	FAM	NFQ-MGB				34.7782	34.3923	0.545757							TRUE	0.250472	TRUE	3	29	1		Y
C10	M2-6h-82-2	NR5A1	UNKNOWN	FAM	NFQ-MGB				34.0064	34.3923	0.545757							TRUE	0.250472	TRUE	3	29	1		Y
C11	M2-6h-82-3	NR5A1	UNKNOWN	FAM	NFQ-MGB				33.6008	34.3233	1.0219							TRUE	0.250472	TRUE	3	28	1		Y
C12	M2-6h-82-3	NR5A1	UNKNOWN	FAM	NFQ-MGB				35.0459	34.3233	1.0219							TRUE	0.250472	TRUE	3	30	1		Y
D1	M2-12h-45-1	NR5A1	UNKNOWN	FAM	NFQ-MGB				33.7801	33.8378	0.0816179							TRUE	0.250472	TRUE	3	29	1		N
D2	M2-12h-45-1	NR5A1	UNKNOWN	FAM	NFQ-MGB				33.8955	33.8378	0.0816179							TRUE	0.250472	TRUE	3	29	1		N
D3	M2-12h-45-2	NR5A1	UNKNOWN	FAM	NFQ-MGB				33.4524	33.4007	0.0731184							TRUE	0.250472	TRUE	3	28	1		N
D4	M2-12h-45-2	NR5A1	UNKNOWN	FAM	NFQ-MGB				33.349	33.4007	0.0731184							TRUE	0.250472	TRUE	3	28	1		N
D5	M2-12h-45-3	NR5A1	UNKNOWN	FAM	NFQ-MGB				33.7316	33.9463	0.303668							TRUE	0.250472	TRUE	3	28	1		N
D6	M2-12h-45-3	NR5A1	UNKNOWN	FAM	NFQ-MGB				34.1611	33.9463	0.303668							TRUE	0.250472	TRUE	3	29	1		N
D7	M2-12h-82-1	NR5A1	UNKNOWN	FAM	NFQ-MGB				34.3755	34.5063	0.184988							TRUE	0.250472	TRUE	3	28	1		N
D8	M2-12h-82-1	NR5A1	UNKNOWN	FAM	NFQ-MGB				34.6371	34.5063	0.184988							TRUE	0.250472	TRUE	3	29	1		N
D9	M2-12h-82-2	NR5A1	UNKNOWN	FAM	NFQ-MGB				34.9694	34.9122	0.0808626							TRUE	0.250472	TRUE	3	30	1		N
D10	M2-12h-82-2	NR5A1	UNKNOWN	FAM	NFQ-MGB				34.855	34.9122	0.0808626							TRUE	0.250472	TRUE	3	28	1		N
D11	M2-12h-82-3	NR5A1	UNKNOWN	FAM	NFQ-MGB				34.4368	34.4238	0.018318							TRUE	0.250472	TRUE	3	29	1		N
D12	M2-12h-82-3	NR5A1	UNKNOWN	FAM	NFQ-MGB				34.4109	34.4238	0.018318							TRUE	0.250472	TRUE	3	29	1		N
E1	M2-36h-45-1	NR5A1	UNKNOWN	FAM	NFQ-MGB				34.8805	35.0059	0.177292							TRUE	0.250472	TRUE	3	29	1		N
E2	M2-36h-45-1	NR5A1	UNKNOWN	FAM	NFQ-MGB				35.1313	35.0059	0.177292							TRUE	0.250472	TRUE	3	30	1		N
E3	M2-36h-45-2	NR5A1	UNKNOWN	FAM	NFQ-MGB				34.6999	34.6478	0.073585							TRUE	0.250472	TRUE	3	29	1		N
E4	M2-36h-45-2	NR5A1	UNKNOWN	FAM	NFQ-MGB				34.5958	34.6478	0.073585							TRUE	0.250472	TRUE	3	29	1		N
E5	M2-36h-45-3	NR5A1	UNKNOWN	FAM	NFQ-MGB				34.807	34.8142	0.0101368							TRUE	0.250472	TRUE	3	30	1		N
E6	M2-36h-45-3	NR5A1	UNKNOWN	FAM	NFQ-MGB				34.8214	34.8142	0.0101368							TRUE	0.250472	TRUE	3	29	1		N
E7	M2-36h-82-1	NR5A1	UNKNOWN	FAM	NFQ-MGB				35.6874	35.6199	0.0954852							TRUE	0.250472	TRUE	3	30	1		N
E8	M2-36h-82-1	NR5A1	UNKNOWN	FAM	NFQ-MGB				35.5523	35.6199	0.0954852							TRUE	0.250472	TRUE	3	30	1		N
E9	M2-36h-82-2	NR5A1	UNKNOWN	FAM	NFQ-MGB				35.8005	35.5465	0.359137							TRUE	0.250472	TRUE	3	31	1		N
E10	M2-36h-82-2	NR5A1	UNKNOWN	FAM	NFQ-MGB				35.2926	35.5465	0.359137							TRUE	0.250472	TRUE	3	30	1		N
E11	M2-36h-82-3	NR5A1	UNKNOWN	FAM	NFQ-MGB				35.0461	35.4605	0.585983							TRUE	0.250472	TRUE	3	30	1		Y
E12	M2-36h-82-3	NR5A1	UNKNOWN	FAM	NFQ-MGB				35.8748	35.4605	0.585983							TRUE	0.250472	TRUE	3	30	1		Y
F1	M2-48h-45-1	NR5A1	UNKNOWN	FAM	NFQ-MGB				35.7801	35.5584	0.313613							TRUE	0.250472	TRUE	3	30	1		N
F2	M2-48h-45-1	NR5A1	UNKNOWN	FAM	NFQ-MGB				35.3366	35.5584	0.313613							TRUE	0.250472	TRUE	3	30	1		N
F3	M2-48h-45-2	NR5A1	UNKNOWN	FAM	NFQ-MGB				36.3496	35.8355	0.727073							TRUE	0.250472	TRUE	3	30	1		Y
F4	M2-48h-45-2	NR5A1	UNKNOWN	FAM	NFQ-MGB				35.3214	35.8355	0.727073							TRUE	0.250472	TRUE	3	30	1		Y
F5	M2-48h-45-3	NR5A1	UNKNOWN	FAM	NFQ-MGB				35.9357	35.7259	0.296668							TRUE	0.250472	TRUE	3	30	1		N
F6	M2-48h-45-3	NR5A1	UNKNOWN	FAM	NFQ-MGB				35.5161	35.7259	0.296668							TRUE	0.250472	TRUE	3	30	1		N
F7	M2-48h-82-1	NR5A1	UNKNOWN	FAM	NFQ-MGB				36.1677	36.0699	0.138304							TRUE	0.250472	TRUE	3	31	1		N
F8	M2-48h-82-1	NR5A1	UNKNOWN	FAM	NFQ-MGB				35.9721	36.0699	0.138304							TRUE	0.250472	TRUE	3	31	1		N
F9	M2-48h-82-2	NR5A1	UNKNOWN	FAM	NFQ-MGB				35.5898	35.6809	0.12879							TRUE	0.250472	TRUE	3	30	1		N
F10	M2-48h-82-2	NR5A1	UNKNOWN	FAM	NFQ-MGB				35.772	35.6809	0.12879							TRUE	0.250472	TRUE	3	31	1		N
F11	M2-48h-82-3	NR5A1	UNKNOWN	FAM	NFQ-MGB				36.9802	36.6033	0.533027							TRUE	0.250472	TRUE	3	32	1		Y
F12	M2-48h-82-3	NR5A1	UNKNOWN	FAM	NFQ-MGB				36.2264	36.6033	0.533027							TRUE	0.250472	TRUE	3	31	1		Y
G1	M3-24h-45-1	NR5A1	UNKNOWN	FAM	NFQ-MGB				34.9907	35.1783	0.265437							TRUE	0.250472	TRUE	3	29	1		N
G2	M3-24h-45-1	NR5A1	UNKNOWN	FAM	NFQ-MGB				35.366	35.1783	0.265437							TRUE	0.250472	TRUE	3	30	1		N
G3	M3-24h-45-2	NR5A1	UNKNOWN	FAM	NFQ-MGB				35.4502	35.5988	0.210149							TRUE	0.250472	TRUE	3	30	1		N
G4	M3-24h-45-2	NR5A1	UNKNOWN	FAM	NFQ-MGB				35.7474	35.5988	0.210149							TRUE	0.250472	TRUE	3	30	1		N
G5	M3-24h-45-3	NR5A1	UNKNOWN	FAM	NFQ-MGB				35.0983	35.2566	0.223908							TRUE	0.250472	TRUE	3	29	1		N
G6	M3-24h-45-3	NR5A1	UNKNOWN	FAM	NFQ-MGB				35.4149	35.2566	0.223908							TRUE	0.250472	TRUE	3	29	1		N
G7	M3-24h-82-1	NR5A1	UNKNOWN	FAM	NFQ-MGB				35.7193	35.7009	0.0260623							TRUE	0.250472	TRUE	3	30	1		N
G8	M3-24h-82-1	NR5A1	UNKNOWN	FAM	NFQ-MGB				35.6824	35.7009	0.0260623							TRUE	0.250472	TRUE	3	30	1		N
G9	M3-24h-82-2	NR5A1	UNKNOWN	FAM	NFQ-MGB				35.4643	35.6496	0.262025							TRUE	0.250472	TRUE	3	30	1		N
G10	M3-24h-82-2	NR5A1	UNKNOWN	FAM	NFQ-MGB				35.8349	35.6496	0.262025							TRUE	0.250472	TRUE	3	31	1		N
G11	M3-24h-82-3	NR5A1	UNKNOWN	FAM	NFQ-MGB				35.7034	35.7986	0.134544							TRUE	0.250472	TRUE	3	30	1		N
G12	M3-24h-82-3	NR5A1	UNKNOWN	FAM	NFQ-MGB				35.8937	35.7986	0.134544							TRUE	0.250472	TRUE	3	31	1		N
H1	M3-48h-45-1	NR5A1	UNKNOWN	FAM	NFQ-MGB				34.7844	34.7469	0.0529634							TRUE	0.250472	TRUE	3	29	1		N
H2	M3-48h-45-1	NR5A1	UNKNOWN	FAM	NFQ-MGB				34.7095	34.7469	0.0529634							TRUE	0.250472	TRUE	3	29	1		N
H3	M3-48h-45-2	NR5A1	UNKNOWN	FAM	NFQ-MGB				35.082	35.1573	0.106482							TRUE	0.250472	TRUE	3	29	1		N
H4	M3-48h-45-2	NR5A1	UNKNOWN	FAM	NFQ-MGB				35.2326	35.1573	0.106482							TRUE	0.250472	TRUE	3	30	1		N
H5	M3-48h-45-3	NR5A1	UNKNOWN	FAM	NFQ-MGB				35.7536	35.6215	0.186851							TRUE	0.250472	TRUE	3	30	1		N
H6	M3-48h-45-3	NR5A1	UNKNOWN	FAM	NFQ-MGB				35.4894	35.6215	0.186851							TRUE	0.250472	TRUE	3	30	1		N
H7	M3-48h-82-1	NR5A1	UNKNOWN	FAM	NFQ-MGB				34.9084	34.7865	0.172393							TRUE	0.250472	TRUE	3	29	1		N
H8	M3-48h-82-1	NR5A1	UNKNOWN	FAM	NFQ-MGB				34.6646	34.7865	0.172393							TRUE	0.250472	TRUE	3	29	1		N
H9	M3-48h-82-2	NR5A1	UNKNOWN	FAM	NFQ-MGB				35.592	35.7628	0.241563							TRUE	0.250472	TRUE	3	30	1		N
H10	M3-48h-82-2	NR5A1	UNKNOWN	FAM	NFQ-MGB				35.9337	35.7628	0.241563							TRUE	0.250472	TRUE	3	31	1		N
H11	M3-48h-82-3	NR5A1	UNKNOWN	FAM	NFQ-MGB				35.3394	35.2802	0.0837488							TRUE	0.250472	TRUE	3	30	1		N
H12	M3-48h-82-3	NR5A1	UNKNOWN	FAM	NFQ-MGB				35.221	35.2802	0.0837488							TRUE	0.250472	TRUE	3	30	1		N
Analysis Type	Singleplex
Endogenous Control	NR5A1
RQ Min/Max Confidence Level	95.0
Reference Sample	M1-36h-45-1
