# Supplementary material for: A conserved NR5A1-responsive enhancer regulates SRY in testis-determination
Source: Nat Commun. 2024 Mar 30;15:2796. doi: 10.1038/s41467-024-47162-2 (PMC10981742; doi:10.1038/s41467-024-47162-2)
Supplement: Supplementary file 53 — Source Data [file 41467_2024_47162_MOESM53_ESM.zip › Source_Data_90.xls]

## Sheet: Results
Block Type	96well
Chemistry	TAQMAN
Experiment File Name	D:\Users\Administrator\Desktop\qPCR_data\Somboon\Denis\Diff26\20231205_qPCR Denis diff26 liquidN Marker_RPL19_RT dilue au 1-4.eds
Experiment Run End Time	2023-12-05 13:20:52 PM UTC
Instrument Type	steponeplus
Passive Reference	ROX
Well	Sample Name	Target Name	Task	Reporter	Quencher	RQ	RQ Min	RQ Max	Cт	Cт Mean	Cт SD	ΔCт	ΔCт Mean	ΔCт SE	HK Control ΔCт Mean	HK Control ΔCт SE	ΔΔCт	Automatic Ct Threshold	Ct Threshold	Automatic Baseline	Baseline Start	Baseline End	Efficiency	Comments	HIGHSD	NOISE
A1	M1-36h-45-1	RPL19	UNKNOWN	FAM	NFQ-MGB				17.9989	17.8867	0.15871							TRUE	0.471118	TRUE	3	11	1		N	N
A2	M1-36h-45-1	RPL19	UNKNOWN	FAM	NFQ-MGB				17.7745	17.8867	0.15871							TRUE	0.471118	TRUE	3	10	1		N	N
A3	M1-36h-45-2	RPL19	UNKNOWN	FAM	NFQ-MGB				18.021	18.015	0.00840374							TRUE	0.471118	TRUE	3	12	1		N	N
A4	M1-36h-45-2	RPL19	UNKNOWN	FAM	NFQ-MGB				18.0091	18.015	0.00840374							TRUE	0.471118	TRUE	3	10	1		N	N
A5	M1-36h-45-3	RPL19	UNKNOWN	FAM	NFQ-MGB				17.4222	17.4763	0.0764969							TRUE	0.471118	TRUE	3	10	1		N	N
A6	M1-36h-45-3	RPL19	UNKNOWN	FAM	NFQ-MGB				17.5304	17.4763	0.0764969							TRUE	0.471118	TRUE	3	10	1		N	N
A7	M1-36h-82-1	RPL19	UNKNOWN	FAM	NFQ-MGB				17.6807	17.6934	0.0179161							TRUE	0.471118	TRUE	3	11	1		N	N
A8	M1-36h-82-1	RPL19	UNKNOWN	FAM	NFQ-MGB				17.7061	17.6934	0.0179161							TRUE	0.471118	TRUE	3	10	1		N	N
A9	M1-36h-82-2	RPL19	UNKNOWN	FAM	NFQ-MGB				17.4646	17.6088	0.203938							TRUE	0.471118	TRUE	3	11	1		N	N
A10	M1-36h-82-2	RPL19	UNKNOWN	FAM	NFQ-MGB				17.753	17.6088	0.203938							TRUE	0.471118	TRUE	3	10	1		N	N
A11	M1-36h-82-3	RPL19	UNKNOWN	FAM	NFQ-MGB				17.8324	18.0032	0.241536							TRUE	0.471118	TRUE	3	10	1		N	N
A12	M1-36h-82-3	RPL19	UNKNOWN	FAM	NFQ-MGB				18.174	18.0032	0.241536							TRUE	0.471118	TRUE	3	10	1		N	N
B1	M1-36h-45-4	RPL19	UNKNOWN	FAM	NFQ-MGB				18.1511	17.9628	0.266201							TRUE	0.471118	TRUE	3	10	1		N	N
B2	M1-36h-45-4	RPL19	UNKNOWN	FAM	NFQ-MGB				17.7746	17.9628	0.266201							TRUE	0.471118	TRUE	3	11	1		N	N
B3	M1-36h-45-5	RPL19	UNKNOWN	FAM	NFQ-MGB				18.1178	17.8724	0.347028							TRUE	0.471118	TRUE	3	11	1		N	N
B4	M1-36h-45-5	RPL19	UNKNOWN	FAM	NFQ-MGB				17.627	17.8724	0.347028							TRUE	0.471118	TRUE	3	10	1		N	Y
B5	M1-36h-45-6	RPL19	UNKNOWN	FAM	NFQ-MGB				17.4552	17.492	0.0521326							TRUE	0.471118	TRUE	3	9	1		N	N
B6	M1-36h-45-6	RPL19	UNKNOWN	FAM	NFQ-MGB				17.5289	17.492	0.0521326							TRUE	0.471118	TRUE	3	10	1		N	N
B7	M1-36h-82-4	RPL19	UNKNOWN	FAM	NFQ-MGB				17.7004	17.7273	0.0381048							TRUE	0.471118	TRUE	3	10	1		N	N
B8	M1-36h-82-4	RPL19	UNKNOWN	FAM	NFQ-MGB				17.7543	17.7273	0.0381048							TRUE	0.471118	TRUE	3	10	1		N	N
B9	M1-36h-82-5	RPL19	UNKNOWN	FAM	NFQ-MGB				17.8005	17.8048	0.00614872							TRUE	0.471118	TRUE	3	11	1		N	N
B10	M1-36h-82-5	RPL19	UNKNOWN	FAM	NFQ-MGB				17.8092	17.8048	0.00614872							TRUE	0.471118	TRUE	3	10	1		N	N
B11	M1-36h-82-6	RPL19	UNKNOWN	FAM	NFQ-MGB				17.8991	17.9868	0.124155							TRUE	0.471118	TRUE	3	11	1		N	N
B12	M1-36h-82-6	RPL19	UNKNOWN	FAM	NFQ-MGB				18.0746	17.9868	0.124155							TRUE	0.471118	TRUE	3	10	1		N	N
C1	M2-6h-45-1	RPL19	UNKNOWN	FAM	NFQ-MGB				18.0951	18.0159	0.111972							TRUE	0.471118	TRUE	3	11	1		N	N
C2	M2-6h-45-1	RPL19	UNKNOWN	FAM	NFQ-MGB				17.9367	18.0159	0.111972							TRUE	0.471118	TRUE	3	11	1		N	N
C3	M2-6h-45-2	RPL19	UNKNOWN	FAM	NFQ-MGB				17.6592	17.8175	0.223947							TRUE	0.471118	TRUE	3	10	1		N	N
C4	M2-6h-45-2	RPL19	UNKNOWN	FAM	NFQ-MGB				17.9759	17.8175	0.223947							TRUE	0.471118	TRUE	3	10	1		N	N
C5	M2-6h-45-3	RPL19	UNKNOWN	FAM	NFQ-MGB				17.4439	17.4756	0.0448726							TRUE	0.471118	TRUE	3	10	1		N	N
C6	M2-6h-45-3	RPL19	UNKNOWN	FAM	NFQ-MGB				17.5073	17.4756	0.0448726							TRUE	0.471118	TRUE	3	10	1		N	N
C7	M2-6h-82-1	RPL19	UNKNOWN	FAM	NFQ-MGB				17.6313	17.7572	0.178063							TRUE	0.471118	TRUE	3	11	1		N	N
C8	M2-6h-82-1	RPL19	UNKNOWN	FAM	NFQ-MGB				17.8831	17.7572	0.178063							TRUE	0.471118	TRUE	3	10	1		N	N
C9	M2-6h-82-2	RPL19	UNKNOWN	FAM	NFQ-MGB				17.5425	17.548	0.00784403							TRUE	0.471118	TRUE	3	10	1		N	N
C10	M2-6h-82-2	RPL19	UNKNOWN	FAM	NFQ-MGB				17.5536	17.548	0.00784403							TRUE	0.471118	TRUE	3	10	1		N	N
C11	M2-6h-82-3	RPL19	UNKNOWN	FAM	NFQ-MGB				17.8572	18.0035	0.206888							TRUE	0.471118	TRUE	3	10	1		N	N
C12	M2-6h-82-3	RPL19	UNKNOWN	FAM	NFQ-MGB				18.1498	18.0035	0.206888							TRUE	0.471118	TRUE	3	11	1		N	N
D1	M2-12h-45-1	RPL19	UNKNOWN	FAM	NFQ-MGB				17.5869	17.5923	0.00754867							TRUE	0.471118	TRUE	3	11	1		N	N
D2	M2-12h-45-1	RPL19	UNKNOWN	FAM	NFQ-MGB				17.5976	17.5923	0.00754867							TRUE	0.471118	TRUE	3	10	1		N	N
D3	M2-12h-45-2	RPL19	UNKNOWN	FAM	NFQ-MGB				17.8042	17.7762	0.0396814							TRUE	0.471118	TRUE	3	10	1		N	N
D4	M2-12h-45-2	RPL19	UNKNOWN	FAM	NFQ-MGB				17.7481	17.7762	0.0396814							TRUE	0.471118	TRUE	3	10	1		N	N
D5	M2-12h-45-3	RPL19	UNKNOWN	FAM	NFQ-MGB				17.499	17.5999	0.14274							TRUE	0.471118	TRUE	3	10	1		N	N
D6	M2-12h-45-3	RPL19	UNKNOWN	FAM	NFQ-MGB				17.7008	17.5999	0.14274							TRUE	0.471118	TRUE	3	10	1		N	N
D7	M2-12h-82-1	RPL19	UNKNOWN	FAM	NFQ-MGB				17.47	17.4922	0.0313977							TRUE	0.471118	TRUE	3	10	1		N	N
D8	M2-12h-82-1	RPL19	UNKNOWN	FAM	NFQ-MGB				17.5144	17.4922	0.0313977							TRUE	0.471118	TRUE	3	9	1		N	N
D9	M2-12h-82-2	RPL19	UNKNOWN	FAM	NFQ-MGB				17.728	17.4024	0.460463							TRUE	0.471118	TRUE	3	10	1		N	N
D10	M2-12h-82-2	RPL19	UNKNOWN	FAM	NFQ-MGB				17.0768	17.4024	0.460463							TRUE	0.471118	TRUE	3	9	1		N	N
D11	M2-12h-82-3	RPL19	UNKNOWN	FAM	NFQ-MGB				18.1401	18.1795	0.0556905							TRUE	0.471118	TRUE	3	11	1		N	N
D12	M2-12h-82-3	RPL19	UNKNOWN	FAM	NFQ-MGB				18.2189	18.1795	0.0556905							TRUE	0.471118	TRUE	3	11	1		N	N
E1	M2-36h-45-1	RPL19	UNKNOWN	FAM	NFQ-MGB				17.9716	17.809	0.229983							TRUE	0.471118	TRUE	3	10	1		N	N
E2	M2-36h-45-1	RPL19	UNKNOWN	FAM	NFQ-MGB				17.6463	17.809	0.229983							TRUE	0.471118	TRUE	3	11	1		N	N
E3	M2-36h-45-2	RPL19	UNKNOWN	FAM	NFQ-MGB				18.0181	17.9455	0.10262							TRUE	0.471118	TRUE	3	11	1		N	N
E4	M2-36h-45-2	RPL19	UNKNOWN	FAM	NFQ-MGB				17.873	17.9455	0.10262							TRUE	0.471118	TRUE	3	11	1		N	N
E5	M2-36h-45-3	RPL19	UNKNOWN	FAM	NFQ-MGB				17.6404	17.7052	0.0916117							TRUE	0.471118	TRUE	3	10	1		N	N
E6	M2-36h-45-3	RPL19	UNKNOWN	FAM	NFQ-MGB				17.7699	17.7052	0.0916117							TRUE	0.471118	TRUE	3	10	1		N	N
E7	M2-36h-82-1	RPL19	UNKNOWN	FAM	NFQ-MGB				17.8991	17.806	0.131719							TRUE	0.471118	TRUE	3	12	1		N	N
E8	M2-36h-82-1	RPL19	UNKNOWN	FAM	NFQ-MGB				17.7128	17.806	0.131719							TRUE	0.471118	TRUE	3	10	1		N	N
E9	M2-36h-82-2	RPL19	UNKNOWN	FAM	NFQ-MGB				17.8538	17.9133	0.0841238							TRUE	0.471118	TRUE	3	11	1		N	N
E10	M2-36h-82-2	RPL19	UNKNOWN	FAM	NFQ-MGB				17.9728	17.9133	0.0841238							TRUE	0.471118	TRUE	3	10	1		N	N
E11	M2-36h-82-3	RPL19	UNKNOWN	FAM	NFQ-MGB				18.0367	18.1003	0.0899812							TRUE	0.471118	TRUE	3	11	1		N	N
E12	M2-36h-82-3	RPL19	UNKNOWN	FAM	NFQ-MGB				18.1639	18.1003	0.0899812							TRUE	0.471118	TRUE	3	11	1		N	N
F1	M2-48h-45-1	RPL19	UNKNOWN	FAM	NFQ-MGB				17.9778	17.9099	0.0959586							TRUE	0.471118	TRUE	3	10	1		N	N
F2	M2-48h-45-1	RPL19	UNKNOWN	FAM	NFQ-MGB				17.8421	17.9099	0.0959586							TRUE	0.471118	TRUE	3	10	1		N	N
F3	M2-48h-45-2	RPL19	UNKNOWN	FAM	NFQ-MGB				18.1305	18.0788	0.073113							TRUE	0.471118	TRUE	3	11	1		N	N
F4	M2-48h-45-2	RPL19	UNKNOWN	FAM	NFQ-MGB				18.0271	18.0788	0.073113							TRUE	0.471118	TRUE	3	11	1		N	N
F5	M2-48h-45-3	RPL19	UNKNOWN	FAM	NFQ-MGB				17.8593	17.8927	0.0471964							TRUE	0.471118	TRUE	3	11	1		N	N
F6	M2-48h-45-3	RPL19	UNKNOWN	FAM	NFQ-MGB				17.9261	17.8927	0.0471964							TRUE	0.471118	TRUE	3	11	1		N	N
F7	M2-48h-82-1	RPL19	UNKNOWN	FAM	NFQ-MGB				17.6785	17.7705	0.130083							TRUE	0.471118	TRUE	3	10	1		N	N
F8	M2-48h-82-1	RPL19	UNKNOWN	FAM	NFQ-MGB				17.8625	17.7705	0.130083							TRUE	0.471118	TRUE	3	10	1		N	N
F9	M2-48h-82-2	RPL19	UNKNOWN	FAM	NFQ-MGB				18.0574	18.0522	0.0073086							TRUE	0.471118	TRUE	3	11	1		N	N
F10	M2-48h-82-2	RPL19	UNKNOWN	FAM	NFQ-MGB				18.047	18.0522	0.0073086							TRUE	0.471118	TRUE	3	10	1		N	N
F11	M2-48h-82-3	RPL19	UNKNOWN	FAM	NFQ-MGB				18.2451	18.3068	0.0873026							TRUE	0.471118	TRUE	3	10	1		N	N
F12	M2-48h-82-3	RPL19	UNKNOWN	FAM	NFQ-MGB				18.3686	18.3068	0.0873026							TRUE	0.471118	TRUE	3	11	1		N	N
G1	M3-24h-45-1	RPL19	UNKNOWN	FAM	NFQ-MGB				17.992	17.9298	0.0879217							TRUE	0.471118	TRUE	3	11	1		N	N
G2	M3-24h-45-1	RPL19	UNKNOWN	FAM	NFQ-MGB				17.8676	17.9298	0.0879217							TRUE	0.471118	TRUE	3	11	1		N	N
G3	M3-24h-45-2	RPL19	UNKNOWN	FAM	NFQ-MGB				18.0085	17.9895	0.0269146							TRUE	0.471118	TRUE	3	11	1		N	N
G4	M3-24h-45-2	RPL19	UNKNOWN	FAM	NFQ-MGB				17.9705	17.9895	0.0269146							TRUE	0.471118	TRUE	3	10	1		N	N
G5	M3-24h-45-3	RPL19	UNKNOWN	FAM	NFQ-MGB				17.8517	17.8508	0.00124215							TRUE	0.471118	TRUE	3	11	1		N	N
G6	M3-24h-45-3	RPL19	UNKNOWN	FAM	NFQ-MGB				17.8499	17.8508	0.00124215							TRUE	0.471118	TRUE	3	11	1		N	N
G7	M3-24h-82-1	RPL19	UNKNOWN	FAM	NFQ-MGB				17.9517	17.9563	0.00650208							TRUE	0.471118	TRUE	3	11	1		N	N
G8	M3-24h-82-1	RPL19	UNKNOWN	FAM	NFQ-MGB				17.9609	17.9563	0.00650208							TRUE	0.471118	TRUE	3	11	1		N	N
G9	M3-24h-82-2	RPL19	UNKNOWN	FAM	NFQ-MGB				18.9693	18.5528	0.588974							TRUE	0.471118	TRUE	3	12	1		Y	N
G10	M3-24h-82-2	RPL19	UNKNOWN	FAM	NFQ-MGB				18.1363	18.5528	0.588974							TRUE	0.471118	TRUE	3	11	1		Y	N
G11	M3-24h-82-3	RPL19	UNKNOWN	FAM	NFQ-MGB				18.4092	18.5126	0.146231							TRUE	0.471118	TRUE	3	12	1		N	N
G12	M3-24h-82-3	RPL19	UNKNOWN	FAM	NFQ-MGB				18.616	18.5126	0.146231							TRUE	0.471118	TRUE	3	11	1		N	N
H1	M3-48h-45-1	RPL19	UNKNOWN	FAM	NFQ-MGB				18.5692	18.4698	0.140547							TRUE	0.471118	TRUE	3	11	1		N	N
H2	M3-48h-45-1	RPL19	UNKNOWN	FAM	NFQ-MGB				18.3704	18.4698	0.140547							TRUE	0.471118	TRUE	3	10	1		N	N
H3	M3-48h-45-2	RPL19	UNKNOWN	FAM	NFQ-MGB				18.3908	18.4035	0.0178811							TRUE	0.471118	TRUE	3	11	1		N	N
H4	M3-48h-45-2	RPL19	UNKNOWN	FAM	NFQ-MGB				18.4161	18.4035	0.0178811							TRUE	0.471118	TRUE	3	12	1		N	N
H5	M3-48h-45-3	RPL19	UNKNOWN	FAM	NFQ-MGB				18.2568	18.2476	0.0129543							TRUE	0.471118	TRUE	3	11	1		N	N
H6	M3-48h-45-3	RPL19	UNKNOWN	FAM	NFQ-MGB				18.2384	18.2476	0.0129543							TRUE	0.471118	TRUE	3	11	1		N	N
H7	M3-48h-82-1	RPL19	UNKNOWN	FAM	NFQ-MGB				18.0096	18.0736	0.090549							TRUE	0.471118	TRUE	3	11	1		N	N
H8	M3-48h-82-1	RPL19	UNKNOWN	FAM	NFQ-MGB				18.1376	18.0736	0.090549							TRUE	0.471118	TRUE	3	10	1		N	N
H9	M3-48h-82-2	RPL19	UNKNOWN	FAM	NFQ-MGB				18.3393	18.3414	0.00303862							TRUE	0.471118	TRUE	3	11	1		N	N
H10	M3-48h-82-2	RPL19	UNKNOWN	FAM	NFQ-MGB				18.3436	18.3414	0.00303862							TRUE	0.471118	TRUE	3	10	1		N	N
H11	M3-48h-82-3	RPL19	UNKNOWN	FAM	NFQ-MGB				18.7476	18.8661	0.167554							TRUE	0.471118	TRUE	3	12	1		N	N
H12	M3-48h-82-3	RPL19	UNKNOWN	FAM	NFQ-MGB				18.9846	18.8661	0.167554							TRUE	0.471118	TRUE	3	12	1		N	N
Analysis Type	Singleplex
Endogenous Control	RPL19
RQ Min/Max Confidence Level	95.0
Reference Sample	M1-36h-45-1
