# Supplementary material for: A conserved NR5A1-responsive enhancer regulates SRY in testis-determination
Source: Nat Commun. 2024 Mar 30;15:2796. doi: 10.1038/s41467-024-47162-2 (PMC10981742; doi:10.1038/s41467-024-47162-2)
Supplement: Supplementary file 53 — Source Data [file 41467_2024_47162_MOESM53_ESM.zip › Source_Data_91.xls]

## Sheet: Results
Block Type	96well
Chemistry	TAQMAN
Experiment File Name	D:\Users\Administrator\Desktop\qPCR_data\Somboon\Denis\Diff26\20231205_qPCR Denis diff26 liquidN Marker_NR5A1_RT dilue au 1-4.eds
Experiment Run End Time	2023-12-05 16:30:37 PM UTC
Instrument Type	steponeplus
Passive Reference	ROX
Well	Sample Name	Target Name	Task	Reporter	Quencher	RQ	RQ Min	RQ Max	Cт	Cт Mean	Cт SD	ΔCт	ΔCт Mean	ΔCт SE	HK Control ΔCт Mean	HK Control ΔCт SE	ΔΔCт	Automatic Ct Threshold	Ct Threshold	Automatic Baseline	Baseline Start	Baseline End	Efficiency	Comments	HIGHSD
A1	M1-36h-45-1	NR5A1	UNKNOWN	FAM	NFQ-MGB				34.7385	34.7558	0.0245113							TRUE	0.200656	TRUE	3	29	1		N
A2	M1-36h-45-1	NR5A1	UNKNOWN	FAM	NFQ-MGB				34.7731	34.7558	0.0245113							TRUE	0.200656	TRUE	3	29	1		N
A3	M1-36h-45-2	NR5A1	UNKNOWN	FAM	NFQ-MGB				35.1974	34.7984	0.56432							TRUE	0.200656	TRUE	3	29	1		Y
A4	M1-36h-45-2	NR5A1	UNKNOWN	FAM	NFQ-MGB				34.3993	34.7984	0.56432							TRUE	0.200656	TRUE	3	30	1		Y
A5	M1-36h-45-3	NR5A1	UNKNOWN	FAM	NFQ-MGB				34.8764	35.1712	0.416864							TRUE	0.200656	TRUE	3	29	1		N
A6	M1-36h-45-3	NR5A1	UNKNOWN	FAM	NFQ-MGB				35.4659	35.1712	0.416864							TRUE	0.200656	TRUE	3	30	1		N
A7	M1-36h-82-1	NR5A1	UNKNOWN	FAM	NFQ-MGB				35.1903	34.9723	0.308305							TRUE	0.200656	TRUE	3	30	1		N
A8	M1-36h-82-1	NR5A1	UNKNOWN	FAM	NFQ-MGB				34.7543	34.9723	0.308305							TRUE	0.200656	TRUE	3	30	1		N
A9	M1-36h-82-2	NR5A1	UNKNOWN	FAM	NFQ-MGB				34.4704	34.4185	0.0733935							TRUE	0.200656	TRUE	3	30	1		N
A10	M1-36h-82-2	NR5A1	UNKNOWN	FAM	NFQ-MGB				34.3666	34.4185	0.0733935							TRUE	0.200656	TRUE	3	29	1		N
A11	M1-36h-82-3	NR5A1	UNKNOWN	FAM	NFQ-MGB				35.7963	35.0963	0.989883							TRUE	0.200656	TRUE	3	31	1		Y
A12	M1-36h-82-3	NR5A1	UNKNOWN	FAM	NFQ-MGB				34.3964	35.0963	0.989883							TRUE	0.200656	TRUE	3	29	1		Y
B1	M1-36h-45-4	NR5A1	UNKNOWN	FAM	NFQ-MGB				34.8123	34.8831	0.100141							TRUE	0.200656	TRUE	3	30	1		N
B2	M1-36h-45-4	NR5A1	UNKNOWN	FAM	NFQ-MGB				34.954	34.8831	0.100141							TRUE	0.200656	TRUE	3	29	1		N
B3	M1-36h-45-5	NR5A1	UNKNOWN	FAM	NFQ-MGB				34.5819	34.4857	0.13603							TRUE	0.200656	TRUE	3	30	1		N
B4	M1-36h-45-5	NR5A1	UNKNOWN	FAM	NFQ-MGB				34.3895	34.4857	0.13603							TRUE	0.200656	TRUE	3	30	1		N
B5	M1-36h-45-6	NR5A1	UNKNOWN	FAM	NFQ-MGB				34.1159	34.0804	0.0501797							TRUE	0.200656	TRUE	3	29	1		N
B6	M1-36h-45-6	NR5A1	UNKNOWN	FAM	NFQ-MGB				34.0449	34.0804	0.0501797							TRUE	0.200656	TRUE	3	29	1		N
B7	M1-36h-82-4	NR5A1	UNKNOWN	FAM	NFQ-MGB				35.2763	35.534	0.364405							TRUE	0.200656	TRUE	3	30	1		N
B8	M1-36h-82-4	NR5A1	UNKNOWN	FAM	NFQ-MGB				35.7916	35.534	0.364405							TRUE	0.200656	TRUE	3	31	1		N
B9	M1-36h-82-5	NR5A1	UNKNOWN	FAM	NFQ-MGB				34.9817	34.8732	0.153366							TRUE	0.200656	TRUE	3	30	1		N
B10	M1-36h-82-5	NR5A1	UNKNOWN	FAM	NFQ-MGB				34.7648	34.8732	0.153366							TRUE	0.200656	TRUE	3	29	1		N
B11	M1-36h-82-6	NR5A1	UNKNOWN	FAM	NFQ-MGB				34.6853	35.0411	0.503256							TRUE	0.200656	TRUE	3	30	1		Y
B12	M1-36h-82-6	NR5A1	UNKNOWN	FAM	NFQ-MGB				35.397	35.0411	0.503256							TRUE	0.200656	TRUE	3	30	1		Y
C1	M2-6h-45-1	NR5A1	UNKNOWN	FAM	NFQ-MGB				33.4486	33.6007	0.215131							TRUE	0.200656	TRUE	3	28	1		N
C2	M2-6h-45-1	NR5A1	UNKNOWN	FAM	NFQ-MGB				33.7528	33.6007	0.215131							TRUE	0.200656	TRUE	3	29	1		N
C3	M2-6h-45-2	NR5A1	UNKNOWN	FAM	NFQ-MGB				33.4221	33.3723	0.0704668							TRUE	0.200656	TRUE	3	28	1		N
C4	M2-6h-45-2	NR5A1	UNKNOWN	FAM	NFQ-MGB				33.3225	33.3723	0.0704668							TRUE	0.200656	TRUE	3	28	1		N
C5	M2-6h-45-3	NR5A1	UNKNOWN	FAM	NFQ-MGB				33.5449	33.4643	0.113949							TRUE	0.200656	TRUE	3	28	1		N
C6	M2-6h-45-3	NR5A1	UNKNOWN	FAM	NFQ-MGB				33.3838	33.4643	0.113949							TRUE	0.200656	TRUE	3	28	1		N
C7	M2-6h-82-1	NR5A1	UNKNOWN	FAM	NFQ-MGB				34.0021	34.0829	0.114359							TRUE	0.200656	TRUE	3	29	1		N
C8	M2-6h-82-1	NR5A1	UNKNOWN	FAM	NFQ-MGB				34.1638	34.0829	0.114359							TRUE	0.200656	TRUE	3	29	1		N
C9	M2-6h-82-2	NR5A1	UNKNOWN	FAM	NFQ-MGB				33.7808	33.6794	0.143477							TRUE	0.200656	TRUE	3	28	1		N
C10	M2-6h-82-2	NR5A1	UNKNOWN	FAM	NFQ-MGB				33.5779	33.6794	0.143477							TRUE	0.200656	TRUE	3	28	1		N
C11	M2-6h-82-3	NR5A1	UNKNOWN	FAM	NFQ-MGB				33.8055	33.9106	0.148748							TRUE	0.200656	TRUE	3	29	1		N
C12	M2-6h-82-3	NR5A1	UNKNOWN	FAM	NFQ-MGB				34.0158	33.9106	0.148748							TRUE	0.200656	TRUE	3	29	1		N
D1	M2-12h-45-1	NR5A1	UNKNOWN	FAM	NFQ-MGB				33.5537	33.6024	0.0689077							TRUE	0.200656	TRUE	3	28	1		N
D2	M2-12h-45-1	NR5A1	UNKNOWN	FAM	NFQ-MGB				33.6511	33.6024	0.0689077							TRUE	0.200656	TRUE	3	28	1		N
D3	M2-12h-45-2	NR5A1	UNKNOWN	FAM	NFQ-MGB				34.3463	34.0304	0.446735							TRUE	0.200656	TRUE	3	29	1		N
D4	M2-12h-45-2	NR5A1	UNKNOWN	FAM	NFQ-MGB				33.7145	34.0304	0.446735							TRUE	0.200656	TRUE	3	29	1		N
D5	M2-12h-45-3	NR5A1	UNKNOWN	FAM	NFQ-MGB				34.5272	34.7257	0.280621							TRUE	0.200656	TRUE	3	29	1		N
D6	M2-12h-45-3	NR5A1	UNKNOWN	FAM	NFQ-MGB				34.9241	34.7257	0.280621							TRUE	0.200656	TRUE	3	30	1		N
D7	M2-12h-82-1	NR5A1	UNKNOWN	FAM	NFQ-MGB				33.1637	33.6212	0.647033							TRUE	0.200656	TRUE	3	29	1		Y
D8	M2-12h-82-1	NR5A1	UNKNOWN	FAM	NFQ-MGB				34.0787	33.6212	0.647033							TRUE	0.200656	TRUE	3	29	1		Y
D9	M2-12h-82-2	NR5A1	UNKNOWN	FAM	NFQ-MGB				33.8534	33.7721	0.115074							TRUE	0.200656	TRUE	3	29	1		N
D10	M2-12h-82-2	NR5A1	UNKNOWN	FAM	NFQ-MGB				33.6907	33.7721	0.115074							TRUE	0.200656	TRUE	3	26	1		N
D11	M2-12h-82-3	NR5A1	UNKNOWN	FAM	NFQ-MGB				34.2706	34.2274	0.0610664							TRUE	0.200656	TRUE	3	29	1		N
D12	M2-12h-82-3	NR5A1	UNKNOWN	FAM	NFQ-MGB				34.1842	34.2274	0.0610664							TRUE	0.200656	TRUE	3	29	1		N
E1	M2-36h-45-1	NR5A1	UNKNOWN	FAM	NFQ-MGB				34.662	34.7611	0.140222							TRUE	0.200656	TRUE	3	29	1		N
E2	M2-36h-45-1	NR5A1	UNKNOWN	FAM	NFQ-MGB				34.8603	34.7611	0.140222							TRUE	0.200656	TRUE	3	30	1		N
E3	M2-36h-45-2	NR5A1	UNKNOWN	FAM	NFQ-MGB				34.5694	34.6339	0.0912449							TRUE	0.200656	TRUE	3	29	1		N
E4	M2-36h-45-2	NR5A1	UNKNOWN	FAM	NFQ-MGB				34.6984	34.6339	0.0912449							TRUE	0.200656	TRUE	3	30	1		N
E5	M2-36h-45-3	NR5A1	UNKNOWN	FAM	NFQ-MGB				34.8097	35.1311	0.454468							TRUE	0.200656	TRUE	3	29	1		N
E6	M2-36h-45-3	NR5A1	UNKNOWN	FAM	NFQ-MGB				35.4525	35.1311	0.454468							TRUE	0.200656	TRUE	3	30	1		N
E7	M2-36h-82-1	NR5A1	UNKNOWN	FAM	NFQ-MGB				34.4051	34.6971	0.413007							TRUE	0.200656	TRUE	3	29	1		N
E8	M2-36h-82-1	NR5A1	UNKNOWN	FAM	NFQ-MGB				34.9892	34.6971	0.413007							TRUE	0.200656	TRUE	3	29	1		N
E9	M2-36h-82-2	NR5A1	UNKNOWN	FAM	NFQ-MGB				33.8879	34.0339	0.206507							TRUE	0.200656	TRUE	3	29	1		N
E10	M2-36h-82-2	NR5A1	UNKNOWN	FAM	NFQ-MGB				34.1799	34.0339	0.206507							TRUE	0.200656	TRUE	3	29	1		N
E11	M2-36h-82-3	NR5A1	UNKNOWN	FAM	NFQ-MGB				34.7676	34.8878	0.17009							TRUE	0.200656	TRUE	3	30	1		N
E12	M2-36h-82-3	NR5A1	UNKNOWN	FAM	NFQ-MGB				35.0081	34.8878	0.17009							TRUE	0.200656	TRUE	3	30	1		N
F1	M2-48h-45-1	NR5A1	UNKNOWN	FAM	NFQ-MGB				35.0162	35.3296	0.443161							TRUE	0.200656	TRUE	3	30	1		N
F2	M2-48h-45-1	NR5A1	UNKNOWN	FAM	NFQ-MGB				35.643	35.3296	0.443161							TRUE	0.200656	TRUE	3	30	1		N
F3	M2-48h-45-2	NR5A1	UNKNOWN	FAM	NFQ-MGB				34.3978	34.5795	0.256852							TRUE	0.200656	TRUE	3	29	1		N
F4	M2-48h-45-2	NR5A1	UNKNOWN	FAM	NFQ-MGB				34.7611	34.5795	0.256852							TRUE	0.200656	TRUE	3	29	1		N
F5	M2-48h-45-3	NR5A1	UNKNOWN	FAM	NFQ-MGB				35.5354	36.2725	1.04245							TRUE	0.200656	TRUE	3	31	1		Y
F6	M2-48h-45-3	NR5A1	UNKNOWN	FAM	NFQ-MGB				37.0096	36.2725	1.04245							TRUE	0.200656	TRUE	3	32	1		Y
F7	M2-48h-82-1	NR5A1	UNKNOWN	FAM	NFQ-MGB				36.17	35.9928	0.250551							TRUE	0.200656	TRUE	3	31	1		N
F8	M2-48h-82-1	NR5A1	UNKNOWN	FAM	NFQ-MGB				35.8157	35.9928	0.250551							TRUE	0.200656	TRUE	3	31	1		N
F9	M2-48h-82-2	NR5A1	UNKNOWN	FAM	NFQ-MGB				35.5093	35.3599	0.211287							TRUE	0.200656	TRUE	3	30	1		N
F10	M2-48h-82-2	NR5A1	UNKNOWN	FAM	NFQ-MGB				35.2104	35.3599	0.211287							TRUE	0.200656	TRUE	3	29	1		N
F11	M2-48h-82-3	NR5A1	UNKNOWN	FAM	NFQ-MGB				34.5599	35.0634	0.711992							TRUE	0.200656	TRUE	3	30	1		Y
F12	M2-48h-82-3	NR5A1	UNKNOWN	FAM	NFQ-MGB				35.5668	35.0634	0.711992							TRUE	0.200656	TRUE	3	30	1		Y
G1	M3-24h-45-1	NR5A1	UNKNOWN	FAM	NFQ-MGB				35.003	35.0614	0.0826699							TRUE	0.200656	TRUE	3	29	1		N
G2	M3-24h-45-1	NR5A1	UNKNOWN	FAM	NFQ-MGB				35.1199	35.0614	0.0826699							TRUE	0.200656	TRUE	3	30	1		N
G3	M3-24h-45-2	NR5A1	UNKNOWN	FAM	NFQ-MGB				35.1781	34.8395	0.478961							TRUE	0.200656	TRUE	3	30	1		N
G4	M3-24h-45-2	NR5A1	UNKNOWN	FAM	NFQ-MGB				34.5008	34.8395	0.478961							TRUE	0.200656	TRUE	3	29	1		N
G5	M3-24h-45-3	NR5A1	UNKNOWN	FAM	NFQ-MGB				34.9252	34.8424	0.117118							TRUE	0.200656	TRUE	3	30	1		N
G6	M3-24h-45-3	NR5A1	UNKNOWN	FAM	NFQ-MGB				34.7595	34.8424	0.117118							TRUE	0.200656	TRUE	3	30	1		N
G7	M3-24h-82-1	NR5A1	UNKNOWN	FAM	NFQ-MGB				36.0986	36.127	0.0401508							TRUE	0.200656	TRUE	3	31	1		N
G8	M3-24h-82-1	NR5A1	UNKNOWN	FAM	NFQ-MGB				36.1554	36.127	0.0401508							TRUE	0.200656	TRUE	3	31	1		N
G9	M3-24h-82-2	NR5A1	UNKNOWN	FAM	NFQ-MGB				35.5075	35.6819	0.246742							TRUE	0.200656	TRUE	3	30	1		N
G10	M3-24h-82-2	NR5A1	UNKNOWN	FAM	NFQ-MGB				35.8564	35.6819	0.246742							TRUE	0.200656	TRUE	3	31	1		N
G11	M3-24h-82-3	NR5A1	UNKNOWN	FAM	NFQ-MGB				35.9092	35.7864	0.173721							TRUE	0.200656	TRUE	3	30	1		N
G12	M3-24h-82-3	NR5A1	UNKNOWN	FAM	NFQ-MGB				35.6636	35.7864	0.173721							TRUE	0.200656	TRUE	3	31	1		N
H1	M3-48h-45-1	NR5A1	UNKNOWN	FAM	NFQ-MGB				34.4754	34.5445	0.0976323							TRUE	0.200656	TRUE	3	29	1		N
H2	M3-48h-45-1	NR5A1	UNKNOWN	FAM	NFQ-MGB				34.6135	34.5445	0.0976323							TRUE	0.200656	TRUE	3	29	1		N
H3	M3-48h-45-2	NR5A1	UNKNOWN	FAM	NFQ-MGB				34.3766	34.2402	0.192899							TRUE	0.200656	TRUE	3	29	1		N
H4	M3-48h-45-2	NR5A1	UNKNOWN	FAM	NFQ-MGB				34.1038	34.2402	0.192899							TRUE	0.200656	TRUE	3	29	1		N
H5	M3-48h-45-3	NR5A1	UNKNOWN	FAM	NFQ-MGB				33.4474	34.0649	0.873291							TRUE	0.200656	TRUE	3	28	1		Y
H6	M3-48h-45-3	NR5A1	UNKNOWN	FAM	NFQ-MGB				34.6824	34.0649	0.873291							TRUE	0.200656	TRUE	3	29	1		Y
H7	M3-48h-82-1	NR5A1	UNKNOWN	FAM	NFQ-MGB				35.4739	35.2245	0.352625							TRUE	0.200656	TRUE	3	30	1		N
H8	M3-48h-82-1	NR5A1	UNKNOWN	FAM	NFQ-MGB				34.9752	35.2245	0.352625							TRUE	0.200656	TRUE	3	29	1		N
H9	M3-48h-82-2	NR5A1	UNKNOWN	FAM	NFQ-MGB				36.101	35.6595	0.624418							TRUE	0.200656	TRUE	3	31	1		Y
H10	M3-48h-82-2	NR5A1	UNKNOWN	FAM	NFQ-MGB				35.2179	35.6595	0.624418							TRUE	0.200656	TRUE	3	30	1		Y
H11	M3-48h-82-3	NR5A1	UNKNOWN	FAM	NFQ-MGB				36.0362	36.2331	0.278501							TRUE	0.200656	TRUE	3	32	1		N
H12	M3-48h-82-3	NR5A1	UNKNOWN	FAM	NFQ-MGB				36.4301	36.2331	0.278501							TRUE	0.200656	TRUE	3	31	1		N
Analysis Type	Singleplex
Endogenous Control	NR5A1
RQ Min/Max Confidence Level	95.0
Reference Sample	M1-36h-45-1
