# Supplementary material for: A conserved NR5A1-responsive enhancer regulates SRY in testis-determination
Source: Nat Commun. 2024 Mar 30;15:2796. doi: 10.1038/s41467-024-47162-2 (PMC10981742; doi:10.1038/s41467-024-47162-2)
Supplement: Supplementary file 53 — Source Data [file 41467_2024_47162_MOESM53_ESM.zip › Source_Data_92.xls]

## Sheet: Results
Block Type	96well
Chemistry	TAQMAN
Experiment File Name	D:\Users\Administrator\Desktop\qPCR_data\Somboon\Denis\Diff26\20231206_qPCR Denis diff26 liquidN Marker_FGF9.eds
Experiment Run End Time	2023-12-06 12:33:36 PM UTC
Instrument Type	steponeplus
Passive Reference	ROX
Well	Sample Name	Target Name	Task	Reporter	Quencher	RQ	RQ Min	RQ Max	Cт	Cт Mean	Cт SD	ΔCт	ΔCт Mean	ΔCт SE	HK Control ΔCт Mean	HK Control ΔCт SE	ΔΔCт	Automatic Ct Threshold	Ct Threshold	Automatic Baseline	Baseline Start	Baseline End	Efficiency	Comments	HIGHSD	NOISE
A1	M1-36h-45-1	FGF9	UNKNOWN	FAM	NFQ-MGB				35.0361	34.7878	0.35112							TRUE	0.508404	TRUE	3	29	1		N	N
A2	M1-36h-45-1	FGF9	UNKNOWN	FAM	NFQ-MGB				34.5395	34.7878	0.35112							TRUE	0.508404	TRUE	3	28	1		N	N
A3	M1-36h-45-2	FGF9	UNKNOWN	FAM	NFQ-MGB				34.0975	34.2776	0.254594							TRUE	0.508404	TRUE	3	28	1		N	N
A4	M1-36h-45-2	FGF9	UNKNOWN	FAM	NFQ-MGB				34.4576	34.2776	0.254594							TRUE	0.508404	TRUE	3	28	1		N	N
A5	M1-36h-45-3	FGF9	UNKNOWN	FAM	NFQ-MGB				34.911	34.9518	0.0577837							TRUE	0.508404	TRUE	3	29	1		N	N
A6	M1-36h-45-3	FGF9	UNKNOWN	FAM	NFQ-MGB				34.9927	34.9518	0.0577837							TRUE	0.508404	TRUE	3	29	1		N	N
A7	M1-36h-82-1	FGF9	UNKNOWN	FAM	NFQ-MGB				35.0107	34.9651	0.0644705							TRUE	0.508404	TRUE	3	29	1		N	N
A8	M1-36h-82-1	FGF9	UNKNOWN	FAM	NFQ-MGB				34.9195	34.9651	0.0644705							TRUE	0.508404	TRUE	3	28	1		N	N
A9	M1-36h-82-2	FGF9	UNKNOWN	FAM	NFQ-MGB				34.3265	34.4452	0.167746							TRUE	0.508404	TRUE	3	27	1		N	N
A10	M1-36h-82-2	FGF9	UNKNOWN	FAM	NFQ-MGB				34.5638	34.4452	0.167746							TRUE	0.508404	TRUE	3	28	1		N	N
A11	M1-36h-82-3	FGF9	UNKNOWN	FAM	NFQ-MGB				35.0171	34.8155	0.285034							TRUE	0.508404	TRUE	3	28	1		N	N
A12	M1-36h-82-3	FGF9	UNKNOWN	FAM	NFQ-MGB				34.614	34.8155	0.285034							TRUE	0.508404	TRUE	3	29	1		N	N
B1	M1-36h-45-4	FGF9	UNKNOWN	FAM	NFQ-MGB				34.8669	34.72	0.207783							TRUE	0.508404	TRUE	3	30	1		N	N
B2	M1-36h-45-4	FGF9	UNKNOWN	FAM	NFQ-MGB				34.573	34.72	0.207783							TRUE	0.508404	TRUE	3	28	1		N	N
B3	M1-36h-45-5	FGF9	UNKNOWN	FAM	NFQ-MGB				34.3226	34.1574	0.233738							TRUE	0.508404	TRUE	3	28	1		N	N
B4	M1-36h-45-5	FGF9	UNKNOWN	FAM	NFQ-MGB				33.9921	34.1574	0.233738							TRUE	0.508404	TRUE	3	27	1		N	N
B5	M1-36h-45-6	FGF9	UNKNOWN	FAM	NFQ-MGB				34.5766	34.9396	0.513417							TRUE	0.508404	TRUE	3	29	1		Y	N
B6	M1-36h-45-6	FGF9	UNKNOWN	FAM	NFQ-MGB				35.3027	34.9396	0.513417							TRUE	0.508404	TRUE	3	29	1		Y	N
B7	M1-36h-82-4	FGF9	UNKNOWN	FAM	NFQ-MGB				35.4675	35.0589	0.577777							TRUE	0.508404	TRUE	3	29	1		Y	N
B8	M1-36h-82-4	FGF9	UNKNOWN	FAM	NFQ-MGB				34.6504	35.0589	0.577777							TRUE	0.508404	TRUE	3	29	1		Y	N
B9	M1-36h-82-5	FGF9	UNKNOWN	FAM	NFQ-MGB				34.7912	34.8093	0.025485							TRUE	0.508404	TRUE	3	29	1		N	N
B10	M1-36h-82-5	FGF9	UNKNOWN	FAM	NFQ-MGB				34.8273	34.8093	0.025485							TRUE	0.508404	TRUE	3	28	1		N	N
B11	M1-36h-82-6	FGF9	UNKNOWN	FAM	NFQ-MGB				34.0962	34.2858	0.268067							TRUE	0.508404	TRUE	3	29	1		N	N
B12	M1-36h-82-6	FGF9	UNKNOWN	FAM	NFQ-MGB				34.4753	34.2858	0.268067							TRUE	0.508404	TRUE	3	28	1		N	N
C1	M2-6h-45-1	FGF9	UNKNOWN	FAM	NFQ-MGB				33.9774	33.9366	0.0576299							TRUE	0.508404	TRUE	3	27	1		N	N
C2	M2-6h-45-1	FGF9	UNKNOWN	FAM	NFQ-MGB				33.8959	33.9366	0.0576299							TRUE	0.508404	TRUE	3	27	1		N	N
C3	M2-6h-45-2	FGF9	UNKNOWN	FAM	NFQ-MGB				32.7908	33.0803	0.409416							TRUE	0.508404	TRUE	3	26	1		N	N
C4	M2-6h-45-2	FGF9	UNKNOWN	FAM	NFQ-MGB				33.3698	33.0803	0.409416							TRUE	0.508404	TRUE	3	27	1		N	N
C5	M2-6h-45-3	FGF9	UNKNOWN	FAM	NFQ-MGB				33.9579	33.8963	0.0870019							TRUE	0.508404	TRUE	3	28	1		N	N
C6	M2-6h-45-3	FGF9	UNKNOWN	FAM	NFQ-MGB				33.8348	33.8963	0.0870019							TRUE	0.508404	TRUE	3	28	1		N	N
C7	M2-6h-82-1	FGF9	UNKNOWN	FAM	NFQ-MGB				34.1923	34.2259	0.047601							TRUE	0.508404	TRUE	3	28	1		N	N
C8	M2-6h-82-1	FGF9	UNKNOWN	FAM	NFQ-MGB				34.2596	34.2259	0.047601							TRUE	0.508404	TRUE	3	28	1		N	N
C9	M2-6h-82-2	FGF9	UNKNOWN	FAM	NFQ-MGB				33.8812	33.9124	0.0440593							TRUE	0.508404	TRUE	3	28	1		N	N
C10	M2-6h-82-2	FGF9	UNKNOWN	FAM	NFQ-MGB				33.9436	33.9124	0.0440593							TRUE	0.508404	TRUE	3	28	1		N	N
C11	M2-6h-82-3	FGF9	UNKNOWN	FAM	NFQ-MGB				33.7284	33.7006	0.0393658							TRUE	0.508404	TRUE	3	28	1		N	N
C12	M2-6h-82-3	FGF9	UNKNOWN	FAM	NFQ-MGB				33.6727	33.7006	0.0393658							TRUE	0.508404	TRUE	3	27	1		N	N
D1	M2-12h-45-1	FGF9	UNKNOWN	FAM	NFQ-MGB				33.2268	33.4542	0.321535							TRUE	0.508404	TRUE	3	27	1		N	N
D2	M2-12h-45-1	FGF9	UNKNOWN	FAM	NFQ-MGB				33.6815	33.4542	0.321535							TRUE	0.508404	TRUE	3	27	1		N	N
D3	M2-12h-45-2	FGF9	UNKNOWN	FAM	NFQ-MGB				32.877	32.6652	0.299479							TRUE	0.508404	TRUE	3	26	1		N	N
D4	M2-12h-45-2	FGF9	UNKNOWN	FAM	NFQ-MGB				32.4535	32.6652	0.299479							TRUE	0.508404	TRUE	3	27	1		N	N
D5	M2-12h-45-3	FGF9	UNKNOWN	FAM	NFQ-MGB				33.4939	33.5598	0.0932383							TRUE	0.508404	TRUE	3	28	1		N	N
D6	M2-12h-45-3	FGF9	UNKNOWN	FAM	NFQ-MGB				33.6257	33.5598	0.0932383							TRUE	0.508404	TRUE	3	28	1		N	N
D7	M2-12h-82-1	FGF9	UNKNOWN	FAM	NFQ-MGB				33.6483	33.6209	0.0388641							TRUE	0.508404	TRUE	3	28	1		N	N
D8	M2-12h-82-1	FGF9	UNKNOWN	FAM	NFQ-MGB				33.5934	33.6209	0.0388641							TRUE	0.508404	TRUE	3	28	1		N	N
D9	M2-12h-82-2	FGF9	UNKNOWN	FAM	NFQ-MGB				33.935	33.5104	0.600454							TRUE	0.508404	TRUE	3	28	1		Y	N
D10	M2-12h-82-2	FGF9	UNKNOWN	FAM	NFQ-MGB				33.0858	33.5104	0.600454							TRUE	0.508404	TRUE	3	26	1		Y	Y
D11	M2-12h-82-3	FGF9	UNKNOWN	FAM	NFQ-MGB				33.4508	33.4791	0.0400375							TRUE	0.508404	TRUE	3	28	1		N	N
D12	M2-12h-82-3	FGF9	UNKNOWN	FAM	NFQ-MGB				33.5074	33.4791	0.0400375							TRUE	0.508404	TRUE	3	27	1		N	N
E1	M2-36h-45-1	FGF9	UNKNOWN	FAM	NFQ-MGB				34.7446	34.833	0.125041							TRUE	0.508404	TRUE	3	28	1		N	N
E2	M2-36h-45-1	FGF9	UNKNOWN	FAM	NFQ-MGB				34.9214	34.833	0.125041							TRUE	0.508404	TRUE	3	28	1		N	N
E3	M2-36h-45-2	FGF9	UNKNOWN	FAM	NFQ-MGB				35.5064	35.2473	0.366307							TRUE	0.508404	TRUE	3	29	1		N	N
E4	M2-36h-45-2	FGF9	UNKNOWN	FAM	NFQ-MGB				34.9883	35.2473	0.366307							TRUE	0.508404	TRUE	3	29	1		N	N
E5	M2-36h-45-3	FGF9	UNKNOWN	FAM	NFQ-MGB				35.0536	35.3629	0.437488							TRUE	0.508404	TRUE	3	29	1		N	N
E6	M2-36h-45-3	FGF9	UNKNOWN	FAM	NFQ-MGB				35.6723	35.3629	0.437488							TRUE	0.508404	TRUE	3	29	1		N	N
E7	M2-36h-82-1	FGF9	UNKNOWN	FAM	NFQ-MGB				35.0651	34.8442	0.312405							TRUE	0.508404	TRUE	3	29	1		N	N
E8	M2-36h-82-1	FGF9	UNKNOWN	FAM	NFQ-MGB				34.6233	34.8442	0.312405							TRUE	0.508404	TRUE	3	28	1		N	N
E9	M2-36h-82-2	FGF9	UNKNOWN	FAM	NFQ-MGB				35.0684	35.2525	0.260418							TRUE	0.508404	TRUE	3	28	1		N	N
E10	M2-36h-82-2	FGF9	UNKNOWN	FAM	NFQ-MGB				35.4367	35.2525	0.260418							TRUE	0.508404	TRUE	3	29	1		N	N
E11	M2-36h-82-3	FGF9	UNKNOWN	FAM	NFQ-MGB				35.714	35.3457	0.520792							TRUE	0.508404	TRUE	3	30	1		Y	N
E12	M2-36h-82-3	FGF9	UNKNOWN	FAM	NFQ-MGB				34.9775	35.3457	0.520792							TRUE	0.508404	TRUE	3	29	1		Y	N
F1	M2-48h-45-1	FGF9	UNKNOWN	FAM	NFQ-MGB				35.2158	35.5485	0.470494							TRUE	0.508404	TRUE	3	28	1		N	N
F2	M2-48h-45-1	FGF9	UNKNOWN	FAM	NFQ-MGB				35.8812	35.5485	0.470494							TRUE	0.508404	TRUE	3	30	1		N	N
F3	M2-48h-45-2	FGF9	UNKNOWN	FAM	NFQ-MGB				35.628	35.5834	0.0631218							TRUE	0.508404	TRUE	3	29	1		N	N
F4	M2-48h-45-2	FGF9	UNKNOWN	FAM	NFQ-MGB				35.5388	35.5834	0.0631218							TRUE	0.508404	TRUE	3	30	1		N	N
F5	M2-48h-45-3	FGF9	UNKNOWN	FAM	NFQ-MGB				35.5922	35.5915	0.000898234							TRUE	0.508404	TRUE	3	29	1		N	N
F6	M2-48h-45-3	FGF9	UNKNOWN	FAM	NFQ-MGB				35.5909	35.5915	0.000898234							TRUE	0.508404	TRUE	3	29	1		N	N
F7	M2-48h-82-1	FGF9	UNKNOWN	FAM	NFQ-MGB				35.5744	36.1088	0.755765							TRUE	0.508404	TRUE	3	29	1		Y	N
F8	M2-48h-82-1	FGF9	UNKNOWN	FAM	NFQ-MGB				36.6432	36.1088	0.755765							TRUE	0.508404	TRUE	3	31	1		Y	N
F9	M2-48h-82-2	FGF9	UNKNOWN	FAM	NFQ-MGB				36.928	36.601	0.462423							TRUE	0.508404	TRUE	3	31	1		N	N
F10	M2-48h-82-2	FGF9	UNKNOWN	FAM	NFQ-MGB				36.274	36.601	0.462423							TRUE	0.508404	TRUE	3	30	1		N	N
F11	M2-48h-82-3	FGF9	UNKNOWN	FAM	NFQ-MGB				36.2991	36.4631	0.231914							TRUE	0.508404	TRUE	3	30	1		N	N
F12	M2-48h-82-3	FGF9	UNKNOWN	FAM	NFQ-MGB				36.6271	36.4631	0.231914							TRUE	0.508404	TRUE	3	31	1		N	N
G1	M3-24h-45-1	FGF9	UNKNOWN	FAM	NFQ-MGB				33.9081	33.9371	0.0410139							TRUE	0.508404	TRUE	3	28	1		N	N
G2	M3-24h-45-1	FGF9	UNKNOWN	FAM	NFQ-MGB				33.9661	33.9371	0.0410139							TRUE	0.508404	TRUE	3	28	1		N	N
G3	M3-24h-45-2	FGF9	UNKNOWN	FAM	NFQ-MGB				33.9663	33.9678	0.00220377							TRUE	0.508404	TRUE	3	27	1		N	N
G4	M3-24h-45-2	FGF9	UNKNOWN	FAM	NFQ-MGB				33.9694	33.9678	0.00220377							TRUE	0.508404	TRUE	3	28	1		N	N
G5	M3-24h-45-3	FGF9	UNKNOWN	FAM	NFQ-MGB				33.9435	33.8096	0.189365							TRUE	0.508404	TRUE	3	28	1		N	N
G6	M3-24h-45-3	FGF9	UNKNOWN	FAM	NFQ-MGB				33.6757	33.8096	0.189365							TRUE	0.508404	TRUE	3	28	1		N	N
G7	M3-24h-82-1	FGF9	UNKNOWN	FAM	NFQ-MGB				34.1946	34.1066	0.124453							TRUE	0.508404	TRUE	3	28	1		N	N
G8	M3-24h-82-1	FGF9	UNKNOWN	FAM	NFQ-MGB				34.0186	34.1066	0.124453							TRUE	0.508404	TRUE	3	29	1		N	N
G9	M3-24h-82-2	FGF9	UNKNOWN	FAM	NFQ-MGB				35.0208	34.7119	0.436903							TRUE	0.508404	TRUE	3	29	1		N	N
G10	M3-24h-82-2	FGF9	UNKNOWN	FAM	NFQ-MGB				34.403	34.7119	0.436903							TRUE	0.508404	TRUE	3	28	1		N	N
G11	M3-24h-82-3	FGF9	UNKNOWN	FAM	NFQ-MGB				33.9059	34.1252	0.310195							TRUE	0.508404	TRUE	3	28	1		N	N
G12	M3-24h-82-3	FGF9	UNKNOWN	FAM	NFQ-MGB				34.3446	34.1252	0.310195							TRUE	0.508404	TRUE	3	29	1		N	N
H1	M3-48h-45-1	FGF9	UNKNOWN	FAM	NFQ-MGB				33.4618	33.4809	0.0270387							TRUE	0.508404	TRUE	3	27	1		N	N
H2	M3-48h-45-1	FGF9	UNKNOWN	FAM	NFQ-MGB				33.5001	33.4809	0.0270387							TRUE	0.508404	TRUE	3	27	1		N	N
H3	M3-48h-45-2	FGF9	UNKNOWN	FAM	NFQ-MGB				32.5184	32.5174	0.00129205							TRUE	0.508404	TRUE	3	27	1		N	N
H4	M3-48h-45-2	FGF9	UNKNOWN	FAM	NFQ-MGB				32.5165	32.5174	0.00129205							TRUE	0.508404	TRUE	3	26	1		N	N
H5	M3-48h-45-3	FGF9	UNKNOWN	FAM	NFQ-MGB				33.1795	33.1517	0.0392795							TRUE	0.508404	TRUE	3	27	1		N	N
H6	M3-48h-45-3	FGF9	UNKNOWN	FAM	NFQ-MGB				33.1239	33.1517	0.0392795							TRUE	0.508404	TRUE	3	27	1		N	N
H7	M3-48h-82-1	FGF9	UNKNOWN	FAM	NFQ-MGB				33.5789	33.5138	0.0920622							TRUE	0.508404	TRUE	3	27	1		N	N
H8	M3-48h-82-1	FGF9	UNKNOWN	FAM	NFQ-MGB				33.4487	33.5138	0.0920622							TRUE	0.508404	TRUE	3	27	1		N	N
H9	M3-48h-82-2	FGF9	UNKNOWN	FAM	NFQ-MGB				33.9251	34.0576	0.187364							TRUE	0.508404	TRUE	3	28	1		N	N
H10	M3-48h-82-2	FGF9	UNKNOWN	FAM	NFQ-MGB				34.19	34.0576	0.187364							TRUE	0.508404	TRUE	3	27	1		N	N
H11	M3-48h-82-3	FGF9	UNKNOWN	FAM	NFQ-MGB				34.3969	34.2601	0.193457							TRUE	0.508404	TRUE	3	28	1		N	N
H12	M3-48h-82-3	FGF9	UNKNOWN	FAM	NFQ-MGB				34.1233	34.2601	0.193457							TRUE	0.508404	TRUE	3	28	1		N	N
Analysis Type	Singleplex
Endogenous Control	FGF9
RQ Min/Max Confidence Level	95.0
Reference Sample	M1-36h-45-1

## Sheet: Feuil1
Well	Sample Name	Target Name	Cт1	Cт2
A1	M1-36h-45-1	FGF9	35.0361	34.5395
A3	M1-36h-45-2	FGF9	34.0975	34.4576
A5	M1-36h-45-3	FGF9	34.911	34.9927
B1	M1-36h-45-4	FGF9	34.8669	34.573
B3	M1-36h-45-5	FGF9	34.3226	33.9921
B5	M1-36h-45-6	FGF9	34.5766	35.3027
A7	M1-36h-82-1	FGF9	35.0107	34.9195
A9	M1-36h-82-2	FGF9	34.3265	34.5638
A11	M1-36h-82-3	FGF9	35.0171	34.614
B7	M1-36h-82-4	FGF9	35.4675	34.6504
B9	M1-36h-82-5	FGF9	34.7912	34.8273
B11	M1-36h-82-6	FGF9	34.0962	34.4753
D1	M2-12h-45-1	FGF9	33.2268	33.6815
D3	M2-12h-45-2	FGF9	32.877	32.4535
D5	M2-12h-45-3	FGF9	33.4939	33.6257
D7	M2-12h-82-1	FGF9	33.6483	33.5934
D9	M2-12h-82-2	FGF9	33.935	33.0858
D11	M2-12h-82-3	FGF9	33.4508	33.5074
E1	M2-36h-45-1	FGF9	34.7446	34.9214
E3	M2-36h-45-2	FGF9	35.5064	34.9883
E5	M2-36h-45-3	FGF9	35.0536	35.6723
E7	M2-36h-82-1	FGF9	35.0651	34.6233
E9	M2-36h-82-2	FGF9	35.0684	35.4367
E11	M2-36h-82-3	FGF9	35.714	34.9775
F1	M2-48h-45-1	FGF9	35.2158	35.8812
F3	M2-48h-45-2	FGF9	35.628	35.5388
F5	M2-48h-45-3	FGF9	35.5922	35.5909
F7	M2-48h-82-1	FGF9	35.5744	36.6432
F9	M2-48h-82-2	FGF9	36.928	36.274
F11	M2-48h-82-3	FGF9	36.2991	36.6271
C1	M2-6h-45-1	FGF9	33.9774	33.8959
C3	M2-6h-45-2	FGF9	32.7908	33.3698
C5	M2-6h-45-3	FGF9	33.9579	33.8348
C7	M2-6h-82-1	FGF9	34.1923	34.2596
C9	M2-6h-82-2	FGF9	33.8812	33.9436
C11	M2-6h-82-3	FGF9	33.7284	33.6727
G1	M3-24h-45-1	FGF9	33.9081	33.9661
G3	M3-24h-45-2	FGF9	33.9663	33.9694
G5	M3-24h-45-3	FGF9	33.9435	33.6757
G7	M3-24h-82-1	FGF9	34.1946	34.0186
G9	M3-24h-82-2	FGF9	35.0208	34.403
G11	M3-24h-82-3	FGF9	33.9059	34.3446
H1	M3-48h-45-1	FGF9	33.4618	33.5001
H3	M3-48h-45-2	FGF9	32.5184	32.5165
H5	M3-48h-45-3	FGF9	33.1795	33.1239
H7	M3-48h-82-1	FGF9	33.5789	33.4487
H9	M3-48h-82-2	FGF9	33.9251	34.19
H11	M3-48h-82-3	FGF9	34.3969	34.1233
